# Supplementary material for: Investigation of the effects of Periplaneta americana (L.) extract on ischemic stroke based on combined multi-omics of gut microbiota
Source: Front Pharmacol. 2024 Nov 28;15:1429960. doi: 10.3389/fphar.2024.1429960 (PMC11638836; doi:10.3389/fphar.2024.1429960)
Supplement: Supplementary file 1 [file Table2.XLSX]

## Sheet: pos
ID	Name	mz	rt	exact_mass	ppm	formula	precursor_type	class	sub_class	KEGG	KEGG_Pathway	CAS	hmdb	Model1	Model2	Model3	Model4	Model5	Model6	Sham1	Sham2	Sham3	Sham4	Sham5	Sham6	PAS840H1	PAS840H2	PAS840H3	PAS840H4	PAS840H5	PAS840H6	QC1	QC2	QC3	QC4	QC5	QC6	QC7	QC8
M275T278	1COOH-2But-A7EO3	275.176	278.3	292.188588616	20.1857141404993	C14H28O6	[M+H-H2O]+							332221	5.51546e+06	194391	2.73885e+06	3.00722e+06	3.72021e+06	1.24989e+06	1.30034e+06	876534	5.99315e+06	7.14589e+06	5.36498e+06	2.39927e+06	519791	2.49485e+06	2.37142e+06	347526	4.11666e+06	2.9379e+06	2.26297e+06	2.91977e+06	2.95244e+06	2.90285e+06	2.13845e+06	2.04943e+06	2.46808e+06
M203T342	1D-1-Guanidino-3-amino-1,3-dideoxy-scyllo-inositol	203.107	342.1	220.1172	15.0955138359208	C7H16N4O4	[M+H-H2O]+			C01298				6.78164e+06	1.5219e+07	3.64419e+06	1.37135e+06	1.47493e+07	1.46139e+06	1.37555e+06	2.05456e+06	1.95079e+06	1.5185e+06	1.5307e+06	1.50859e+06	1.33938e+07	8.74005e+06	7.60492e+06	6.18438e+06	5.26922e+06	1.13351e+07	7.45397e+06	6.26335e+06	6.85885e+06	6.85193e+06	7.05938e+06	6.67633e+06	6.67821e+06	6.00745e+06
M175T293	1H-Indole-3-acetamide	175.087	292.9	174.0793	0.012190684857194	C10H10N2O	[M+H]+	Indoles and derivatives	Indoles	C02693	Amino acid metabolism	879-37-8	HMDB0029739	1.64639e+06	488250	588434	318082	4.51866e+06	1.56133e+06	254314	425643	211944	249312	264164	218608	7.31176e+06	2.35186e+06	2.35415e+06	6.72526e+06	1.62777e+06	1.77452e+06	2.78802e+06	2.67958e+06	2.36116e+06	2.64314e+06	2.70266e+06	2.7007e+06	2.3877e+06	2.70115e+06
M427T369	1(3)-glyceryl-PGE2	427.267	368.5	426.261724	4.91496064868223	C23H38O7	[M+H]+					37497-47-5		3.74252e+07	2.13538e+08	1.68969e+08	8.37808e+07	7.71558e+07	7.82027e+07	4.81643e+07	1.69052e+08	2.63985e+08	1.07778e+08	2.44697e+08	2.51514e+08	5.72737e+07	1.89403e+08	4.63331e+07	2.19503e+07	5.42277e+07	6.13624e+07	6.1146e+07	6.01635e+07	7.64107e+07	6.54829e+07	1.07312e+08	6.09306e+07	6.00292e+07	6.03247e+07
M428T531	1(3)-glyceryl-PGF2&alpha	428.282	530.8	428.277371	2.10848773270824	C23H40O7	[M]+					43042-79-1		395734	1.13944e+06	1.13542e+06	311991	497302	1.27363e+07	1.87557e+07	1.31255e+07	2.97578e+07	2.48739e+07	2.72106e+07	2.61407e+07	388180	4.80651e+06	447456	391430	266761	4.76012e+06	8.15771e+06	8.92959e+06	9.76346e+06	9.92495e+06	9.9042e+06	9.92717e+06	9.72151e+06	9.9264e+06
M129T74	1,1-Dimethylbiguanide	129.103	74.2	129.1014	0.000756421627783	C4H11N5	[M]+	Organonitrogen compounds	Guanidines	C07151	Signal transduction; Aging; Digestive system	1115-70-4 / 657-24-9	HMDB0001921	3.83958e+06	597090	1.95201e+06	8.39798e+06	5.92705e+06	1.43019e+07	1.04829e+06	6.47335e+06	658548	3.58195e+06	4.67809e+06	2.34866e+06	873429	6.23633e+06	6.22293e+06	1.70219e+07	4.26149e+06	1.08494e+07	6.44737e+06	6.19641e+06	5.91077e+06	5.69247e+06	5.62838e+06	5.90908e+06	6.80592e+06	5.70388e+06
M190T75	1,1-Dimethyl-4-phenylpiperazinium	190.144	74.8	190.146998576	16.2959526968001	C12H18N2	[M]+							2.96783e+07	2.68809e+07	3.00939e+07	2.81862e+07	3.04549e+07	2.63909e+07	3.044e+07	3.01464e+07	2.94645e+07	2.61315e+07	2.76683e+07	3.05624e+07	2.5298e+07	2.55388e+07	2.89246e+07	2.34691e+07	2.70281e+07	2.95814e+07	2.93127e+07	2.70728e+07	2.80287e+07	2.71657e+07	2.73767e+07	2.70912e+07	2.70393e+07	2.43172e+07
M123T492	1,2,3,4-Tetramethyl-1,3-cyclopentadiene	123.117	492.1	122.10955044996	0.597400032000148	C9H14	[M+H]+							1.53669e+07	9.65415e+06	1.12644e+07	8.67991e+06	6.62276e+06	1.52032e+07	9.5398e+06	1.96614e+07	1.04075e+07	1.48431e+07	1.01211e+07	1.10445e+07	5.28339e+06	1.14353e+07	1.10793e+07	8.01809e+06	1.04239e+07	1.25877e+07	1.16902e+07	1.04011e+07	1.03952e+07	1.18765e+07	1.06659e+07	1.09843e+07	9.3666e+06	1.03863e+07
M112T602	1,2-Cyclohexanedione	112.051	602.3	112.0524	0.517398200236161	C6H8O2	[M]+	Organooxygen compounds	Carbonyl compounds	C06105		765-87-7	HMDB0031344	3.44718e+06	5.81191e+06	1.73101e+07	5.59246e+06	4.98307e+06	6.63851e+06	2.40147e+07	4.87453e+07	2.7379e+07	8.29495e+06	4.08134e+07	3.54436e+07	6.31928e+06	6.41027e+07	1.57204e+07	2.79859e+07	2.08176e+07	7.19129e+07	1.23679e+07	1.18999e+07	1.84479e+07	1.19084e+07	1.17084e+07	1.45059e+07	1.81631e+07	2.34052e+07
M733T561	1,2-Dierucoyl-SN-Glycero-3-Phosphoethanolamine	732.549	560.9	731.546504989	6.79953199013141	C40H78NO8P	[M+H]+					904304-57-0		2.10236e+07	7.1172e+07	2.79642e+07	1.18837e+07	1.65932e+07	3.76279e+07	1.32755e+07	2.23573e+07	1.07088e+07	1.09774e+07	1.91817e+07	5.04174e+06	7.32723e+06	1.11687e+07	6.21578e+06	8.66217e+06	1.41649e+07	1.52668e+07	2.50378e+07	2.07789e+07	2.07894e+07	2.07824e+07	2.0796e+07	1.68193e+07	2.03487e+07	2.00401e+07
M289T248	1,2-Dihexanoyl-sn-glycerol	289.195	248.3	288.1936638	19.3640768021312	C15H28O5	[M+H]+					30403-47-5		321468	7.02948e+06	168311	281976	1.17899e+06	1.43937e+06	3.74462e+06	3.8778e+06	3.14829e+06	4.4967e+06	5.32937e+06	4.06733e+06	1.51091e+06	1.04006e+06	190938	2.4514e+06	194048	851891	2.48523e+06	2.51774e+06	2.51799e+06	2.51804e+06	2.51846e+06	2.24893e+06	2.43407e+06	2.51957e+06
M787T562	1,2-Dioleoyl PC	786.591	561.7	785.593455181	9.34464037720223	C44H84NO8P	[M+H]+					56648-95-4		2.27653e+06	1.90889e+08	1.5179e+07	5.12864e+06	4.65733e+06	4.66493e+07	5.22148e+07	2.54614e+07	6.118e+07	4.73112e+07	8.81353e+07	8.5391e+07	2.866e+06	1.00465e+07	2.93468e+06	2.19347e+06	1.38712e+06	1.37134e+07	8.64219e+06	3.02314e+07	2.7432e+07	2.77025e+07	2.99207e+07	3.13865e+07	2.78377e+07	3.00928e+07
M621T575	1,2-Dioleoyl-sn-glycerol	620.523	574.8	620.537975	23.6493939873186	C39H72O5	[M]+					24529-88-2		1.44313e+07	3.68325e+07	2.40521e+07	9.4334e+06	4.42482e+07	7.2465e+06	1.6322e+07	1.8071e+07	1.12215e+07	2.30923e+07	2.11031e+07	4.39791e+06	3.36255e+07	6.24509e+06	6.70775e+06	6.34607e+06	5.77171e+06	1.54701e+07	8.76853e+06	8.77055e+06	9.45754e+06	1.13414e+07	1.21684e+07	1.38689e+07	8.77335e+06	8.77193e+06
M135T457	1,2-Epoxy-p-menth-8-ene	135.117	456.6	152.1201	29.1155934949163	C10H16O	[M+H-H2O]+	Oxepanes		C07271		1195-92-2	HMDB0035158	9.67453e+06	6.94571e+06	7.05673e+06	1.62752e+07	1.43613e+07	2.73555e+07	1.78253e+07	1.17136e+07	1.27871e+07	1.56302e+07	3.22743e+07	1.87202e+07	1.38467e+07	1.87431e+07	1.34353e+07	3.108e+07	8.6072e+06	1.91435e+07	2.09348e+07	1.63312e+07	1.6942e+07	1.60384e+07	1.63353e+07	1.63371e+07	1.63415e+07	1.63227e+07
M735T687	1,2-dipalmitoyl-sn-glycero-3-PC	734.583	687.2	733.562155053	16.5912678002065	C40H80NO8P	[M+H]+					63-89-8		1.23201e+07	4.15661e+06	7.37549e+06	1.43328e+06	8.55171e+06	8.52036e+06	1.09062e+07	6.68427e+06	2.48742e+07	1.02172e+07	1.32448e+07	5.55299e+06	8.19731e+06	1.33139e+07	1.1243e+07	7.08354e+06	1.62464e+07	7.79717e+06	9.42449e+06	9.44387e+06	1.09605e+07	9.36805e+06	1.08464e+07	9.35417e+06	5.15272e+06	9.97491e+06
M184T88	1,3-Dihydro-1,3,3-trimethyl-2H-indol-2-ylidene acetaldehyde	184.108	88.4	201.11536410950504	1.46593413557546	C13H15NO	[M+H-H2O]+	Extractables/Leachables; Textile Chemicals/Auxiliary/Dyes						1.24891e+07	2.83476e+06	7.65487e+06	9.97735e+06	1.58321e+07	1.83346e+06	1.77663e+06	1.18319e+07	1.74729e+06	2.11438e+06	2.01505e+06	1.54788e+06	1.45175e+06	4.09578e+06	2.29456e+06	3.04348e+06	1.64892e+06	2.89019e+06	9.32648e+06	7.5942e+06	9.57571e+06	9.33515e+06	9.34084e+06	7.63821e+06	7.17497e+06	6.83206e+06
M232T302	1,3-diaminopyrene	232.097	302.3	232.100048384	13.1340947964935	C16H12N2	[M]+					92821-64-2		4.5824e+06	2.93793e+06	2.69239e+06	1.73176e+06	1.0489e+06	3.21593e+06	2.12437e+06	7.43997e+06	336723	1.49102e+06	246983	2.64902e+06	8.80408e+06	3.70645e+06	1.04296e+07	6.76775e+06	5.62271e+06	3.56922e+06	4.3092e+06	4.25527e+06	4.31227e+06	4.31051e+06	4.31376e+06	3.9976e+06	4.32722e+06	4.1442e+06
M266T324	1,4-Dibenzylpiperazine	266.176	323.6	266.178298714	9.76315268443743	C18H22N2	[M]+	Drugs of Abuse/Illegal Drugs				2298-55-7		1.62207e+06	1.65012e+06	8.21569e+06	2.12677e+06	4.14619e+06	1.18084e+06	3.02248e+06	7.0045e+06	2.14719e+06	788200	1.00608e+06	1.29727e+06	5.92608e+06	1.7204e+07	850755	7.63561e+06	1.01739e+07	8.06576e+06	3.39485e+06	3.34726e+06	3.44611e+06	3.71862e+06	3.65336e+06	3.65847e+06	4.95286e+06	3.34635e+06
M167T56	1,4-Dimethyl-7-ethylazulene	167.118	55.7	184.1252	1.99858662831484	C14H16	[M+H-H2O]+	Prenol lipids	Sesquiterpenoids	C09633		529-05-5	HMDB0036470	2.70496e+07	2.63476e+07	3.14367e+07	5.82689e+07	7.32782e+06	5.44043e+07	6.25364e+07	3.50467e+07	1.56432e+07	8.74844e+06	7.62133e+06	5.75298e+07	2.11915e+07	3.06613e+07	2.2172e+07	1.89712e+07	2.15885e+07	1.31369e+07	1.85827e+07	2.50963e+07	2.08224e+07	3.21856e+07	2.34322e+07	1.80117e+07	2.41293e+07	2.05488e+07
M511T52	1,4_3,6-Dianhydro-2-deoxy-2-{[4-(3-fluorophenyl)-2-pyrimidinyl]amino}-5-O-[(4-phenoxyphenyl)carbamoyl]-D-glucitol	511.161	52.1	528.180898142235	24.970899044021	C29H25FN4O5	[M+H-H2O]+							1.74956e+06	289946	1.99906e+06	2.65857e+06	2.61051e+06	6.37639e+06	9.14652e+06	3.33437e+06	7.17714e+06	6.90654e+06	8.46019e+06	8.26093e+06	152312	2.32993e+06	9.20176e+06	206808	7.3246e+06	6.88124e+06	6.0346e+06	5.58246e+06	5.19909e+06	5.24725e+06	5.35729e+06	5.10961e+06	5.10897e+06	5.10372e+06
M409T255	1,4_3,6-Dianhydro-2-[(cyclohexylcarbonyl)amino]-2,5-dideoxy-5-{[4-(3-fluorophenyl)-2-pyrimidinyl]amino}-L-iditol	409.208	254.5	426.206718962285	21.0529604022879	C23H27FN4O3	[M+H-H2O]+							1.82494e+06	3.77263e+06	2.78755e+06	1.42671e+06	2.86326e+06	1.68969e+06	2.3615e+06	2.65037e+06	4.29209e+06	4.17796e+06	2.67337e+06	1.87088e+06	1.11234e+06	381912	1.49744e+06	3.7141e+06	726907	2.45515e+06	1.92296e+06	2.51615e+06	2.71229e+06	2.33052e+06	3.00243e+06	2.38311e+06	2.65413e+06	2.38404e+06
M453T51	1,5,8-Trihydroxy-4-methoxy-9-oxo-9H-xanthen-3-yl ?-D-glucopyranoside	453.099	51	452.095472	9.04880306416935	C20H20O12	[M+H]+							7.08423e+06	1.1885e+07	4.35341e+06	1.1659e+07	1.93467e+07	1.08247e+07	1.25731e+07	1.87764e+07	3.16253e+07	3.3191e+07	2.83105e+07	3.32547e+07	1.15423e+07	7.39087e+06	1.19509e+07	1.03967e+07	6.72621e+06	1.18247e+07	1.3269e+07	1.31097e+07	1.31175e+07	1.41856e+07	1.90314e+07	1.31901e+07	1.64655e+07	1.3178e+07
M635T403	1,5,16-Trihydroxy-26-oxo-6,7_22,26-diepoxyergost-24-en-3-yl hexopyranoside	635.34	403.3	652.3458592	2.16388143794515	C34H52O12	[M+H-H2O]+							575352	3.72554e+07	1.1462e+07	2.13025e+07	1.58778e+06	1.5614e+07	1.02421e+07	1.46899e+07	1.32674e+07	1.22435e+07	7.04755e+06	1.13807e+07	1.16287e+07	2.11335e+06	2.27044e+07	1.44885e+07	3.03973e+06	1.62172e+07	7.49929e+06	7.42695e+06	8.66323e+06	9.44372e+06	9.82499e+06	9.71063e+06	9.46106e+06	9.94652e+06
M302T593	1,5-Dihydroxy-2,3-dimethoxy-10-methyl-9-acridone	302.299	592.6	301.294	7.19816896564726	C16H15NO5	[M+H]+	Organooxygen compounds	Ethers					3.3621e+07	1.43028e+07	1.74635e+07	7.74007e+06	5.49418e+06	1.19382e+07	2.19548e+07	4.25952e+07	1.6388e+07	2.14231e+07	5.92673e+06	3.27374e+07	4.69089e+06	2.24514e+07	8.28639e+06	4.7487e+06	6.98228e+06	1.0057e+07	1.54822e+07	1.91351e+07	1.98825e+07	2.52545e+07	1.49931e+07	1.85548e+07	1.34687e+07	1.4734e+07
M238T163	1,5-Ditetrahydro-1H-pyrrol-1-ylpentane-1,5-dione	238.163	162.6	238.16812796189	19.4318688212455	C13H22N2O2	[M]+							2.76712e+07	2.1361e+07	1.33241e+07	1.76812e+07	4.69414e+07	1.30043e+07	1.23423e+07	8.33652e+06	4.3505e+06	5.66149e+06	6.93862e+06	3.40588e+06	2.85164e+07	1.51119e+07	1.1779e+07	1.62171e+07	5.76563e+06	2.06227e+07	2.07019e+07	1.70444e+07	1.77695e+07	1.77781e+07	1.74051e+07	1.70805e+07	1.69554e+07	1.40411e+07
M158T113	1,5-Naphthalenediamine	158.082	112.8	158.0844	13.2736680829788	C10H10N2	[M]+	Extractables/Leachables; Textile Chemicals/Auxiliary/Dyes; Industrial Chemicals		C19463		2243-62-1		1.61888e+07	2.37043e+07	7.31015e+06	1.34411e+07	2.67549e+07	1.73725e+07	1.77873e+07	2.40396e+07	2.07223e+07	2.39872e+07	2.30832e+07	1.73711e+07	1.74171e+08	4.88642e+07	5.09416e+07	1.91151e+08	2.04811e+07	4.78703e+07	4.88013e+07	4.92957e+07	5.09868e+07	4.89102e+07	4.87462e+07	4.89381e+07	4.87345e+07	4.87337e+07
M293T226	1,7,8-Trihydroxy-3-methyl-2,3,4,7-tetrahydro-12(1H)-tetraphenone	293.117	225.8	310.1205028	10.4486868546546	C19H18O4	[M+H-H2O]+							919893	1.22025e+06	416624	933141	2.89632e+06	1.73075e+06	1.33633e+06	1.5311e+06	1.57831e+06	2.17536e+06	1.77318e+06	808254	7.05966e+06	685535	571853	6.71435e+06	1.0867e+06	2.35958e+06	1.31278e+06	917432	1.28819e+06	1.91448e+06	1.30667e+06	1.55429e+06	1.42966e+06	1.40595e+06
M279T108	1,7-Bis(4-hydroxyphenyl)hept-1-en-3-one; MFCD19441072	279.134	108.2	296.141237	0.34750347407632	C19H20O3	[M+H-H2O]+							1.0697e+08	1.12387e+08	2.28711e+07	2.90739e+07	4.40604e+07	9.52967e+07	2.09446e+07	3.53576e+07	2.20851e+07	2.04913e+07	2.22445e+07	1.43957e+07	1.42381e+08	9.62038e+07	3.22077e+07	7.03627e+07	7.15059e+07	4.42891e+07	3.84359e+07	3.56039e+07	5.5646e+07	3.44992e+07	3.68183e+07	3.46683e+07	3.44473e+07	4.525e+07
M298T295	1,7-bis(4-hydroxyphenyl)-3-heptanone	298.156	295	298.3762	4.34193899096251	C19H22O3	[M]+	Endogenous Metabolites; Natural Products/Medicines						990330	1.13771e+06	274909	841985	1.27013e+06	1.38183e+06	2.44404e+06	3.1392e+06	2.31449e+06	3.40789e+06	2.39851e+06	2.69352e+06	1.42765e+06	1.22935e+06	807159	1.28692e+06	634473	2.31498e+06	1.42605e+06	1.45844e+06	1.52764e+06	1.52462e+06	1.60023e+06	1.52749e+06	1.3555e+06	582626
M328T289	1,7-bis(4-hydroxyphenyl)-5-methoxyheptan-3-one	328.166	289	328.167459253	2.92306801583675	C20H24O4	[M]+	Diarylheptanoids	Linear diarylheptanoids				HMDB0138162	994295	2.59611e+06	735007	1.95119e+06	3.21697e+06	2.91906e+06	3.6002e+06	6.25798e+06	4.585e+06	4.81208e+06	3.74642e+06	4.52287e+06	4.5015e+06	1.12265e+06	2.5326e+06	4.2919e+06	1.0856e+06	3.10419e+06	4.10911e+06	1.84073e+06	3.05232e+06	3.30318e+06	3.96547e+06	4.98731e+06	3.24199e+06	3.71833e+06
M244T47	1,11-Undecanedicarboxylic acid	244.166	46.6	244.16746	7.6177807192886	C13H24O4	[M]+					505-52-2	HMDB02327	365798	1.40594e+07	3.85091e+06	1.83397e+06	359394	4.1701e+06	8.36875e+06	1.04086e+06	7.62891e+06	7.16461e+06	1.04004e+07	8.18606e+06	307338	845326	1.90764e+06	1.08992e+06	374556	4.01e+06	1.73066e+06	4.63468e+06	4.78154e+06	4.89302e+06	5.15225e+06	4.09134e+06	4.84455e+06	4.87735e+06
M366T568	1-Arachidonoyl Glycerol-d5	366.309	568.2	383.308393434	21.1312644225906	C23H33D5O4	[M+H-H2O]+							1.14688e+07	2.37154e+07	1.78076e+07	817082	3.04046e+07	5.00173e+06	5.02467e+06	994713	6.16372e+06	1.23302e+06	6.32479e+06	1.7708e+06	1.85152e+07	2.68796e+06	1.04407e+07	1.58687e+07	3.6846e+06	7.99877e+06	9.89216e+06	1.0093e+07	9.87786e+06	1.0609e+07	1.09215e+07	1.00946e+07	1.00746e+07	1.00173e+07
M361T461	1-Arachidonoylglycerol	361.273	461.3	378.277	0.168273046551222	C23H38O4	[M+H-H2O]+			C13857		124511-15-5 / 35474-99-8		8.08882e+06	1.78409e+07	6.0255e+06	1.36504e+07	1.67877e+07	2.91733e+06	1.21391e+07	1.38107e+07	1.68979e+07	1.19115e+07	1.58445e+07	1.12287e+07	1.52704e+07	1.53619e+07	1.92753e+07	1.55994e+07	2.12857e+06	1.50891e+07	1.26643e+07	5.60953e+06	1.27175e+07	1.23677e+07	1.41104e+07	1.41042e+07	1.94673e+07	1.47319e+07
M224T215	1-Benzyl-1,2,3,4-tetrahydroisoquinoline	224.128	214.6	223.1361	0.911736610443186	C16H17N	[M+H]+	Isoquinolines and derivatives	Benzylisoquinolines	C05201		19716-56-4	HMDB0004087	3.57661e+07	3.27346e+07	4.06996e+07	1.43721e+07	3.30165e+07	4.59082e+07	1.30525e+07	9.46876e+06	3.96799e+07	6.31864e+07	2.43167e+07	3.67632e+07	1.00907e+07	1.21655e+07	5.94353e+07	3.53595e+07	4.05178e+07	1.37192e+07	3.74724e+07	3.1212e+07	3.14392e+07	3.73647e+07	2.71636e+07	3.75954e+07	3.76047e+07	3.42201e+07
M291T141	1-Dehydro-[6]-gingerdione	291.155	141.1	290.1518	13.6559517591237	C17H22O4	[M+H]+			C17746				2.56114e+06	4.23058e+06	822123	3.07237e+06	6.2105e+06	3.39785e+06	2.61417e+06	751078	2.50193e+06	2.8075e+06	2.78113e+06	2.22418e+06	3.55661e+06	895743	4.30951e+06	688347	581250	5.28403e+06	1.40541e+06	1.09177e+06	1.25169e+06	1.6466e+06	1.17289e+06	1.14141e+06	1.97163e+06	1.13899e+06
M225T259_2	1-Hexadecanol	225.149	259	242.261	3.26682970403691	C16H34O	[M+H-H2O]+	Fatty Acyls	Fatty alcohols	C00823	Lipid metabolism	36653-82-4	HMDB0003424	1.24885e+06	1.54462e+07	4.37958e+06	1.44365e+06	1.0713e+06	1.18425e+07	2.08708e+07	1.02619e+07	5.21552e+06	1.10787e+07	4.09189e+06	1.76737e+07	629525	1.26268e+07	1.08134e+06	2.10488e+06	3.78228e+06	8.45004e+06	1.0677e+07	1.4422e+07	1.61241e+07	1.46364e+07	1.95071e+07	1.17776e+07	1.46126e+07	1.66068e+07
M736T686	1-Hexadecylthio-2-hexadecanoylamino-1,2-dideoxy-sn-glycero-3-phosphocholine	735.583	685.8	735.5839	1.49541288887023	C40H84N2O5PS	[M]+			C04873		116457-99-9		1.69083e+06	844381	4.04649e+06	1.23662e+06	1.27581e+06	1.13427e+06	8.8968e+06	1.29802e+07	5.15594e+06	1.05394e+07	5.17584e+06	9.86925e+06	6.3264e+06	7.5035e+06	8.34352e+06	986653	7.65789e+06	1.03906e+06	4.62665e+06	7.99847e+06	3.43567e+06	5.22921e+06	5.85249e+06	4.73917e+06	5.02569e+06	5.25104e+06
M330T579	1-Hexadecyl-2-O-methyl-glycerol	330.31	579	330.3133782	11.7411094745207	C20H42O3	[M]+					111188-59-1		217224	187251	112629	182826	60017.6	2.05041e+07	9.04798e+06	7.92673e+06	9.60724e+06	1.16386e+07	9.2067e+06	2.6699e+07	183404	542153	198813	1.58073e+06	31334.2	2.48463e+06	3.7668e+06	4.77968e+06	4.87396e+06	4.76753e+06	4.1774e+06	4.71968e+06	4.58153e+06	4.57257e+06
M159T83	1-Hydroxymethylnaphthalene	159.077	83.2	158.0732	19.3364990878212	C11H10O	[M+H]+	Naphthalenes		C14089		4780-79-4	HMDB0060322	2.97747e+06	3.78408e+06	1.03433e+07	1.33007e+06	3.28729e+06	2.511e+06	3.07962e+06	2.44477e+06	3.29552e+06	3.75873e+06	3.94765e+06	2.7734e+06	2.73025e+07	5.71596e+06	3.24806e+06	2.85816e+07	8.80409e+06	4.77243e+06	6.93929e+06	6.77199e+06	2.75404e+06	6.42368e+06	6.4289e+06	7.42723e+06	6.42631e+06	6.51243e+06
M171T44	1-Hydroxy-2-naphthoate	171.043	43.6	188.0473	20.6614227734126	C11H8O3	[M+H-H2O]+			C03203		86-48-6		2.95847e+07	8.27069e+07	8.69657e+07	5.90397e+06	6.57691e+06	8.80665e+07	7.91999e+07	1.74778e+08	7.4987e+07	7.20819e+07	1.03118e+08	9.9621e+07	3.4193e+07	6.23428e+07	6.66719e+06	4.55098e+06	2.08484e+07	7.74758e+07	5.53867e+07	5.53857e+07	5.63651e+07	5.40292e+07	5.93733e+07	5.22467e+07	5.53803e+07	5.63551e+07
M385T103	1-Hydroxy-2-(beta-D-glucosyloxy)-9,10-anthraquinone	385.083	102.8	402.0951	11.0781197009002	C20H18O9	[M+H-H2O]+			C04719		31297-82-2		2.73292e+06	7.43568e+06	3.44321e+06	3.69189e+06	2.06092e+06	1.22227e+07	3.07756e+06	1.02937e+07	2.86847e+06	5.05768e+06	5.35789e+06	2.4612e+06	2.14757e+06	1.63887e+06	2.73677e+06	2.15898e+06	2.58097e+06	4.00743e+06	4.10695e+06	3.80147e+06	4.34434e+06	4.93579e+06	4.84762e+06	4.14792e+06	4.12646e+06	3.01878e+06
M355T415	1-Linoleoyl glycerol	355.295	415.4	354.27700970978	28.7487991511429	C21H38O4	[M+H]+							3.40916e+07	1.34456e+07	7.01035e+07	5.57588e+07	1.44063e+07	9.733e+07	5.20822e+07	8.84599e+07	1.78675e+07	5.69488e+07	1.28955e+07	9.57766e+07	5.86777e+07	5.49873e+07	3.55404e+07	4.03102e+07	4.88115e+07	1.64652e+07	3.12975e+07	4.89323e+07	3.60387e+07	3.09391e+07	3.56505e+07	3.57897e+07	2.79649e+07	3.57894e+07
M149T55	1-Methyladenine	149.071	55	149.0701	6.40465234371682	C6H7N5	[M]+	Imidazopyrimidines	Purines and purine derivatives	C02216		5142-22-3	HMDB0011599	1.08736e+06	8.3283e+06	2.25086e+06	1.44653e+06	1.62964e+06	3.37003e+06	4.23e+06	3.4788e+06	4.75741e+06	4.29164e+06	6.03659e+06	5.03483e+06	1.29839e+06	3.61887e+06	1.49298e+06	1.17458e+06	1.14045e+06	2.12033e+06	3.50187e+06	3.47592e+06	3.51714e+06	3.55778e+06	3.51855e+06	3.60203e+06	3.35296e+06	3.41001e+06
M282T310	1-Methyladenosine	282.12	310.4	281.1124	0.122415529598894	C11H15N5O4	[M+H]+	Purine nucleosides		C02494		15763-06-1	HMDB0003331	1.36936e+06	2.47674e+06	1.05048e+06	1.33608e+06	1.64911e+06	1.78972e+06	1.74318e+06	1.56703e+06	1.82008e+06	2.53639e+06	2.35542e+06	1.52167e+06	2.37786e+06	362429	1.34983e+06	747993	973559	2.09154e+06	1.85372e+06	1.9378e+06	1.85512e+06	1.83764e+06	692884	1.75272e+06	1.75132e+06	1.86347e+06
M111T35	1-Methylguanidine hydrochloride	110.522	35	109.041	0.933514787520404	C2H8ClN3	[M+H]+					21770-81-0		1.67807e+06	6.07834e+06	1.12686e+07	4.27578e+06	5.76946e+06	5.72939e+06	1.02043e+07	6.29568e+06	7.01597e+06	1.68256e+06	2.81724e+06	2.50471e+06	5.44194e+06	3.41956e+06	7.21954e+06	2.15076e+06	1.02678e+07	4.67455e+06	5.3905e+06	6.09367e+06	2.17322e+06	4.59736e+06	5.50583e+06	5.48455e+06	5.75396e+06	5.06546e+06
M165T43_2	1-Methylguanine	165.066	42.9	165.15288	7.51289908965158	C6H7N5O	[M]+	Imidazopyrimidines	Purines and purine derivatives			938-85-2	HMDB0003282	3.98367e+07	1.63329e+07	8.22055e+07	2.93263e+08	1.4538e+07	7.87201e+07	5.46181e+07	4.03033e+07	7.46511e+07	1.01995e+08	9.21741e+07	3.55769e+07	1.60418e+07	1.96624e+07	3.7147e+07	2.34973e+08	1.36286e+07	7.64197e+07	7.07805e+07	6.75847e+07	6.7663e+07	6.82619e+07	6.89293e+07	6.54466e+07	6.89349e+07	6.91566e+07
M298T269	1-Methylguanosine	298.116	268.8	297.2675	6.05609084230993	C11H15N5O5	[M+H]+	Organooxygen compounds	Alcohols and polyols			2140-65-0	HMDB0001563	2.74572e+06	483855	423301	267368	1.82141e+06	490749	1.12954e+06	384225	303698	894262	244053	243959	1.42018e+06	2.20652e+06	2.67101e+06	2.02625e+06	2.50666e+06	1.90318e+06	2.17263e+06	3.06956e+06	2.29765e+06	2.31301e+06	2.32603e+06	2.30248e+06	2.12953e+06	2.14236e+06
M126T656	1-Methylhistamine	126.103	656.3	125.0953	0	C6H11N3	[M+H]+	Organonitrogen compounds	Amines	C05127	Amino acid metabolism	501-75-7	HMDB0000898	9.84763e+07	1.94826e+07	3.09218e+07	1.61904e+08	1.11283e+08	9.00433e+07	1.4816e+08	1.33637e+08	2.99192e+07	1.32586e+08	1.69041e+08	1.45298e+08	1.47769e+08	1.3651e+08	2.13593e+08	3.10292e+07	1.43424e+08	1.17304e+08	1.31028e+08	1.12463e+08	1.13658e+08	4.58061e+07	1.26456e+08	1.26237e+08	1.24265e+08	1.12284e+08
M170T74_2	1-Methylhistidine	170.093	74	169.0851	0.729015094725334	C7H11N3O2	[M+H]+	Carboxylic acids and derivatives	Amino acids, peptides, and analogues	C01152	Amino acid metabolism	332-80-9/368-16-1	HMDB0000001	5.97337e+06	9.54446e+06	7.71553e+06	7.89723e+06	9.69927e+06	7.66075e+06	4.15277e+06	5.77877e+06	5.65973e+06	7.22273e+06	5.77777e+06	3.65341e+06	1.02211e+07	6.79792e+06	4.37215e+06	8.18653e+06	3.11947e+06	8.1119e+06	7.23978e+06	8.3913e+06	7.17059e+06	7.39354e+06	7.20115e+06	6.71895e+06	7.1515e+06	7.17829e+06
M182T74_1	1-Methyluric acid	182.045	73.9	182.044	6.04245870929606	C6H6N4O3	[M]+	Imidazopyrimidines	Purines and purine derivatives	C16359	Biosynthesis of other secondary metabolites	708-79-2	HMDB0003099	2.46942e+06	1.25589e+07	763808	655000	3.72475e+06	4.08428e+06	4.42579e+06	8.41994e+06	1.85414e+06	8.11565e+06	2.01158e+06	5.55285e+06	7.60428e+06	3.83487e+06	565211	945862	4.1005e+06	3.85529e+06	3.93249e+06	3.86999e+06	2.93662e+06	1.16278e+06	2.4425e+06	3.55814e+06	3.55506e+06	3.55089e+06
M359T382	1-Monostearin	359.324	381.8	358.5558	23.9732698216188	C21H42O4	[M+H]+	Carboxylic acids and derivatives	Carboxylic acid derivatives			123-94-4/		6.96754e+06	6.45288e+07	2.8587e+07	3.49677e+07	2.41167e+07	1.21331e+08	2.91112e+08	3.51803e+07	1.60701e+08	1.75065e+08	4.11574e+08	2.32846e+08	2.34794e+07	6.52218e+07	9.81197e+06	1.25728e+07	1.20695e+07	5.15424e+07	7.21582e+07	7.43072e+07	7.37736e+07	6.96381e+07	7.22394e+07	7.99035e+07	8.03319e+07	6.85953e+07
M332T203	1-NM-PP1	332.182	202.8	331.4142	15.5687999764503	C20H21N5	[M+H]+	Organonitrogen compounds	Amines			221244-14-0/		1.06779e+06	1.11526e+06	1.6172e+07	4.92111e+06	3.3258e+06	3.33506e+06	2.79882e+06	5.22261e+06	6.18182e+06	4.09302e+06	3.59567e+06	4.11e+06	3.27777e+06	2.21141e+06	4.41607e+06	418732	5.79272e+06	7.65951e+06	5.35226e+06	5.05742e+06	5.05755e+06	5.276e+06	5.37199e+06	5.03593e+06	3.78466e+06	5.42089e+06
M419T255	1-Oleoyl Lysophosphatidic Acid (sodium salt)	419.251	254.8	436.258993	1.81037221624751	C21H41O7P	[M+H-H2O]+					22556-62-3	HMDB00443	594001	2.55577e+06	427010	1.20265e+06	1.97146e+06	928327	1.26827e+06	2.1356e+06	1.99985e+06	1.84438e+06	1.73565e+06	1.59331e+06	776561	552026	554276	1.16031e+06	238546	1.50718e+06	1.20717e+06	1.12505e+06	1.22611e+06	1.22787e+06	1.25475e+06	1.26193e+06	1.22802e+06	1.2557e+06
M398T632	1-Oleoyl-2-acetyl-sn-glycerol	398.304	632.3	398.303225	1.94574997985456	C23H42O5	[M]+					86390-77-4		2.13839e+07	2.74408e+07	2.56044e+07	3.69611e+07	1.94037e+07	2.75163e+07	1.94949e+07	3.76066e+07	2.83926e+07	2.36986e+07	2.07063e+07	2.46073e+07	2.71338e+07	1.82062e+07	2.49915e+07	4.01451e+07	2.19947e+07	2.38492e+07	3.15798e+07	2.98915e+07	3.15722e+07	3.1686e+07	3.54435e+07	3.98455e+07	3.29147e+07	3.28864e+07
M532T474	1-O-(cis-9-Octadecenyl)-2-O-acetyl-sn-glycero-3-phosphocholine	532.367	473.8	549.3794196	9.55281028935016	C28H56NO7P	[M+H-H2O]+					86288-90-1		1.04813e+07	1.37246e+07	5.25375e+06	7.31914e+06	1.63607e+07	7.52173e+06	1.61167e+07	1.31638e+07	1.86573e+07	1.59897e+07	1.93599e+07	1.5653e+07	1.56173e+07	1.51036e+06	8.14279e+06	1.7505e+07	5.54544e+06	1.47773e+07	1.29934e+07	1.4167e+07	1.29967e+07	1.3404e+07	1.29974e+07	1.21349e+07	1.19024e+07	1.32606e+07
M445T593	1-O-[2-(L-Cysteinamido)-2-deoxy-alpha-D-glucopyranosyl]-1D-myo-inositol	445.12	592.9	444.1414	14.2538142282125	C15H28N2O11S	[M+H]+			C19703				7.6438e+07	4.69087e+08	4.58686e+07	2.43961e+08	1.22531e+08	3.42696e+08	1.05912e+08	6.96437e+08	2.23816e+08	3.28461e+08	2.95335e+08	4.80449e+07	4.70648e+07	5.80634e+07	4.35454e+07	9.05859e+07	6.64317e+07	1.46244e+08	1.58893e+08	2.00257e+08	1.27031e+08	1.32897e+08	2.28557e+08	1.54536e+08	1.28575e+08	1.29899e+08
M178T50	1-PHENYLBIGUANIDE	178.107	50.5	177.101445352	6.73750403554827	C8H11N5	[M+H]+					102-02-3		1.05158e+07	8.41263e+06	1.66931e+06	7.94554e+06	6.33424e+06	1.02209e+07	9.9111e+06	1.21743e+07	8.69267e+06	1.55674e+07	1.27146e+07	6.19054e+06	1.28846e+07	1.00911e+07	6.07486e+06	1.29612e+07	5.37804e+06	1.18415e+07	1.00833e+07	1.05962e+07	1.01023e+07	1.11758e+07	1.01649e+07	1.00046e+07	1.03026e+07	1.01078e+07
M272T469	1-deoxymethylsphinganine	272.295	469	271.4818	0.768269707539046	C17H37NO	[M+H]+	Organooxygen compounds	Alcohols and polyols					5.90455e+07	1.64955e+07	9.53913e+07	2.19529e+07	8.09201e+07	5.97292e+07	5.35689e+07	1.79314e+07	7.62421e+07	8.90751e+07	6.26679e+07	4.96524e+07	7.95762e+07	1.49915e+07	6.6205e+07	8.80433e+07	2.99159e+07	8.19741e+07	2.69996e+07	7.16039e+07	6.86459e+07	6.78157e+07	6.79095e+07	6.3914e+07	6.55841e+07	5.16818e+07
M304T469	1-hexadecylpyridinium	304.298	469.5	303.292600189	4.040703099824271	C21H37N	[M+H]+							1.47863e+07	1.07804e+07	2.32288e+08	1.42741e+07	1.25896e+07	4.21442e+07	4.192e+07	1.7985e+07	4.21389e+07	6.58536e+07	1.5689e+07	2.96779e+07	1.25807e+07	7.85304e+07	1.07718e+07	1.1201e+07	7.31157e+07	1.52577e+07	2.82815e+07	2.26943e+07	4.63971e+07	1.63544e+07	3.35653e+07	3.3789e+07	3.33041e+07	3.75261e+07
M248T54_1	1-isothiocyanato-9-(methylsulfinyl)nonane	248.113	54	247.423	1.74231691730866	C11H21NOS2	[M+H]+							5.76702e+07	2.36771e+06	3.20168e+07	3.04437e+07	4.81268e+07	1.16591e+07	506490	594504	551195	484618	538628	1.19739e+06	1.62224e+07	4.18328e+06	2.63947e+07	2.92685e+07	7.05916e+06	1.12097e+07	1.65501e+07	1.59177e+07	1.72346e+07	1.66162e+07	1.53941e+07	1.48325e+07	1.53327e+07	1.59656e+07
M440T466	1-lauroyl-sn-glycero-3-phosphocholine	440.277	466	439.5237	0.078782185387375	C20H42NO7P	[M+H]+	Organooxygen compounds	Alcohols and polyols			20559-18-6/		2.44663e+07	1.50831e+09	7.47624e+06	5.94674e+07	1.73421e+08	1.95697e+07	3.19816e+08	2.12043e+07	3.46672e+08	8.18806e+07	9.3764e+07	6.2034e+07	5.53592e+07	8.49033e+06	2.72479e+07	1.18615e+08	5.56534e+06	1.23519e+07	6.06939e+07	6.04565e+07	6.24686e+07	7.22146e+07	3.54052e+07	6.87903e+07	7.9471e+07	7.64328e+07
M403T569	1-methyl 4-[(5R,9S,13S)-5,9,13-trimethyltetracyclo[11.2.1.0?a,?a???.0???,??a]hexadec-14-en-5-yl]methyl butanedioate	403.283	568.7	402.27700970978	2.44421174897396	C25H38O4	[M+H]+	Endogenous Metabolites; Natural Products/Medicines						3.23108e+06	2.62523e+07	4.33595e+06	1.96304e+06	3.7529e+06	3.96336e+06	4.57649e+06	5.81642e+06	5.91277e+06	6.67558e+06	1.12568e+07	5.5326e+06	4.41177e+06	6.57057e+06	6.15301e+06	2.97774e+06	5.96227e+06	3.54326e+06	4.32252e+06	4.41308e+06	4.53589e+06	6.04617e+06	4.51494e+06	4.12674e+06	3.25733e+06	4.52006e+06
M496T506	1-palmitoylglycerophosphocholine	496.339	506.2	496.3403	0.001441325924612	C24H51NO7P	[M+H]+	Glycerophospholipids	Glycerophosphocholines	C04102		17364-16-8	HMDB0062541	7.03176e+07	3.51346e+07	2.69357e+07	3.97557e+07	4.30029e+07	1.10057e+08	3.58655e+07	9.13169e+07	1.94001e+08	2.56647e+08	1.60557e+08	3.04318e+08	4.68791e+07	1.97665e+08	5.69129e+07	8.8813e+07	8.91736e+07	8.61169e+07	1.06387e+08	1.15993e+08	1.07071e+08	1.07351e+08	1.16464e+08	1.16729e+08	4.41552e+07	1.52354e+08
M436T339	1-tridecanoyl-2-hydroxy-sn-glycero-3-phosphocholine	436.268	339	453.285539378	22.7047903102765	C21H44NO7P	[M+H-H2O]+							2.56984e+07	4.84269e+07	1.7726e+07	3.79408e+07	4.29942e+07	2.81911e+07	2.44569e+07	4.48269e+07	3.94898e+07	3.90322e+07	3.59586e+07	3.37095e+07	3.78498e+07	9.45926e+06	1.32558e+07	3.17453e+07	1.79211e+07	3.98907e+07	3.07154e+07	2.98294e+07	2.72548e+07	2.99119e+07	3.22741e+07	2.98935e+07	3.07894e+07	2.99256e+07
M230T238	1-(2,3-Dichlorophenyl)piperazine	230.043	238.5	230.03775382426	23.2398873950826	C10H12Cl2N2	[M]+	Drugs of Abuse/Illegal Drugs						2.72175e+07	4.26242e+07	1.7493e+07	1.35058e+07	3.02554e+07	2.33058e+07	1.37274e+07	1.54689e+07	2.03052e+07	1.23824e+07	1.2642e+07	1.50857e+07	2.89114e+07	2.62851e+07	2.90724e+07	4.21887e+07	1.61726e+07	3.68868e+07	1.27612e+07	1.29819e+07	1.3212e+07	1.34203e+07	1.34275e+07	1.43448e+07	1.43954e+07	1.4082e+07
M213T110	1-(2-Trifluoromethylphenyl)piperazine	213.095	110.4	230.1030830494	3.98437409086034	C11H13F3N2	[M+H-H2O]+	Drugs of Abuse/Illegal Drugs						8.37333e+06	1.34986e+07	1.47065e+07	1.29059e+07	1.46607e+07	7.67545e+06	9.25005e+06	7.24242e+06	9.97341e+06	1.1748e+07	1.26514e+07	8.49142e+06	5.88742e+06	9.33555e+06	1.22484e+07	6.08839e+06	1.69208e+07	5.66363e+06	7.05424e+06	7.11873e+06	3.66961e+06	6.87358e+06	6.86447e+06	6.58235e+06	6.57198e+06	6.57705e+06
M223T187	1-(2-methoxy-4-nitrophenyl)pyrrolidine	223.108	186.8	222.100442326885	0.366070191204823	C11H14N2O3	[M+H]+							1.15312e+07	1.79706e+07	9.57128e+06	1.64367e+07	3.48411e+07	2.68019e+07	2.21495e+07	2.11578e+07	1.8932e+07	9.62493e+06	2.51233e+07	7.05022e+06	1.17333e+07	7.53449e+06	8.71827e+06	9.34556e+06	9.61373e+06	9.60224e+06	1.48248e+07	2.04283e+07	1.21538e+07	1.91034e+07	1.91969e+07	2.07054e+07	1.14348e+07	1.78333e+07
M313T154	1-(2-methyl-6-{[(2S,3R,4S,5S,6R)-3,4,5-trihydroxy-6-(hydroxymethyl)oxan-2-yl]oxy}phenyl)ethan-1-one	313.122	154.2	312.120902997605	21.0109989378061	C15H20O7	[M+H]+	Endogenous Metabolites; Natural Products/Medicines						2.04877e+06	4.94744e+06	1.6641e+06	4.2814e+06	3.56516e+06	8.17897e+06	5.10238e+06	1.74781e+06	7.56764e+06	4.66062e+06	3.89204e+06	6.00276e+06	3.25404e+07	5.65181e+06	2.12395e+06	1.12581e+07	1.7988e+06	4.12762e+06	2.96209e+06	3.13656e+06	4.03212e+06	3.19604e+06	4.12842e+06	3.39405e+06	3.17826e+06	3.17598e+06
M280T53	1-(3,4-Dihydroxyphenyl)-5-hydroxy-3-decanone	280.175	53.2	280.1675	27.1258937713169	C16H24O4	[M]+			C17748				1.33575e+07	1.54174e+07	8.1196e+06	1.63336e+07	2.0765e+07	2.70114e+07	1.05072e+06	5.13985e+06	5.12437e+06	6.13996e+06	4.2964e+06	5.27229e+06	1.23678e+07	1.92652e+07	8.19113e+06	3.02089e+07	1.26624e+07	1.85977e+07	1.4103e+07	9.05965e+06	1.37076e+07	1.31842e+07	1.31416e+07	1.29644e+07	1.91011e+07	1.29561e+07
M314T273	1-(3,4-Dihydroxyphenyl)-7-(4-hydroxyphenyl)-3-heptanone	314.15	272.8	314.1518012	5.09692497422798	C19H22O4	[M]+							384054	368309	1.46797e+06	390201	479083	890061	380434	673596	708763	571561	609083	404881	1.1517e+07	2.74143e+06	2.61958e+06	8.90297e+06	948526	2.42596e+06	2.13355e+06	2.1507e+06	2.46885e+06	2.08705e+06	2.10986e+06	2.13435e+06	1.86432e+06	2.33463e+06
M286T402_3	1-(3,4-dimethylphenyl)-3-piperidinopyrrolidine-2,5-dione	286.166	401.7	286.16812796189	8.13501085730434	C17H22N2O2	[M]+							5.77155e+06	9.18433e+06	1.39904e+07	1.65854e+06	1.12297e+07	8.44266e+06	1.48586e+07	3.55012e+07	746506	1.29585e+06	4.04478e+06	1.64767e+07	8.99871e+06	2.04996e+07	2.48268e+06	573795	2.07057e+07	3.61213e+06	1.68211e+07	1.39103e+07	1.68902e+07	1.69966e+07	1.7625e+07	1.16247e+07	1.10332e+07	1.83012e+07
M243T74_2	1-(4-Hydroxyphenyl)-1-decene-3,5-dione	243.134	74	260.1412	1.37372750256324	C16H20O3	[M+H-H2O]+			C17744				205707	3.50351e+07	1.49683e+07	6.16697e+06	2.13804e+06	1.92202e+07	4.38974e+07	1.49531e+07	3.65114e+07	3.5617e+07	3.18077e+07	3.4673e+07	307046	1.50905e+07	6.41366e+06	2.73843e+06	3.95051e+06	1.36865e+07	1.92254e+07	1.98005e+07	1.98127e+07	1.98142e+07	2.03421e+07	1.98129e+07	1.99569e+07	2.00268e+07
M487T631	1-(4-benzhydrylpiperazino)-3-[4-(1,2,3-thiadiazol-4-yl)phenoxy]-2-propanol	487.23	631	486.20894692079	27.455391072275	C28H30N4O2S	[M+H]+							1.39482e+07	1.83204e+07	5.23667e+06	5.42836e+06	3.71549e+07	1.03154e+07	5.48415e+06	9.29434e+06	1.37468e+07	4.21752e+06	8.34246e+06	3.85983e+06	2.99465e+07	1.2144e+06	1.04745e+07	2.67929e+06	1.94836e+06	2.14058e+07	1.24727e+07	1.11917e+07	1.04461e+07	1.09404e+07	1.10908e+07	1.02995e+07	3.55059e+06	1.02745e+07
M168T261	1-(4-hydroxyphenyl)propane-1,2-diol	168.081	260.8	168.078644252025	14.610494428022	C9H12O3	[M]+	Endogenous Metabolites; Natural Products/Medicines						4.73901e+06	5.12153e+06	3.0661e+06	4.9958e+06	7.54575e+06	5.00337e+06	3.24678e+06	5.46687e+06	3.89454e+06	4.65106e+06	4.17494e+06	2.6248e+06	1.00014e+07	4.06317e+06	3.30665e+06	6.4066e+06	2.09239e+06	5.84128e+06	4.50748e+06	4.40241e+06	4.68859e+06	4.49962e+06	4.87855e+06	4.44602e+06	4.30844e+06	4.4152e+06
M190T318	1-(4-methyl-2-pyridyl)pyrrolidine-2,5-dione	190.072	318.4	190.07422757621	13.2980144335724	C10H10N2O2	[M]+							3.20747e+06	3.79146e+06	1.18504e+07	2.05253e+06	7.96904e+06	6.64088e+06	6.30523e+06	3.65449e+07	3.29727e+06	1.00065e+07	2.14931e+06	2.67857e+06	5.04892e+06	1.96971e+06	3.71255e+06	3.68544e+06	1.55443e+06	6.27278e+06	3.44983e+06	3.79203e+06	2.68304e+06	4.39168e+06	2.4198e+06	3.58051e+06	4.20097e+06	1.90247e+06
M206T73	1-(4-nitrophenyl)piperidine	206.103	73	206.10552770477	11.7790793539032	C11H14N2O2	[M]+							4.35714e+06	9.02245e+06	6.0473e+06	376548	6.81284e+06	3.9552e+06	359253	4.96025e+06	435332	340318	349248	312663	2.84914e+06	5.02881e+07	423722	453906	2.94941e+07	4.7415e+06	8.30211e+06	7.667e+06	7.66859e+06	7.66366e+06	8.01983e+06	7.71763e+06	7.66811e+06	7.96554e+06
M378T300	1-((5-(hydroxymethyl)-2,5,8a-trimethyl-1,4,4a,5,6,7,8,8a-octahydronaphthalen-1-yl)methyl)-4-methylene-7-oxabicyclo[4.1.0]heptane-2,3,5-triol	378.238	299.7	378.2406114	0.808035913897124	C22H34O5	[M]+							2.32456e+07	7.5253e+07	2.17604e+06	3.04327e+06	2.95765e+07	2.11285e+07	2.68427e+07	2.95384e+07	2.40614e+07	8.88908e+07	4.04887e+07	3.30213e+07	4.22983e+07	1.26363e+07	1.1324e+07	4.93837e+07	2.76905e+06	1.35895e+07	2.50066e+07	2.4392e+07	2.44429e+07	2.36452e+07	2.3635e+07	2.44609e+07	2.36194e+07	2.1246e+07
M464T593	1-({[4-(6-Chloro-1,3-benzothiazol-2-yl)-1,4-diazepan-1-yl]sulfonyl}methyl)-7,7-dimethylbicyclo[2.2.1]heptan-2-one	464.128	592.7	481.126060878535	19.9796682444954	C22H28ClN3O3S2	[M+H-H2O]+							2.43092e+07	5.25849e+06	4.3417e+06	2.8899e+07	3.26315e+06	4.67697e+06	9.00929e+06	1.08126e+06	1.03914e+07	8.33087e+06	4.31754e+06	4.64168e+06	438320	2.3384e+07	5.36956e+07	2.31555e+06	4.30216e+07	1.54352e+07	6.04617e+06	7.19258e+06	9.81011e+06	7.30637e+06	6.86186e+06	7.01483e+06	6.24043e+06	5.37855e+06
M296T220	1-[1,1'-biphenyl]-4-yl-3-piperidinopropan-1-ol	296.205	219.5	295.193614430905	13.8740706435227	C20H25NO	[M+H]+							193083	174330	959180	227518	1.22002e+06	1.9459e+06	808988	2.07644e+06	885382	1.0066e+06	1.25034e+06	147280	908494	2.96852e+06	1.60898e+06	528465	815046	798285	2.24627e+06	1.69442e+06	1.69042e+06	1.68794e+06	1.80987e+06	2.48456e+06	1.42849e+06	1.69232e+06
M437T52	1-[2-[3-(4-nitrophenyl)-1-phenyl-1H-pyrazol-4-yl]-5-(4-pyridinyl)-1,3,4-oxadiazol-3(2H)-yl]-1-ethanone	437.125	51.7	454.13895309872	14.2272678337532	C24H18N6O4	[M+H-H2O]+							1.09809e+07	2.27253e+07	3.32595e+07	1.56878e+07	2.23897e+07	2.51048e+07	2.52981e+07	2.2232e+07	1.58377e+07	2.17943e+07	2.13375e+07	1.13044e+07	4.32203e+07	1.56796e+07	8.29509e+06	3.39672e+07	3.87459e+07	3.04963e+07	1.97979e+07	2.17888e+07	1.92026e+07	2.00429e+07	1.99487e+07	2.657e+07	2.57909e+07	1.87298e+07
M205T54	1-[4-hydroxy-3-(3-methylbut-2-en-1-yl)phenyl]ethan-1-one	205.119	54.3	204.11502975847003	16.6038257322711	C13H16O2	[M+H]+	Endogenous Metabolites; Natural Products/Medicines						1.07401e+07	3.0825e+07	4.43582e+06	9.95258e+06	1.50449e+07	7.84869e+06	8.43601e+06	5.12822e+06	9.08642e+06	1.39554e+07	1.16028e+07	7.77392e+06	1.5468e+07	7.59284e+06	1.25388e+07	2.31189e+07	6.13809e+06	1.14089e+07	1.1431e+07	1.2706e+07	1.29684e+07	1.1649e+07	1.13622e+07	1.14224e+07	1.14205e+07	1.18778e+07
M357T55	1-{4-[2-(7-methoxy-2H-1,3-benzodioxol-5-yl)ethyl]phenoxy}-3-methylbutane-2,3-diol	357.166	55	374.17293856833	1.66710018106016	C21H26O6	[M+H-H2O]+	Endogenous Metabolites; Natural Products/Medicines						501120	1.58096e+06	2.49162e+06	377193	3.35461e+06	2.76118e+06	6.6598e+06	4.50798e+06	4.79324e+06	6.4866e+06	8.77101e+06	7.33435e+06	5.07917e+06	589296	1.6081e+06	575426	2.77019e+06	3.84519e+06	2.6544e+06	2.64762e+06	4.14999e+06	3.69317e+06	3.77204e+06	3.07965e+06	3.11402e+06	2.56128e+06
M313T255	1-{[4-(2,5-dimethyl-1H-pyrrol-1-yl)benzoyl]oxy}dihydro-1H-pyrrole-2,5-dione	313.119	255	312.11100701328	1.65108808546536	C17H16N2O4	[M+H]+							3.0028e+06	6.6624e+06	2.13397e+06	5.26386e+06	151660	7.12463e+06	8.73973e+06	1.11001e+07	1.02157e+07	9.33283e+06	8.78791e+06	6.87631e+06	180295	2.27254e+06	1.05292e+06	210140	881479	4.50943e+06	4.72259e+06	4.87496e+06	4.93094e+06	4.93915e+06	4.93828e+06	4.70197e+06	4.86658e+06	5.63902e+06
M329T396	2alpha-Methylpregn-4-ene-3,20-dione	329.247	396.1	328.2402	0.534552313501684	C22H32O2	[M+H]+	Organic oxides	Carbonyl compounds	C15116		2636-91-1		2.82214e+08	5.66963e+08	2.64633e+07	2.39535e+08	4.34043e+08	9.28177e+07	9.69874e+07	5.41186e+08	3.26788e+08	4.69134e+08	1.26707e+08	3.42255e+08	1.03836e+09	4.08943e+08	2.24853e+08	3.15665e+08	1.2648e+08	4.86473e+07	1.53763e+08	3.90377e+08	3.90608e+08	3.90339e+08	3.73011e+08	3.77548e+08	3.72892e+08	3.73175e+08
M235T573	2',3'-dideoxyadenosine	235.242	572.8	235.243	4.67603772970757	C10H13N5O2	[M]+	Organooxygen compounds	Alcohols and polyols			4097-22-7/		1.76152e+07	5.67254e+06	2.40018e+06	1.78315e+07	1.26179e+07	1.91357e+07	2.28078e+07	7.03411e+06	2.14939e+07	2.43231e+07	2.24552e+07	1.24162e+07	4.64627e+06	1.40876e+07	1.84494e+07	4.35636e+06	9.93007e+06	2.03927e+07	1.51374e+07	1.46e+07	1.26019e+07	1.46277e+07	1.46597e+07	1.34225e+07	1.33963e+07	1.16151e+07
M313T297	2',5,6-Trimethoxyflavone	313.107	297	312.099773622	0.797242346559407	C18H16O5	[M+H]+	Flavonoids	O-methylated flavonoids			16266-97-0	HMDB0037331	2.47563e+06	1.04286e+06	1.08534e+07	3.15939e+06	2.33411e+06	1.51874e+06	1.57861e+06	2.5523e+06	2.46434e+06	1.00202e+06	1.08454e+06	1.93402e+06	1.24776e+06	2.11074e+06	1.6409e+06	751761	3.87747e+06	2.68483e+06	2.42677e+06	2.41218e+06	2.16544e+06	2.30204e+06	2.30214e+06	2.46613e+06	2.30087e+06	2.23592e+06
M323T220	2'-Deamino-2'-hydroxyneamine	323.171	219.7	323.1693	6.80753098574393	C12H25N3O7	[M]+			C20350	Biosynthesis of other secondary metabolites			329520	7.17966e+06	674485	819612	686303	555264	605617	273181	726761	679549	959269	767977	1.64392e+06	425199	572190	882022	272049	436612	1.49833e+06	1.39767e+06	1.38109e+06	1.35195e+06	1.35185e+06	1.3528e+06	1.33142e+06	1.34646e+06
M325T297	2'-Deamino-2'-hydroxyparomamine	325.161	297.2	324.1533	1.30396941825597	C12H24N2O8	[M+H]+			C20353	Biosynthesis of other secondary metabolites			4.55544e+06	4.78631e+06	3.2129e+06	6.329e+06	409100	7.66403e+06	8.0159e+06	1.0709e+07	1.11485e+07	6.3994e+06	5.39637e+06	5.20583e+06	3.97137e+06	3.15292e+06	960471	255961	530665	6.30931e+06	4.78347e+06	2.96142e+06	4.57576e+06	3.96082e+06	6.83876e+06	5.37726e+06	4.4783e+06	4.08016e+06
M370T297	2'-Deoxycytidine 5'-diphosphate sodium salt	370.177	297.4	387.18	11.9780537418678	C9H15N3O10P2	[M+H-H2O]+					151151-32-5		1.2354e+06	1.16563e+06	1.30883e+07	3.69446e+06	2.38037e+06	682985	832622	4.7789e+06	2.24741e+06	1.1555e+06	1.05015e+06	1.01618e+06	1.53717e+06	1.95951e+06	1.8063e+06	1.0258e+06	2.8564e+06	1.85518e+06	1.7057e+06	1.33374e+06	2.318e+06	1.18356e+06	2.34847e+06	1.8773e+06	1.86563e+06	1.86616e+06
M305T74	2'-Deoxymugineic acid	305.134	74	304.1271	1.55997088488669	C12H20N2O7	[M+H]+	Carboxylic acids and derivatives	Amino acids, peptides, and analogues	C15485		74235-24-8	HMDB0033909	4.43313e+06	1.69068e+06	417283	3.59237e+06	485986	4.43157e+06	6.7486e+06	4.62943e+06	6.40348e+06	8.3396e+06	7.49211e+06	6.96669e+06	1.19652e+06	3.12092e+06	4.80351e+06	5.0032e+06	392166	4.23361e+06	3.41793e+06	4.97783e+06	2.33264e+06	3.4452e+06	3.11626e+06	1.89713e+06	3.46867e+06	3.10695e+06
M282T54_2	2'-O-Methyladenosine	282.119	54.2		1.41783989969236	C11H16N5O7P(C5H8O6PR)n(C5H8O6PR)n	[M+H]+	Purine nucleosides		C04779		2140-79-6	HMDB0004326	4.4966e+06	8.46011e+06	2.6431e+06	4.86096e+06	4.3228e+06	8.88556e+06	9.67363e+06	1.10814e+07	9.8147e+06	1.27257e+07	1.19993e+07	7.72137e+06	3.69422e+06	3.753e+06	2.69118e+06	7.16781e+06	2.41107e+06	6.39168e+06	7.50168e+06	7.50235e+06	7.49876e+06	6.97429e+06	7.61448e+06	7.52287e+06	7.29598e+06	7.29752e+06
M137T56_2	2,3,5,6-Tetramethylpyrazine	137.108	55.9	136.10004839626	2.01012737436406	C8H12N2	[M+H]+	Endogenous Metabolites; Excipients/Additives/Colorants						1.0492e+07	9.50005e+06	8.47613e+06	6.69091e+06	3.93251e+06	1.22063e+07	8.8484e+06	2.60506e+07	9.7033e+06	1.008e+07	1.06153e+07	8.65292e+06	4.22247e+06	7.48506e+06	8.91046e+06	4.9905e+06	8.09997e+06	1.22518e+07	9.94053e+06	1.05216e+07	9.66059e+06	9.65539e+06	9.9527e+06	9.37592e+06	9.97797e+06	9.978e+06
M155T542	2,3-Butanediol	154.988	542.4	154.0122	12.765539744186	C4H10O2S2	[M+H]+	Organooxygen compounds	Alcohols and polyols	C00265		513-85-9 / 3483-12-3	HMDB0003156	3.74022e+07	7.78434e+07	3.99107e+08	4.40777e+07	3.7088e+07	3.61937e+08	2.19817e+08	8.6749e+08	2.12049e+08	1.89421e+08	6.40047e+07	3.19856e+08	1.2481e+08	1.66358e+08	3.51346e+07	3.35921e+07	3.09451e+07	2.61274e+08	1.11144e+08	1.45425e+08	1.20461e+08	1.44772e+08	1.36333e+08	1.47356e+08	1.5577e+08	4.10077e+07
M104T103	2,3-Diaminopropionic acid	104.058	102.7	104.0586	4.80500797153117	C3H8N2O2	[M]+	Carboxylic acids and derivatives	Amino acids, peptides, and analogues	C03401		4033-39-0	HMDB0002006	628954	3.66489e+06	2.86084e+06	1.451e+06	650597	611004	2.19854e+06	958655	1.55841e+06	1.57653e+06	371884	608850	1.4266e+06	1.9304e+06	623547	460456	9.853e+06	1.17696e+06	2.55267e+06	2.33038e+06	2.07492e+06	2.83695e+06	1.42174e+06	2.00202e+06	1.6141e+06	2.58334e+06
M325T382	2,3-Dinor-6-keto-prostaglandin F1 a	325.199	382	342.204238692	1.67110392540902	C18H30O6	[M+H-H2O]+	Fatty Acyls	Eicosanoids				HMDB0002277	3.35842e+06	2.58073e+06	5.60837e+06	1.80725e+06	2.88663e+06	2.17898e+07	1.13308e+07	2.39683e+06	8.57453e+06	1.68047e+06	7.78392e+06	1.45036e+07	1.25571e+07	4.98507e+06	3.9483e+06	6.2529e+06	1.32497e+06	2.11111e+06	1.33301e+07	1.19103e+07	1.16153e+07	1.23956e+07	1.16175e+07	1.0587e+07	1.02514e+07	1.15393e+07
M311T402	2,3-Dinor-8-iso prostaglandin F1alpha	311.221	402.1	328.225	11.6767187878902	C18H32O5	[M+H-H2O]+	Carboxylic acids and derivatives	Alcohols and polyols	C14795	Lipid metabolism			6.30163e+06	849799	819394	8.80857e+06	1.78422e+06	2.42206e+07	3.15854e+06	1.71206e+07	1.17767e+07	1.37657e+07	3.24721e+06	2.6543e+06	1.44879e+07	2.88491e+07	9.20307e+06	1.63201e+07	9.77543e+06	4.10077e+07	1.54498e+07	1.54526e+07	1.31994e+07	1.57425e+07	1.5156e+07	1.54725e+07	1.50299e+07	1.36462e+07
M327T361	2,3-Dinor-8-iso prostaglandin F2alpha	327.216	361.2	326.2093	2.06591427861105	C18H30O5	[M+H]+			C14794	Lipid metabolism	221664-05-7		3.05061e+07	3.0117e+07	1.15851e+07	4.44809e+06	2.39746e+07	1.11234e+07	1.06762e+07	1.07007e+07	1.42511e+07	1.24124e+07	1.53028e+07	1.18402e+07	2.96955e+06	1.02236e+07	1.55159e+07	1.74652e+07	9.81944e+06	2.67145e+07	1.63415e+07	1.53705e+07	1.67019e+07	1.59475e+07	1.59411e+07	1.43351e+07	1.5961e+07	1.52049e+07
M183T44	2,3-dihydrothieno-Thiadiazole Carboxylate	182.962	43.6	199.971418762	8.66168130716002	C6H4N2O2S2	[M+H-H2O]+							7.10151e+07	9.60549e+07	8.21703e+07	1.19764e+08	9.51544e+07	1.68604e+08	1.21916e+08	1.0416e+08	9.47609e+07	1.44892e+08	1.02267e+08	1.07921e+08	1.0344e+08	6.05945e+07	5.06632e+07	1.03464e+08	4.4747e+07	1.65679e+08	8.82448e+07	8.82618e+07	1.05698e+08	9.46377e+07	1.15744e+08	8.92405e+07	9.37532e+07	8.85749e+07
M238T56	2,3-dihydro-1,4-benzodioxin-2-ylmethyl dimethylcarbamate	238.108	55.5	237.100107973	0.004298854871925	C12H15NO4	[M+H]+							1.47755e+07	1.14495e+07	1.01941e+06	1.63824e+07	2.07311e+07	1.03275e+07	4.35821e+06	2.4871e+06	1.98969e+06	7.59896e+06	6.3303e+06	4.19964e+06	8.38666e+06	9.58401e+06	1.09231e+07	1.23819e+07	3.2558e+06	1.69454e+07	8.78522e+06	9.23737e+06	1.08689e+07	8.98276e+06	9.24515e+06	8.66353e+06	8.67442e+06	8.70127e+06
M126T74_1	2,4-Diamino-6-hydroxypyrimidine	126.055	74	126.054160834	0.305042624173117	C4H6N4O	[M]+	Diazines	Pyrimidines and pyrimidine derivatives			56-06-4	HMDB0002128	4.72986e+07	2.26897e+07	5.16327e+07	1.5865e+07	2.53437e+07	1.59774e+07	5.29285e+06	4.85542e+07	1.33938e+07	1.28621e+07	1.15799e+07	1.00145e+07	1.45492e+07	1.8431e+08	1.56802e+07	2.412e+07	2.55441e+07	5.08065e+07	3.07492e+07	3.13364e+07	3.13305e+07	3.52026e+07	3.11997e+07	3.13795e+07	2.95467e+07	3.01676e+07
M164T239	2,4-Dihydroxypteridine	164.034	238.7	164.0334	6.09628224326589	C6H4N4O2	[M]+			C03212		487-21-8		2.90284e+06	2.42508e+06	2.6046e+06	2.25201e+06	3.08952e+06	2.2813e+06	2.93038e+06	1.90886e+06	2.44571e+06	1.22245e+06	934704	1.04055e+06	2.79303e+06	2.93268e+06	3.01795e+06	3.54854e+06	858094	4.49347e+06	2.19689e+06	2.10264e+06	1.78731e+06	2.48455e+06	2.10908e+06	2.10645e+06	2.81058e+06	1.82964e+06
M389T255	2,4-Dihydroxy-6-(hydroxymethyl)-3-[(6-hydroxy-1,2,5,5-tetramethyl-1,2,3,4,4a,5,6,7-octahydro-1-naphthalenyl)methyl]benzaldehyde	389.241	254.8	388.224974124	21.7086137189303	C23H32O5	[M+H]+							1.76665e+06	6.91991e+06	412857	1.31634e+06	5.74124e+06	816308	8.03236e+06	5.09924e+06	9.42452e+06	1.763e+07	2.34948e+06	1.66162e+07	875994	544376	1.05825e+06	3.42107e+06	250426	3.24364e+06	5.35093e+06	2.66024e+06	4.7743e+06	4.80729e+06	4.05295e+06	7.37811e+06	5.35029e+06	5.34462e+06
M326T144	2,4-Dioxotetrahydropyrimidine D-ribonucleotide	326.019	144.4	326.0515	11.674352466752	C9H15N2O9P	[M]+			C04639				130141	1.2653e+06	1.4152e+06	118926	93748.9	1.61337e+06	239425	3.50634e+06	494386	42584.7	73537.8	69538.7	130783	3.24669e+06	326336	661584	1.89884e+06	803729	236272	631462	677298	676841	698530	604794	833355	830411
M305T231	2,4-diaziran-1-yl-6-(1-phenyl-1H-pyrrol-2-yl)-1,3,5-triazine	305.149	230.6	304.14364454598	4.65524596963441	C17H16N6	[M+H]+							4.66736e+06	5.14858e+06	1.01516e+06	2.08546e+06	4.73121e+06	5.66775e+06	4.91142e+06	1.05241e+07	6.94343e+06	8.09403e+06	6.39688e+06	4.51597e+06	8.21314e+06	2.86201e+06	5.80971e+06	6.66982e+06	1.47621e+06	1.17037e+07	6.19212e+06	5.49751e+06	6.18719e+06	6.21137e+06	6.53948e+06	7.33711e+06	7.32861e+06	6.19253e+06
M130T44_2	2,5-Dioxopentanoate	130.017	43.6	130.0266	0.116796806254414	C5H6O4	[M]+	Keto acids and derivatives	Short-chain keto acids and derivatives	C00433	Carbohydrate metabolism; Amino acid metabolism		HMDB0060365	2.21326e+08	2.95509e+08	5.98157e+07	4.4248e+07	1.57331e+08	9.40212e+07	7.8904e+07	7.11074e+07	6.38452e+07	1.95813e+08	4.70689e+07	4.51887e+07	1.04906e+09	3.6549e+08	3.11275e+08	9.86427e+08	6.37354e+07	3.19503e+08	3.51844e+08	3.07349e+08	3.37078e+08	3.86415e+08	3.30821e+08	3.37267e+08	3.26784e+08	3.38142e+08
M139T61	2,5-Furandicarboxylic acid	138.995	60.8	156.005875	21.1589583836971	C6H4O5	[M+H-H2O]+					3238-40-2	HMDB00578	8.23433e+06	9.81553e+06	9.50625e+06	8.14792e+06	7.12796e+06	5.47284e+06	5.75847e+06	6.5221e+06	4.80003e+06	4.15027e+06	1.49483e+06	5.06515e+06	7.27527e+06	8.32746e+06	6.99198e+06	6.86349e+06	8.17332e+06	5.97746e+06	6.45455e+06	6.59717e+06	6.27928e+06	3.50034e+06	6.55634e+06	6.48755e+06	6.25718e+06	6.57465e+06
M345T319_1	2,6-Bis(1,3-benzodioxol-5-ylmethylidene)cyclohexan-1-one	345.109	319	362.115423689095	2.05822369877138	C22H18O5	[M+H-H2O]+							1.02563e+06	132246	7.10326e+06	829535	205586	818614	163941	2.03246e+06	1.18533e+06	660116	200319	787280	306637	1.10215e+06	1.1573e+06	150935	3.95393e+06	1.77315e+06	1.31985e+06	1.32032e+06	1.35739e+06	1.30207e+06	1.29434e+06	1.29327e+06	1.3273e+06	1.22091e+06
M154T55_1	2,6-Dimethoxyphenol	154.061	55.4	154.063	11.0345687073885	C8H10O3	[M]+	Phenols	Methoxyphenols	C10787		91-10-1	HMDB0034158	7.59491e+07	2.69742e+06	1.53199e+07	8.54134e+06	5.8112e+07	1.79247e+07	1.93246e+06	8.02553e+06	2.40669e+06	2.7877e+06	2.28313e+06	1.57857e+06	2.60405e+06	6.65516e+07	2.80886e+07	2.06021e+06	1.21743e+07	1.91238e+07	1.8506e+07	1.85307e+07	1.85089e+07	7.45223e+06	1.85756e+07	1.76159e+07	1.75268e+07	1.81653e+07
M151T59	2,6-Dimethoxy-1,4-benzoquinone	151.036	59.4	168.0423	6.84605448111474	C8H8O4	[M+H-H2O]+	Organooxygen compounds	Carbonyl compounds	C10331		530-55-2/35069-70-6	HMDB0029673	1.17539e+08	4.11951e+07	1.45313e+08	1.02563e+08	1.0307e+08	1.742e+08	2.26502e+08	1.38268e+08	8.322e+07	7.26213e+07	8.84743e+07	1.81358e+08	1.16901e+08	1.70674e+08	1.21659e+08	2.58175e+08	9.19767e+07	2.2196e+08	7.78548e+07	6.76037e+07	8.81873e+07	1.0901e+08	8.82163e+07	8.83331e+07	8.81891e+07	8.81816e+07
M139T52	2,6-Dimethyl-naphtalene	139.087	52.2	156.0939	1.6824038531798	C12H12	[M+H-H2O]+	Naphthalenes		C14330		581-42-0	HMDB0059764	1.31688e+06	4.32229e+06	1.30324e+07	9.57195e+06	411077	4.88506e+06	1.53792e+06	3.20398e+06	4.61402e+06	1.60277e+06	1.4163e+06	2.87309e+06	1.89867e+06	3.59702e+06	3.37673e+06	2.47773e+06	2.01314e+06	1.14439e+07	4.26157e+06	4.31762e+06	4.37782e+06	4.14372e+06	4.23243e+06	4.13297e+06	3.73575e+06	4.13617e+06
M221T451	2,6-Di-tert-butyl-1,4-benzoquinone	221.154	451.5	220.14632988703	0.877728395255847	C14H20O2	[M+H]+	Endogenous Metabolites						7.68311e+07	4.22075e+08	1.08283e+08	7.56759e+07	1.07857e+08	2.72712e+08	3.36578e+08	4.74103e+08	2.43278e+08	3.5232e+08	3.1308e+08	2.51345e+08	9.89875e+07	8.16063e+07	2.20066e+08	6.31892e+07	4.21336e+07	2.47321e+08	1.28529e+08	1.29539e+08	1.57148e+08	1.26567e+08	1.57541e+08	1.23189e+08	1.48097e+08	1.26324e+08
M368T591	2,7-dihydroxyapogeissoschizine	368.425	591.4	368.427	6.5142229916863	C21H24N2O4	[M]+							2.50557e+07	2.09046e+07	1.32934e+07	9.6981e+06	3.73775e+07	6.8974e+07	1.27053e+07	5.23179e+07	3.91479e+07	2.35551e+07	3.47484e+07	2.91936e+07	3.64031e+07	5.77213e+07	3.64111e+07	5.7126e+07	3.44707e+07	6.07992e+07	3.81288e+07	3.65207e+07	3.65177e+07	3.68876e+07	2.56702e+07	3.79889e+07	3.64887e+07	3.80139e+07
M443T622_1	2,20-dihydroxy-13-methoxy-4,7,17,22,22-pentamethyl-5,10,21,23-tetraoxahexacyclo[18.2.1.0?a,?a???.0???,?a???.0???,?a???.0???,?a??]tricosa-6(14),7,12-trien-11-one	443.205	622.2	460.2097180054	5.45119354561937	C25H32O8	[M+H-H2O]+	Endogenous Metabolites; Natural Products/Medicines						1.20906e+06	277544	2.40989e+06	853551	1.59004e+06	760253	464661	1.00056e+06	633870	627871	742173	621163	8.53704e+07	5.00029e+06	9.54136e+06	5.34152e+07	1.05169e+06	1.32025e+06	1.27044e+07	1.36224e+07	1.17589e+07	1.21466e+07	1.21642e+07	1.17724e+07	1.17644e+07	1.17464e+07
M430T356	2,22-Dideoxy-3-dehydroecdysone	430.297	355.9	430.3083	3.46580363105563	C27H42O4	[M]+			C16498				3.75793e+07	7.02101e+07	1.15363e+07	3.22955e+07	2.04053e+07	1.71595e+07	4.08276e+07	4.2566e+07	5.15029e+07	5.07361e+07	7.84274e+07	6.3129e+07	2.6629e+06	4.93761e+06	1.10796e+06	6.23333e+06	919170	2.68457e+06	3.61368e+07	3.67888e+07	3.56522e+07	3.46512e+07	3.65084e+07	3.35875e+07	3.36991e+07	3.87157e+07
M365T568	2-AG ether	365.304	568.1	364.297745146	1.2691390462979	C23H40O3	[M+H]+					222723-55-9		9.06301e+07	3.06965e+07	8.65432e+07	4.89513e+07	3.12328e+07	1.91778e+07	6.24935e+07	3.38457e+07	6.88896e+07	4.81226e+07	7.60648e+07	4.48783e+07	2.53586e+08	2.07607e+07	6.42698e+07	5.99286e+07	2.04042e+07	7.29754e+07	5.08257e+07	5.6648e+07	5.05679e+07	5.54285e+07	5.79669e+07	5.6606e+07	5.51262e+07	5.64353e+07
M150T551	2-Acetamidoethylphosphonate	150.027	551.3	167.0347	3.10611170796653	C4H10NO4P	[M+H-H2O]+			C21403	Metabolism of other amino acids			3.2918e+07	3.06363e+07	2.85974e+07	4.74416e+07	2.13069e+07	3.25601e+07	2.99204e+07	2.18456e+07	2.4129e+07	2.52115e+07	2.35208e+07	2.25643e+07	1.6276e+07	2.81027e+07	1.72015e+07	1.43539e+07	2.01644e+07	3.34699e+07	1.09502e+07	2.38995e+07	2.45974e+07	2.54318e+07	2.50814e+07	2.14949e+07	2.51071e+07	2.51572e+07
M206T85	2-Acetamidofluorene	206.093	85.3	223.0997	1.62063072623366	C15H13NO	[M+H-H2O]+			C02778		53-96-3 / 27215-65-2		450772	1.33635e+06	33425.9	281605	919195	527267	558908	561181	3.62494e+06	509444	741847	374872	4.10464e+07	8.34144e+06	8.24215e+06	4.65298e+07	3.70233e+06	7.9657e+06	1.01094e+07	9.21265e+06	8.4888e+06	9.0878e+06	9.21839e+06	8.97694e+06	7.99256e+06	8.91691e+06
M110T619	2-Aminomethylpyrimidine (hydrochloride)	110.072	619.2	109.063997224	0.438590817270859	C5H7N3	[M+H]+					372118-67-7		2.33223e+07	2.44216e+07	3.13037e+07	8.87159e+06	4.83187e+07	2.79976e+07	3.57285e+07	2.91335e+07	3.34489e+07	2.56227e+07	2.50355e+07	1.91761e+07	4.58822e+07	3.95863e+07	2.55772e+07	3.22521e+07	4.20752e+07	2.76949e+07	2.68084e+07	2.61219e+07	2.88713e+07	2.86711e+07	2.65242e+07	2.70744e+07	2.35006e+07	2.67715e+07
M297T492	2-Aminooctadec-4-yne-1,3-diol	297.258	492.4	297.26677937442	29.5345269767137	C18H35NO2	[M]+							8.41343e+06	2.31763e+07	1.46572e+07	2.42145e+07	4.96363e+07	3.779e+07	3.75599e+07	1.61005e+07	2.36225e+07	4.23481e+06	1.4049e+07	9.76064e+06	7.17303e+07	3.96517e+07	7.21024e+07	3.24269e+07	2.31952e+07	6.50835e+07	3.36225e+07	3.11348e+07	2.42605e+07	2.49548e+07	4.77121e+07	2.50806e+07	3.46536e+07	2.39367e+07
M110T74	2-Aminophenol	110.06	73.9	109.0528	2.94383811076653	C6H7NO	[M+H]+			C01987	Amino acid metabolism	95-55-6		6.71948e+06	1.63612e+07	2.81074e+06	1.40646e+07	1.6793e+07	2.52232e+06	3.16118e+06	8.82879e+06	1.9621e+06	730205	1.46889e+07	5.14937e+06	9.6242e+06	937817	5.73732e+06	4.03313e+06	6.91154e+06	4.31241e+06	8.86442e+06	7.98386e+06	6.66724e+06	6.90609e+06	9.65834e+06	1.13766e+07	4.45153e+06	8.23528e+06
M195T563	2-Amino-2-deoxy-D-gluconate	195.175	562.5	195.0743	3.17757576803328	C6H13NO6	[M]+			C03752	Carbohydrate metabolism	3646-68-2		5.8172e+07	4.81085e+07	3.39904e+07	4.24516e+07	4.37268e+07	6.55806e+07	3.95067e+07	7.96596e+07	4.76396e+07	6.68065e+07	6.87078e+07	3.72964e+07	2.80341e+07	4.16762e+07	3.7961e+07	2.8343e+07	3.72867e+07	5.40067e+07	4.68483e+07	4.5667e+07	4.93868e+07	4.56539e+07	4.68894e+07	4.65264e+07	4.55094e+07	4.52775e+07
M152T103	2-Amino-4-nitrotoluene	152.071	102.6	152.0586	15.0131902858346	C7H8N2O2	[M]+			C16398		99-55-8		3.36233e+07	2.75157e+06	1.17476e+07	1.96723e+07	3.2019e+06	2.57499e+07	3.27311e+07	444610	1.56887e+07	1.36703e+07	2.75372e+06	3.91223e+07	5.77011e+06	7.08204e+06	3.92098e+07	1.54147e+07	4.20812e+07	1.73387e+06	2.353e+07	2.06385e+07	2.24815e+07	8.13877e+06	2.28959e+07	1.91591e+07	1.85524e+07	2.02683e+07
M369T585	2-Arachidonoyl Glycerol-d8	369.315	584.6	386.327223672	12.9690697643349	C23H30D8O4	[M+H-H2O]+					924894-97-3		9.54374e+06	1.74284e+07	1.06767e+07	9.30556e+06	1.21825e+07	1.14623e+07	1.57731e+07	1.26698e+07	1.40309e+07	1.39739e+07	1.49336e+07	7.36189e+06	1.28057e+07	3.10828e+07	1.92206e+07	2.15344e+07	1.55718e+07	2.04457e+07	1.33554e+07	1.53376e+07	1.36135e+07	1.36753e+07	1.02007e+07	1.47737e+07	1.47295e+07	7.30032e+06
M379T419	2-Arachidonoylglycerol	379.296	419.3	378.277	29.8553423767686	C23H38O4	[M+H]+	Endocannabinoids		C13856	Environmental adaptation; Nervous system; Signaling molecules and interaction	53847-30-6	HMDB0004666	3.86641e+07	3.62071e+07	1.80614e+07	3.7438e+07	5.64248e+07	4.66775e+07	1.7236e+07	1.2819e+07	2.30489e+07	2.53883e+07	2.79273e+07	2.26246e+07	6.11248e+07	4.37658e+07	4.11709e+07	6.63161e+07	2.23954e+07	2.25399e+07	4.13362e+07	3.57919e+07	3.5861e+07	3.55909e+07	3.09702e+07	3.80713e+07	3.81719e+07	4.76736e+07
M171T52	2-Biphenylol	171.077	51.8	170.0732	22.0719712270357	C12H10O	[M+H]+	Benzene and substituted derivatives	Biphenyls and derivatives	C02499		90-43-7	HMDB0032582	899924	2.0357e+07	3.94005e+06	4.50856e+06	884279	1.26007e+07	1.80883e+07	8.30693e+06	1.7777e+07	1.74942e+07	1.52915e+07	1.34952e+07	885407	9.41018e+06	4.12958e+06	893160	931484	8.09712e+06	1.95457e+07	1.58524e+07	1.77807e+07	1.98595e+07	2.08731e+07	2.02488e+07	1.40724e+07	1.85514e+07
M355T571	2-Caffeoylisocitrate	355.07	570.8	354.0587	10.7697134479156	C15H14O10	[M+H]+			C02927				1.62926e+07	1.71876e+07	2.20516e+07	4.31327e+07	2.07093e+06	7.30396e+07	7.46435e+07	9.47048e+07	8.37998e+07	6.28267e+07	6.73021e+07	6.29253e+07	3.47048e+06	1.569e+07	1.83666e+06	2.27091e+06	1.65036e+06	1.28568e+07	3.48374e+07	3.25865e+07	3.90678e+07	3.60577e+07	3.60324e+07	3.61543e+07	3.49588e+07	3.49454e+07
M252T238	2-DPMP	252.179	237.6	251.1673906	17.8444534680389	C18H21N	[M+H]+					519-74-4		4.3848e+06	823522	1.12076e+06	1.49643e+06	1.01451e+06	484468	363295	631216	80684.7	426448	915714	156158	846166	1.66209e+06	279253	946580	381248	278124	1.70271e+06	1.69774e+06	525095	1.70247e+06	1.70398e+06	1.71509e+06	1.60843e+06	1.60477e+06
M449T360	2-Deoxyecdysone	449.318	359.5	448.3189	19.0863574348007	C27H44O5	[M+H]+	Organic oxides	Alcohols and polyols	C16495		31575-91-4		5.39125e+07	1.6292e+07	1.98385e+07	7.10781e+07	2.6819e+07	4.84681e+06	9.12861e+06	5.61837e+06	1.17014e+07	9.78577e+06	9.88049e+06	8.4275e+06	2.22398e+07	6.69217e+06	3.36296e+06	3.84302e+07	3.34662e+06	3.09757e+07	1.16788e+07	1.36122e+07	1.15493e+07	1.19789e+07	1.35192e+07	2.27352e+07	1.22787e+07	1.23984e+07
M163T296	2-Deoxystreptamine	163.113	295.6	162.1004	4.035155079777131	C6H14N2O3	[M+H]+			C02627	Biosynthesis of other secondary metabolites	2037-48-1		7.47681e+06	5.74291e+06	1.96297e+07	6.76918e+06	2.0028e+07	5.18061e+06	2.01883e+07	5.9418e+06	1.79974e+07	6.21503e+06	3.78132e+06	1.99839e+07	1.42142e+07	2.04618e+07	7.52822e+06	1.24307e+07	1.42958e+07	7.20947e+06	1.49525e+07	1.63594e+07	1.65776e+07	8.98163e+06	1.86229e+07	8.40118e+06	1.67906e+07	1.53611e+07
M164T74	2-Deoxy-D-glucose	164.072	74.1	164.0685	23.1605213068413	C6H12O5	[M]+			C00586		154-17-6		4.87409e+06	2.99395e+07	1.59564e+06	6.68502e+06	4.27671e+06	1.69681e+06	9.47562e+06	1.1486e+07	2.02711e+06	1.19816e+07	9.56746e+06	9.32777e+06	1.90662e+07	5.66534e+06	8.55403e+06	2.88158e+07	4.53354e+06	1.64371e+06	9.4563e+06	1.17208e+07	1.19781e+07	1.02165e+07	1.02477e+07	9.41332e+06	1.0241e+07	1.01977e+07
M112T543	2-Furoate	112.018	542.7	112.016	19.2469178668172	C5H4O3	[M]+	Furans	Furoic acid and derivatives	C01546		88-14-2	HMDB0000617	1.69541e+07	5.45214e+06	4.48905e+06	7.33362e+06	5.65606e+06	1.37267e+07	4.45306e+06	2.54856e+07	3.06708e+06	4.2496e+06	6.21621e+06	1.93464e+07	3.6625e+07	1.69909e+07	2.15063e+07	2.75683e+07	2.29738e+07	2.34838e+07	1.83111e+07	1.34298e+07	1.86123e+07	1.24617e+07	1.56994e+07	1.79557e+07	1.78742e+07	1.01271e+07
M242T105	2-Heptyl-3-hydroxy-quinolone	242.15	105.5	259.1572	0.966343175742567	C16H21NO2	[M+H-H2O]+			C11848				8.04361e+06	1.26056e+07	8.39908e+06	9.41143e+06	1.57275e+07	1.05739e+07	9.64809e+06	1.65504e+07	1.37164e+07	1.61961e+07	1.43061e+07	9.40495e+06	1.19717e+07	6.44225e+06	4.9055e+06	7.81782e+06	2.29822e+06	1.25813e+07	1.03119e+07	1.04006e+07	1.04e+07	1.09493e+07	1.04054e+07	1.01324e+07	1.02143e+07	9.83055e+06
M529T572	2-Hexaprenyl-6-methoxy-1,4-benzoquinone	529.386	571.8	546.4073	25.2480937840672	C37H54O3	[M+H-H2O]+	Prenol lipids	Quinone and hydroquinone lipids	C05803	Metabolism of cofactors and vitamins		HMDB0006818	6.42057e+07	1.06225e+08	1.47983e+07	7.94755e+07	1.60865e+08	1.04643e+08	5.35763e+07	7.63827e+07	8.606e+07	7.92803e+07	1.25883e+08	7.64491e+07	1.0016e+08	5.53831e+07	8.53757e+07	1.53152e+08	1.46546e+07	3.12505e+07	7.4388e+07	7.82338e+07	7.81879e+07	2.93972e+07	7.4215e+07	7.59731e+07	7.82543e+07	6.92592e+07
M287T262	2-Hydroxyestrone	287.16	261.8	286.1569	13.4976875285028	C18H22O3	[M+H]+	Steroids and steroid derivatives	Estrane steroids	C05298	Lipid metabolism	362-06-1	HMDB0000343	137215	4.56384e+06	4.65098e+06	1.21998e+06	196681	2.55865e+06	6.97872e+06	978599	5.8606e+06	4.9061e+06	4.61142e+06	4.76513e+06	187281	2.71905e+06	1.30554e+06	187980	185725	2.31185e+06	2.66515e+06	799658	2.83408e+06	2.82991e+06	2.83118e+06	2.78318e+06	2.84129e+06	2.74641e+06
M148T132	2-Hydroxyglutarate	148.04	131.5	148.0372	16.2118784432976	C5H8O5	[M]+	Hydroxy acids and derivatives	Short-chain hydroxy acids and derivatives	C02630	Carbohydrate metabolism	2889-31-8	HMDB0059655	8.6671e+06	1.97446e+06	1.651e+07	3.63765e+07	2.93921e+06	1.51903e+07	6.43592e+06	1.49966e+07	2.00597e+07	2.40604e+07	1.61884e+07	7.6695e+06	8.17052e+06	6.5962e+06	7.64521e+06	6.38942e+07	5.06472e+06	1.78271e+07	1.56036e+07	1.53819e+07	1.5127e+07	1.5604e+07	1.59653e+07	1.56037e+07	1.55249e+07	1.5577e+07
M349T561	2-Hydroxy-6-pentadecylbenzoic acid	349.274	561	348.2664	0.028681467876063	C22H36O3	[M+H]+	Benzene and substituted derivatives	Benzoic acids and derivatives	C10759		16611-84-0	HMDB0029683	2.60578e+07	6.80503e+06	1.82804e+07	4.29956e+07	2.47163e+08	5.99955e+07	1.57588e+07	7.26564e+07	3.2764e+07	4.68621e+07	3.71087e+07	3.62725e+07	5.80135e+07	4.41191e+07	1.73654e+07	2.35607e+08	3.09924e+06	6.18413e+07	5.87417e+07	5.61059e+07	5.99605e+07	7.04641e+07	4.97691e+07	5.85158e+07	5.99059e+07	5.9922e+07
M175T54	2-Isopropyl-3-oxosuccinate	175.072	53.9	174.0528	2.37091510505609	C7H10O5	[M+H]+	Keto acids and derivatives	Short-chain keto acids and derivatives	C04236	Amino acid metabolism		HMDB0012149	7.93918e+06	4.66749e+06	2.43981e+07	7.98224e+06	1.51946e+07	9.89705e+06	8.69683e+06	3.50403e+07	8.91584e+06	1.07453e+07	8.32094e+06	1.04405e+07	1.61369e+07	1.11829e+07	9.9926e+06	7.93327e+06	1.01552e+07	1.49831e+07	1.08788e+07	1.23003e+07	1.18863e+07	1.25751e+07	1.16141e+07	1.09025e+07	1.22497e+07	8.79408e+06
M188T81	2-Keto-6-acetamidocaproate	188.092	81.4	187.0845	0.935714300959692	C8H13NO4	[M+H]+	Keto acids and derivatives	Medium-chain keto acids and derivatives	C05548	Amino acid metabolism	59403-50-8	HMDB0012150	1.58353e+07	1.09718e+07	9.67083e+06	2.42992e+07	1.41718e+07	2.343e+07	4.81412e+06	1.68925e+07	6.62212e+06	1.70734e+06	4.76987e+06	7.19436e+06	8.33656e+06	2.34383e+07	8.92929e+06	1.59792e+07	2.70706e+07	1.18088e+07	1.58142e+07	1.58479e+07	1.58189e+07	1.40578e+07	1.46086e+07	1.39849e+07	1.40248e+07	1.40043e+07
M283T158	2-Methoxyestrone	283.165	158	300.1725	0.473221991977627	C19H24O3	[M+H-H2O]+	Steroids and steroid derivatives	Estrane steroids	C05299	Lipid metabolism	362-08-3	HMDB0000010	3.96094e+06	1.90989e+08	1.30791e+07	1.28949e+07	4.35013e+06	2.53967e+07	1.00566e+08	7.64896e+06	7.18762e+07	7.7897e+07	6.98509e+07	6.76414e+07	4.2559e+06	1.45554e+07	4.81627e+06	4.13316e+06	2.41054e+06	4.43164e+06	3.72177e+07	3.572e+07	3.79747e+07	3.79566e+07	3.90475e+07	3.79551e+07	3.90935e+07	3.98041e+07
M141T44	2-Methoxyhydroquinone	141.051	43.6	140.047344122	23.6237244348831	C7H8O3	[M+H]+							7.31684e+08	1.0843e+09	6.29332e+08	3.66188e+08	7.85798e+08	7.7967e+08	3.62931e+08	4.41006e+08	1.06965e+09	9.55401e+08	1.04102e+09	8.27503e+08	3.53907e+08	3.24042e+08	9.53904e+08	1.11769e+09	7.48273e+08	1.10805e+09	1.00053e+09	1.02827e+09	7.74032e+08	9.9884e+08	1.00247e+09	8.7267e+08	9.99973e+08	9.99973e+08
M167T75	2-Methoxy-3-(2-methylpropyl)pyrazine	167.118	75.3	166.11061308	1.26210147195707	C9H14N2O	[M+H]+	Diazines	Pyrazines			24683-00-9	HMDB0031860	5.30808e+07	3.95394e+07	5.05631e+07	3.88807e+07	1.33591e+08	3.98445e+07	5.07597e+07	4.20656e+07	4.2012e+07	1.37737e+08	8.35272e+07	4.22983e+07	4.22451e+07	4.11379e+07	5.61439e+07	4.53857e+07	3.68866e+07	2.8295e+07	7.13706e+07	4.5159e+07	4.90365e+07	4.48811e+07	4.90007e+07	4.34662e+07	4.46359e+07	4.48165e+07
M151T386	2-Methoxy-4-vinylphenol	151.075	386.4	150.0681	0.146711344032618	C9H10O2	[M+H]+	Phenols	Methoxyphenols	C17883		7786-61-0	HMDB0013744	1.02217e+06	1.25644e+07	2.08093e+06	1.66979e+06	1.21211e+06	1.4887e+07	2.12908e+07	1.08725e+07	1.46154e+07	1.98538e+07	1.65509e+07	1.65289e+07	1.20176e+06	1.79102e+07	1.48829e+06	1.15409e+06	1.34042e+06	8.23418e+06	1.16968e+07	1.26126e+07	1.60134e+07	1.18307e+07	1.14186e+07	1.09152e+07	1.14182e+07	1.14047e+07
M302T96	2-Methoxy-17beta-estradiol	302.196	95.8	302.1882	26.1419654324012	C19H26O3	[M]+	Steroids and steroid derivatives	Estrane steroids	C05302	Lipid metabolism	362-07-2	HMDB0000405	1.85066e+07	9.58454e+06	6.57575e+07	2.6153e+07	1.85469e+07	1.53613e+07	9.06132e+06	3.01387e+07	3.20381e+07	1.26774e+07	1.53638e+07	2.18342e+07	2.41694e+07	1.03131e+07	2.48562e+07	8.54097e+06	3.35566e+07	2.64562e+07	4.17327e+07	3.0413e+07	2.6171e+07	2.63828e+07	2.83589e+07	2.57262e+07	2.88324e+07	3.04928e+07
M228T326	2-Methylbutyroylcarnitine	228.16	325.8	245.162708229	18.5211266679425	C12H23NO4	[M+H-H2O]+						HMDB00378	5.05165e+06	5.60161e+06	7.81683e+06	5.60587e+06	9.03074e+06	6.68744e+06	1.57695e+06	7.91053e+06	5.46306e+06	7.54265e+06	6.70398e+06	6.26177e+06	7.96013e+06	1.21262e+06	1.33083e+06	8.46732e+06	8.2196e+06	1.52007e+06	6.26078e+06	7.04593e+06	6.60966e+06	1.83561e+06	6.62849e+06	6.28012e+06	6.64083e+06	6.27624e+06
M298T399	2-Methylguanosine	298.274	399	297.2675	2.93689793156009	C11H15N5O5	[M+H]+	Purine nucleosides				2140-77-4	HMDB0005862	1.30152e+07	1.21852e+07	1.30039e+07	1.30166e+07	1.41521e+07	1.32134e+07	1.35122e+07	1.37414e+07	1.2915e+07	1.39796e+07	1.22278e+07	1.38133e+07	1.22322e+07	1.55219e+07	1.22746e+07	1.29944e+07	1.43393e+07	1.49287e+07	1.38492e+07	1.29531e+07	1.33741e+07	1.3388e+07	1.29259e+07	1.28637e+07	1.34585e+07	1.23036e+07
M134T107	2-Methylindoline	134.097	107.3	133.089149	0.106886545376275	C9H11N	[M+H]+					6872-06-6		2.83101e+06	4.0566e+06	8.22397e+06	2.9269e+06	1.02314e+06	1.10318e+06	4.35323e+06	1.41233e+06	2.98566e+06	1.09763e+06	4.14624e+06	3.62272e+06	2.44052e+06	2.93129e+06	2.31125e+06	3.51774e+06	2.74949e+06	2.45426e+06	2.54385e+06	2.2182e+06	3.2399e+06	2.78235e+06	2.7877e+06	2.40086e+06	2.82267e+06	2.59948e+06
M119T74_2	2-Methylserine	119.049	74	119.0582	0.189709574397303	C4H9NO3	[M]+			C02115		5424-29-3		6.97417e+07	8.9226e+07	8.24524e+07	7.65101e+07	6.43665e+07	5.69486e+07	6.32821e+07	7.56384e+07	6.62621e+07	5.00575e+07	3.74089e+07	5.55571e+07	6.44736e+07	7.36089e+07	2.37572e+07	5.93738e+07	6.49086e+07	6.37316e+07	6.72022e+07	6.70939e+07	7.16656e+07	6.33284e+07	6.38956e+07	2.64243e+07	6.73217e+07	6.71904e+07
M119T433_1	2-Methyl-3-hydroxybutyric acid	119.069	432.6	118.1311	13.1871768146241	C5H10O3	[M+H]+	Organooxygen compounds	Alcohols and polyols			473-86-9	HMDB0000354	9.41363e+06	2.95132e+07	2.51462e+07	9.22484e+06	9.92162e+06	2.35521e+07	2.30227e+07	4.01704e+07	1.70231e+07	1.99964e+07	2.88262e+07	2.1528e+07	9.55828e+06	2.64571e+07	2.17877e+06	1.41332e+06	1.87487e+06	5.38634e+06	1.59192e+07	1.67834e+07	1.60454e+07	1.57247e+07	1.67944e+07	1.67849e+07	1.67599e+07	6.08224e+06
M402T558	2-Methyl-6-phytylhydroquinone	402.346	558	402.3498	3.9180654835395	C27H46O2	[M]+	Prenol lipids	Diterpenoids	C15882	Metabolism of cofactors and vitamins	54432-31-4	HMDB0038959	3.68054e+07	5.51219e+07	1.6767e+07	7.14698e+07	6.12634e+07	1.15836e+07	3.06899e+07	1.31141e+07	2.34204e+07	2.65279e+07	4.54508e+07	2.14632e+07	5.81193e+07	1.90128e+07	1.5169e+07	2.3903e+07	1.75875e+07	2.09424e+07	1.61822e+07	2.44012e+07	2.31961e+07	2.4485e+07	2.35414e+07	2.22539e+07	2.44672e+07	2.86602e+07
M143T232	2-Naphthylamine	143.072	232.2	143.0735	9.08139072436543	C10H9N	[M]+	Naphthalenes		C02227		91-59-8	HMDB0041802	2.31067e+07	1.21392e+07	1.05807e+06	4.36936e+07	2.24467e+07	2.74078e+07	8.36409e+06	4.31182e+07	1.07719e+07	7.29267e+06	9.78688e+06	7.73994e+06	2.15905e+07	7.90672e+07	3.31254e+06	5.02515e+06	1.30716e+07	3.91284e+06	2.22673e+07	2.22846e+07	2.22753e+07	2.22361e+07	2.17335e+07	2.20528e+07	2.23371e+07	2.17058e+07
M167T136	2-Nitrobenzamide	167.045	135.8	166.037842052	1.08921352474538	C7H6N2O3	[M+H]+					610-15-1		938055	1.2771e+06	2.66123e+06	2.11912e+06	676654	675531	450139	8.85854e+06	902613	155189	299464	513942	875945	2.18756e+06	1.1067e+06	1.36163e+06	1.13661e+06	1.37989e+06	1.49404e+06	1.49398e+06	1.56366e+06	1.42803e+06	1.47102e+06	1.36773e+06	1.67374e+06	1.4462e+06
M174T679	2-Oxoarginine	174.09	679.2	173.08	16.2214853113643	C6H11N3O3	[M+H]+	Keto acids and derivatives	Short-chain keto acids and derivatives	C03771	Amino acid metabolism	3715-10-4	HMDB0004225	1.04039e+07	2.26113e+07	2.14572e+07	2.16276e+07	1.62279e+07	1.03829e+07	1.41212e+07	1.37498e+07	1.69578e+07	2.33569e+07	2.20458e+07	1.29667e+07	9.54804e+06	2.19252e+07	7.98653e+06	9.08787e+06	5.68592e+06	9.32752e+06	1.63915e+07	1.64016e+07	1.58955e+07	1.73135e+07	1.47522e+07	1.06452e+07	8.33251e+06	1.44346e+07
M190T132	2-Oxo-1,2-dihydroquinoline-4-carboxylate	190.05	131.5	189.0426	0.399895025488311	C10H7NO3	[M+H]+	Azacyclic compounds	Carboxylic acids	C16715				2.38618e+07	6.9855e+07	9.1269e+07	3.74473e+07	4.49747e+07	1.05105e+07	7.4539e+06	2.96582e+07	1.84113e+07	4.49362e+06	5.63851e+06	9.4989e+06	2.33721e+07	1.7597e+07	2.8718e+07	1.94213e+07	3.77558e+07	3.28336e+07	2.26463e+07	2.16385e+07	2.16291e+07	2.26272e+07	3.34907e+07	2.16031e+07	2.15898e+07	2.15624e+07
M149T162	2-Oxo-4-methylthiobutanoic acid	149.023	161.8	148.0194	4.72320780414085	C5H8O3S	[M+H]+	Fatty Acyls	Fatty acids and conjugates	C01180	Amino acid metabolism	583-92-6	HMDB0001553	4.35077e+07	1.173e+07	5.13001e+07	3.94286e+07	4.13991e+07	2.60427e+07	1.02363e+07	9.7222e+06	3.20244e+07	1.19859e+07	1.30701e+07	1.24267e+07	5.10024e+07	5.58963e+07	3.80714e+07	3.71483e+07	3.61044e+07	3.47325e+07	2.47295e+07	2.44087e+07	3.02571e+07	1.93019e+07	3.14352e+07	1.25514e+07	3.21315e+07	2.77018e+07
M510T649_3	2-O-ethyl PAF C-16	510.393	648.5	509.384525041	0.359902716140831	C26H56NO6P	[M+H]+							1.08487e+07	3.8494e+06	4.7458e+06	7.2432e+06	1.80398e+07	8.27327e+06	6.10617e+06	828131	1.46977e+06	7.30155e+06	920473	1.01322e+06	1.38382e+07	4.74177e+06	1.38939e+07	2.36841e+07	7.25687e+06	1.54557e+07	1.10718e+07	1.37242e+07	1.11582e+07	1.10448e+07	9.4559e+06	1.16685e+07	1.153e+07	9.5222e+06
M495T678	2-O-methyl PAF C-16	495.371	677.7	495.3688554	4.53114846635181	C25H54NO6P	[M]+					78858-44-3		2.25002e+06	1.9205e+06	6.85449e+06	9.35647e+06	4.60479e+06	2.91431e+06	1.51052e+07	2.66632e+06	2.47467e+06	1.37785e+07	9.69916e+06	1.10058e+07	9.49141e+06	1.72835e+06	2.10987e+06	1.23639e+07	1.24197e+06	1.33648e+07	6.50222e+06	2.76509e+06	7.34057e+06	8.64965e+06	7.2691e+06	7.26105e+06	5.88539e+06	9.45859e+06
M524T567	2-O-methyl PAF C-18	524.407	566.7	523.4001538	0.762766324654855	C27H58NO6P	[M+H]+					77286-66-9		3.54629e+06	4.61227e+07	7.55369e+06	2.42005e+06	2.02585e+07	1.22282e+08	9.25672e+06	2.44898e+07	1.51838e+07	5.11527e+07	1.28221e+08	1.34719e+07	2.12916e+06	3.06929e+06	1.05692e+06	3.37325e+06	4.3811e+06	6.2548e+06	1.86033e+07	1.87493e+07	1.47463e+07	2.07506e+07	1.8826e+07	1.67396e+07	8.45495e+06	1.87915e+07
M105T158	2-Phenylethanol	105.07	158	122.0732	0.025403563992195	C8H10O	[M+H-H2O]+	Benzene and substituted derivatives		C05853	Amino acid metabolism	60-12-8	HMDB0033944	400985	2.75507e+07	1.20985e+07	6.6098e+06	1.93094e+06	1.45521e+07	2.52841e+07	2.68133e+07	2.29152e+07	2.71506e+07	2.43662e+07	2.3689e+07	395880	1.02271e+07	4.40482e+06	2.20831e+06	2.65244e+06	7.99577e+06	1.29914e+07	1.29904e+07	1.41739e+07	1.45535e+07	1.30028e+07	1.09113e+07	1.30225e+07	1.33056e+07
M151T74_1	2-Phenylglycine	151.062	73.9	151.1626	11.4426087107136	C8H9NO2	[M]+	Carboxylic acids and derivatives	Amino acids, peptides, and analogues			2835-06-5	HMDB0002210	1.08756e+07	9.80516e+06	7.28681e+06	7.95599e+06	7.20018e+06	2.31802e+07	2.17461e+07	2.63087e+07	2.90381e+07	2.10216e+07	3.27396e+07	2.88454e+07	6.31178e+06	6.12306e+06	6.94617e+06	5.82029e+06	5.41387e+06	5.77562e+06	1.69312e+07	1.95594e+07	1.99181e+07	1.72031e+07	1.82773e+07	1.66278e+07	1.84387e+07	1.72179e+07
M272T537	2-aminohexadecanoic acid	272.259	536.9	271.2511158	1.49110526818971	C16H33NO2	[M+H]+					7769-79-1		7.04591e+06	1.04289e+07	4.62251e+06	1.41131e+07	1.84905e+07	1.273e+07	1.13563e+07	1.73695e+07	1.27975e+07	1.64548e+07	1.63901e+07	1.02762e+07	9.7507e+06	6.74952e+06	6.36122e+06	4.91767e+06	3.66772e+06	1.30448e+07	1.05381e+07	1.05303e+07	1.01109e+07	1.05488e+07	9.97169e+06	1.01459e+07	6.85063e+06	1.05718e+07
M288T87	2-carbazol-9-ylbenzoic acid	288.107	86.7	287.094628665	4.28493946862029	C19H13NO2	[M+H]+							3.14553e+06	1.8752e+06	7.83466e+06	3.04238e+06	2.69031e+06	1.94137e+06	1.64265e+06	2.95522e+06	3.34845e+06	2.12807e+06	1.9511e+06	2.44813e+06	2.65197e+06	1.2847e+06	3.70495e+06	2.67376e+06	4.42331e+06	4.80405e+06	3.2946e+06	3.22601e+06	3.33372e+06	3.21498e+06	3.142e+06	3.23645e+06	3.05807e+06	3.04113e+06
M125T44	2-carboxy-Pyrimidine	125.038	43.6	124.027277368	15.1225390900866	C5H4N2O2	[M+H]+					31519-62-7		1.24878e+09	9.49114e+08	1.15985e+09	3.74012e+08	8.99926e+08	8.24149e+08	1.26237e+09	3.29518e+08	6.02112e+08	6.32614e+08	5.07506e+08	5.57238e+08	7.57961e+08	1.16807e+09	9.92732e+08	7.58733e+08	1.07846e+09	9.46203e+08	7.61049e+08	6.96205e+08	6.14797e+08	7.47409e+08	6.43871e+08	7.2467e+08	7.06327e+08	7.47393e+08
M320T132	2-chloro-1,3,8-trihydroxy-6-(hydroxymethyl)anthracene-9,10-dione	320.009	131.5	320.008765688	1.04469529149882	C15H9ClO6	[M]+							1.69094e+06	1.1652e+06	3.87055e+06	1.71932e+06	1.7009e+06	352773	552817	368602	2.26591e+06	328355	1.12277e+06	1.54053e+06	404579	365628	1.08514e+06	352430	506262	1.1244e+06	843778	813620	798356	947984	1.4321e+06	977085	1.11953e+06	554316
M325T275	2-hydroxy-6-[(8Z,11Z)-pentadeca-8,11,14-trien-1-yl]benzoic acid	325.213	275.4	342.219494830545	1.96538897461497	C22H30O3	[M+H-H2O]+	Endogenous Metabolites; Natural Products/Medicines						3.79103e+06	3.01298e+06	5.36299e+06	4.71403e+06	5.92425e+06	1.11498e+06	4.00465e+06	1.03774e+06	2.02986e+06	4.14617e+06	1.00164e+06	2.65074e+06	2.67385e+06	3.6947e+06	4.31461e+06	4.95019e+06	3.12528e+06	4.2222e+06	3.89541e+06	2.53968e+06	2.02848e+06	3.67195e+06	3.27929e+06	2.86623e+06	2.85312e+06	3.24777e+06
M403T264	2-piperidinophenyl N-[4-(benzyloxy)phenyl]carbamate	403.197	263.9	402.194342712565	10.4631442687317	C25H26N2O3	[M+H]+							995615	62433.9	6.34461e+06	1.31562e+06	599587	635233	426648	1.26352e+06	1.01491e+06	128583	145015	591982	289029	365728	122541	381911	1.68521e+06	1.036e+06	926102	824541	875079	886133	889314	826619	353671	992772
M123T267	2-pyridylethylamine	123.092	267.2	122.1677	2.64582588635414	C7H10N2	[M+H]+	Organonitrogen compounds	Amines			2706-56-1/		2.69496e+06	2.90734e+06	2.84162e+06	2.81169e+06	3.23142e+06	862106	3.2943e+06	4.66091e+06	4.7244e+06	2.25043e+06	2.32036e+06	2.26975e+06	3.34157e+06	2.92218e+06	2.65034e+06	5.4861e+06	3.39308e+06	2.91194e+06	1.93889e+06	3.33908e+06	1.8058e+06	1.77601e+06	2.82655e+06	2.13089e+06	1.9515e+06	1.65574e+06
M357T366	2-thio-Acetyl MAGE	357.278	366.3	374.2854659	0.649074753483719	C21H42O3S	[M+H-H2O]+					112014-15-0		6.60524e+06	6.39239e+07	4.48538e+06	1.97321e+07	1.27798e+07	5.72798e+06	7.63827e+06	2.95597e+07	4.1195e+07	3.9383e+07	5.22154e+07	4.77691e+07	3.15333e+06	1.63712e+07	4.8139e+06	7.08603e+06	7.59127e+06	1.53522e+07	1.42932e+07	1.78321e+07	1.68115e+07	1.67091e+07	1.66391e+07	1.41917e+07	1.44415e+07	1.05499e+07
M522T187	2-thio-PAF	522.339	186.8	539.340945667	9.74144549149408	C26H54NO6PS	[M+H-H2O]+					96801-55-7		3.11221e+06	1.07299e+06	1.08637e+06	1.86313e+06	1.3729e+06	4.12893e+06	4.00181e+06	602602	6.81279e+06	2.31566e+06	1.79767e+06	997540	439168	1.90143e+06	2.49738e+06	2.23033e+06	1.82636e+06	2.35398e+06	2.10193e+06	2.13303e+06	2.17376e+06	1.01669e+06	2.11852e+06	2.28348e+06	2.12427e+06	2.26781e+06
M203T599	2-trans,6-trans-Farnesal	203.18	599	220.1827	21.8230462984411	C15H24O	[M+H-H2O]+	Prenol lipids	Sesquiterpenoids	C03461	Metabolism of terpenoids and polyketides	502-67-0/19317-11-4	HMDB0060356	1.75396e+07	3.70554e+07	2.65535e+07	2.60537e+07	3.53729e+07	6.37284e+06	4.03992e+06	1.40544e+07	1.6734e+07	2.36877e+07	1.82801e+07	1.42363e+07	2.18523e+07	1.86052e+07	2.07859e+07	2.90374e+07	2.07573e+07	3.07652e+07	2.42605e+07	2.40889e+07	6.33943e+06	2.23259e+07	2.41237e+07	2.20998e+07	2.21387e+07	2.2194e+07
M228T106	2-(2-pyridyl)-7,8-dihydro-5H-thiino[4,3-d]pyrimidin-4-ol	228.05	106.4	245.062282682725	20.3844711603812	C12H11N3OS	[M+H-H2O]+							1.8616e+07	3.44286e+07	1.05255e+07	3.33756e+07	2.5596e+07	1.83078e+07	1.40824e+07	1.3534e+07	1.41122e+07	1.19426e+07	1.0095e+07	1.28019e+07	9.88036e+06	1.05994e+07	2.84892e+07	3.55439e+07	1.31758e+07	3.11928e+07	2.81143e+07	2.47527e+07	2.34934e+07	2.29335e+07	2.49077e+07	2.25094e+07	2.45266e+07	2.66048e+07
M290T276	2-(3,4-Dimethoxyphenyl)-5-methylamino-2-isopropylvaleronitrile	290.197	275.8	290.19942809045	10.090026757677	C17H26N2O2	[M]+	Therapeutics/Prescription Drugs						4.02957e+06	4.93002e+06	4.07183e+06	5.65367e+06	1.03866e+06	8.42946e+06	8.2019e+06	9.14217e+06	9.016e+06	8.20799e+06	8.90153e+06	7.03583e+06	359126	4.77294e+06	2.01465e+06	1.18736e+06	1.40963e+06	4.09717e+06	5.36398e+06	5.43103e+06	4.63604e+06	5.36219e+06	5.24865e+06	5.36549e+06	5.24445e+06	5.24533e+06
M271T582_2	2-(3,4-dihydroxyphenyl)-5,7-dihydroxy-3,4-dihydro-2H-1-benzopyran-4-one	271.242	582.2	288.253	13.1469315223231	C15H12O6	[M+H-H2O]+	Endogenous Metabolites; Natural Products/Medicines						7.96719e+06	6.15543e+06	5.96487e+06	5.59618e+06	1.05004e+07	1.29433e+07	1.01309e+07	1.24579e+07	1.08401e+07	1.52152e+07	1.05697e+07	7.94743e+06	1.13741e+07	9.50134e+06	6.60162e+06	9.15763e+06	1.05956e+07	8.41015e+06	9.63153e+06	9.89868e+06	9.70223e+06	1.03984e+07	8.56868e+06	1.01808e+07	9.80013e+06	9.52005e+06
M579T675	2-(3,4-dihydroxyphenyl)-5,7-dihydroxy-4-oxo-4H-chromen-3-yl 6-O-beta-D-xylopyranosyl-beta-D-glucopyranoside	579.488	675	596.492	6.44361585904075	C26H28O16	[M+H-H2O]+							5.25723e+06	239755	1.18467e+07	5.64436e+06	5.6052e+06	8.69291e+06	823148	1.76731e+06	1.39194e+06	314554	1.56109e+06	2.37149e+06	4.66727e+06	4.18952e+06	2.08066e+06	4.90735e+06	1.52989e+06	4.37033e+06	4.00501e+06	3.74745e+06	3.49106e+06	3.49334e+06	4.53725e+06	3.46447e+06	2.71771e+06	3.4373e+06
M356T44	2-(4-nitrophenoxy)ethyl 5-bromo-2-furoate	355.979	43.6	354.96914967938	6.10800935782598	C13H10BrNO6	[M+H]+							5.68257e+06	1.31143e+07	8.37633e+06	6.05914e+06	1.14066e+07	9.89374e+06	6.73391e+06	1.07272e+07	1.64555e+07	1.20169e+07	1.16598e+07	7.09179e+06	1.38699e+07	1.43434e+07	7.52803e+06	2.73753e+07	4.73434e+06	1.22885e+07	1.28241e+07	1.20829e+07	1.72861e+07	1.17098e+07	1.21236e+07	1.16209e+07	1.16444e+07	1.22787e+07
M134T238	2-(Methylamino)benzoic acid	134.06	238.5	151.0633	28.5991987150759	C8H9NO2	[M+H-H2O]+	Benzene and substituted derivatives	Benzoic acids and derivatives	C03005		119-68-6	HMDB0032609	3.21508e+07	7.19117e+07	1.91763e+07	1.08338e+07	7.66932e+07	2.02098e+07	9.74142e+06	2.19531e+07	1.02509e+07	2.78714e+07	1.01159e+07	1.02524e+07	7.5718e+07	5.66894e+07	3.92894e+07	3.80467e+07	3.64009e+07	6.65523e+07	3.1943e+07	3.2238e+07	3.22527e+07	3.22423e+07	3.22834e+07	3.61902e+07	3.3049e+07	3.40648e+07
M192T213	2-(methylsulfanyl)-4-quinazolinamine	192.055	213.3	191.05171799633	18.7133313096684	C9H9N3S	[M+H]+							349625	1.70913e+06	216627	336215	2.01379e+06	342814	370977	577116	1.71631e+06	4.29478e+06	1.28327e+06	361440	3.1536e+06	1.24601e+06	1.36234e+06	3.49304e+06	226389	1.83709e+06	1.7393e+06	912400	1.74272e+06	1.75267e+06	639017	1.61596e+06	1.77182e+06	1.6203e+06
M327T55	2-[1-(2H-1,3-benzodioxol-5-yl)propan-2-yl]-6-methoxy-4-(prop-2-en-1-yl)phenol	327.156	55.3	326.15180919554	10.6530211923885	C20H22O4	[M+H]+	Endogenous Metabolites; Natural Products/Medicines						4.23971e+06	4.25942e+06	503614	4.56534e+06	3.62252e+06	3.49779e+06	1.17752e+06	3.10864e+06	3.3025e+06	4.56166e+06	4.74271e+06	1.05507e+06	2.98733e+06	3.00457e+06	2.78683e+06	5.02969e+06	423213	3.91052e+06	5.13045e+06	5.13514e+06	5.12371e+06	4.39615e+06	4.15461e+06	4.01425e+06	3.83424e+06	3.75843e+06
M319T47	2-[2-(2,6-Dimethylmorpholino)-2-oxoethoxy]phenyl N,N-dimethylcarbamate	319.161	47.2	336.168521892515	0.037935340375294	C17H24N2O5	[M+H-H2O]+							4.18291e+06	1.68376e+07	1.40453e+07	4.0685e+06	5.30977e+06	1.48642e+07	3.82906e+06	1.55055e+07	2.08501e+06	2.64013e+06	1.27464e+07	7.60689e+06	2.93678e+06	6.42298e+06	4.87354e+06	2.86531e+06	2.22773e+06	1.29919e+07	7.14356e+06	7.41404e+06	7.32458e+06	7.32564e+06	7.52715e+06	7.42926e+06	7.30107e+06	7.42688e+06
M314T55_2	2-[2-(2-acetamido-4-methylpentanamido)propanamido]-3-hydroxypropanoic acid	314.171	55.4	331.17433555206	12.09039525337	C14H25N3O6	[M+H-H2O]+	Endogenous Metabolites; Natural Products/Medicines						9.1559e+06	3.08853e+06	1.8893e+06	5.35308e+06	3.61801e+06	8.41616e+06	1.58299e+06	4.88509e+06	2.51733e+06	1.85118e+06	2.16583e+06	4.6963e+06	1.25497e+07	2.49724e+06	6.69612e+06	1.22843e+07	1.54115e+06	1.97943e+07	6.65952e+06	6.68789e+06	6.70552e+06	7.08337e+06	3.59235e+06	7.09288e+06	8.55176e+06	7.09278e+06
M199T93	2-[2-(2-pyridyloxy)ethoxy]pyridine	199.08	93.2	216.08987764049	14.283937128662	C12H12N2O2	[M+H-H2O]+							1.21743e+06	1.45948e+06	1.27235e+06	4.25312e+06	1.38472e+06	7.55377e+06	5.44936e+06	8.27535e+06	6.79589e+06	7.74565e+06	7.91892e+06	4.64558e+06	2.51018e+06	6.99711e+06	3.87456e+06	1.95052e+06	1.22777e+06	8.21907e+06	4.41565e+06	4.39372e+06	4.30297e+06	3.74276e+06	4.40397e+06	4.48985e+06	3.51981e+06	4.44636e+06
M203T195	2-[3-methyl-2-(methylimino)-4-oxo-1,3-thiazolan-5-yl]acetic acid	203.048	194.6	202.041212889525	2.90024927618184	C7H10N2O3S	[M+H]+							5.17482e+07	2.34981e+07	1.45984e+08	5.38153e+07	3.16107e+07	3.40381e+07	3.0319e+07	7.13911e+07	5.57722e+07	2.80755e+07	2.84968e+07	3.15618e+07	2.60238e+07	3.63984e+07	5.28849e+07	2.96548e+07	9.34493e+07	1.413e+08	4.69711e+07	4.6603e+07	4.69685e+07	4.65988e+07	4.69683e+07	4.4453e+07	4.69679e+07	4.65918e+07
M590T588	2-[3-[(E)-6-acetyloxy-2-hydroxy-6-methyl-3-oxohept-4-en-2-yl]-6-(carboxymethyl)-2-hydroxy-3a,5a,9b-trimethyl-5-oxo-2,3,4,6,9,9a-hexahydro-1H-cyclopenta[a]naphthalen-7-yl]-2-methylpropanoic acid	590.307	588.1	590.309097672	3.0453155499727	C32H46O10	[M]+							4.99286e+06	552996	1.50607e+08	512790	574103	6.69875e+06	335170	2.81958e+07	44152.6	271058	85675.9	24548	126863	1.87609e+07	103923	1.08402e+07	1.70801e+07	755359	8.85986e+06	8.36848e+06	8.8638e+06	8.41855e+06	2.82778e+06	8.85293e+06	8.85525e+06	8.42253e+06
M222T74_2	2-[4-(tert-butyl)-2,3-dihydro-1,3-thiazol-2-yliden]-3-oxobutanenitrile	222.088	73.7	222.082683773855	22.136427900583	C11H14N2OS	[M]+							1.97575e+07	2.81374e+06	2.01054e+07	1.34017e+07	2.55799e+07	9.45852e+06	2.44196e+06	1.89787e+06	2.26626e+06	2.1959e+06	2.09177e+06	2.85213e+06	1.20649e+07	6.34523e+06	1.3664e+07	1.45219e+07	8.61187e+06	1.0855e+07	4.53139e+06	4.13655e+06	4.20383e+06	4.18032e+06	5.74422e+06	4.85246e+06	5.84928e+06	4.96006e+06
M284T258	2-[(1-benzothiophen-3-ylmethyl)amino]-1-phenylethan-1-ol	284.111	258.1	283.103084864985	3.65749144522762	C17H17NOS	[M+H]+							4.61238e+06	5.13335e+06	3.69468e+06	4.38078e+06	1.38247e+06	7.46243e+06	5.2317e+06	8.39086e+06	8.9267e+06	7.48122e+06	5.58452e+06	5.74747e+06	514328	2.88475e+06	2.0896e+06	463012	749111	6.01666e+06	5.12763e+06	4.54347e+06	4.55167e+06	4.55159e+06	4.70405e+06	4.6257e+06	4.53e+06	3.96453e+06
M216T74_1	2-[(2-Methylimidazo[1,2-a]pyridin-3-yl)carbonyl]hydrazine-1-carboxamide	216.087	74.1	233.09127462422	14.1580807537437	C10H11N5O2	[M+H-H2O]+							6.43092e+06	7.66433e+06	2.16334e+06	5.63073e+06	9.80049e+06	7.01338e+06	6.09902e+06	7.00136e+06	4.58816e+06	6.58807e+06	7.02221e+06	4.3748e+06	1.75872e+07	5.49847e+06	5.44792e+06	1.51319e+07	2.84295e+06	6.06477e+06	8.65772e+06	9.52945e+06	9.22004e+06	8.35858e+06	8.3518e+06	8.02095e+06	8.17724e+06	8.30621e+06
M285T256	2-[(3-chlorobenzyl)amino]-3-(neopentylamino)but-2-enedinitrile	285.123	256.4	302.12982434581994	3.54111300579091	C16H19ClN4	[M+H-H2O]+							3.15009e+06	713703	2.73645e+07	2.21601e+06	5.50846e+06	9.74838e+06	141921	5.66548e+06	74160	414130	88606.6	84370.2	1.11481e+06	9.58178e+07	2.06301e+06	585206	4.13996e+07	804829	1.54603e+07	1.28857e+07	1.24725e+07	1.29395e+07	1.1917e+07	1.25342e+07	1.23369e+07	1.29217e+07
M188T234	2-[(Dimethylamino)methylidene]indan-1-one	188.107	234.2	187.099714045225	0.584532827378477	C12H13NO	[M+H]+							1.01201e+07	1.86046e+07	7.51614e+06	1.30439e+07	1.03736e+07	2.50277e+07	1.58911e+07	1.93165e+07	1.70077e+07	1.99466e+07	1.75301e+07	1.43805e+07	5.50824e+06	2.09114e+07	7.0531e+06	6.39949e+06	3.23976e+06	1.82149e+07	1.634e+07	1.43758e+07	1.52897e+07	1.53132e+07	1.53068e+07	1.47999e+07	1.35637e+07	1.53365e+07
M143T492	2-[(butylamino)(imino)methyl]-1-oxohydrazinium-1-olate	143.086	492.4	160.09602565107	20.9081212225742	C5H12N4O2	[M+H-H2O]+							2.86282e+07	1.21091e+07	1.6573e+06	2.72278e+07	2.64309e+07	2.78111e+07	1.50325e+07	1.52774e+07	2.78674e+06	1.42527e+07	1.84263e+07	1.26051e+07	2.25378e+07	2.24963e+07	2.20427e+07	2.09551e+07	2.1944e+07	2.4693e+07	2.19981e+07	2.1269e+07	2.12285e+07	2.12685e+07	2.10255e+07	2.08575e+07	2.08491e+07	2.1158e+07
M411T345	2-{1-[2-({6-[4-(tert-butyl)phenoxy]-3-pyridinyl}amino)-2-oxoethyl]cyclopentyl}acetic acid	411.237	345.3	410.22055746324	21.5606650864755	C24H30N2O4	[M+H]+							3.97557e+07	2.46756e+06	2.00893e+07	2.54409e+07	3.34945e+07	9.99278e+06	4.46487e+07	5.95154e+06	3.21922e+07	9.06258e+06	2.7718e+07	2.09179e+07	2.44919e+07	1.29191e+07	3.39482e+07	2.81224e+07	1.41145e+07	2.39028e+07	1.26043e+07	1.3405e+07	5.74186e+06	1.54558e+07	1.35745e+07	1.55415e+07	1.5484e+07	1.51235e+07
M397T253	2-{5-[2-({2-[5-(2-hydroxybutyl)oxolan-2-yl]propanoyl}oxy)butyl]oxolan-2-yl}propanoic acid	397.246	253.2	414.261753576125	21.9500886226922	C22H38O7	[M+H-H2O]+	Endogenous Metabolites; Natural Products/Medicines						5.21879e+06	1.71744e+06	2.99211e+06	3.65505e+06	4.65837e+06	1.12372e+07	4.11008e+06	6.66873e+06	8.20704e+06	5.5532e+06	6.30557e+06	7.96284e+06	1.49852e+06	4.18084e+06	4.99477e+06	3.81802e+06	2.27727e+06	1.44377e+07	5.30936e+06	5.73726e+06	5.74118e+06	5.5471e+06	4.48711e+06	5.32889e+06	5.74431e+06	8.66621e+06
M382T50	2-{[4-Amino-5-(4-methylbenzoyl)-1,3-thiazol-2-yl]thio}-1-(4-methylphenyl)ethan-1-one	382.081	50.4	382.08096921573	0.181154645616612	C20H18N2O2S2	[M]+							2.83532e+07	1.77814e+07	1.19088e+08	2.03814e+07	2.43056e+07	1.225e+07	1.3966e+07	2.99558e+07	1.35437e+07	1.20414e+07	1.20961e+07	1.15451e+07	1.44932e+07	2.21209e+07	1.53496e+07	6.94292e+06	1.91813e+07	2.86429e+07	2.2625e+07	2.11333e+07	2.38752e+07	2.26003e+07	2.19566e+07	2.1961e+07	2.14332e+07	2.45794e+07
M403T371	3 alpha,7 alpha,26-Trihydroxy-5beta-cholestane	403.354	371.1	420.3603	3.55519972930471	C27H48O3	[M+H-H2O]+	Fatty Acyls	Alcohols and polyols	C05444	Lipid metabolism	15313-69-6	HMDB0012455	2.48723e+07	2.77841e+07	2.94473e+07	3.16521e+07	3.29798e+07	2.34921e+07	8.10169e+06	3.04601e+07	3.34952e+07	2.66029e+07	3.01695e+07	2.90429e+07	2.9522e+07	1.39662e+07	2.36948e+07	2.87166e+07	3.2067e+07	1.42258e+07	2.60224e+07	2.56411e+07	2.60745e+07	2.53896e+07	2.5385e+07	2.50376e+07	2.60251e+07	2.21828e+07
M289T492	3alpha,11beta-Dihydroxy-5alpha-androstane-17-one	289.216	492.4	306.2195	13.2565325764713	C19H30O3	[M+H-H2O]+	Steroids and steroid derivatives	Androstane steroids	C14606		57-61-4	HMDB0002984	3.39873e+07	3.24312e+07	3.54888e+07	2.08131e+07	4.27794e+07	1.77751e+07	2.68771e+07	1.98289e+07	3.69857e+07	2.71252e+07	2.70189e+07	2.51852e+07	2.8576e+07	1.77664e+07	2.87416e+07	2.77284e+07	1.57175e+07	2.33129e+07	2.63314e+07	2.84701e+07	2.88546e+07	2.58757e+07	2.69571e+07	2.62911e+07	2.69796e+07	2.62842e+07
M390T432	3alpha,12alpha-Dihydroxy-5beta-chol-6-enoate	390.273	431.6	390.277	11.2741709255929	C24H38O4	[M]+			C11637				1.51775e+07	9.35228e+07	5.7397e+07	3.57966e+06	3.08337e+07	1.76509e+07	9.01727e+07	1.45735e+08	9.57907e+07	1.0907e+08	1.07383e+08	1.08197e+08	3.24368e+07	3.93113e+07	3.92914e+07	2.5098e+07	2.5211e+07	9.73695e+07	4.17586e+07	3.28273e+07	3.50151e+07	3.80653e+07	2.01675e+07	4.32782e+07	4.53492e+07	3.85335e+07
M405T559	3a,7a-Dihydroxy-5b-cholestane	405.373	559.2	404.3654	0.434168573374834	C27H48O2	[M+H]+	Steroids and steroid derivatives	Cholestane steroids	C05452	Lipid metabolism	3862-26-8	HMDB0006893	1.1268e+07	2.24146e+07	9.59856e+06	7.39003e+06	2.59035e+07	8.49145e+06	3.07178e+06	5.42891e+06	3.0488e+06	4.59116e+06	2.86858e+06	2.60648e+06	2.3994e+07	1.41952e+07	6.79336e+06	9.81204e+06	1.40709e+07	1.05087e+07	1.04874e+07	1.09457e+07	1.04932e+07	1.0673e+07	1.04927e+07	1.05298e+07	1.04801e+07	1.04741e+07
M318T359	3a-Hydroxy-5b-pregnane-20-one	318.251	359	318.2559	14.453986519402	C21H34O2	[M]+	Steroids and steroid derivatives	Pregnane steroids	C05480	Lipid metabolism	128-20-1	HMDB0006759	5.22452e+06	1.04419e+07	3.34961e+06	7.61311e+06	8.94874e+06	8.92737e+06	8.4623e+06	7.32308e+06	1.33684e+07	1.63687e+07	3.38125e+06	2.62095e+06	2.67106e+06	6.28406e+06	1.00747e+06	3.24999e+06	950938	1.0886e+07	2.58528e+06	7.96053e+06	6.95374e+06	7.45906e+06	6.058e+06	6.92824e+06	6.93454e+06	7.31379e+06
M270T248	3a-hydroxy-3-(hydroxymethyl)-1,1,3,5-tetramethyl-octahydro-1H-indene-4-carboxylic acid	270.181	248.4	270.1831093241	7.0668281138128	C15H26O4	[M]+	Endogenous Metabolites; Natural Products/Medicines						1.83139e+07	2.03254e+07	1.47139e+07	2.19163e+07	1.8148e+07	1.52959e+07	1.6258e+07	1.74223e+07	1.32103e+07	1.44922e+07	1.56003e+07	1.26106e+07	1.67862e+07	1.71246e+07	1.82488e+07	2.47465e+07	1.60224e+07	1.50887e+07	1.81257e+07	1.88197e+07	1.84398e+07	1.8128e+07	1.90664e+07	1.74231e+07	1.65173e+07	1.919e+07
M417T433	3beta,5beta-Ketodiol	417.336	432.9	416.329	0.214823679176525	C27H44O3	[M+H]+			C16493		39219-57-3		3.77891e+07	1.19277e+08	3.00041e+07	2.94767e+07	1.25285e+08	1.18999e+07	2.72067e+07	1.63361e+07	1.85868e+07	2.16003e+07	3.44335e+07	1.95971e+07	1.12314e+08	1.13196e+07	3.04888e+07	2.79075e+07	1.46157e+07	2.37417e+07	4.13769e+07	5.18024e+07	4.15524e+07	4.16216e+07	3.95308e+07	3.86198e+07	3.8642e+07	3.86465e+07
M432T386_3	3beta,5beta-Ketotriol	432.312	386.4	432.324	0.907514942929664	C27H44O4	[M]+			C16494				6.81165e+07	1.79329e+08	7.14539e+07	5.52513e+07	2.12305e+07	2.50908e+08	1.5718e+08	6.90469e+07	1.49105e+08	6.38384e+07	2.32121e+08	8.73528e+07	3.25546e+07	4.7609e+07	3.58176e+07	1.95597e+07	7.73823e+07	7.57504e+07	5.54168e+07	6.9232e+07	7.27596e+07	6.78566e+07	8.58891e+07	8.59535e+07	8.8208e+07	8.62146e+07
M454T240	3''-Amino-3''-deoxygentamicin A2	454.232	240.1	454.2275	10.7874295183781	C17H34N4O10	[M]+			C21266	Biosynthesis of other secondary metabolites			1.11427e+07	1.71713e+06	4.91524e+06	7.64161e+06	6.15818e+06	2.83036e+06	2.96008e+06	4.45989e+06	4.48879e+06	2.32856e+06	4.13381e+06	4.5972e+06	4.57509e+06	1.01281e+07	8.22921e+06	6.84135e+06	1.6402e+06	7.99008e+06	4.85109e+06	4.49563e+06	4.28069e+06	4.80905e+06	6.15901e+06	5.09054e+06	4.4975e+06	4.51868e+06
M287T280	3',5'-cyclic dTMP	287.185	279.7	304.1932	0.926230607083351	C10H13N2O7P	[M+H-H2O]+	Diazines	Pyrimidines and pyrimidine derivatives			6453-60-7/		1.24035e+06	1.46826e+06	446255	1.0619e+06	2.70851e+06	1.49506e+06	1.45175e+06	1.18895e+06	1.31416e+06	2.46468e+06	2.12912e+06	1.41345e+06	7.39561e+06	1.78389e+06	627952	1.6223e+06	471498	769829	2.15668e+06	2.41977e+06	2.11564e+06	2.19565e+06	2.10052e+06	2.09794e+06	2.09512e+06	2.09511e+06
M453T466	3'-Demethylstaurosporine	453.166	465.9	452.1848	15.8859723632281	C27H24N4O3	[M+H]+			C07349		161743-35-7		2.16293e+06	2.3128e+06	2.07489e+06	1.87824e+06	2.581e+06	1.87467e+06	917919	2.92702e+06	1.31293e+06	1.0838e+06	1.15306e+06	1.10009e+06	2.37102e+06	2.07583e+06	1.78725e+06	2.00059e+06	1.11545e+06	3.11393e+06	1.86766e+06	1.84702e+06	1.77007e+06	1.90088e+06	1.93018e+06	1.97305e+06	1.78449e+06	1.84683e+06
M245T54	3,3',4'5-Tetrahydroxystilbene	245.078	53.7	244.0736	1.90442210828873	C14H12O4	[M+H]+	Stilbenes		C05901		10083-24-6	HMDB0004215	1.07007e+07	1.09236e+07	5.56888e+06	5.43604e+06	1.48601e+07	1.02581e+07	1.9273e+06	5.8465e+06	4.90237e+06	4.31908e+06	4.08871e+06	4.06363e+06	1.11014e+07	9.7951e+06	6.65968e+06	8.4387e+06	5.37678e+06	1.30763e+07	6.92817e+06	6.92901e+06	6.66315e+06	6.93723e+06	6.92637e+06	6.97698e+06	3.81709e+06	6.97207e+06
M161T635	3,3-Dimethylglutaric acid	161.082	634.8	160.07356	8.46772641542801	C7H12O4	[M+H]+					4839-46-7	HMDB02441	2.10381e+06	3.63859e+07	2.28621e+07	2.07857e+06	2.40291e+06	2.37265e+07	2.79505e+07	1.02448e+07	2.15485e+07	2.06029e+07	3.62918e+07	2.62737e+07	9.15451e+06	1.76904e+07	9.37658e+06	1.43571e+06	7.20946e+06	2.18977e+07	1.73738e+07	1.73488e+07	1.74253e+07	1.72414e+07	1.7299e+07	1.73381e+07	1.74166e+07	6.87748e+06
M945T396_1	3,4,5-trihydroxy-6-(hydroxymethyl)oxan-2-yl (2E,6R)-6-[(1R,3R,6S,8R,12S,15R,16R)-13,17-dihydroxy-7,7,12,16-tetramethyl-6-{[(2R)-3,4,5-trihydroxy-6-{[(3,4,5-trihydroxyoxan-2-yl)oxy]methyl}oxan-2-yl]oxy}pentacyclo[9.7.0.0<U+00C2><U+00B9>,<U+00C2><U+00B3>.0<U+00C2><U+00B3>,<U+00E2><U+0081><U+00B8>.0<U+00C2><U+00B9><U+00C2><U+00B2>,<U+00C2><U+00B9><U+00E2><U+0081><U+00B6>]octadecan-15-yl]-2-methylhep…	944.518	395.8	944.498080212	1.06320060212517	C47H76O19	[M-H2O+NH4]+							2.55241e+07	2.09919e+06	8.56055e+06	1.06166e+07	2.27808e+07	4.65351e+07	2.17807e+06	6.62083e+06	1.35756e+06	538335	392894	442550	9.40484e+06	2.01649e+08	1.62505e+06	1.7688e+06	1.61115e+07	2.13263e+06	1.15749e+07	2.72076e+07	2.85086e+07	2.56084e+07	2.73177e+07	2.57637e+07	2.72317e+07	2.716e+07
M367T391	3,4,5-trihydroxy-6-(hydroxymethyl)tetrahydro-2H-pyran-2-yl 2-(prop-1-en-2-yl)-2,3-dihydrobenzofuran-5-carboxylate	367.13	391.1	366.1314612	11.5774466224991	C18H22O8	[M+H]+							4.02403e+06	3.68384e+06	1.42572e+06	3.93851e+06	4.74132e+06	4.30597e+06	3.40146e+06	2.51144e+06	3.79947e+06	4.74151e+06	4.73244e+06	2.21908e+06	2.78064e+06	3.66768e+06	3.27256e+06	4.47931e+06	1.0633e+06	3.37011e+06	3.46626e+06	4.13932e+06	4.12974e+06	3.17009e+06	4.11195e+06	3.08239e+06	2.84243e+06	3.36987e+06
M168T55_2	3,4-Dihydroxybenzeneacetic acid	168.102	55.4	168.0423	1.02473682955316	C8H8O4	[M]+	Phenols	Benzenediols	C01161	Amino acid metabolism; Nervous system; Substance dependence	102-32-9	HMDB0001336	8.4434e+06	1.03991e+07	1.85162e+07	2.25789e+07	2.13577e+07	8.31221e+06	6.34642e+06	4.9611e+06	6.47777e+06	4.80794e+06	7.97119e+06	7.33284e+06	1.58282e+07	2.17281e+07	5.80167e+06	1.23632e+07	6.42791e+06	1.18425e+07	1.09394e+07	1.19038e+07	1.31403e+07	1.03993e+07	1.28983e+07	1.34376e+07	5.94636e+06	9.32716e+06
M170T190	3,4-Dihydroxyphenylglycol	170.06	189.8	170.0579	13.5246224573387	C8H10O4	[M]+	Phenols	Benzenediols	C05576	Amino acid metabolism	28822-73-3 / 3343-19-9	HMDB0000318	2.83864e+06	7.09073e+07	2.26216e+06	2.22068e+06	9.87186e+06	2.08086e+06	8.94906e+06	2.65057e+06	3.24611e+07	1.09835e+07	3.85923e+07	2.76867e+07	2.6645e+07	1.81341e+06	1.58348e+06	1.15686e+07	1.4854e+06	9.05649e+06	3.54779e+06	1.23276e+07	1.22972e+07	1.26173e+07	1.28785e+07	1.16329e+07	1.16651e+07	1.16766e+07
M165T56	3,4-Dihydroxyphenylpropanoate	165.054	55.7	182.0579	23.2287192760921	C9H10O4	[M+H-H2O]+	Phenylpropanoic acids		C10447	Amino acid metabolism	1078-61-1	HMDB0000423	4.00743e+07	5.76142e+06	5.27058e+07	1.2934e+07	9.26979e+07	2.79961e+07	1.79844e+07	5.03281e+07	5.5033e+06	5.83273e+06	6.64404e+06	5.73663e+06	1.98801e+08	2.57819e+08	2.50023e+07	5.84672e+06	1.36999e+08	3.85099e+07	6.01722e+07	6.01814e+07	5.81144e+07	6.06421e+07	6.14322e+07	6.05029e+07	6.01849e+07	6.01884e+07
M316T340	3,4-Dimethoxyphenyl ?-D-glucoside; 3,4-Dimethoxyphenyl ?-D-glucopyranoside	316.125	339.7	316.115812	28.7481308812427	C14H20O8	[M]+							1.79436e+07	2.65982e+07	5.65301e+06	1.2723e+07	1.49789e+07	2.16203e+07	2.54815e+07	3.54137e+07	3.34546e+07	3.74671e+07	3.65329e+07	2.19549e+07	3.47858e+06	1.30775e+07	1.09043e+07	4.45437e+06	4.44649e+06	2.47357e+07	2.0694e+07	2.06912e+07	2.09571e+07	2.04763e+07	2.30137e+07	2.02364e+07	1.84549e+07	1.90203e+07
M207T678	3,4-EDMA	207.124	677.9	207.1259287959	10.2778912901668	C12H17NO2	[M]+	Drugs of Abuse/Illegal Drugs						3.55452e+07	5.27697e+07	3.29637e+07	4.21034e+06	7.83015e+07	4.30565e+06	3.15009e+06	4.32802e+06	2.17824e+06	4.32141e+06	4.17372e+06	2.20623e+06	5.4325e+07	4.98962e+07	4.31411e+06	4.90695e+06	5.71588e+07	4.54449e+06	2.77457e+07	2.71872e+07	2.63093e+07	2.56877e+07	2.76475e+07	3.10327e+07	9.43935e+06	2.75905e+07
M194T320	3,4-Methylenedioxyamphetamine	194.117	320.1	193.1103	0.678149886691285	C11H15NO2	[M+H]+	Benzodioxoles		C07577		4764-17-4 / 42542-10-9	HMDB0041931	2.67326e+07	8.06688e+06	6.79523e+06	2.55169e+07	2.50032e+07	2.61594e+07	1.95187e+07	3.53996e+07	1.39152e+07	2.06257e+07	2.5765e+07	1.46227e+07	1.93737e+07	1.64112e+07	1.8862e+07	2.14083e+07	2.17241e+07	2.12942e+07	2.55656e+07	2.43019e+07	1.04542e+07	2.3213e+07	2.31291e+07	2.4392e+07	1.93315e+07	2.44853e+07
M196T338	3,5-DMA	196.133	338.3	195.1259287959	0.485405078983343	C11H17NO2	[M+H]+	Drugs of Abuse/Illegal Drugs						7.6755e+06	6.20615e+06	6.22367e+06	9.56942e+06	9.34176e+06	7.06164e+06	5.99864e+06	1.29819e+08	7.62415e+06	8.7835e+06	6.6632e+06	5.9234e+06	6.73382e+06	8.68205e+06	5.61756e+06	8.19901e+06	7.05839e+06	1.66607e+08	7.49463e+06	8.03352e+06	7.91187e+06	7.65214e+06	7.55214e+06	7.70453e+06	6.42713e+06	6.79578e+06
M184T116	3,5-Dihydroxyphenylglycine	184.17	115.8	183.162	2.84520046181756	C8H9NO4	[M+H]+	Carboxylic acids and derivatives	Amino acids, peptides, and analogues					6.65153e+06	1.50886e+07	3.71845e+06	1.69646e+07	6.58867e+06	1.18604e+07	1.08323e+07	6.14913e+06	8.4603e+06	8.64602e+06	8.87396e+06	7.32229e+06	9.34132e+06	8.21816e+06	5.59372e+06	7.16768e+06	3.58444e+06	8.67112e+06	6.03954e+06	7.96811e+06	7.33967e+06	6.80681e+06	5.8846e+06	5.73205e+06	6.13206e+06	6.1082e+06
M508T573_2	3,5-Diiodothyronine	507.877	573.2	524.893	16.8662884910587	C15H13I2NO4	[M+H-H2O]+	Carboxylic acids and derivatives	Amino acids, peptides, and analogues			1041-01-6/534-51-0	HMDB0000582	1.01055e+07	2.6638e+07	3.06274e+07	2.66281e+06	5.11531e+06	6.06758e+07	1.72459e+07	1.65087e+07	3.00415e+07	1.39307e+07	4.09358e+07	9.09476e+06	5.19571e+06	2.11098e+07	1.33364e+06	3.68959e+06	6.46663e+06	4.4323e+06	3.82508e+07	3.51009e+07	3.53357e+07	1.99478e+07	3.52291e+07	3.55993e+07	3.16415e+07	3.55504e+07
M451T543	3,5-dihydroxy-2-(4-hydroxyphenyl)-4-oxo-3,4-dihydro-2H-chromen-7-yl hexopyranoside	451.402	542.7	450.394	2.0469550214813	C21H22O11	[M+H]+							4.72431e+06	1.89525e+07	7.79735e+06	1.93089e+07	2.65388e+06	8.35838e+07	4.22514e+07	4.30096e+07	2.50365e+07	3.43271e+07	5.46296e+07	3.10757e+07	2.36744e+06	3.15909e+07	1.56604e+07	1.69126e+07	1.55003e+07	4.17179e+07	2.68403e+07	2.63576e+07	3.01015e+07	9.09778e+06	2.51906e+07	2.47471e+07	2.69976e+07	2.49405e+07
M217T75	3,5-di-tert-Butyl-4-hydroxybenzaldehyde	217.155	75.3	234.16197995131	3.9328917907328	C15H22O2	[M+H-H2O]+							2.28395e+07	7.3048e+07	2.98695e+07	6.09236e+06	3.74665e+07	3.99431e+07	1.05863e+07	8.31206e+06	3.86411e+07	2.75068e+07	4.97015e+07	4.4568e+07	3.67055e+07	3.47921e+07	5.66773e+06	3.5897e+07	3.37208e+07	7.81499e+06	1.79385e+07	2.91866e+07	2.02917e+07	1.78088e+07	2.17864e+07	2.61816e+07	1.7645e+07	2.16576e+07
M299T575	3,8-Dihydroxy-1-methylanthraquinone-2-carboxylic acid	299.062	574.7	298.047738052	23.3595307997065	C16H10O6	[M+H]+	Anthracenes	Anthracenecarboxylic acids and derivatives			69119-31-9	HMDB0030830	1.26235e+06	8.89883e+06	1.85597e+06	1.17207e+06	1.97575e+06	2.21779e+06	1.02544e+07	2.20479e+07	9.99935e+06	2.98654e+06	3.1975e+06	2.53557e+06	3.56663e+07	8.69157e+06	1.14345e+07	3.70618e+07	1.57343e+06	1.67642e+07	4.68123e+06	1.24156e+07	1.23683e+07	1.23787e+07	1.17572e+07	1.17052e+07	1.17188e+07	1.17501e+07
M287T86	3,12-Dihydroxy-13-methoxypodocarpa-8,11,13-trien-7-one	287.16	86.5	304.16745925982	0.087964270613933	C18H24O4	[M+H-H2O]+							1.30595e+07	7.15946e+06	2.34467e+06	1.46997e+07	1.59064e+07	4.11196e+06	1.91282e+06	2.52733e+06	5.53223e+06	2.31966e+06	2.6525e+06	6.69154e+06	1.24069e+07	4.16143e+06	1.25492e+07	2.99678e+06	8.81124e+06	1.59105e+07	6.22288e+06	7.39329e+06	5.21505e+06	5.70537e+06	5.73523e+06	7.4502e+06	7.37369e+06	8.56594e+06
M481T667	3-Acetoxyurs-12-en-23-oic acid	481.364	667.1	498.370910095459	0.465146293693859	C32H50O4	[M+H-H2O]+							2.90021e+07	4.71862e+07	4.50661e+06	4.54284e+07	4.28898e+07	3.96217e+07	2.44954e+07	9.87493e+07	3.00106e+07	4.26544e+07	4.98474e+07	1.4897e+07	5.75189e+07	5.33493e+07	3.17312e+07	3.69066e+07	4.21115e+07	6.97062e+07	5.00048e+07	5.00141e+07	4.82217e+07	5.13596e+07	4.81597e+07	3.82649e+07	5.20447e+07	4.78237e+07
M673T301	3-Acetylmesaconitine	673.296	300.9	673.309825944	20.5347187565419	C35H47NO12	[M]+					121897-29-8		7.14515e+06	1.10315e+07	1.09604e+07	761924	6.95572e+06	7.26958e+06	4.7639e+06	681974	911836	379405	407825	891760	5.93741e+06	5.90732e+06	7.32604e+06	7.94715e+06	7.1447e+06	4.06188e+06	2.97246e+06	3.63288e+06	4.13705e+06	3.21404e+06	4.59208e+06	3.83856e+06	4.86602e+06	3.41808e+06
M495T616	3-Acetyl-11-keto-?-boswellic acid	495.343	615.9	512.350174653294	0.927330194517661	C32H48O5	[M+H-H2O]+	Endogenous Metabolites						5.21139e+07	3.52513e+07	3.56006e+07	3.82386e+07	3.54759e+07	7.00963e+07	5.84842e+07	1.04572e+08	4.81801e+07	4.12875e+07	3.90555e+07	3.60572e+07	4.39829e+07	5.50114e+07	4.45812e+07	6.82962e+07	5.94783e+07	6.20252e+07	5.52259e+07	5.14534e+07	5.13446e+07	5.15187e+07	4.78333e+07	2.77384e+07	4.62782e+07	5.00487e+07
M154T107	3-Amino-4-hydroxybenzoate	154.049	106.6	153.0426	1.99891721824735	C7H7NO3	[M+H]+			C12115		1571-72-8		4.69908e+07	1.74713e+07	2.01612e+06	3.16522e+07	3.25847e+07	4.07393e+07	2.35129e+07	7.31914e+06	3.29027e+06	2.03637e+07	2.71833e+07	4.65118e+06	2.70888e+07	2.98205e+07	2.81967e+07	2.61542e+07	2.5045e+07	3.06492e+07	2.98359e+07	3.12014e+07	2.92492e+07	2.98534e+07	2.68564e+07	3.18407e+07	2.71585e+07	3.0029e+07
M186T302	3-Amino-4-hydroxybiphenyl	186.091	302.4	185.084063979	0.425195213081745	C12H11NO	[M+H]+							6.44926e+06	5.83437e+06	2.7592e+06	8.29394e+06	6.9525e+06	8.43846e+06	4.38664e+06	5.02813e+06	1.01445e+07	4.21778e+06	5.46637e+06	3.44122e+06	6.81143e+06	4.88601e+06	4.36812e+06	7.46693e+06	2.0477e+06	6.06726e+06	5.94235e+06	5.89126e+06	6.51729e+06	6.11144e+06	6.03885e+06	5.93642e+06	5.92463e+06	5.99245e+06
M193T273	3-Carbamoyl-2-phenylpropionaldehyde	193.069	273.3	193.0739	4.20244143155803	C10H11NO3	[M]+	Benzene and substituted derivatives	Phenylacetaldehydes	C16587	Xenobiotics biodegradation and metabolism		HMDB0060366	7.37495e+07	7.72587e+07	1.56262e+07	2.092e+07	2.21554e+07	1.757e+07	6.48682e+07	4.33248e+07	1.35471e+07	9.49902e+06	5.09529e+07	6.96895e+07	2.90959e+07	4.79823e+07	6.03079e+07	4.56626e+07	1.64372e+07	1.53668e+07	3.52988e+07	2.92706e+07	3.11771e+07	3.7093e+07	3.45098e+07	1.47475e+07	3.5442e+07	3.00249e+07
M495T254_1	3-DEOXO-3beta-ACETOXYDEOXYDIHYDROGEDUNIN	495.283	254	512.27740362	11.9610313373545	C30H40O7	[M+H-H2O]+							5.00624e+06	986287	2.1962e+07	1.17524e+06	3.18717e+06	4.85089e+06	633478	8.49108e+06	116077	507489	306644	417138	483152	4.22256e+07	1.44264e+06	252171	2.09731e+07	925904	9.86564e+06	9.73339e+06	9.79824e+06	9.19268e+06	9.17804e+06	8.95149e+06	9.11026e+06	8.94382e+06
M262T74_1	3-Deazaneplanocin A	262.111	74	262.106590334	16.4421471981521	C12H14N4O3	[M]+					102052-95-9		1.50729e+07	1.05038e+07	1.13866e+06	2.75336e+06	2.03594e+06	6.73026e+06	4.46102e+06	1.00256e+07	5.95959e+06	7.35443e+06	1.15752e+07	3.98075e+06	7.26194e+06	1.79741e+06	1.8696e+06	1.17568e+07	1.13773e+06	6.71948e+06	6.31916e+06	3.36495e+06	6.20655e+06	6.47468e+06	6.29577e+06	5.10081e+06	6.03701e+06	5.94583e+06
M462T354	3-Dehydroecdysone	462.267	353.8	462.2981	0.13544512488454	C27H42O6	[M]+			C02513		39750-00-0		5.87871e+06	9.48506e+06	4.11192e+07	3.05054e+06	8.40791e+06	5.37083e+06	4.82843e+06	1.47846e+08	6.25879e+06	6.32059e+06	6.2654e+06	5.67366e+06	5.98433e+06	4.51807e+07	1.3693e+07	5.67654e+06	6.16656e+07	4.88304e+07	1.92298e+07	1.06938e+07	2.12888e+07	2.5984e+07	1.70803e+07	2.11909e+07	2.12362e+07	1.33416e+07
M173T67	3-Dehydroshikimate	172.977	67.4	172.0372	2.50835209697815	C7H8O5	[M+H]+			C02637	Amino acid metabolism	2922-42-1		6.96758e+07	5.77207e+07	1.96872e+07	2.5742e+07	6.82132e+07	2.10754e+07	2.50774e+07	4.87674e+07	1.96382e+07	2.12783e+07	1.0337e+07	2.07917e+07	7.22066e+07	6.1159e+07	6.18746e+07	5.97045e+07	5.92392e+07	6.12372e+07	7.04759e+07	7.04296e+07	7.12866e+07	6.91981e+07	6.09991e+07	6.68078e+07	6.17513e+07	6.29039e+07
M300T479	3-Dehydrosphinganine	300.289	479.1	299.2824	0.586101079159911	C18H37NO2	[M+H]+	Organooxygen compounds	Carbonyl compounds	C02934	Lipid metabolism	16105-69-4	HMDB0001480	8.25806e+09	1.09285e+09	6.46982e+08	6.20925e+08	2.90552e+08	5.908e+08	3.89072e+08	5.21281e+08	1.20556e+09	1.16645e+09	1.35217e+09	1.16026e+09	3.00968e+08	1.03568e+09	1.25217e+09	2.08284e+09	2.59225e+08	1.30769e+09	1.28512e+09	1.28486e+09	1.41429e+09	1.36062e+09	1.24764e+09	1.14099e+09	1.24773e+09	1.02905e+09
M429T664	3-Dehydroteasterone	429.336	664.1	446.3396	8.93014850427095	C28H46O4	[M+H-H2O]+	Organic oxides	Alcohols and polyols	C15792				1.06073e+07	3.27729e+07	8.43003e+06	4.80765e+07	2.64604e+07	4.89288e+07	1.96888e+08	8.61496e+07	7.83129e+07	5.26426e+07	3.49513e+07	5.48818e+07	1.61111e+07	1.77718e+07	7.77087e+06	1.4904e+07	9.27494e+06	1.83095e+07	3.67235e+07	5.98608e+07	5.02196e+07	2.65272e+07	2.99521e+07	3.59573e+07	3.6144e+07	3.04308e+07
M446T362	3-Dehydro-2-deoxyecdysone	446.291	362	446.3032	2.33995142642684	C27H42O5	[M]+			C16497				7.72328e+06	1.64127e+07	1.3346e+07	8.24339e+06	3.15498e+06	1.96462e+07	6.23719e+06	2.40025e+07	5.07769e+06	6.68239e+06	2.85113e+07	7.27389e+06	3.39302e+07	2.31261e+07	7.59217e+06	2.66949e+06	1.61157e+07	9.5703e+06	1.61273e+07	1.24077e+07	1.30569e+07	1.33173e+07	1.33112e+07	1.30623e+07	1.33129e+07	1.30615e+07
M400T622	3-Epidemissidine	400.365	622.2	399.350115067	19.2547577199	C27H45NO	[M+H]+	Steroids and steroid derivatives	Steroidal alkaloids			78513-80-1	HMDB0032023	2.43994e+07	5.70748e+07	8.28877e+07	1.99376e+07	4.35724e+07	6.09158e+07	4.67452e+07	4.47288e+07	6.05388e+07	5.60688e+07	7.2512e+07	6.39721e+07	5.03778e+07	5.42957e+07	3.22181e+07	1.7199e+07	3.88107e+07	9.3907e+07	5.95018e+07	4.14623e+07	4.35418e+07	4.35843e+07	4.15514e+07	4.34091e+07	4.15259e+07	4.14592e+07
M464T386	3-Epiecdysone	464.283	386.4	464.3138	0.098861400090006	C27H44O6	[M]+			C16496				1.81626e+07	2.55345e+06	6.98593e+07	1.45784e+07	2.08226e+07	8.06624e+07	3.38296e+07	2.31437e+07	1.28092e+07	1.67678e+07	4.1095e+07	9.47621e+07	1.49753e+07	6.91915e+07	1.95784e+07	1.19134e+07	7.42619e+07	2.88902e+07	3.19645e+07	3.43077e+07	3.75448e+07	3.77079e+07	3.77929e+07	3.77485e+07	3.77657e+07	3.77485e+07
M372T562	3-Geranylgeranylindole	372.291	562.1	389.3083	26.7693892060296	C28H39N	[M+H-H2O]+			C20525				2.75077e+06	1.28829e+06	3.6568e+07	3.18197e+06	2.63996e+06	2.58735e+07	2.82029e+07	6.73925e+07	4.99793e+07	2.47632e+07	6.22741e+06	3.31265e+07	2.96032e+06	1.92939e+07	1.48246e+06	2.66362e+06	2.01742e+06	1.30109e+07	2.38252e+07	2.37606e+07	2.25805e+07	2.39627e+07	7.2451e+06	2.55616e+07	2.06647e+07	2.38731e+07
M154T156	3-Hydroxyanthranilic acid	154.049	155.8	153.0426	1.28156506842476	C7H7NO3	[M+H]+	Benzene and substituted derivatives	Benzoic acids and derivatives	C00632	Amino acid metabolism	548-93-6	HMDB0001476	2.15195e+06	2.43693e+06	1.6052e+06	2.325e+06	2.56078e+06	3.45225e+06	2.84098e+06	3.21455e+06	3.22574e+06	4.10517e+06	3.43103e+06	2.71767e+06	2.24603e+06	1.57666e+07	3.71139e+06	2.33208e+06	1.47612e+06	4.49607e+06	3.22053e+06	3.43082e+06	3.13798e+06	3.02808e+06	3.23636e+06	3.00801e+06	2.57179e+06	3.21103e+06
M124T689	3-Hydroxybenzyl alcohol glucoside	124.086	688.7	124.0524	6.63980068686075	C7H8O2	[M]+	Organooxygen compounds	Carbohydrates and carbohydrate conjugates	C03351		143995-98-6 / 620-24-6	HMDB0038331	9.41013e+08	2.56381e+09	3.8356e+09	1.84169e+09	3.60312e+09	1.69327e+09	1.00627e+09	3.83951e+09	5.49801e+09	6.65848e+08	8.12088e+08	2.95716e+09	6.50201e+08	2.37213e+09	7.58558e+08	2.42396e+09	2.97069e+09	3.85419e+09	1.64305e+09	2.2659e+09	2.76803e+09	2.25813e+09	2.30431e+09	1.67188e+09	2.01865e+09	2.70574e+09
M163T51	3-Hydroxymethylglutaric acid	163.06	51.3	162.0528	2.60026186587865	C6H10O5	[M+H]+	Fatty Acyls	Fatty acids and conjugates	C03761		503-49-1	HMDB0000355	7.58563e+06	1.28655e+07	9.12638e+06	4.3969e+06	7.05768e+06	9.8865e+06	1.32268e+06	1.08947e+07	1.26118e+06	1.55388e+06	8.26967e+06	5.32704e+06	1.30351e+06	4.95489e+06	4.34772e+06	1.22016e+06	850846	7.5596e+06	6.48742e+06	6.47912e+06	6.14313e+06	6.4771e+06	6.49005e+06	6.48591e+06	6.14725e+06	6.14717e+06
M202T54	3-Hydroxy-2,3-dihydropyrrolo[2,1-b]quinazolin-9(1H)-one	202.071	53.9	202.07422757621	15.4776027349044	C11H10N2O2	[M]+							1.6292e+07	2.79818e+07	5.55566e+07	2.44192e+07	1.13359e+07	1.71339e+07	4.28798e+06	1.13675e+07	4.21236e+06	3.92357e+06	4.64202e+06	4.5674e+06	8.2721e+06	2.66188e+07	2.39872e+07	1.46585e+07	2.09505e+07	2.92828e+07	1.77054e+07	1.8016e+07	1.7431e+07	1.68341e+07	1.68184e+07	1.6742e+07	1.67563e+07	1.67525e+07
M280T440	3-Ketosphingosine	280.263	440.3	297.2668	14.0368003945404	C18H35NO2	[M+H-H2O]+			C06121				4.03801e+07	1.24921e+08	1.07692e+08	1.80036e+08	5.73186e+07	1.51491e+08	1.68652e+08	2.21099e+08	2.91588e+08	2.65498e+08	2.68693e+08	2.39115e+08	2.84835e+07	4.29651e+07	4.69331e+07	8.86728e+07	2.13414e+07	1.36024e+08	1.70597e+08	1.70504e+08	1.70605e+08	1.65085e+08	1.65026e+08	1.65921e+08	1.64075e+08	1.66444e+08
M141T503	3-METHOXYCATECHOL	141.055	502.9	140.047344116	0.435715187155768	C7H8O3	[M+H]+					934-00-9		314918	3.41357e+06	2.21732e+06	893228	505657	2.60458e+06	321354	3.24216e+06	328312	1.34661e+06	2.61268e+06	1.60693e+06	840578	378122	438953	230592	540416	2.80429e+06	1.18811e+06	1.34751e+06	1.24638e+06	1.53591e+06	1.64663e+06	1.45909e+06	1.54287e+06	2.18772e+06
M126T620	3-METHYLHISTAMINE	126.103	620	125.095297352	1.00432425321189	C6H11N3	[M+H]+					36475-47-5		5.77138e+07	1.14567e+08	2.20689e+08	1.08217e+08	8.7684e+07	7.15223e+07	9.63103e+07	5.9205e+07	1.44558e+07	4.96432e+07	1.32093e+07	2.03744e+07	1.83099e+08	3.43355e+07	2.24509e+08	1.97259e+08	1.44146e+08	1.58169e+08	7.57045e+07	1.98224e+07	7.68196e+07	5.57924e+07	6.69793e+07	7.13911e+07	7.07072e+07	7.05259e+07
M168T74	3-Methoxyanthranilate	168.066	73.8	167.0582	2.64402200551672	C8H9NO3	[M+H]+	Benzene and substituted derivatives	Benzoic acids and derivatives	C05831	Amino acid metabolism	3177-80-8	HMDB0060374	3.86515e+06	4.56285e+06	4.0158e+06	2.85597e+06	4.2083e+06	3.85295e+06	3.75993e+06	2.73474e+06	3.8777e+06	4.02619e+06	5.73312e+06	3.32023e+06	4.06385e+06	4.36822e+06	2.01149e+06	5.07383e+06	3.79885e+06	3.98725e+06	4.88696e+06	3.93035e+06	3.99161e+06	3.96743e+06	3.71841e+06	3.09956e+06	4.00435e+06	3.72693e+06
M178T90	3-Methoxycinnamic acid	178.061	89.9	178.06299418	10.0761985204543	C10H10O3	[M]+	Endogenous Metabolites				6099-04-3		4.12193e+06	902825	8.23331e+06	1.31831e+07	3.47413e+06	9.98278e+06	898224	955300	6.09495e+06	4.42978e+06	3.87008e+06	624277	640960	4.15607e+06	5.93214e+06	1.10017e+07	5.77019e+06	8.26921e+06	5.47347e+06	5.56854e+06	5.68829e+06	6.28706e+06	5.57168e+06	4.45952e+06	6.12855e+06	5.57135e+06
M240T74_4	3-Methoxymorphinan	240.171	74.4	257.177964363	1.53905822885818	C17H23NO	[M+H-H2O]+	Morphinans				1531-25-5	HMDB0014045	4.10924e+06	3.65844e+06	5.66965e+06	3.70046e+06	3.58225e+06	4.61847e+06	3.10562e+06	8.21667e+06	2.78059e+06	3.43524e+06	3.04598e+06	1.95301e+06	1.26373e+06	4.70594e+06	3.73629e+06	3.05959e+06	6.67141e+06	3.08351e+06	3.42987e+06	3.43194e+06	3.43297e+06	1.79828e+06	3.47992e+06	3.28799e+06	3.29341e+06	3.28154e+06
M242T109	3-Methoxy-4',5-dihydroxy-trans-stilbene	242.1	109.1	242.0943	23.9570326488654	C15H14O3	[M]+			C20154				1.57764e+07	1.40514e+07	2.51592e+07	2.63206e+07	1.07521e+07	1.22944e+07	7.15521e+06	1.82392e+07	1.58598e+07	7.55088e+06	9.04106e+06	6.68124e+06	9.32962e+06	1.36195e+07	1.6338e+07	2.23309e+06	2.67888e+07	2.21218e+07	1.40084e+07	1.40307e+07	1.4031e+07	1.37843e+07	1.42571e+07	1.40558e+07	1.36174e+07	1.36792e+07
M149T551	3-Methyladenine	149.023	551.4	149.0701	0.058078073790981	C6H7N5	[M]+	Imidazopyrimidines	Purines and purine derivatives	C00913		5142-23-4	HMDB0011600	3.0628e+08	2.95817e+08	1.53823e+08	1.69017e+08	1.43389e+08	6.82558e+08	3.20559e+08	7.5787e+07	7.03076e+07	5.1713e+08	7.17176e+08	1.31408e+08	5.70271e+08	4.01427e+08	9.90774e+07	6.72509e+08	9.65875e+07	1.14186e+08	3.13881e+08	1.94678e+08	2.13936e+08	1.85835e+08	3.51905e+08	1.57474e+08	2.24284e+08	1.96605e+08
M132T492	3-Methylindole	132.081	492.4	131.0735	0.2209737214068	C9H9N	[M+H]+	Indoles and derivatives	Indoles	C08313	Amino acid metabolism	83-34-1	HMDB0000466	7.34028e+06	1.26616e+07	1.55456e+07	1.46307e+07	5.919e+06	3.90272e+06	2.9335e+06	5.17139e+07	6.35756e+06	3.33737e+06	3.029e+06	3.4616e+06	1.59492e+07	1.09416e+07	1.25199e+06	1.09288e+07	5.29077e+06	1.53036e+06	8.37967e+06	8.35506e+06	8.10144e+06	8.38843e+06	8.19141e+06	8.09332e+06	6.89498e+06	6.49034e+06
M217T53	3-Methylindolepyruvate	217.069	53.4	217.0739	24.4162444499362	C12H11NO3	[M]+			C05644	Amino acid metabolism			7.11244e+06	9.66011e+06	4.19205e+06	7.78565e+06	1.35685e+07	1.41182e+07	9.8068e+06	8.4961e+06	7.92105e+06	7.19128e+06	9.25297e+06	7.44651e+06	1.09833e+07	6.35759e+06	6.34257e+06	1.39567e+07	2.6963e+06	1.24296e+07	1.12519e+07	8.26128e+06	8.56573e+06	7.99731e+06	8.25923e+06	8.57179e+06	8.51028e+06	8.25988e+06
M148T433	3-Methyloxindole	148.12	432.6	147.0684	10.6237032245971	C9H9NO	[M+H]+			C02366		1504-06-9		1.09909e+07	1.09577e+07	1.11447e+07	2.84961e+07	3.18761e+07	9.13137e+06	9.34403e+06	1.41593e+07	1.19342e+07	7.4294e+06	1.50186e+07	9.75442e+06	1.02186e+07	1.23615e+07	1.26318e+07	1.14939e+07	4.46759e+06	8.56831e+06	9.63031e+06	1.35412e+07	1.16904e+07	1.16877e+07	1.16738e+07	1.07571e+07	1.26284e+07	1.04887e+07
M167T90	3-Methylxanthine	167.056	89.9	166.0491	1.50074141575769	C6H6N4O2	[M+H]+	Imidazopyrimidines	Purines and purine derivatives	C16357	Biosynthesis of other secondary metabolites	1076-22-8	HMDB0001886	2.71902e+07	2.23713e+07	4.29772e+07	6.32287e+07	1.95096e+07	1.54224e+07	1.86135e+07	1.94686e+07	1.11749e+07	1.84128e+07	1.78512e+07	1.77281e+07	1.70609e+07	2.32331e+07	1.31644e+07	9.53351e+06	1.39712e+07	5.68829e+07	2.15628e+07	3.32935e+07	1.64968e+07	2.0025e+07	1.8187e+07	2.00152e+07	1.83498e+07	1.82939e+07
M211T292	3-Methyl-1-(2,4,6-trihydroxyphenyl)-1-butanone	211.097	292	210.0892	1.49254749482923	C11H14O4	[M+H]+	Benzene and substituted derivatives	Phenols and derivatives	C07350		26103-97-9	HMDB0033798	3.96311e+06	8.00458e+06	1.67784e+06	1.04825e+07	3.6671e+06	1.02028e+07	5.15179e+06	3.27703e+06	7.67162e+06	7.87291e+06	1.15632e+07	6.35311e+06	7.60453e+06	5.81078e+06	2.42207e+06	1.08383e+07	2.69829e+06	6.71011e+06	6.80618e+06	5.42507e+06	6.25798e+06	6.27378e+06	5.43512e+06	6.70851e+06	8.16383e+06	5.1866e+06
M370T319	3-Methyl-2,6-bis(4-nitrophenyl)tetrahydropyridin-4(1H)-one oxime	370.131	319.4	370.12771971025495	7.78182010622131	C18H18N4O5	[M]+							479453	5.11843e+06	190198	4.72537e+06	98127.2	6.08079e+06	1.14033e+07	1.01455e+07	1.55072e+07	1.35524e+07	1.45794e+07	1.05258e+07	25487	2.22525e+06	1.00569e+06	75925.1	523575	2.46093e+06	1.75484e+06	4.48639e+06	4.48462e+06	4.48753e+06	4.25083e+06	4.48236e+06	4.48073e+06	4.484e+06
M247T52	3-Methyl-5-(5-methylisoxazol-3-yl)-4-(5-methyl-1,2,4-oxadiazol-3-yl)isoxazole	247.079	52.4	246.075290208905	13.62400762598	C11H10N4O3	[M+H]+							9.69161e+06	3.63095e+06	1.28321e+07	5.09171e+06	1.0672e+07	1.91106e+06	5.11229e+06	5.68686e+06	8.19134e+06	4.50018e+06	4.54638e+06	3.50879e+06	1.10566e+07	6.81861e+06	7.27782e+06	1.11728e+07	5.48673e+06	4.32071e+06	6.26398e+06	6.61396e+06	6.26246e+06	6.2936e+06	6.66372e+06	6.82647e+06	3.51932e+06	6.22948e+06
M195T486	3-Methyl-L-tyrosine	195.102	485.9	195.0895	0.019218484856666	C10H13NO3	[M]+			C20800				1.86478e+07	4.40701e+07	4.49364e+07	1.58413e+07	6.98981e+06	3.04732e+07	1.6746e+07	3.94169e+07	1.08966e+07	1.80427e+07	3.49818e+07	2.06238e+07	2.26427e+07	2.4047e+07	2.08998e+07	2.33474e+07	1.37021e+07	3.86375e+07	2.6984e+07	2.69765e+07	2.69908e+07	2.74687e+07	2.9835e+07	2.69809e+07	2.69707e+07	2.70044e+07
M357T561	3-Oxo-5beta-cholanate	357.279	560.5	374.2821	11.8506858367419	C24H38O3	[M+H-H2O]+			C03070		1553-56-6		4.1126e+07	1.45895e+07	1.75162e+06	4.42332e+07	4.56836e+07	1.60894e+08	2.93683e+06	6.80304e+07	1.15946e+06	1.66608e+07	6.25548e+06	2.44918e+07	9.01082e+06	1.60996e+08	4.49499e+07	1.63681e+08	7.04635e+07	9.57879e+07	7.50721e+07	7.85677e+07	8.15675e+07	7.83591e+07	6.2762e+07	7.85379e+07	7.52844e+07	7.50014e+07
M442T342_1	3-O-Acetylepisamarcandin	442.235	341.7	442.23553882	2.12290037909194	C26H34O6	[M]+	Coumarins and derivatives				61490-18-4	HMDB0031958	5.12119e+06	2.42657e+06	1.16071e+07	2.64274e+06	2.93525e+06	3.71992e+06	666141	3.58307e+06	537619	537552	746419	551244	1.95964e+06	9.01704e+06	2.26308e+06	1.02251e+06	2.17405e+07	3.22859e+06	5.49554e+06	5.23013e+06	5.23969e+06	5.25023e+06	5.01094e+06	4.95197e+06	4.72442e+06	4.98472e+06
M368T590	3-O-feruloyl-D-quinic acid	368.339	589.7	368.3353	8.68766094229233	C17H20O9	[M]+	Endogenous Metabolites; Natural Products/Medicines						6.63291e+07	9.14816e+07	1.55802e+08	6.01154e+07	1.26966e+08	4.73923e+07	1.81968e+07	2.55084e+07	1.98428e+08	1.2663e+08	2.16851e+08	9.34853e+07	3.28492e+07	5.62649e+07	9.92756e+07	4.68896e+07	4.98436e+07	5.6424e+07	3.78434e+07	3.32343e+07	3.66856e+07	6.1289e+07	5.22256e+07	5.94766e+07	5.34986e+07	5.90993e+07
M483T556	3-beta-Cholest-5-en-3-yl [2-(dimethylamino)ethyl]carbamate	483.422	556.4	500.434179032	10.0223676254459	C32H56N2O2	[M+H-H2O]+							4.10303e+06	8.0492e+06	1.90415e+06	4.5644e+06	8.15629e+06	2.66372e+06	2.64051e+06	601841	623349	758602	7.9314e+06	2.2526e+06	4.50185e+06	289516	1.95261e+06	5.73127e+06	1.28441e+06	1.58553e+06	4.26926e+06	4.28565e+06	4.26879e+06	4.28685e+06	1.38842e+06	3.97219e+06	3.13547e+06	3.98197e+06
M260T44	3-bromo-2,6-dimethoxybenzoic acid	259.975	43.9	259.96842139772	24.5354637449266	C9H9BrO4	[M]+							1.30048e+07	1.54877e+07	2.27125e+06	1.18774e+07	2.11621e+07	1.56305e+07	1.54928e+07	2.72406e+07	2.25644e+07	2.37843e+07	2.17893e+07	1.49274e+07	1.93491e+07	8.77666e+06	6.70967e+06	1.62548e+07	1.44547e+06	1.95712e+07	1.54562e+07	1.61043e+07	1.38692e+07	1.56847e+07	1.56279e+07	1.48151e+07	1.56882e+07	1.54593e+07
M242T44_1	3-bromo-7-Nitroindazole	241.954	43.6	240.948689034	8.12151896639092	C7H4BrN3O2	[M+H]+					74209-34-0		9.8049e+06	7.12077e+06	2.5142e+07	6.37397e+06	7.85227e+06	5.9342e+06	4.72262e+06	1.07979e+07	7.9949e+06	5.16802e+06	5.80803e+06	4.63074e+06	5.98407e+06	8.22148e+06	7.94569e+06	7.48209e+06	1.62789e+07	1.03157e+07	9.07002e+06	8.55254e+06	8.72486e+06	8.72769e+06	8.72388e+06	8.54097e+06	7.63148e+06	8.76398e+06
M645T681_2	3-hexanoyl-NBD Cholesterol	645.421	681.1	662.440720986	18.417402955706	C39H58N4O5	[M+H-H2O]+							3.55079e+06	1.85002e+06	1.82724e+06	6.56948e+06	1.60078e+07	5.55471e+06	1.63674e+07	7.86204e+06	1.23909e+07	9.58632e+06	1.61122e+07	1.10439e+07	8.31218e+06	2.69038e+06	4.71276e+06	7.08036e+06	4.24756e+06	8.1254e+06	1.03842e+07	7.12532e+06	1.03401e+07	1.0479e+07	9.92117e+06	7.54307e+06	1.03724e+07	1.03637e+07
M363T167	3-hydroxy-2-[3-methyl-2-({[3,4,5-trihydroxy-6-(hydroxymethyl)oxan-2-yl]oxy}methyl)cyclopent-2-en-1-yl]propanoic acid	363.169	166.5	362.157682434675	11.1286076867699	C16H26O9	[M+H]+	Endogenous Metabolites; Natural Products/Medicines						1.10843e+06	1.08998e+06	707465	555123	731091	1.86579e+06	812565	1.23614e+06	791532	1.69017e+06	911027	591951	1.67738e+06	770274	263793	1.41707e+06	1.12859e+06	1.23905e+06	752475	757177	1.15515e+06	825767	756231	840702	825467	832956
M239T500	3-hydroxy-5,5,8a-trimethyl-3,4,4a,6,7,8-hexahydronaphthalene-2-carboxylic acid	239.164	500.2	238.156894564	0.541201174292355	C14H22O3	[M+H]+							5.72619e+06	1.13573e+07	1.59345e+07	1.72399e+07	5.8175e+06	1.24905e+07	1.15599e+06	1.35388e+07	8.70697e+06	2.12536e+07	6.31782e+06	5.58027e+06	9.0877e+06	1.19621e+07	5.35432e+06	1.43018e+07	5.94079e+06	4.13355e+06	5.1008e+06	6.51167e+06	5.50345e+06	9.67307e+06	6.89222e+06	4.78559e+06	6.52472e+06	5.60051e+06
M343T231	3-hydroxy-6-[(4E)-3-hydroxy-2,4-dimethylhept-4-enamido]-2,4-dimethyl-5-oxohexanoic acid	343.198	230.7	343.19948767004	4.33472817450867	C17H29NO6	[M]+	Endogenous Metabolites; Natural Products/Medicines						7.13952e+06	867635	1.82093e+06	9.79337e+06	2.85619e+07	7.95097e+06	3.84157e+06	2.04345e+06	4.78748e+06	1.26627e+07	8.89166e+06	4.38541e+06	1.49646e+07	1.0218e+07	1.52625e+07	626358	1.19348e+07	1.76721e+07	2.6854e+06	3.4865e+06	4.25842e+06	3.3129e+06	3.82041e+06	3.81668e+06	4.87649e+06	6.11405e+06
M463T426	3-hydroxy-9,9,16,16-tetramethyl-24,26-dioxo-8-oxa-14,23,25-triazaheptacyclo[17.5.2.0?a,?a???.0?l,?a???.0???,?a?l.0???,?a??.0?a??a,???l]hexacosa-4,6,10,12,14-pentaen-14-ium-14-olate	463.212	426.5	463.210721058505	2.11337817032803	C26H29N3O5	[M]+	Endogenous Metabolites; Natural Products/Medicines						1.12565e+06	4.86254e+06	1.40577e+06	628531	1.33562e+06	1.92172e+07	2.50083e+07	7.72233e+07	1.11941e+08	7.83483e+07	7.78891e+07	7.51739e+07	2.15011e+06	1.54777e+06	1.33776e+06	1.26089e+06	2.88204e+06	1.83434e+06	3.00086e+07	3.00306e+07	2.85551e+07	2.96394e+07	2.96211e+07	2.96887e+07	2.84827e+07	2.04968e+07
M272T273	3-hydroxy-C10-homoserine lactone	272.186	273.3	271.17835828	0.125943473739049	C14H25NO4	[M+H]+					192883-12-8		350149	4.50791e+06	923551	1.9298e+06	635317	3.27185e+06	4.4775e+06	2.20234e+06	3.71379e+06	9.04755e+06	7.07678e+06	4.3317e+06	4.25888e+06	542883	1.10172e+06	3.17054e+06	650776	1.60179e+06	981244	3.26149e+06	3.20403e+06	3.25997e+06	3.26205e+06	3.10056e+06	3.09799e+06	3.10452e+06
M304T275	3-hydroxy-N-(1-hydroxy-4-methylpentan-2-yl)-5-oxo-6-phenylhexanamide	304.191	274.7	321.194008344	14.8776739358858	C18H27NO4	[M+H-H2O]+	Endogenous Metabolites; Natural Products/Medicines						1.63028e+06	5.05136e+07	1.28602e+06	3.22017e+06	4.85456e+06	2.74233e+07	4.11401e+07	6.11254e+07	3.99839e+07	5.13474e+07	6.0807e+07	4.66116e+07	1.23709e+07	1.08292e+07	3.72172e+06	1.07718e+07	1.26086e+06	1.1123e+07	2.54146e+07	2.55812e+07	2.5576e+07	2.51905e+07	2.5586e+07	2.56043e+07	2.54223e+07	2.41944e+07
M387T391_2	3-methoxy Prostaglandin F1&alpha	387.273	390.8	386.266838948	3.0282026199647	C21H38O6	[M+H]+					54432-43-8		4.52201e+06	8.3637e+06	6.4398e+06	6.20417e+06	6.41942e+06	8.15226e+06	5.57616e+06	5.24242e+06	6.65006e+06	6.6785e+06	6.24512e+06	7.23842e+06	7.36489e+06	6.1972e+06	6.20394e+06	6.86027e+06	2.88808e+06	9.15201e+06	7.21689e+06	5.83586e+06	7.08127e+06	6.91947e+06	7.08577e+06	7.23261e+06	6.9133e+06	6.74261e+06
M412T494	3-methoxy Limaprost	412.283	494.4	412.282489	0.159923564636965	C23H40O6	[M]+							3.03059e+07	8.15967e+06	4.46784e+06	1.81573e+07	3.6171e+06	1.99078e+07	2.48332e+07	2.71774e+07	3.62287e+07	2.52706e+07	9.16454e+06	2.39893e+07	3.38881e+06	1.06791e+07	2.91382e+06	2.12406e+06	1.91618e+06	1.85277e+07	1.10595e+07	1.095e+07	1.11852e+07	8.42531e+06	1.35717e+07	1.3502e+07	1.47578e+07	1.35251e+07
M281T99	3-methoxy-1,13-dimethyl-9,11,12,13,14,15,16,17-octahydro-8H-cyclopenta[a]phenanthren-17-ol	281.186	99.4	298.19328007987	0.547396136377241	C20H26O2	[M+H-H2O]+							1.23997e+06	3.70195e+06	4.49844e+06	2.77826e+06	5.73924e+06	2.00456e+06	3.40591e+06	1.66695e+06	1.53336e+06	6.42487e+06	7.10831e+06	3.45186e+06	3.42935e+06	1.3814e+06	2.73284e+06	4.47218e+06	1.27662e+06	2.07183e+06	8.1325e+06	7.73036e+06	7.73861e+06	6.45784e+06	7.7596e+06	7.77693e+06	9.00592e+06	6.29535e+06
M160T74_1	3-methyl-2-Quinoxalinone	160.061	73.9	160.063662888	19.1358023149765	C9H8N2O	[M]+					14003-34-0		1.36108e+07	1.5121e+07	9.00858e+06	1.13303e+07	1.22796e+07	1.14567e+07	1.81853e+06	1.56207e+06	1.83224e+06	1.49687e+06	6.1956e+06	8.51856e+06	9.67003e+06	6.70634e+06	1.29164e+07	7.03281e+06	9.36636e+06	1.55413e+07	1.09724e+07	1.0965e+07	1.06027e+07	3.97901e+06	1.09343e+07	9.64179e+06	1.02698e+07	1.02896e+07
M167T486	3-(2-Hydroxyphenyl)propanoic acid	167.07	485.9	166.063	0.04612030017159	C9H10O3	[M+H]+	Phenylpropanoic acids		C01198	Amino acid metabolism	495-78-3	HMDB0033752	4.01683e+07	3.36719e+07	1.09122e+07	4.16296e+07	4.26142e+07	8.51435e+06	6.15728e+06	2.57766e+07	6.32429e+06	8.9394e+06	8.91004e+06	7.68495e+06	4.28123e+07	2.99081e+07	4.63388e+07	4.53076e+07	2.39611e+07	3.04376e+07	2.4472e+07	2.43849e+07	2.69354e+07	2.90844e+07	2.54176e+07	1.85926e+07	2.44546e+07	2.5362e+07
M197T53	3-(3,4-Dihydroxyphenyl)pyruvate	197.056	52.9	196.0372	13.1995530456506	C9H8O5	[M+H]+			C04045	Amino acid metabolism	4228-66-4		3.0934e+06	3.97864e+06	6.56504e+06	5.2845e+06	2.86459e+06	6.51529e+06	2.69545e+06	3.9432e+06	3.44561e+06	4.67554e+06	4.44646e+06	3.0596e+06	2.65945e+06	5.59589e+06	3.29749e+06	4.94368e+06	4.16218e+06	6.11334e+06	4.84003e+06	4.84266e+06	4.87173e+06	4.67699e+06	4.67196e+06	6.03987e+06	4.65987e+06	4.2364e+06
M193T499	3-(3,4-Dihydroxy-5-methoxy)-2-propenoic acid	193.048	499.4	210.0528	12.608276292161	C10H10O5	[M+H-H2O]+	Cinnamic acids and derivatives	Hydroxycinnamic acids and derivatives	C05619		1782-55-4/2041-35-2	HMDB0035484	3.50346e+07	3.77224e+07	9.63802e+07	1.76794e+08	3.25492e+07	1.04946e+08	1.13949e+08	8.73113e+07	2.85239e+07	1.44948e+08	1.2035e+08	9.83631e+07	1.22574e+08	9.87844e+07	9.46459e+07	3.23023e+07	1.3114e+08	1.00853e+08	1.03062e+08	1.09544e+08	1.09663e+08	4.53325e+07	1.02796e+08	1.19953e+08	1.0252e+08	1.07973e+08
M329T513	3-(4-hydroxyphenyl)-3-oxopropyl beta-D-glucopyranoside	329.324	513.2	328.315	4.93131534028511	C15H20O8	[M+H]+							3.96445e+07	3.44928e+07	8.93163e+06	1.24594e+07	7.80404e+06	4.95233e+07	6.31675e+07	5.90171e+07	7.38627e+07	5.58395e+07	5.82517e+07	4.28064e+07	4.08149e+06	7.85115e+06	2.72573e+07	1.3757e+07	4.76823e+06	4.82954e+07	2.96833e+07	2.71942e+07	1.70902e+07	2.67984e+07	3.04936e+07	3.2605e+07	3.16794e+07	2.95596e+07
M582T450_1	3-(alpha-L-Arabinofuranosyloxy)pimara-8(14),15-dien-12-yl 6-deoxy-beta-D-galactopyranoside	582.337	450.3	582.3403978	6.0064886837688	C31H50O10	[M]+							3.72131e+07	8.6255e+07	1.66882e+07	3.38138e+07	2.90818e+07	1.01528e+07	6.73083e+06	1.76078e+07	1.43736e+07	2.36447e+07	1.1909e+07	3.33394e+06	3.7797e+07	1.01335e+07	4.44296e+07	7.59488e+07	1.84884e+07	2.86768e+07	2.49064e+07	2.81124e+07	2.80344e+07	2.52426e+07	2.79437e+07	2.58493e+07	2.9105e+07	2.79935e+07
M257T263	3-(dimethylamino)-1-(5-methyl-3-phenyl-4-isoxazolyl)-2-propen-1-one	257.129	263.1	256.12117776905	0.568707448367977	C15H16N2O2	[M+H]+							4.15054e+06	2.99889e+06	4.31186e+06	4.37603e+06	2.80072e+06	3.81149e+06	4.21372e+06	2.43707e+06	3.73988e+06	3.74733e+06	3.7183e+06	3.14872e+06	3.42205e+06	3.81604e+06	4.24076e+06	2.18188e+06	3.37404e+06	3.41631e+06	3.78632e+06	4.52494e+06	3.6824e+06	3.93934e+06	3.92855e+06	3.76348e+06	3.77198e+06	3.64738e+06
M281T593	3-[3,5-bis(trifluoromethyl)phenyl]-N'-hydroxyprop-2-enimidamide	281.051	592.9	298.054082131815	16.5516693394466	C11H8F6N2O	[M+H-H2O]+							3.11872e+07	1.4939e+07	6.70267e+07	2.88573e+07	2.13483e+07	2.37225e+07	8.49247e+06	1.47194e+07	2.09021e+07	1.41367e+07	1.57997e+07	1.32719e+07	1.51654e+07	7.58074e+06	1.32553e+07	2.69774e+07	2.41486e+07	3.77778e+07	1.54411e+07	1.50365e+07	1.7199e+07	9.16825e+06	1.82427e+07	2.07944e+07	1.69067e+07	1.96994e+07
M419T388	3-[3-(cyclopentyloxy)-4-methoxyphenyl]-1-[4-(2-methoxyphenyl)piperazino]prop-2-en-1-one	419.241	387.9	436.23620752752	28.2092728614106	C26H32N2O4	[M+H-H2O]+							2.56805e+06	1.64319e+06	3.10497e+07	6.63869e+06	2.17239e+06	1.8167e+06	2.01602e+06	2.01581e+06	2.82199e+06	2.23748e+06	1.45424e+06	2.43732e+06	2.23595e+06	2.20048e+06	1.38848e+06	2.29447e+06	2.26497e+06	7.07349e+06	3.4511e+06	3.5238e+06	3.20062e+06	4.0321e+06	2.65497e+06	3.17641e+06	3.14181e+06	2.72814e+06
M332T246	3-[4-(tert-butyl)phenyl]-2-methyl-2,3,3a,4,5,6-hexahydrobenzo[6,7]cyclohepta[c]pyrazole	332.218	246.2	332.2252489105	22.4217681893878	C23H28N2	[M]+							3.40497e+07	7.6148e+07	2.49842e+06	2.6337e+07	6.19268e+07	2.15528e+07	1.84711e+07	2.77567e+07	2.51806e+06	3.81884e+07	1.63208e+07	3.90639e+06	1.70508e+08	4.50698e+07	2.37826e+07	2.36372e+06	1.41854e+07	2.94124e+07	1.89827e+07	1.22841e+07	3.31603e+07	3.61129e+07	3.32008e+07	3.10131e+07	3.31075e+07	3.09801e+07
M208T44	3-[(1-Carboxyvinyl)oxy]benzoate	208.04	44	208.0372	11.0555928080537	C10H8O5	[M]+			C20772	Metabolism of cofactors and vitamins			2.46113e+07	3.67326e+07	7.70968e+06	1.05617e+07	3.06727e+07	2.88538e+07	2.02233e+06	2.51948e+07	1.0457e+07	2.02083e+07	2.27543e+07	2.79549e+06	9.69629e+06	2.22554e+07	1.43918e+07	1.62199e+06	9.48686e+06	3.1108e+07	1.96399e+07	2.08341e+07	1.96394e+07	1.96733e+07	1.90073e+07	1.89628e+07	1.93074e+07	1.89674e+07
M246T101	3-[(2-chloro-1,3-thiazol-5-yl)methyl]-5-methyl-1,3,5-oxadiazinan-4-ylideneamin	246.038	100.8	246.034209402015	15.0001198393144	C8H11ClN4OS	[M]+							4.60191e+06	3.24022e+06	1.529e+07	7.60577e+06	991693	3.10121e+06	718565	2.77856e+06	3.72778e+06	1.9772e+06	2.27423e+06	603836	3.04787e+06	2.84106e+06	3.05261e+06	434407	1.78231e+06	1.54711e+06	1.34904e+06	3.77215e+06	3.76047e+06	3.76522e+06	3.57788e+06	3.5755e+06	3.57766e+06	3.76955e+06
M543T632	3-[(3-OH-myristoyl)oxy]decanoyl glutamine	543.395	631.6	542.393102068	9.89716136517132	C29H54N2O7	[M+H]+							1.07512e+07	3.20744e+07	1.15911e+07	2.73594e+06	3.08929e+06	2.35369e+07	8.03775e+06	1.61309e+07	1.1424e+07	1.44683e+07	1.36164e+07	7.24917e+06	1.20108e+06	977461	129063	3.21249e+06	3.5788e+06	973145	1.5598e+07	1.19637e+07	1.31689e+07	1.19679e+07	1.63301e+07	5.54678e+06	1.13038e+07	1.25173e+07
M243T292	3-[(4-hydroxyphenyl)methyl]-octahydropyrrolo[1,2-a]pyrazine-1,4-dione	243.112	292.4	260.116092391165	14.9791221382499	C14H16N2O3	[M+H-H2O]+							2.59865e+06	2.17573e+07	3.46862e+06	1.07446e+07	1.40772e+06	1.52734e+06	2.6687e+06	1.34927e+06	1.40036e+06	895305	879528	773668	2.20052e+06	3.67335e+06	5.82333e+06	2.10529e+07	3.7025e+06	1.60387e+07	6.09676e+06	6.1009e+06	1.88688e+06	6.09806e+06	6.09251e+06	5.91685e+06	6.01681e+06	5.7901e+06
M329T454_2	3-[(Z)-heptadec-10-enyl]benzene-1,2-diol	329.287	454	346.287180456	22.3317099273291	C23H38O2	[M+H-H2O]+							2.71795e+06	3.92573e+06	2.0559e+06	1.87183e+06	6.06384e+06	4.14307e+08	1.62664e+08	8.96082e+07	2.40808e+07	5.25395e+07	6.49025e+07	4.06432e+07	3.35288e+06	5.99724e+07	3.44902e+06	1.12748e+07	2.53019e+06	1.18758e+07	5.88112e+07	5.80695e+07	5.07418e+07	5.2022e+07	5.06937e+07	5.06118e+07	5.11199e+07	5.06683e+07
M530T364	4a,7b-Dihydroxy-3-(hydroxymethyl)-1,1,6,8-tetramethyl-5-oxo-1,1a,1b,4,4a,5,7a,7b,8,9-decahydro-9aH-cyclopropa[3,4]benzo[1,2-e]azulen-9a-yl laurate	530.365	364.5	530.36072	8.82410504155732	C32H50O6	[M]+							2.71769e+06	4.42493e+06	2.09888e+06	1.36574e+06	2.9631e+06	6.49865e+06	2.11404e+06	2.84299e+06	3.53574e+06	2.97777e+06	2.42494e+06	2.87094e+06	1.45266e+06	2.20221e+06	164669	1.34885e+06	1.32316e+06	1.79971e+06	3.34214e+06	3.34246e+06	3.08484e+06	3.08651e+06	3.16483e+06	3.71017e+06	3.08668e+06	3.43857e+06
M239T254	4a-Carbinolamine tetrahydrobiopterin	239.103	254.4	239.1018	1.16454371969302	C9H13N5O3	[M]+	Pteridines and derivatives	Pterins and derivatives	C00268	Metabolism of cofactors and vitamins	79647-29-3	HMDB0002215	7.68824e+06	2.76949e+06	6.48409e+06	8.35443e+06	8.69204e+06	9.14962e+06	6.74065e+06	6.72463e+06	1.89598e+06	4.93834e+06	7.97468e+06	7.28987e+06	2.78371e+06	2.20317e+06	2.29437e+06	3.43326e+06	1.76997e+06	7.77491e+06	8.87815e+06	8.75366e+06	8.44373e+06	8.43921e+06	8.40749e+06	1.0064e+07	7.52505e+06	8.48713e+06
M425T517	4a-Carboxy-4b-methyl-5a-cholesta-8,24-dien-3b-ol	425.341	517	442.3447	8.77883862596967	C29H46O3	[M+H-H2O]+	Prenol lipids	Triterpenoids	C15808	Lipid metabolism		HMDB0001181	3.61862e+07	4.73966e+07	2.46647e+07	3.29933e+07	9.83439e+06	4.10359e+07	1.4124e+08	4.71299e+07	2.04526e+08	1.56379e+08	1.78213e+08	1.20904e+08	2.8449e+07	4.12983e+07	3.38528e+07	3.25486e+07	2.78138e+07	4.59781e+07	6.60009e+07	7.79945e+07	7.37938e+07	7.38019e+07	7.38101e+07	7.28131e+07	7.28322e+07	7.28123e+07
M399T655	4a-Methylzymosterol	399.358	654.5	398.3549	10.2062745170883	C28H46O	[M+H]+	Organooxygen compounds	Alcohols and polyols	C05103	Lipid metabolism	7448-03-5	HMDB0001217	3.32929e+06	8.42982e+06	3.07843e+06	1.48296e+07	5.88347e+06	2.6836e+07	3.32354e+07	3.13897e+07	6.85906e+06	8.01219e+06	4.29314e+07	4.94074e+07	1.48719e+07	5.25996e+07	2.59177e+07	8.34826e+06	1.82469e+07	1.89126e+07	1.12888e+07	1.14087e+07	1.88351e+07	1.62199e+07	1.14162e+07	1.5115e+07	1.18564e+07	1.15373e+07
M255T388	4'-Methoxyflavanone	255.127	388	254.0943	14.5512846244356	C16H14O3	[M+H]+			C19895		3034-08-0		1.10655e+07	3.06693e+07	3.54793e+07	3.98592e+06	2.59503e+07	2.4756e+07	1.16155e+07	2.59816e+07	1.48789e+07	1.95718e+07	2.08873e+07	1.12981e+07	4.07161e+07	1.89831e+07	2.89203e+07	4.08033e+07	1.83551e+07	7.19928e+06	2.75207e+07	3.23546e+07	3.18115e+07	2.74196e+07	3.94536e+07	3.41021e+07	2.72139e+07	2.59514e+07
M306T242	4'-Oxolividamine	306.145	241.8	305.1587	11.4112228674764	C12H23N3O6	[M+H]+			C21257	Biosynthesis of other secondary metabolites			7.33217e+06	9.34075e+06	3.47046e+06	1.22827e+07	490310	1.35258e+07	1.35787e+07	1.76911e+07	1.71825e+07	1.76209e+07	1.64085e+07	8.46071e+06	868574	4.05476e+06	2.49145e+06	683737	451004	1.15536e+07	5.90454e+06	6.37336e+06	3.9704e+06	7.44729e+06	2.5174e+06	6.1832e+06	5.95416e+06	6.40606e+06
M304T138	4'-Oxonebramine	304.176	137.9	304.1747	5.26010737869162	C12H24N4O5	[M]+			C21258	Biosynthesis of other secondary metabolites			1.77667e+06	1.02966e+07	2.63944e+06	962041	4.09509e+06	4.08745e+06	2.65055e+06	5.37751e+06	4.57886e+06	2.30231e+06	2.84545e+06	2.75562e+06	2.49449e+06	4.37443e+06	610563	840509	495363	2.2825e+06	2.97315e+06	2.6044e+06	3.00901e+06	3.27249e+06	3.05614e+06	3.08262e+06	2.98214e+06	3.32287e+06
M256T182	4'-O-Methylnorbelladine	256.129	182	273.1365	0.523173460904665	C16H19NO3	[M+H-H2O]+			C16702				208080	375055	142485	278537	419078	330498	373298	407424	325703	405995	432084	333481	317717	239513	336943	362362	43053.8	295266	201427	459585	312911	366218	341176	311876	312406	310972
M252T447	4'-methoxyflavone	252.268	447	252.265	13.4777086627877	C16H12O3	[M]+	Organooxygen compounds	Ethers					1.11042e+07	9.66222e+06	3.0656e+06	1.212e+07	7.4656e+06	8.45497e+06	1.47495e+07	1.21465e+07	8.99238e+06	1.64974e+07	1.02762e+07	7.1531e+06	6.71908e+06	5.61279e+06	5.94609e+06	967421	593051	8.81076e+06	8.59253e+06	8.7981e+06	8.43844e+06	8.8207e+06	8.78322e+06	7.61566e+06	8.39301e+06	8.52244e+06
M186T53	4'-(Imidazol-1-yl)acetophenone	186.077	53.5	186.079312954095	14.0423497139283	C11H10N2O	[M]+	Endogenous Metabolites						1.57967e+08	1.66257e+08	3.51133e+07	4.18979e+07	1.02221e+08	1.56336e+08	4.37474e+07	7.52328e+07	1.82091e+08	2.1393e+08	4.22618e+07	3.54774e+07	2.64931e+08	1.00586e+08	1.6722e+08	1.35273e+08	1.24718e+08	1.59906e+08	6.0742e+07	6.70121e+07	6.03681e+07	6.0988e+07	7.18836e+07	6.05484e+07	9.8151e+07	5.99657e+07
M359T627	4(5)-EpDPE methyl ester	359.262	626.8	358.250794954	10.6580909359473	C23H34O3	[M+H]+					121818-29-9		1.46958e+07	1.98292e+08	9.3793e+07	2.23044e+07	2.06302e+07	3.28015e+07	2.61555e+08	7.10443e+07	3.03606e+07	1.84796e+08	3.28948e+07	3.42411e+07	8.8495e+06	8.04493e+07	1.74522e+07	2.65216e+07	1.32111e+07	3.3868e+07	3.01196e+07	3.04804e+07	3.0336e+07	3.0576e+07	3.04262e+07	3.05579e+07	3.67907e+07	3.08201e+07
M324T287	4,4'-Bis(diethylamino)benzophenone	324.217	287.2	324.220163532615	10.6827705513041	C21H28N2O	[M]+	Extractables/Leachables						6.05911e+06	8.91504e+06	4.62832e+06	8.1892e+06	8.18438e+06	4.59065e+06	6.82146e+06	6.05729e+06	6.4462e+06	6.78164e+06	1.51466e+07	7.59877e+06	5.34021e+06	9.59411e+06	3.90214e+06	6.64248e+06	3.61695e+06	8.26395e+06	7.27987e+06	7.26674e+06	7.27244e+06	7.23443e+06	7.27394e+06	6.80552e+06	6.5717e+06	7.2845e+06
M268T56	4,4'-Bis(dimethylamino)benzophenone	268.155	55.5	268.1576	10.4417299260698	C17H20N2O	[M]+			C19266		90-94-8		287557	4.54345e+06	152719	2.36017e+06	1.57577e+06	2.20619e+06	1.01982e+06	389927	573815	1.2416e+06	3.48354e+06	2.03046e+06	860530	1.77462e+06	1.27237e+06	3.38253e+06	166956	2.02112e+06	2.01075e+06	2.00601e+06	1.9541e+06	2.00623e+06	2.21484e+06	1.83311e+06	2.02038e+06	1.91361e+06
M227T132	4,4'-Dihydroxy-alpha-methylstilbene	227.111	132.1	226.0994	19.9197573699735	C15H14O2	[M+H]+			C13632		72108-22-6		965000	1.26994e+06	215313	2.93158e+06	635485	902816	1.02793e+06	924928	1.04149e+06	1.18599e+06	1.19316e+06	851363	90004.5	132392	734712	1.33719e+06	109767	749498	1.04826e+06	903999	817239	926083	908904	961928	939335	907463
M209T184	4,4'-Methylene bis(2-methylaniline)	209.139	183.7	226.147	4.61894647858096	C15H18N2	[M+H-H2O]+			C19260		838-88-0		7.30168e+06	9.85843e+06	5.55296e+06	6.98827e+06	8.72895e+06	6.96059e+06	5.62843e+06	6.8479e+06	8.85879e+06	8.07126e+06	7.30712e+06	4.00882e+06	7.37784e+06	5.96263e+06	3.2351e+06	6.60675e+06	2.17212e+06	7.69351e+06	7.60519e+06	6.73141e+06	8.3817e+06	7.30974e+06	7.05064e+06	7.33084e+06	7.66652e+06	7.0521e+06
M379T307	4,4'-Methylenebis(3-chloro-2,6-diethylaniline)	379.174	306.6	378.1629543385	10.4692289190029	C21H28Cl2N2	[M+H]+	Extractables/Leachables						3.23418e+06	3.358e+06	1.0765e+07	2.79476e+06	2.0438e+06	8.09061e+06	1.28558e+06	5.69075e+06	3.54994e+06	5.60342e+06	5.2632e+06	3.80493e+06	1.68125e+06	3.17855e+06	3.5685e+06	1.09127e+06	9.43674e+06	2.02674e+06	3.89443e+06	2.77908e+06	3.03431e+06	2.67309e+06	1.87767e+06	3.05053e+06	4.04138e+06	2.58585e+06
M444T336	4,5,8-trihydroxy-5-(hydroxymethyl)-3-(3-methoxy-3-oxoprop-1-en-2-yl)-8a-methyl-decahydronaphthalen-2-yl 3,4-dihydroxy-2-methylidenebutanoate	444.209	335.5	444.19954724963	20.6046175368673	C21H32O10	[M]+							1.12176e+06	2.00566e+06	489390	663201	2.3776e+06	1.27867e+06	304486	1.06392e+06	1.0866e+06	513254	1.60283e+06	1.79541e+06	2.8865e+06	509662	468341	1.72256e+06	589159	1.62979e+06	750268	659107	680137	569366	661935	1.05756e+06	652920	759755
M158T121	4,5-Dihydroorotic acid	158.027	121.2	158.0328	21.7896219005759	C5H6N2O4	[M]+	Carboxylic acids and derivatives	Amino acids, peptides, and analogues	C00337	Nucleotide metabolism	155-54-4 / 5988-19-2	HMDB0000528	4.49782e+06	3.69782e+06	2.59133e+06	4.3784e+06	6.14938e+06	5.35983e+06	3.29257e+06	4.6101e+06	3.6446e+06	4.04983e+06	4.12209e+06	2.5212e+06	5.02733e+06	7.99349e+06	3.13822e+06	6.17795e+06	3.02487e+06	5.43724e+06	4.45822e+06	4.45724e+06	4.45634e+06	4.45678e+06	4.45939e+06	4.37814e+06	4.37724e+06	4.15319e+06
M125T54	4,6-Dimethyl-2(1H)-pyrimidinone	125.071	54.2	124.063662889815	2.08769233051135	C6H8N2O	[M+H]+							1.22819e+07	2.92615e+07	1.28153e+07	1.7653e+07	1.42224e+07	1.06833e+07	1.06716e+06	3.79243e+06	1.62116e+06	4.56545e+06	4.87403e+06	1.17998e+06	2.93851e+07	2.42579e+06	9.07194e+06	5.40072e+06	5.30025e+06	1.58668e+07	1.13571e+07	4.57943e+06	1.13553e+07	1.13655e+07	1.097e+07	1.08778e+07	1.13871e+07	1.07891e+07
M313T511	4,6-dihydroxy-2-[(4-hydroxy-3,5-dimethoxyphenyl)methylidene]-3-benzofuranone	313.274	511.3	330.29	28.3011309278595	C17H14O7	[M+H-H2O]+	Organooxygen compounds	Ethers					1.70977e+08	5.41295e+07	9.70062e+07	9.53247e+07	1.01375e+08	5.34611e+08	9.86735e+07	6.61818e+07	1.22531e+08	8.58546e+07	1.01384e+08	7.97348e+07	1.05644e+08	4.64084e+08	1.03705e+08	4.49199e+08	1.74511e+08	2.43627e+08	1.18489e+08	1.38463e+08	1.35592e+08	1.42817e+08	1.10766e+08	1.549e+08	1.52778e+08	1.41832e+08
M280T74_1	4,6-dihydroxy-5a-methyl-3-methylidene-2-oxo-dodecahydronaphtho[1,2-b]furan-9-carbaldehyde	280.129	73.9	280.131073753375	8.47379570542036	C15H20O5	[M]+	Endogenous Metabolites; Natural Products/Medicines						4.70341e+06	413586	4.20945e+06	4.0166e+06	2.8836e+06	2.78265e+06	2.40034e+06	4.00119e+06	2.01415e+06	1.56925e+06	1.85218e+06	1.13415e+06	1.95184e+06	4.22166e+06	2.53118e+06	750802	7.81977e+06	3.56487e+06	4.04753e+06	3.7105e+06	3.35377e+06	3.52964e+06	3.52678e+06	3.56554e+06	3.5213e+06	3.201e+06
M193T268	4,7-dihydroxymellein_130075	193.048	268.4	210.05282342	10.9329569148598	C10H10O5	[M+H-H2O]+					1175863-24-7		6.64214e+07	7.43098e+07	5.16789e+07	5.3729e+07	6.93384e+07	5.36582e+07	7.83086e+07	6.9589e+07	8.26763e+07	7.84436e+07	7.96508e+07	7.46668e+07	2.13452e+08	8.21255e+07	6.09765e+07	2.01873e+08	6.40482e+07	8.52319e+07	8.34313e+07	8.34274e+07	8.10294e+07	8.34249e+07	8.26695e+07	6.39368e+07	6.07272e+07	8.08301e+07
M128T74_1	4-Acetamidobutanoic acid	128.071	73.5	145.0739	0.250353327947471	C6H11NO3	[M+H-H2O]+	Carboxylic acids and derivatives	Amino acids, peptides, and analogues	C02946	Amino acid metabolism	3025-96-5	HMDB0003681	3.35948e+07	1.6384e+07	8.95127e+06	2.27105e+07	4.29755e+07	2.03812e+07	9.87013e+06	6.16195e+07	1.02224e+07	1.26123e+07	1.0692e+07	1.11362e+07	3.6631e+07	5.03671e+07	1.22865e+07	2.00424e+07	1.67682e+07	2.36659e+07	2.76012e+07	2.4279e+07	2.49374e+07	2.871e+07	2.35029e+07	2.49675e+07	2.42569e+07	2.42235e+07
M161T433_1	4-Acetamido-2-aminobutanoic acid	161.095	432.8	160.0848	21.2544732782445	C6H12N2O3	[M+H]+	Carboxylic acids and derivatives	Amino acids, peptides, and analogues	C06442	Amino acid metabolism	1190-46-1	HMDB0031411	1.08852e+07	6.95094e+07	3.84839e+06	2.37389e+06	1.62203e+07	6.29784e+06	3.19269e+07	3.11272e+07	2.96499e+07	6.82607e+06	4.37322e+07	3.45886e+07	1.25692e+07	4.55021e+06	1.04352e+07	8.19572e+06	9.16919e+06	3.90395e+06	1.22015e+07	1.59326e+07	1.47034e+07	1.47538e+07	1.46939e+07	1.47646e+07	9.22633e+06	1.21556e+07
M245T664	4-Acetyl-6-tert-butyl-1,1-dimethylindane	245.19	664.1	244.18271539	0.035115624654175	C17H24O	[M+H]+	Indanes				13171-00-1	HMDB0031867	1.58211e+06	294967	245136	3.18102e+06	1.57981e+06	1.15917e+07	1.4173e+06	6.58613e+06	1.2428e+06	2.79821e+06	2.51087e+06	974283	1.6391e+06	2.54336e+07	1.86439e+06	5.63334e+06	7.23745e+06	1.22274e+07	4.17618e+06	4.25402e+06	4.20448e+06	4.19044e+06	4.18136e+06	4.33162e+06	4.56383e+06	4.17655e+06
M309T74	4-Allyl-2-[1-(1,3-benzodioxol-5-yl)-2-propanyl]-6-methoxyphenol	309.144	74.2	326.1518012	0.540847927809727	C20H22O4	[M+H-H2O]+							5.22037e+06	4.55309e+06	630571	4.18348e+06	4.37579e+06	5.93374e+06	5.25114e+06	7.26312e+06	6.31309e+06	6.81249e+06	9.94964e+06	6.06765e+06	1.16436e+06	815697	3.11145e+06	5.64266e+06	1.24793e+06	5.28665e+06	5.66141e+06	4.74568e+06	5.65671e+06	5.65937e+06	5.68919e+06	5.46434e+06	5.46103e+06	4.8827e+06
M140T75	4-Amino-5-hydroxymethyl-2-methylpyrimidine	140.082	75	139.0746	0.927774696954603	C6H9N3O	[M+H]+			C01279	Metabolism of cofactors and vitamins; Membrane transport	73-67-6		888093	857955	2.41644e+06	1.68504e+06	4.45229e+06	988764	5.71379e+06	6.88373e+06	1.08833e+07	6.93317e+06	1.45124e+06	2.26129e+06	8.68353e+06	2.60329e+06	1.82486e+07	4.66413e+06	2.30285e+07	1.06259e+07	5.79349e+06	2.11163e+06	5.93457e+06	5.16227e+06	5.9908e+06	5.18622e+06	7.30859e+06	5.19453e+06
M348T301	4-Chloroprogesterone	348.192	301.4	348.1856	18.6682045436686	C21H29ClO2	[M]+	Haloalkenes	Carbonyl compounds	C14676		1164-81-4		7.19472e+06	8.25027e+06	3.30322e+06	8.63377e+06	9.46174e+06	7.71211e+06	8.23562e+06	1.06502e+07	1.09288e+07	1.14873e+07	7.15983e+06	7.09136e+06	6.39375e+06	1.91046e+06	5.18275e+06	3.27084e+06	1.20876e+06	4.90868e+06	4.2365e+06	4.00768e+06	5.2477e+06	5.76373e+06	5.28078e+06	4.91075e+06	5.12879e+06	7.13571e+06
M336T289_1	4-Chloro-17alpha-methyl-17beta-hydroxy-4-androsten-3-one	336.192	289	336.1856	19.9056007826536	C20H29ClO2	[M]+	Drugs of Abuse/Illegal Drugs; Sports Doping Drugs		C15358				1.36009e+07	8.90008e+06	7.81952e+07	1.94324e+07	1.19821e+07	1.07212e+07	8.5544e+06	2.94166e+07	3.04518e+07	1.0822e+07	1.40118e+07	1.24688e+07	1.69127e+07	1.22134e+07	1.74094e+07	9.47114e+06	3.233e+07	4.80524e+07	1.97459e+07	2.29957e+07	1.97718e+07	1.92433e+07	1.90338e+07	1.90071e+07	2.63982e+07	1.76576e+07
M233T410	4-Coumaroylcholine	233.137	410.3	250.143769920091	2.84845352303902	[C14H20NO3]+	[M+H-H2O]+							1.33929e+07	2.57109e+07	7.48792e+06	1.05456e+07	1.69182e+07	2.98537e+07	1.91093e+07	1.94732e+07	2.15383e+07	1.87333e+07	2.78617e+07	1.60114e+07	1.51661e+07	1.18741e+07	1.06854e+07	1.73995e+07	6.45578e+06	1.16781e+07	1.28852e+07	1.28808e+07	1.30419e+07	1.30393e+07	1.30422e+07	1.30386e+07	1.18215e+07	1.34896e+07
M125T59	4-Cyanoindole	125.043	59	142.053098202	17.3075929576747	C9H6N2	[M+H-H2O]+					16136-52-0		5.66382e+07	6.32557e+07	7.36074e+07	5.88153e+07	6.01991e+07	1.71567e+08	3.75026e+07	5.76659e+07	2.80107e+07	4.10572e+07	5.34628e+07	4.02545e+07	5.8623e+07	7.77106e+07	5.24933e+07	1.03576e+08	4.4185e+07	9.01608e+07	5.93659e+07	6.61078e+07	6.76663e+07	4.80576e+07	5.93549e+07	4.41828e+07	5.72484e+07	5.72282e+07
M201T195	4-Fumarylacetoacetate	201.051	194.6	200.0321	4.6122418910006	C8H8O6	[M+H]+			C01061	Amino acid metabolism	28613-33-4		1.4725e+08	1.41683e+08	1.72015e+08	1.7037e+08	1.3466e+08	1.52668e+08	1.13474e+08	1.45771e+08	7.25072e+07	1.06271e+08	8.35632e+07	1.17725e+08	1.30163e+08	1.4779e+08	3.51058e+07	1.13643e+08	1.43185e+08	1.24602e+08	1.4212e+08	1.50031e+08	1.44204e+08	1.42119e+08	1.44117e+08	1.43173e+08	1.42119e+08	1.50329e+08
M145T232_2	4-Guanidinobutanoate	145.084	232.3	145.0851	5.51403563306392	C5H11N3O2	[M]+	Carboxylic acids and derivatives	Amino acids, peptides, and analogues	C01035	Amino acid metabolism	463-00-3	HMDB0003464	2.61478e+08	9.00432e+07	7.83235e+07	6.12717e+07	1.04152e+08	1.50038e+08	4.4659e+07	1.58939e+08	5.06455e+07	1.33672e+08	7.8058e+07	4.05561e+07	2.52779e+08	4.40189e+08	8.07842e+07	7.07103e+07	9.58214e+07	1.0008e+08	1.77936e+08	1.54052e+08	1.86219e+08	1.9739e+08	7.87282e+07	1.66405e+08	1.41164e+08	1.52964e+08
M194T256	4-Hexyloxyaniline	194.154	256	193.146664238065	1.85296918490071	C12H19NO	[M+H]+							4.89908e+06	4.96257e+06	2.77949e+06	5.36621e+06	6.10066e+06	5.26535e+06	5.51465e+06	7.62399e+06	6.24263e+06	5.99583e+06	6.53754e+06	4.15127e+06	6.52779e+06	3.87318e+06	3.41224e+06	5.13508e+06	3.15866e+06	2.57395e+06	5.26701e+06	5.67806e+06	5.06135e+06	5.86898e+06	4.94558e+06	5.12812e+06	5.05668e+06	5.05276e+06
M121T552	4-Hydroxybenzoic acid	121.029	551.5	138.0317	0.519028817103937	C7H6O3	[M+H-H2O]+	Benzene and substituted derivatives	Benzoic acids and derivatives	C00156	Metabolism of cofactors and vitamins	99-96-7 / 456-23-5	HMDB0000500	9.72079e+06	1.23838e+07	3.06621e+07	2.37361e+07	6.73549e+06	6.781e+06	3.93965e+06	8.69696e+07	8.78126e+06	3.11354e+06	2.93391e+06	4.70965e+06	9.97962e+06	2.04404e+07	1.16499e+07	1.42303e+07	1.18948e+07	1.54687e+07	1.61167e+07	1.65657e+07	1.59636e+07	1.6124e+07	1.61244e+07	1.58918e+07	1.5892e+07	1.59239e+07
M147T639	4-Hydroxycinnamic acid	146.98	639.2	164.0473	1.28598050611643	C9H8O3	[M+H-H2O]+	Cinnamic acids and derivatives	Hydroxycinnamic acids and derivatives	C00811	Amino acid metabolism; Metabolism of cofactors and vitamins	7400-08-0 / 7400-08-0 501-98-4 / 501-98-4	HMDB0002035	2.49851e+08	2.11392e+08	3.38822e+08	2.19477e+08	1.1947e+08	1.65406e+08	2.53995e+08	2.41835e+08	2.91135e+08	2.51592e+08	2.4524e+08	2.56673e+08	2.43968e+08	3.92568e+08	2.8226e+08	1.14114e+08	2.77869e+08	2.41099e+08	1.98744e+08	2.10016e+08	2.17245e+08	2.09393e+08	1.64454e+08	1.6199e+08	1.4917e+08	2.09434e+08
M276T268	4-Hydroxycinnamoylagmatine	276.16	268.1	276.1586	3.62109446868114	C14H20N4O2	[M]+	Cinnamic acids and derivatives	Hydroxycinnamic acids and derivatives	C04498	Amino acid metabolism	7295-86-5	HMDB0033460	863526	2.84896e+06	1.00467e+06	1.75353e+06	2.63612e+06	2.18097e+06	1.19185e+06	1.7978e+06	1.91356e+06	1.41976e+06	1.66811e+06	935237	1.42203e+06	1.43626e+06	1.3247e+06	6.38402e+06	538051	1.83221e+06	2.05093e+06	2.11475e+06	2.38301e+06	1.36818e+06	2.11309e+06	2.07696e+06	2.052e+06	2.05037e+06
M163T391	4-Hydroxycoumarin	163.039	391	162.0317	0.018143788866279	C9H6O3	[M+H]+			C20414		1076-38-6		2.03913e+07	2.92121e+07	1.01297e+07	1.38777e+07	2.50746e+07	1.7529e+07	9.9566e+06	1.4336e+07	1.47801e+07	1.11784e+07	1.13234e+07	1.06013e+07	2.35352e+07	1.94419e+07	1.9934e+07	2.83971e+07	1.062e+07	3.01641e+07	1.6846e+07	1.68539e+07	1.85865e+07	1.69847e+07	1.71733e+07	1.68661e+07	1.71656e+07	1.68709e+07
M271T511	4-Hydroxyestradiol	271.169	510.9	288.1725	2.21264066870396	C18H24O3	[M+H-H2O]+	Steroids and steroid derivatives	Estrane steroids	C14209	Endocrine system	5976-61-4/NA	HMDB0005896	5.06607e+06	3.99808e+06	5.8192e+06	1.9698e+07	1.61604e+07	6.15311e+06	3.98318e+06	5.36848e+06	3.4407e+06	5.51418e+06	9.12567e+06	8.42194e+06	2.4694e+06	1.86587e+06	2.16536e+06	2.0027e+06	2.23258e+06	2.1082e+06	4.89842e+06	4.89853e+06	5.40845e+06	2.81886e+06	3.53926e+06	5.00746e+06	4.55993e+06	4.61493e+06
M181T44	4-Hydroxyphenylpyruvic acid	181.031	43.8	180.0423	29.0470850406546	C9H8O4	[M+H]+	Benzene and substituted derivatives	Phenylpyruvic acid derivatives	C01179	Amino acid metabolism; Metabolism of cofactors and vitamins	156-39-8	HMDB0000707	6.24355e+06	3.09713e+07	9.18359e+06	5.22963e+06	6.08521e+06	1.31709e+07	1.4956e+07	1.22056e+07	1.53855e+07	1.71841e+07	1.74297e+07	1.67091e+07	3.87277e+06	1.43118e+07	6.42257e+06	3.80798e+06	4.1274e+06	9.84744e+06	1.20682e+07	1.17209e+07	1.19286e+07	1.20806e+07	1.13805e+07	1.18239e+07	1.15495e+07	1.19852e+07
M374T681	4-Hydroxyphenylretinamide	374.247	681.1	391.2511158	8.59913602488642	C26H33NO2	[M+H-H2O]+					65646-68-6		7.44716e+07	2.97288e+08	4.88443e+07	5.08386e+07	6.6003e+07	3.06467e+07	1.4509e+08	4.07511e+07	2.42529e+08	2.53396e+08	2.39293e+08	2.38257e+08	4.09157e+07	8.5809e+07	3.43946e+07	2.56507e+07	9.87541e+06	5.95266e+07	5.73468e+07	5.60503e+07	5.52748e+07	5.75844e+07	6.71808e+07	3.30543e+07	6.72431e+07	8.20132e+07
M121T669	4-Hydroxystyrene	121.064	669.2	120.0575	6.40983281571637	C8H8O	[M+H]+	Benzene and substituted derivatives	Styrenes	C05627		2628-17-3	HMDB0004072	9.12049e+06	7.24047e+07	1.74171e+07	1.25426e+07	1.35378e+07	2.6745e+07	3.48614e+07	2.88953e+07	4.09042e+07	3.6963e+07	4.76165e+07	4.18521e+07	1.04552e+07	1.95672e+07	1.08686e+07	8.17855e+06	8.54272e+06	1.7836e+07	2.76246e+07	2.74098e+07	2.74113e+07	2.74189e+07	2.61497e+07	2.76229e+07	2.7627e+07	2.78468e+07
M370T84	4-Hydroxytamoxifen	370.208	84.1	387.2198	10.7128849588266	C26H29NO2	[M+H-H2O]+	Stilbenes		C05011	Xenobiotics biodegradation and metabolism	68047-06-3/68392-35-8	HMDB0060530	326381	517468	577211	479103	652249	1.61476e+06	519633	3.48399e+06	3.34677e+06	1.83771e+06	2.80867e+06	629066	1.12078e+06	214056	435687	1.55761e+06	181378	434311	1.64997e+06	1.22926e+06	1.29063e+06	1.29326e+06	1.29178e+06	1.29462e+06	1.34897e+06	1.29228e+06
M162T290	4-Hydroxy-2-quinolone	162.055	290.4	161.0477	0.14809786798463	C9H7NO2	[M+H]+			C16716		86-95-3		3.26956e+07	7.25687e+07	7.13999e+07	7.66805e+07	8.93335e+07	1.61071e+07	3.08028e+07	1.04504e+07	5.55959e+07	5.32019e+07	4.35902e+07	3.79611e+07	5.2714e+07	5.1894e+07	8.61503e+07	7.78304e+07	5.00291e+07	2.16423e+07	7.09208e+07	7.09098e+07	5.17288e+07	7.08767e+07	7.08902e+07	7.09503e+07	7.04977e+07	7.09193e+07
M154T73	4-Hydroxy-3-methoxybenzenemethanol	154.06	72.9	154.063	22.0693809408773	C8H10O3	[M]+	Phenols	Methoxyphenols	C06317		498-00-0	HMDB0032012	1.44046e+07	1.90233e+07	9.64564e+06	1.79682e+07	2.53049e+07	1.662e+07	2.48322e+07	1.6504e+07	1.63425e+07	2.49671e+07	1.71364e+07	1.55969e+07	1.82735e+07	8.96858e+06	1.29393e+07	1.59302e+07	6.18568e+06	1.94855e+07	1.96443e+07	1.70048e+07	2.1045e+07	1.76035e+07	1.70639e+07	1.68632e+07	1.77039e+07	1.70285e+07
M194T264	4-Hydroxy-5-phenyltetrahydro-1,3-oxazin-2-one	194.082	264.1	193.0739	4.245628136531901	C10H11NO3	[M+H]+	Benzene and substituted derivatives		C16595	Xenobiotics biodegradation and metabolism		HMDB0060389	2.47028e+07	1.32405e+07	4.31704e+06	4.38783e+06	1.17054e+07	4.40471e+06	6.08638e+06	4.23157e+06	8.01693e+06	4.83804e+06	4.30774e+06	4.35714e+06	2.42329e+07	4.65853e+06	6.46565e+06	6.74567e+06	5.2104e+06	1.0847e+07	1.00724e+07	1.00748e+07	6.65681e+06	1.00639e+07	9.76976e+06	1.00737e+07	1.00686e+07	1.00757e+07
M157T51	4-Imidazolone-5-propionic acid	157.061	50.9	156.0535	0.789502670617378	C6H8N2O3	[M+H]+	Azoles	Imidazoles	C03680	Amino acid metabolism	17340-16-8 / 36117-26-7	HMDB0001014	7.34956e+06	7.38295e+06	4.23398e+06	7.37425e+06	6.66263e+06	6.88498e+06	6.53257e+06	3.23497e+06	7.08512e+06	6.25804e+06	7.15626e+06	5.65133e+06	7.54506e+06	5.05613e+06	6.36481e+06	9.74354e+06	8.56351e+06	5.21964e+06	7.40151e+06	8.24604e+06	9.72556e+06	7.93895e+06	8.53361e+06	6.97546e+06	7.24033e+06	7.85146e+06
M272T307	4-Methoxy PV8	272.197	306.6	289.2041791173	0.936390555390066	C18H27NO2	[M+H-H2O]+	Drugs of Abuse/Illegal Drugs						8.15648e+06	5.97157e+06	4.29183e+06	6.6103e+06	8.79032e+06	3.66942e+06	5.2933e+06	5.48913e+06	5.83056e+06	1.65999e+07	6.23452e+06	4.00742e+06	4.97041e+06	8.96714e+06	2.06327e+06	4.65753e+06	1.99247e+06	9.56154e+06	6.28699e+06	5.12054e+06	4.53499e+06	6.22771e+06	4.52921e+06	4.4707e+06	4.5159e+06	4.89644e+06
M190T593	4-Methoxy-2,2'-bipyrrole-5-carbaldehyde	190.072	592.9	190.0742	13.67905568218	C10H10N2O2	[M]+			C21570		10476-41-2		3.38623e+07	3.61064e+07	1.51639e+07	2.6576e+07	5.95145e+07	3.30259e+07	1.47156e+07	1.8177e+07	2.23952e+07	2.10678e+07	2.08099e+07	1.70776e+07	4.26231e+07	2.35935e+07	2.68008e+07	4.72578e+07	1.46001e+07	4.14933e+07	3.16713e+07	3.0177e+07	3.09591e+07	3.09193e+07	3.01712e+07	3.00967e+07	2.97803e+07	3.09951e+07
M380T300	4-Methoxy-butyryl fentanyl	380.243	300.3	380.24637828329	7.83257063770098	C24H32N2O2	[M]+	Drugs of Abuse/Illegal Drugs						4.40927e+06	2.40812e+06	5.59975e+06	1.79237e+06	7.20533e+06	5.95513e+06	6.65329e+06	8.04674e+06	2.16536e+06	6.97674e+06	3.47306e+06	2.44616e+06	6.85703e+06	5.27854e+06	3.65594e+06	7.7501e+06	3.01594e+06	1.60668e+06	3.36397e+06	3.61394e+06	3.35676e+06	3.90076e+06	4.17376e+06	3.29916e+06	4.44356e+06	3.74116e+06
M123T660	4-Methylbenzyl alcohol	123.079	660.2	122.0732	7.92983396917054	C8H10O	[M+H]+	Benzene and substituted derivatives	Benzyl alcohols	C06757		589-18-4	HMDB0041609	9.40637e+07	9.27524e+07	7.07369e+07	7.39873e+07	5.25829e+07	8.97111e+07	5.84206e+07	1.35603e+08	5.49333e+07	7.37644e+07	6.24252e+07	6.92795e+07	4.71965e+07	7.54948e+07	8.13311e+07	5.22345e+07	7.15025e+07	8.31035e+07	8.68834e+07	8.70292e+07	8.71409e+07	8.68585e+07	8.31071e+07	7.43538e+07	7.38866e+07	8.85332e+07
M289T328	4-Methylumbelliferyl heptanoate	289.143	327.7	288.1362	0.608694719920503	C17H20O4	[M+H]+					18319-92-1		3.04401e+06	3.08522e+06	967027	1.94515e+06	3.44264e+06	3.18674e+06	5.67433e+06	3.75001e+06	3.09527e+06	3.48277e+06	1.93699e+06	2.42945e+06	3.4523e+06	1.51657e+06	454191	722793	239982	2.8113e+06	3.15956e+06	2.44402e+06	2.22638e+06	2.74637e+06	2.8563e+06	4.19299e+06	2.44911e+06	3.2252e+06
M212T218	4-Methyl-5-oxo-2-pentyl-2,5-dihydro-3-furancarboxylic acid	212.111	217.7	212.1048536	29.4487181480869	C11H16O4	[M]+							4.69219e+06	4.08668e+06	1.17253e+06	7.28644e+06	1.25702e+06	1.34419e+06	608579	1.35611e+07	802364	883135	586317	465520	2.48399e+06	5.01321e+06	428173	601209	2.7094e+06	1.7165e+06	1.50366e+06	1.58003e+06	1.64477e+06	1.99227e+06	1.98811e+06	1.54502e+06	2.55444e+06	811282
M207T599	4-Octylphenol	207.175	599	206.1671	1.56389752226603	C14H22O	[M+H]+			C14132		1806-26-4		1.85193e+07	1.08917e+07	1.95786e+07	2.72475e+07	2.01114e+07	6.72977e+06	1.48321e+07	8.99489e+06	2.11039e+07	2.3034e+07	8.56241e+06	2.24298e+07	1.11953e+07	2.73535e+07	2.66989e+07	1.26433e+07	1.02815e+07	1.2302e+07	1.9997e+07	1.37842e+07	1.33119e+07	1.53548e+07	1.63021e+07	1.62591e+07	1.09733e+07	9.55522e+06
M165T406	4-Phenylbutyrate	165.091	406.2	164.0837	2.56827430127254	C10H12O2	[M+H]+	Benzene and substituted derivatives		C21793		1821-12-1	HMDB0000543	2.17894e+07	2.82019e+07	4.21014e+07	5.23964e+07	2.01405e+07	2.75061e+07	3.64428e+07	2.42309e+07	2.31858e+07	2.26242e+07	2.97519e+07	3.56726e+07	2.53488e+07	3.03477e+07	1.3108e+07	1.14188e+07	2.46201e+07	2.43375e+07	2.29579e+07	2.33502e+07	2.38248e+07	3.04359e+07	2.34601e+07	2.31328e+07	2.38105e+07	2.38117e+07
M267T385_1	4-Piperidinemethanol, a,a-diphenyl-	267.159	384.9	267.162314	1.62133673315597	C18H21NO	[M]+					115-46-8		1.58479e+07	6.33417e+07	1.68072e+07	9.87716e+06	1.36659e+07	1.71931e+07	5.19136e+06	1.74152e+07	2.689e+06	8.7008e+06	1.0708e+07	1.28558e+06	1.14942e+07	4.12682e+07	3.6373e+07	6.94974e+06	4.00526e+07	2.14045e+07	2.00648e+07	1.96404e+07	1.79788e+07	1.96433e+07	1.94718e+07	1.95446e+07	1.94524e+07	1.96422e+07
M136T687	4-Propylphenol	136.087	687.3	136.0888	12.4919996090709	C9H12O	[M]+	Benzene and substituted derivatives	Phenylpropanes	C14311		645-56-7	HMDB0032625	1.71645e+07	1.0298e+07	2.5135e+07	2.77004e+07	1.20625e+08	2.43534e+07	9.36623e+06	2.67635e+07	8.95818e+06	7.46571e+06	9.38999e+06	3.77705e+07	3.70084e+07	2.44825e+07	2.73897e+07	2.68406e+07	3.79869e+07	4.56406e+07	3.77699e+07	3.82571e+07	3.82606e+07	4.16259e+07	3.82775e+07	3.77348e+07	3.77585e+07	3.77583e+07
M156T34	4-Quinolinecarboxylic acid	155.992	33.5	173.0477	8.73395275412348	C10H7NO2	[M+H-H2O]+			C06414		486-74-8		3.32211e+07	3.81931e+07	1.29061e+07	2.81499e+07	4.71649e+07	3.02751e+07	1.60045e+07	2.11938e+07	1.8736e+07	2.25438e+07	2.18648e+07	2.16879e+07	6.04899e+07	3.02188e+07	2.39801e+07	8.95972e+07	1.65643e+07	4.7387e+07	2.55736e+07	2.98456e+07	2.9872e+07	3.0899e+07	2.9955e+07	3.09479e+07	3.18503e+07	2.99288e+07
M274T54	4-acetyl-4-(ethoxycarbonyl)heptanedioic acid	274.103	53.7	274.105252933325	6.7599793544445	C12H18O7	[M]+							2.11737e+06	5.73314e+06	1.619e+06	2.44042e+06	1.21409e+07	4.66607e+06	5.47559e+06	4.29323e+06	8.91237e+06	8.16943e+06	9.00548e+06	9.61091e+06	5.00092e+07	2.79526e+06	3.1484e+06	9.74017e+06	9.7663e+06	4.56671e+06	8.0023e+06	9.5377e+06	1.03241e+07	1.04229e+07	1.1815e+07	5.1367e+06	1.06297e+07	9.58032e+06
M155T107	4-chloro-N,N-dimethylaniline	155.053	106.6	155.050177	20.1414610331829	C8H10ClN	[M]+					698-69-1		1.56193e+06	2.10528e+06	3.58978e+06	1.96089e+06	2.31153e+06	2.32776e+06	1.893e+06	2.11359e+06	2.14873e+06	2.55021e+06	2.38621e+06	1.56762e+06	2.07876e+06	2.21523e+06	1.53844e+06	2.73073e+06	876941	2.43378e+06	2.01541e+06	1.95115e+06	1.81336e+06	1.78439e+06	2.34274e+06	1.62365e+06	1.76823e+06	1.83178e+06
M313T566	4-decyl-3-hydroxy-5-oxooxolane-2,3-dicarboxylic acid	313.365	565.7	330.374	4.04001336455213	C16H26O7	[M+H-H2O]+	Endogenous Metabolites; Natural Products/Medicines						8.63823e+06	1.21958e+07	4.99136e+06	1.00478e+07	1.34874e+07	1.21921e+07	1.98605e+07	2.1007e+07	2.15992e+07	3.00154e+07	1.95484e+07	1.19944e+07	2.27e+06	7.9748e+06	1.44489e+06	915633	673086	9.06294e+06	1.22161e+07	1.26507e+07	1.18377e+07	1.22156e+07	1.22178e+07	1.22667e+07	1.18055e+07	1.17929e+07
M156T75	4-hydroxy Nonenal	156.113	74.5	156.115021	16.1486107774941	C9H16O2	[M]+					75899-68-2		2.27009e+07	1.16773e+07	1.02154e+07	1.77311e+07	2.4875e+07	2.27652e+07	1.10615e+07	1.31647e+07	1.29656e+07	1.17556e+07	1.11575e+07	9.27929e+06	2.36373e+07	1.6018e+07	1.63817e+07	2.27943e+07	1.26322e+07	2.76374e+07	1.39698e+07	1.48479e+07	1.46505e+07	1.46513e+07	1.57376e+07	1.59778e+07	1.46516e+07	1.48444e+07
M463T336	4-hydroxy Nonenal Glutathione	463.188	336	463.198835737	23.3938206517359	C19H33N3O8S	[M]+							3.92698e+07	2.83092e+07	1.89418e+07	2.31703e+07	2.35797e+07	8.61196e+06	1.16791e+07	1.42622e+07	2.6728e+07	1.82992e+07	2.01128e+07	1.42777e+07	3.52884e+07	1.27121e+07	7.88359e+06	1.76295e+07	1.29501e+07	3.20984e+07	1.87918e+07	2.76728e+07	2.09277e+07	2.11515e+07	1.82711e+07	1.98674e+07	1.99334e+07	2.09667e+07
M292T277	4-hydroxy-6-[2-(2-methyl-1,2,4a,5,6,7,8,8a-octahydronaphthalen-1-yl)ethyl]oxan-2-one	292.202	276.5	292.203844756	5.28659767580163	C18H28O3	[M]+	Endogenous Metabolites; Natural Products/Medicines						1.911e+06	1.40306e+06	8.67997e+06	3.56523e+06	3.39013e+06	3.5226e+06	1.38323e+06	7.48735e+06	1.2153e+06	2.4383e+06	2.09347e+06	1.16042e+06	3.15402e+06	2.05083e+07	5.57843e+06	2.39641e+06	2.55756e+06	3.7513e+06	4.21562e+06	3.80546e+06	4.25182e+06	4.25722e+06	4.77234e+06	3.50138e+06	4.00739e+06	4.2742e+06
M406T51	4-(1H-pyrazol-1-yl)-N,N-bis(2-pyridinylmethyl)benzenesulfonamide	406.132	51.3	405.12594557254	2.0229179941376	C21H19N5O2S	[M+H]+							2.91443e+07	8.88981e+06	5.18036e+06	4.83251e+06	2.24761e+07	4.15461e+07	1.28353e+07	2.55669e+07	6.17449e+06	3.46837e+07	1.65734e+07	9.72626e+06	4.07871e+07	7.32458e+06	9.24035e+06	4.52968e+07	8.0154e+06	1.0025e+07	2.39871e+07	1.86097e+07	2.00577e+07	1.43524e+07	1.18276e+07	2.00041e+07	2.00596e+07	1.9009e+07
M275T512	4-(1-Acetyloxypropen-2-yl-)-2-methoxyphenylisobutyrat; 4-(1-Acetoxy-2-propen-1-yl)-2-methoxyphenyl 2-methylpropanoate	275.123	512	292.131067	3.75468972744051	C16H20O5	[M+H-H2O]+							3.37225e+07	3.34455e+07	4.58434e+06	3.04011e+07	8.11804e+06	1.13037e+07	9.54897e+07	5.20235e+07	2.62264e+07	3.88164e+07	3.55367e+07	6.90658e+07	7.20935e+07	1.04451e+07	3.52372e+07	6.58192e+07	4.00671e+06	2.70103e+07	2.9502e+07	2.82372e+07	2.89614e+07	2.40977e+07	2.87818e+07	1.42839e+07	2.29941e+07	3.97708e+07
M190T103	4-(2,4-dimethyl-1,3-oxazol-5-yl)pyrimidin-2-amine	190.087	102.7	190.085460964675	5.46611845130067	C9H10N4O	[M]+							1.44798e+07	6.38076e+06	1.60386e+07	1.09998e+07	6.65776e+06	1.29722e+07	1.13863e+07	9.02953e+06	9.66376e+06	9.78495e+06	5.79749e+06	9.59196e+06	1.06004e+07	9.79898e+06	1.4016e+07	8.99021e+06	1.14499e+07	1.34455e+07	9.39071e+06	8.21174e+06	8.30231e+06	9.38259e+06	9.96045e+06	8.99615e+06	8.13022e+06	9.37082e+06
M191T641	4-(2,6,6-Trimethylcyclohexa-1,3-dienyl)but-3-en-2-one	191.143	640.7	190.135765198	0.152443881078605	C13H18O	[M+H]+							1.37238e+07	1.97021e+07	1.32449e+07	9.64815e+06	2.68364e+07	3.05182e+06	3.96025e+06	1.76737e+06	9.84577e+06	5.66127e+06	7.61767e+06	1.3978e+06	2.85218e+07	1.69554e+07	1.08096e+07	1.34352e+07	1.58255e+07	1.27558e+07	1.17606e+07	1.33237e+07	1.30083e+07	1.33341e+07	1.34441e+07	1.33458e+07	1.14667e+07	1.29866e+07
M208T436	4-(2-Aminophenyl)-2,4-dioxobutanoic acid	208.061	435.7	207.0532	1.5572371153346	C10H9NO4	[M+H]+	Organooxygen compounds	Carbonyl compounds	C01252	Amino acid metabolism		HMDB0000978	2.76318e+08	3.2414e+08	1.36837e+08	9.77999e+07	2.74063e+08	2.13053e+08	1.31083e+08	1.8266e+08	1.4002e+08	3.68255e+06	1.37735e+08	9.79507e+07	1.67725e+07	5.44595e+06	4.80027e+06	1.73711e+07	2.73676e+06	4.57002e+06	5.36032e+06	5.23923e+06	5.36245e+06	5.1563e+06	5.15882e+06	5.16505e+06	5.2418e+06	5.15522e+06
M224T100	4-(2-Amino-3-hydroxyphenyl)-2,4-dioxobutanoic acid	224.055	100.2	223.0481	0.553434305337601	C10H9NO5	[M+H]+	Organooxygen compounds	Carbonyl compounds	C05645	Amino acid metabolism		HMDB0004083	7.14675e+06	3.04642e+06	879833	6.58187e+06	6.95948e+06	7.04528e+06	3.3336e+06	3.73551e+06	2.04596e+06	3.01616e+06	3.88213e+06	2.7215e+06	4.83442e+06	5.61978e+06	5.52277e+06	4.9794e+06	4.85763e+06	6.74626e+06	5.03753e+06	4.94695e+06	5.10814e+06	4.91305e+06	5.03585e+06	4.87724e+06	5.03781e+06	4.4952e+06
M374T215	4-(4-Hydroxy-2,6,6-trimethyl-1-cyclohexen-1-yl)-2-butanyl ?-D-glucopyranoside	374.228	215.2	374.2304414	5.72217547424317	C19H34O7	[M]+							5.9359e+06	1.15481e+07	1.71919e+06	2.52517e+06	8.8476e+06	2.6729e+06	2.82178e+06	3.32575e+06	3.13929e+06	3.69285e+06	4.08808e+06	2.55003e+06	7.19567e+06	1.85995e+06	4.20281e+06	5.4589e+06	1.59701e+06	6.87877e+06	4.65244e+06	4.28889e+06	4.2855e+06	4.15487e+06	4.57134e+06	4.23871e+06	4.13423e+06	4.14155e+06
M389T300	4-(4-hydroxy-2,6,6-trimethyl-3-{[(2R,3R,4S,5S,6R)-3,4,5-trihydroxy-6-(hydroxymethyl)oxan-2-yl]oxy}cyclohex-1-en-1-yl)butan-2-one	389.218	299.8	388.2097180054	1.81388102331565	C19H32O8	[M+H]+	Endogenous Metabolites; Natural Products/Medicines						6.12796e+06	209565	7.77087e+06	1.29111e+07	1.39828e+06	3.84948e+06	1.75929e+06	1.93588e+06	453629	288419	288696	314608	3.83823e+06	304980	2.41477e+06	1.14166e+06	6.74038e+06	8.42639e+06	3.2634e+06	3.32559e+06	3.18529e+06	3.26483e+06	3.26659e+06	3.18922e+06	3.18862e+06	3.18728e+06
M207T318	4-(Methylnitrosamino)-1-(3-pyridyl)-1-butanone	207.102	317.8	207.1008	5.7942463134659	C10H13N3O2	[M]+	Organooxygen compounds	Carbonyl compounds	C16453	Xenobiotics biodegradation and metabolism	64091-91-4	HMDB0011603	1.16868e+07	1.05366e+07	6.3792e+06	5.55016e+06	1.03868e+07	1.09155e+07	6.63743e+06	1.17955e+07	6.96431e+06	7.61545e+06	7.0216e+06	5.35909e+06	4.85583e+06	1.29147e+07	1.03419e+07	1.18121e+07	6.16883e+06	1.10335e+07	5.29979e+06	8.73307e+06	8.71513e+06	9.1128e+06	1.2154e+07	9.88112e+06	6.79275e+06	7.02103e+06
M328T228	4-(cyclohexylcarbonyl)-1-phenethylpiperazine-2,6-dione	328.186	227.5	328.178692648285	23.484677351037	C19H24N2O3	[M]+							2.6015e+06	4.523e+06	286288	4.8922e+06	7.8159e+06	2.70856e+06	3.9568e+06	4.48487e+06	2.2103e+06	3.84577e+06	1.19003e+06	3.56229e+06	1.55153e+06	2.02367e+06	1.27766e+06	4.14615e+06	4.55428e+06	5.37043e+06	2.65277e+06	3.95875e+06	3.96073e+06	3.9677e+06	2.19895e+06	3.98691e+06	3.35305e+06	4.01793e+06
M288T236	4-(dibenzo[1,2-a_1',2'-e][7]annulen-11-ylidene)-1-methylpiperidine	288.18	236.1	287.167399672	17.7817043388265	C21H21N	[M+H]+							4.61821e+06	4.19481e+06	1.73171e+06	3.70456e+06	1.00448e+07	4.25589e+06	3.96402e+06	1.04682e+07	5.13936e+06	7.62897e+06	6.58588e+06	2.74902e+06	5.90216e+06	3.31737e+06	1.54423e+06	2.57876e+06	1.19123e+06	5.53789e+06	4.76319e+06	4.68778e+06	4.7649e+06	4.76485e+06	5.10051e+06	4.56336e+06	4.34556e+06	4.76608e+06
M241T229	4-(dimethylamino)azobenzene n-oxide	241.119	229	241.121512	12.0770442429955	C14H15N3O	[M]+					2747-31-1		5.94483e+06	6.39161e+06	4.94275e+06	4.6502e+06	7.62872e+06	6.89203e+06	5.17806e+06	4.81961e+06	4.73993e+06	5.87993e+06	5.48425e+06	5.07253e+06	9.53371e+06	5.50629e+06	5.88288e+06	1.99582e+06	3.6923e+06	7.7157e+06	5.61533e+06	5.12613e+06	5.4455e+06	5.44598e+06	5.49504e+06	5.44497e+06	5.26997e+06	5.49612e+06
M284T43	4-(tert-butyl)-2-[(2-thienylsulfonyl)methyl]-1,3-thiazole	284.021	42.8	301.02649080522	6.13756027739258	C12H15NO2S3	[M+H-H2O]+							4.97612e+07	5.12672e+07	1.56053e+07	4.76912e+07	5.68072e+07	7.00619e+07	2.96433e+07	8.27867e+07	2.96447e+07	4.07636e+07	5.71605e+07	5.11711e+07	6.64181e+07	2.81184e+07	5.44808e+07	5.74797e+07	4.22572e+07	4.94528e+07	5.7137e+07	4.66777e+07	5.18858e+07	5.20377e+07	4.87974e+07	6.2077e+07	4.30297e+07	5.40184e+07
M246T120	4-[4-phenyl-3,6-dihydro-1(2H)-pyridinyl]butanoic acid hydrochloride	246.145	120.2	245.14157886018	16.0672034236253	C15H19NO2	[M+H]+							2.11705e+07	2.27123e+07	2.40925e+07	1.77538e+07	3.34042e+07	2.21856e+07	1.70867e+07	3.53624e+07	2.22373e+07	2.55919e+07	2.51235e+07	1.16828e+07	4.80048e+07	2.64437e+07	9.57632e+06	2.63074e+07	8.01317e+06	2.74462e+07	2.48539e+07	2.18466e+07	2.48541e+07	2.42414e+07	2.4828e+07	2.3538e+07	1.82227e+07	2.48685e+07
M580T667	4-[7-(hexopyranosyloxy)-5-hydroxy-4-oxo-4H-1-benzopyran-2-yl]phenyl 6-deoxyhexopyranoside	579.514	667.3	578.52	22.0460402630663	C27H30O14	[M+H]+							4.09143e+06	3.94736e+07	5.37181e+06	4.15459e+06	9.93977e+06	2.02979e+06	2.83536e+06	4.40514e+06	960843	1.27215e+06	3.45206e+06	874811	7.52657e+06	1.53047e+06	4.06228e+06	5.72599e+06	1.44556e+06	3.98007e+06	4.84239e+06	2.35768e+06	4.83374e+06	4.8265e+06	4.48782e+06	1.99222e+06	4.83756e+06	4.85258e+06
M215T74_1	4-[(dimethylamino)methylene]-5-phenyl-2,4-dihydro-3H-pyrazol-3-one	215.103	73.9	215.105862055805	13.3055131959877	C12H13N3O	[M]+							5.97915e+06	9.78873e+06	4.68173e+07	1.96421e+07	8.36032e+06	1.24822e+07	4.1823e+06	2.31397e+07	5.75905e+06	6.12645e+06	6.68783e+06	4.25333e+06	3.14472e+07	3.46111e+07	8.99591e+07	7.20653e+06	6.48207e+07	3.00688e+07	1.39331e+07	1.2351e+07	1.08426e+07	1.60064e+07	1.60737e+07	1.60384e+07	7.89332e+06	1.60032e+07
M302T263	4-{3-[(3,4-dihydroxyphenyl)methyl]-2-methylbutyl}benzene-1,2-diol	302.15	263.3	302.15180919554	5.98773966584038	C18H22O4	[M]+	Endogenous Metabolites; Natural Products/Medicines						4.5653e+06	5.4253e+06	4.64558e+07	2.33347e+07	2.32856e+07	1.43441e+07	1.06745e+07	1.73356e+07	1.78407e+07	1.12003e+07	1.92945e+07	1.08384e+07	1.68439e+07	2.10778e+07	2.10779e+07	1.05473e+06	2.73967e+07	2.12717e+07	1.18366e+07	1.03991e+07	1.70522e+07	1.58944e+07	1.8833e+07	1.5357e+07	1.62065e+07	1.54674e+07
M317T315	4-{3-[(4-hydroxy-3-methoxyphenyl)methyl]-2-methylbutyl}benzene-1,2-diol	317.175	315	316.16745925982	0.83468173721272	C19H24O4	[M+H]+	Endogenous Metabolites; Natural Products/Medicines						3.20183e+06	5.60957e+06	4.88726e+06	3.9233e+06	7.19134e+06	3.10196e+06	2.89396e+06	6.26516e+06	3.39417e+06	2.29296e+06	3.82174e+06	2.33985e+06	1.5349e+07	1.91505e+06	3.08404e+06	3.78592e+07	2.72136e+06	4.24161e+06	4.38139e+06	5.06089e+06	4.18115e+06	4.33386e+06	5.00394e+06	4.28155e+06	5.08737e+06	5.11902e+06
M406T443	4-{[3,5-Bis(sec-Butyl)-4-oxocyclohexa-2,5-dienyliden]amino}-1,5-dimethyl-2-phenyl-2,3-dihydro-1H-pyrazol-3-one	406.257	442.6	405.24162725644	18.9455225097097	C25H31N3O2	[M+H]+							137473	1.34425e+06	1.98672e+06	171290	843536	3.09898e+06	5.94511e+06	3.97189e+06	5.72842e+06	5.54217e+06	8.0145e+06	8.52608e+06	216614	1.00962e+06	1.37261e+06	846753	523416	1.86146e+06	3.25612e+06	3.02033e+06	3.26384e+06	3.26431e+06	3.26585e+06	3.48716e+06	3.37775e+06	3.73992e+06
M408T425	4-{[5-(7-hydroxy-5,5,8a-trimethyl-2-methylidene-decahydronaphthalen-1-yl)-3-methylpentyl]oxy}-4-oxobutanoic acid	408.283	425	408.287574396175	11.2039839399965	C24H40O5	[M]+	Endogenous Metabolites; Natural Products/Medicines						7.28637e+07	4.59618e+06	9.81146e+06	4.75339e+06	1.6812e+08	1.84563e+07	4.52379e+06	2.98054e+07	4.47405e+06	5.57922e+06	5.62659e+06	3.75659e+06	1.00692e+08	4.83382e+07	2.30023e+07	3.76978e+07	1.61157e+07	3.97142e+07	3.8454e+07	3.45012e+07	3.50137e+07	3.84518e+07	4.03254e+07	3.77417e+07	4.20427e+07	3.6077e+07
M373T567_2	5alpha-Cholestane	373.386	566.9	372.67002	7.29129350458939	C27H48	[M+H]+	Steroids and steroid derivatives	Cholestane steroids			481-21-0	HMDB0041632	4.05919e+07	3.90007e+07	4.06911e+07	3.92848e+07	3.77387e+07	3.63451e+07	4.16461e+07	3.34301e+07	4.06558e+07	3.24911e+07	3.36672e+07	3.55255e+07	3.49715e+07	2.53959e+07	3.23355e+07	2.81404e+07	3.3769e+07	3.84778e+07	4.19713e+07	4.12004e+07	4.146e+07	4.08375e+07	4.17698e+07	3.97176e+07	3.53127e+07	3.96626e+07
M386T524	5alpha-Cholestanone	386.364	523.6	386.3549	22.5176491782171	C27H46O	[M]+	Steroids and steroid derivatives	Cholestane steroids	C03238		566-88-1	HMDB0000871	2.43768e+07	3.88673e+07	2.60909e+07	3.07056e+07	4.34321e+07	1.42893e+08	1.66737e+07	6.78512e+07	2.73957e+07	6.36241e+07	6.20783e+07	2.33311e+07	5.53572e+07	8.81873e+07	3.81842e+07	5.06659e+07	3.94588e+07	4.66194e+07	2.76068e+07	2.53871e+07	2.41296e+07	2.42004e+07	2.74075e+07	3.44404e+07	2.74305e+07	1.91849e+07
M315T354	5alpha-Dihydrodeoxycorticosterone	315.233	354.3	332.2351	15.6521794631806	C21H32O3	[M+H-H2O]+	Organic oxides	Alcohols and polyols	C18040	Lipid metabolism	298-36-2	HMDB0060407	2.6805e+07	8.98374e+07	9.04431e+06	4.26841e+07	3.32506e+07	6.11301e+06	2.03719e+07	5.74299e+06	2.35429e+07	7.03457e+06	8.97707e+07	6.15924e+06	4.77666e+07	5.02057e+06	5.52409e+06	1.01882e+07	5.47981e+06	7.04952e+06	1.36e+07	1.63856e+07	2.53756e+07	3.37939e+07	2.56094e+07	2.34005e+07	2.34444e+07	2.5636e+07
M415T641	5alpha-Ergosta-7,22-diene-3beta,5-diol	415.356	640.7	414.3498	2.1090331623922	C28H46O2	[M+H]+			C04416				3.72451e+06	4.32036e+07	1.62819e+07	4.73289e+07	4.2879e+06	1.04259e+08	2.59749e+07	7.61395e+07	3.84442e+07	2.00169e+07	6.53646e+07	4.02297e+07	4.55181e+06	4.03299e+07	2.32523e+07	1.83829e+07	3.26525e+07	3.84012e+07	3.43936e+07	3.49241e+07	3.44019e+07	3.46545e+07	3.11296e+07	3.51909e+07	3.49221e+07	3.21489e+07
M320T386	5alpha-Pregnane-3alpha,20alpha-diol	320.245	386.4	320.2715	4.11135789428213	C21H36O2	[M]+	Steroids and steroid derivatives	Pregnane steroids	C18042	Lipid metabolism	566-58-5	HMDB0060409	1.27874e+06	8.62044e+06	1.81526e+06	5.69807e+06	3.79455e+06	5.0715e+06	4.17355e+06	8.64197e+07	5.0416e+06	2.87263e+07	6.34656e+06	4.435e+06	5.19134e+06	3.08525e+07	5.35647e+06	1.00987e+06	1.60025e+06	5.40389e+06	1.5261e+07	1.27655e+07	1.25607e+07	1.26165e+07	1.78829e+07	1.46092e+07	1.52612e+07	1.52642e+07
M386T514	5a-Cholest-8-en-3b-ol	386.349	513.6	386.3549	15.0123295226135	C27H46O	[M]+	Steroids and steroid derivatives	Cholestane steroids	C03845	Lipid metabolism	566-97-2	HMDB0006841	3.76582e+06	8.36526e+06	4.29859e+06	3.48891e+06	3.43884e+06	7.18346e+06	1.18635e+07	1.23673e+07	9.07165e+06	1.40058e+07	1.34414e+07	9.35249e+06	4.20327e+06	4.82607e+06	3.01274e+06	2.24274e+06	900190	4.36905e+06	8.04917e+06	7.91514e+06	8.10098e+06	8.04419e+06	8.04596e+06	7.48411e+06	7.90817e+06	8.04853e+06
M299T379	5a-Pregnane-3,20-dione	299.237	378.8	316.2402	0.437166148715998	C21H32O2	[M+H-H2O]+	Steroids and steroid derivatives	Pregnane steroids	C03681	Lipid metabolism	566-65-4	HMDB0003759	7.57554e+06	8.82195e+06	1.33867e+06	4.5664e+06	1.41979e+07	3.56651e+06	2.75639e+06	2.79343e+06	3.00439e+06	2.90345e+06	2.8424e+06	2.58984e+06	2.44514e+07	7.5333e+06	1.49272e+06	3.77304e+06	1.22872e+06	1.33566e+06	5.41234e+06	5.41047e+06	5.83161e+06	5.49416e+06	6.00373e+06	5.41236e+06	5.40998e+06	5.49537e+06
M366T582	5a-Tetrahydrocortisol	366.323	582.4	366.492	6.35950569329003	C21H34O5	[M]+	Organooxygen compounds	Alcohols and polyols			302-91-0	HMDB0000526	7.46139e+06	3.31025e+07	4.28538e+06	6.79136e+06	1.60757e+07	3.24768e+07	8.02628e+06	6.30483e+06	5.93363e+06	4.39715e+06	6.29669e+06	2.24958e+06	1.57102e+07	1.65233e+07	1.17972e+07	2.14187e+07	3.74546e+06	1.90603e+07	9.8726e+06	8.28171e+06	1.00703e+07	1.0101e+07	1.05e+07	1.00983e+07	1.01047e+07	8.53532e+06
M265T230	5'-Dehydroadenosine	265.082	229.5	265.0811	1.88621164195545	C10H11N5O4	[M]+			C11500		3110-98-3		5.16344e+06	1.44422e+07	5.60304e+06	1.1855e+06	2.2414e+06	8.5053e+06	1.02727e+06	1.13632e+07	2.25063e+06	6.45019e+06	1.05776e+06	2.23906e+06	1.18155e+06	7.67716e+06	6.8875e+06	1.1591e+07	3.73698e+06	3.06988e+06	4.55428e+06	2.99148e+06	2.30639e+06	4.94235e+06	5.71939e+06	4.95909e+06	4.97083e+06	4.96131e+06
M251T82	5'-Deoxyadenosine	251.106	82.1	251.1018	11.9629544940317	C10H13N5O3	[M]+	5'-deoxyribonucleosides		C05198		4754-39-6	HMDB0001983	5.2944e+06	7.07127e+06	2.33364e+06	4.35667e+06	2.62966e+06	8.13237e+06	8.64166e+06	1.4851e+07	1.19068e+07	1.33544e+07	1.65594e+07	7.76414e+06	2.05524e+06	3.53975e+06	3.08466e+06	2.3174e+06	1.8606e+06	6.87802e+06	8.00902e+06	7.61778e+06	7.41574e+06	7.09433e+06	7.08702e+06	4.97936e+06	7.42008e+06	7.04621e+06
M280T285	5'-Methylthioadenosine	280.082	284.6	297.0896	1.3067610961706	C11H15N5O3S	[M+H-H2O]+	5'-deoxyribonucleosides	5'-deoxy-5'-thionucleosides	C00170	Amino acid metabolism	2457-80-9	HMDB0001173	541053	191376	183447	108640	205420	578530	136963	391424	215447	204805	552162	498368	240759	133965	107503	299271	408131	211532	645711	1.14544e+06	1.14595e+06	1.14537e+06	1.12893e+06	1.11728e+06	1.0832e+06	1.27295e+06
M332T54	5'-O-beta-D-Glucosylpyridoxine	332.133	54.4	331.1267	0.637240933925844	C14H21NO8	[M+H]+			C03996		26545-80-2		3.80702e+06	4.54499e+06	6.29938e+06	3.87164e+06	4.35268e+06	3.1872e+06	2.1105e+06	3.60194e+06	6.24376e+06	2.21244e+06	2.5297e+06	2.66593e+06	3.30528e+06	3.28087e+06	4.65088e+06	496349	3.91072e+06	3.49585e+06	3.56898e+06	3.66665e+06	3.94378e+06	3.66809e+06	3.66629e+06	3.94615e+06	3.4707e+06	3.56539e+06
M315T110	5'-Phosphoribosyl-N-formylglycinamide	315.063	109.8	314.0515	13.7242349230896	C8H15N2O9P	[M+H]+	Glycinamide ribonucleotides		C04376	Nucleotide metabolism	349-34-8	HMDB0001308	926424	2.89873e+06	820237	3.49714e+06	1.12985e+06	5.60397e+06	4.43254e+06	7.9247e+06	8.36796e+06	6.71656e+06	7.59093e+06	6.13756e+06	1.00075e+06	1.88648e+06	613097	2.05163e+06	541935	824466	4.23081e+06	4.20144e+06	4.00475e+06	5.03907e+06	4.2175e+06	4.23488e+06	3.9706e+06	3.99219e+06
M332T464	5(6)-EET-d11	332.314	464.5	331.304189096	5.41051875346879	C20H21D11O3	[M+H]+							5.13234e+07	5.20881e+07	5.55541e+07	4.5765e+07	1.09948e+08	6.8241e+07	3.21933e+07	7.53586e+07	5.33547e+07	5.77967e+07	6.26798e+07	3.8321e+07	4.94382e+07	5.90162e+07	2.85903e+07	4.50341e+07	8.42095e+06	8.34782e+07	5.507e+07	5.88449e+07	5.8708e+07	5.86951e+07	5.86824e+07	5.88962e+07	4.33605e+07	3.48824e+07
M776T679_1	5,6,7,8-Tetrahydromethanopterin	776.224	679.5	776.263	5.37809330006728	C30H45N6O16P	[M]+	Organooxygen compounds	Carbohydrates and carbohydrate conjugates	C01217	Metabolism of cofactors and vitamins	92481-94-2	HMDB0060403	3.58529e+07	3.84919e+07	3.5049e+07	3.01136e+07	3.68509e+07	3.19141e+07	3.41367e+07	2.23455e+07	2.20489e+07	1.71751e+07	4.48117e+07	2.48106e+07	3.04792e+07	3.7459e+07	1.64884e+07	1.48505e+07	3.53278e+07	5.64244e+06	3.64981e+07	3.39088e+07	3.6332e+07	4.06849e+07	3.39514e+07	3.27451e+07	3.73906e+07	2.17173e+07
M149T677	5,6,7,8-tetrahydro-2-Quinolone	149.082	676.5	149.084063972	12.5029815765754	C9H11NO	[M]+					54802-19-6		1.14447e+08	3.90119e+07	4.15525e+07	4.79578e+07	4.39072e+07	4.97323e+07	5.98478e+07	1.89089e+07	7.28288e+07	4.81296e+07	3.37021e+07	4.49775e+07	4.26157e+07	5.09608e+07	1.35929e+08	3.44378e+07	3.13788e+07	6.93865e+07	5.73544e+07	5.74587e+07	8.39359e+07	5.56877e+07	7.42142e+07	5.82293e+07	9.38157e+07	8.17812e+07
M339T371	5,6-DHET	339.253	370.8	338.2457	0.955038609895998	C20H34O4	[M+H]+	Fatty Acyls	Eicosanoids	C14772	Lipid metabolism; Nervous system	213382-49-1	HMDB0002343	520954	5.32388e+07	1.18755e+07	5.58444e+06	2.46776e+06	7.15718e+06	3.55503e+07	6.04426e+06	3.27903e+07	2.98294e+07	3.30035e+07	3.10309e+07	597368	3.55534e+06	2.16833e+06	2.50329e+06	2.59269e+06	9.75458e+06	1.74885e+07	1.7713e+07	1.71734e+07	1.73526e+07	1.73517e+07	1.72536e+07	1.55384e+07	1.71708e+07
M133T74	5,6-Dihydro-5-fluorouracil	133.032	74	132.0335	0.065920158981713	C4H5FN2O2	[M+H]+	Diazines	Pyrimidines and pyrimidine derivatives	C16630	Xenobiotics biodegradation and metabolism	696-06-0	HMDB0060402	5.48054e+07	7.23478e+07	8.56008e+06	4.77365e+07	8.29045e+07	5.51482e+07	4.52339e+07	5.53445e+07	5.62028e+07	7.17457e+07	8.08059e+07	4.76311e+07	7.23488e+07	4.9104e+07	5.08832e+07	8.43922e+07	7.08912e+06	7.86926e+07	5.68687e+07	5.6789e+07	5.66836e+07	5.67721e+07	5.99112e+07	5.99932e+07	6.00073e+07	5.68071e+07
M198T74_2	5,8-dihydroxy-10-methyl-5,8,9,10-tetrahydro-2H-oxecin-2-one	198.087	74	198.08920893842	9.63685415471615	C10H14O4	[M]+	Endogenous Metabolites; Natural Products/Medicines						6.28842e+06	1.13254e+07	1.44476e+06	1.00622e+07	1.01725e+06	8.74008e+06	1.00264e+07	8.98685e+06	9.80609e+06	1.15735e+07	1.08776e+07	8.36041e+06	1.2857e+06	1.56762e+06	1.08539e+06	950715	1.0401e+06	1.7006e+06	8.4104e+06	2.27668e+06	8.39181e+06	8.34689e+06	8.38637e+06	7.86137e+06	7.85414e+06	8.41269e+06
M159T190	5-Acetamidovalerate	159.092	189.8	159.0895	14.4570618977189	C7H13NO3	[M]+	Fatty Acyls	Fatty acids and conjugates	C03087	Amino acid metabolism		HMDB0012175	1.53861e+07	7.33887e+07	1.02032e+07	1.36553e+07	4.43339e+07	5.89925e+06	743729	8.80937e+06	837625	962419	1.09026e+06	800707	5.88267e+07	760190	4.20783e+06	2.80777e+07	645042	6.57589e+06	1.65942e+07	1.50059e+07	1.53017e+07	1.56216e+07	1.61548e+07	1.56176e+07	1.57844e+07	1.57856e+07
M309T376	5-Acetoxy-3-(hydroxymethyl)-6-isopropyl-2-oxo-3-cyclohexen-1-yl 3-methylbutanoate	309.164	375.7	326.1729296	3.22029210989683	C17H26O6	[M+H-H2O]+							5.05382e+06	7.76156e+06	3.55144e+06	1.56348e+06	679902	8.97103e+06	796452	2.37614e+06	2.42439e+06	8.35385e+06	8.15409e+06	5.94307e+06	657393	862882	3.38633e+06	404657	666367	8.00609e+06	3.1844e+06	4.14981e+06	1.93665e+06	4.13624e+06	4.18348e+06	2.10918e+06	4.17845e+06	4.63499e+06
M356T639	5-Amino-6-(5'-phosphoribitylamino)uracil	356.07	639	356.0733	8.4253025316707	C9H17N4O9P	[M]+	Organooxygen compounds	Carbohydrates and carbohydrate conjugates	C04454	Metabolism of cofactors and vitamins		HMDB0003841	6.21303e+07	5.37195e+07	5.92835e+06	3.5547e+07	6.93886e+07	8.32689e+06	6.27777e+06	1.07344e+07	1.22661e+07	1.46363e+07	1.25132e+07	9.25148e+06	5.33456e+07	9.27238e+06	8.98586e+06	5.31147e+07	3.82079e+06	1.77763e+07	2.61919e+07	2.63088e+07	2.49627e+07	2.50002e+07	2.6837e+07	1.33128e+07	2.48489e+07	2.48081e+07
M355T662	5-Amino-6-(5'-phosphoribosylamino)uracil	355.068	662.4	354.0577	9.07994576813353	C9H15N4O9P	[M+H]+			C01268	Metabolism of cofactors and vitamins			1.40379e+07	1.90994e+07	8.23374e+06	1.13572e+07	1.77366e+07	1.82581e+07	1.54609e+07	2.01971e+07	3.27171e+07	2.87207e+07	2.91041e+07	2.03569e+07	2.56504e+07	1.22325e+07	1.60033e+07	2.57215e+07	7.98671e+06	2.68637e+07	1.92938e+07	1.57289e+07	6.38387e+06	1.58997e+07	1.69259e+07	1.69387e+07	1.56493e+07	1.68398e+07
M411T685	5-Dehydroavenasterol	411.363	684.9	410.3549	2.73237792482787	C29H46O	[M+H]+	Steroids and steroid derivatives	Stigmastanes and derivatives	C15783	Lipid metabolism		HMDB0006852	3.35532e+07	6.74691e+07	1.34746e+08	1.3954e+08	3.2739e+07	1.53312e+08	5.14534e+07	5.02498e+08	5.97776e+07	1.3091e+08	1.89636e+08	3.03023e+08	1.80277e+08	2.1618e+08	1.12265e+08	1.82771e+08	1.2799e+08	1.238e+08	6.16323e+07	7.60719e+07	9.85175e+07	8.50639e+07	8.70705e+07	8.72566e+07	1.25662e+08	9.73627e+07
M397T669	5-Dehydroepisterol	397.343	668.6	396.3392	0.429611831246313	C28H44O	[M+H]+	Steroids and steroid derivatives	Ergostane steroids	C15780	Lipid metabolism	23582-83-4	HMDB0006848	1.89837e+07	4.35585e+06	3.11512e+06	4.97017e+06	4.85891e+06	1.28733e+07	1.14573e+07	1.71422e+07	9.78932e+06	1.46902e+07	1.10398e+07	1.49005e+07	9.76108e+06	1.04696e+07	1.95636e+07	7.60775e+06	9.42316e+06	1.43388e+07	1.11978e+07	1.11468e+07	1.11629e+07	1.20974e+07	1.21098e+07	1.04236e+07	1.24301e+07	1.00127e+07
M377T248	5-Fluoro THJ	377.182	248.3	376.169939525215	13.7452722740582	C22H21FN4O	[M+H]+	Drugs of Abuse/Illegal Drugs						5.13641e+06	1.82721e+06	2.29472e+07	6.85125e+06	4.25372e+06	3.11999e+06	2.36736e+06	6.11015e+06	6.22997e+06	3.62615e+06	2.22931e+06	3.85919e+06	3.90236e+06	2.74939e+06	3.51239e+06	3.06231e+06	7.59848e+06	8.67399e+06	5.13197e+06	6.67029e+06	5.1446e+06	4.82795e+06	7.10302e+06	4.82095e+06	4.95511e+06	4.8229e+06
M187T55_1	5-Guanidino-3-methyl-2-oxopentanoate	187.108	54.7	187.0957	0.035497165498389	C7H13N3O3	[M]+			C20234				5.16426e+07	1.88299e+08	5.39087e+07	4.45296e+07	1.23752e+08	8.6574e+06	7.29339e+06	4.12745e+07	9.25064e+06	1.19275e+07	9.74296e+06	8.21867e+06	1.62544e+08	6.61921e+06	1.14377e+07	9.25422e+07	9.14046e+06	8.42581e+06	5.33245e+07	1.41898e+07	5.64098e+07	5.63323e+07	5.34589e+07	5.62532e+07	5.63411e+07	5.3803e+07
M179T305	5-Hydroxyconiferyl alcohol	179.064	305	196.0736	13.7716354570932	C10H12O4	[M+H-H2O]+	Phenols	Methoxyphenols	C12205		1782-47-4	HMDB0060398	5.7021e+06	7.59311e+06	3.11265e+06	2.68274e+06	2.11318e+06	5.45243e+06	4.84114e+06	1.04189e+07	5.47899e+06	6.55224e+06	8.20316e+06	4.44792e+06	2.59407e+06	2.79842e+06	3.65244e+06	566118	2.27326e+06	7.453e+06	5.87813e+06	5.37633e+06	5.38529e+06	5.2049e+06	5.2073e+06	5.40403e+06	4.5203e+06	4.63474e+06
M174T275	5-Hydroxyindoleacetic acid	174.055	275	191.0582	26.0491924117121	C10H9NO3	[M+H-H2O]+	Indoles and derivatives	Indolyl carboxylic acids and derivatives	C05635	Amino acid metabolism; Nervous system	54-16-0	HMDB0000763	7.25929e+07	3.00347e+07	7.30772e+07	8.26852e+07	5.41425e+07	6.67814e+07	3.28257e+07	7.19916e+06	2.24954e+07	7.85479e+06	2.596e+07	6.58174e+06	3.718e+07	6.53049e+07	4.69256e+07	4.70003e+07	5.1295e+07	8.44991e+07	5.0537e+07	4.97559e+07	5.02525e+07	5.34089e+07	5.16109e+07	4.94941e+07	4.9751e+07	5.05704e+07
M249T234	5-Hydroxyindoleacetylglycine	249.087	234.3	248.0797	0.899283463794561	C12H12N2O4	[M+H]+	Carboxylic acids and derivatives	Amino acids, peptides, and analogues	C05832	Amino acid metabolism		HMDB0004185	4.59508e+06	2.16128e+06	1.25696e+07	5.88324e+06	4.38928e+06	2.77732e+06	956918	4.35226e+06	3.05277e+06	2.91429e+06	839536	2.71023e+06	805187	3.19112e+06	3.20534e+06	657366	5.52602e+06	6.2105e+06	4.63511e+06	4.03455e+06	4.10768e+06	3.90837e+06	4.25459e+06	4.01593e+06	4.00853e+06	3.9889e+06
M162T164	5-Hydroxylysine	162.102	164.5	162.1004	12.337880253353	C6H14N2O3	[M]+	Carboxylic acids and derivatives	Amino acids, peptides, and analogues	C16741	Amino acid metabolism	1190-94-9/1190-94-9 28902-93-4	HMDB0000450	128973	5.92731e+06	1.85829e+06	1.83652e+06	2.25499e+06	421746	4.47018e+06	1.39404e+06	911053	620682	4.47527e+06	1.14199e+06	1.97e+06	1.65261e+06	1.4979e+06	322094	1.17784e+06	306349	839182	597688	1.11831e+06	863814	932386	1.12811e+06	1.28762e+06	910542
M142T190	5-Hydroxymethylcytosine	142.065	189.8	141.128	29.5465254359848	C5H7N3O2	[M+H]+	Organooxygen compounds	Alcohols and polyols			1123-95-1/		2.80596e+06	1.08949e+07	711748	1.15849e+06	1.26593e+06	2.63355e+06	1.5825e+06	1.29075e+06	382789	463132	438472	263838	2.6368e+06	1.58817e+06	397211	993902	521618	2.91072e+06	2.82942e+06	2.69565e+06	2.83872e+06	2.83881e+06	2.79489e+06	2.79793e+06	1.07218e+06	2.83726e+06
M324T83	5-Hydroxymethyltolterodine	324.228	83.5	341.235479241	0.447959598915135	C22H31NO2	[M+H-H2O]+					207679-81-0		5.77087e+06	5.32442e+06	343315	4.0064e+06	1.50982e+07	4.69228e+06	7.92897e+06	8.03181e+06	8.3823e+06	6.52836e+06	8.87616e+06	4.67174e+06	6.29739e+06	7.53145e+06	2.80021e+06	3.87705e+06	1.67974e+06	2.60567e+06	3.63904e+06	4.67451e+06	4.93709e+06	4.93176e+06	4.93783e+06	3.78289e+06	4.93267e+06	5.60441e+06
M143T44	5-Hydroxymethyluracil	143.048	43.6	142.0378	23.236890451009	C5H6N2O3	[M+H]+	Diazines	Pyrimidines and pyrimidine derivatives	C03088		4433-40-3	HMDB0000469	1.47876e+08	1.56119e+08	1.70848e+08	1.48073e+08	1.21348e+08	1.48261e+08	1.19366e+08	1.16694e+08	1.87047e+08	8.9543e+07	7.90876e+07	7.7668e+07	1.29992e+08	1.6697e+08	1.44129e+08	1.35885e+08	1.51236e+08	1.35462e+08	1.55004e+08	1.83876e+08	1.4567e+08	1.60744e+08	1.56038e+08	1.47687e+08	1.47744e+08	1.36159e+08
M118T651	5-Hydroxypentanoic acid	118.065	651.4	118.063	2.57138110369449	C5H10O3	[M]+	Fatty Acyls	Fatty acids and conjugates	C02804		13392-69-3	HMDB0061927	4.79184e+07	4.78436e+07	2.53298e+07	3.4787e+07	3.59841e+07	4.25582e+07	5.15295e+07	3.30263e+07	5.0072e+07	4.14276e+07	2.07401e+07	1.74294e+07	3.57483e+07	5.51663e+07	3.63649e+07	3.09475e+07	3.52027e+07	4.61784e+07	3.83133e+07	4.05012e+07	4.20813e+07	4.13754e+07	4.07118e+07	4.17475e+07	4.04621e+07	4.19057e+07
M123T44_2	5-Hydroxypyrazinamide	123.04	43.6	123.0433	18.9256129307142	C5H5N3O	[M]+	Diazines	Pyrazines	C01956		13924-96-4 / 98-96-4	HMDB0001978	4.72433e+09	2.07794e+09	3.10656e+09	7.06088e+09	2.22636e+09	4.46314e+09	6.07892e+09	5.34519e+09	6.68709e+09	1.0066e+09	4.88679e+09	1.03887e+10	2.31806e+09	3.59915e+09	8.00988e+09	6.44674e+09	4.20539e+09	6.62151e+09	5.06228e+09	5.12547e+09	4.33438e+09	5.41466e+09	4.21089e+09	5.46155e+09	3.94075e+09	4.05842e+09
M238T237	5-Methoxy methylone	238.107	236.9	237.10010797585	3.29254145003441	C12H15NO4	[M+H]+	Drugs of Abuse/Illegal Drugs						3.56937e+06	781302	8.83281e+06	2.86871e+06	1.59802e+06	1.51784e+06	921375	3.17336e+06	1.50038e+06	1.18783e+06	1.01401e+06	926163	860006	2.83444e+06	1.51568e+06	844265	5.53951e+06	3.59331e+06	1.3277e+06	1.4612e+06	1.89262e+06	1.89266e+06	1.48997e+06	2.02538e+06	1.89529e+06	859445
M219T326	5-Methoxydimethyltryptamine	219.154	325.7	218.1419	22.4079951047723	C13H18N2O	[M+H]+	Indoles and derivatives	Tryptamines and derivatives	C08309		1019-45-0	HMDB0002004	4.41967e+06	3.23456e+06	3.48214e+06	6.88329e+06	5.86195e+06	3.05907e+06	2.85308e+06	602991	1.038e+06	772506	1.39924e+06	1.48703e+06	2.04814e+06	2.75803e+06	3.39761e+06	5.09758e+06	3.94346e+06	2.6933e+06	2.83188e+06	4.90539e+06	3.30442e+06	4.8198e+06	3.30683e+06	2.71726e+06	2.74746e+06	2.79878e+06
M192T74	5-Methoxytryptophol	192.102	74.1	191.094628665	0.045248427814858	C11H13NO2	[M+H]+					712-09-4	HMDB01896	3.9456e+06	6.85239e+06	2.24209e+06	7.58146e+06	5.73346e+06	6.93744e+06	4.5982e+06	9.49624e+06	6.72832e+06	8.55708e+06	4.79695e+06	4.43161e+06	6.02049e+06	1.61244e+07	2.77415e+06	5.41699e+06	2.79484e+06	8.7232e+06	7.96385e+06	8.16692e+06	8.43265e+06	7.95688e+06	9.18998e+06	7.90674e+06	7.94301e+06	8.18671e+06
M142T44	5-Methylbarbiturate	142.05	43.6	142.0378	8.31759518622316	C5H6N2O3	[M]+			C05281	Nucleotide metabolism	2417-22-3		1.49404e+08	6.7041e+07	2.50131e+07	1.44093e+08	1.1508e+08	1.56807e+08	8.28468e+07	9.32574e+07	4.94703e+07	8.26602e+07	9.4885e+07	5.70314e+07	1.08241e+08	9.95228e+07	1.05411e+08	1.3649e+08	8.60323e+07	1.16418e+08	1.10435e+08	1.10721e+08	1.43698e+08	1.1066e+08	1.05336e+08	1.07258e+08	1.07056e+08	1.10879e+08
M126T52	5-Methylcytosine	126.067	52.2	125.0589	2.57007214451268	C5H7N3O	[M+H]+	Diazines	Pyrimidines and pyrimidine derivatives	C02376	Nucleotide metabolism	554-01-8	HMDB0002894	4.27227e+06	1.243e+07	1.51642e+07	1.27099e+07	1.12743e+07	1.5621e+07	1.31226e+07	1.56395e+07	1.15935e+07	1.32117e+07	1.1973e+07	1.14897e+07	1.42919e+07	1.24121e+07	1.54473e+07	1.55792e+07	9.51353e+06	1.20629e+07	1.43077e+07	1.17833e+07	1.80373e+07	1.4414e+07	1.5923e+07	1.42621e+07	1.48842e+07	1.48757e+07
M161T34	5-Methylcytosine hydrochloride	160.965	33.5	161.036	0.870471507347647	C5H8ClN3O	[M]+					58366-64-6		1.70757e+06	2.82866e+06	1.47538e+06	2.17826e+06	2.19429e+06	1.75031e+06	968741	1.46312e+06	1.41084e+06	1.47011e+06	1.14938e+06	1.26654e+06	2.21952e+06	2.05628e+06	1.90549e+06	1.84982e+06	910832	2.34454e+06	1.85624e+06	1.85544e+06	1.85369e+06	1.74881e+06	1.88346e+06	1.50721e+06	1.81033e+06	1.81739e+06
M111T75	5-Methyl-2-furancarboxaldehyde	111.044	74.6	110.0368	0.016129971364129	C6H6O2	[M+H]+	Carbonyl compounds	Aldehydes	C11115		620-02-0	HMDB0033002	3.01497e+06	9.94092e+06	2.15783e+06	5.38199e+06	1.34061e+07	3.46983e+06	1.51284e+07	8.30361e+06	8.90864e+06	1.44168e+07	7.75053e+06	7.12143e+06	9.43035e+06	9.29357e+06	8.60403e+06	2.06907e+07	2.04207e+06	6.73261e+06	6.89222e+06	4.68491e+06	6.60337e+06	7.91531e+06	4.74579e+06	6.75178e+06	6.595e+06	5.28226e+06
M301T327_1	5-Nitro-2-(3-phenylpropylamino)benzoic acid	301.119	326.5	300.111	0.020313517467436	C16H16N2O4	[M+H]+			C13705		107254-86-4		404803	337950	1.12538e+06	420976	314378	317487	242480	201944	201639	272738	394476	322271	237019	287917	309271	202603	88079	445038	1.28292e+06	1.18312e+06	1.21696e+06	1.1706e+06	1.27522e+06	1.17832e+06	1.03197e+06	1.17204e+06
M130T74	5-Oxo-D-proline	130.05	74	129.0426	2.12226719662121	C5H7NO3	[M+H]+	Carboxylic acids and derivatives	Amino acids, peptides, and analogues	C02237		4042-36-8	HMDB0000805	2.55622e+07	3.42318e+06	2.76998e+07	4.40338e+07	2.40089e+07	3.17507e+07	1.10864e+07	1.02397e+07	2.38548e+07	1.06952e+07	9.22764e+06	3.52343e+07	7.98389e+06	1.46839e+07	1.24053e+07	2.95853e+07	1.27125e+07	2.49632e+07	1.67764e+07	1.73551e+07	1.73673e+07	1.73666e+07	1.75461e+07	1.88728e+07	1.83942e+07	1.80216e+07
M463T593	5-hydroxy-2-(4-hydroxyphenyl)-6-methoxy-7-{[(2S,3R,4S,5S,6R)-3,4,5-trihydroxy-6-(hydroxymethyl)oxan-2-yl]oxy}-4H-chromen-4-one	463.135	592.7	462.116211550345	24.8576541505505	C22H22O11	[M+H]+	Endogenous Metabolites; Natural Products/Medicines						2.59167e+07	1.54879e+07	6.08313e+07	9.30115e+06	1.83964e+07	1.40116e+07	2.67183e+07	3.55752e+07	3.92878e+07	9.00396e+06	5.29187e+07	1.76848e+07	2.21846e+07	8.68044e+06	7.05512e+06	1.03725e+07	5.97339e+06	2.80528e+07	2.01102e+07	1.83917e+07	1.69274e+07	1.88991e+07	1.8898e+07	2.11156e+07	1.89039e+07	1.8396e+07
M144T46	5-(2-Hydroxyethyl)-4-methylthiazole	144.048	46.3	143.0405	0.86082476731399	C6H9NOS	[M+H]+	Azoles	Thiazoles	C04294	Metabolism of cofactors and vitamins	137-00-8	HMDB0032985	1.80733e+07	1.00941e+07	982510	3.9598e+07	1.82755e+07	2.38326e+07	5.53184e+06	4.07165e+07	7.71858e+06	4.97556e+06	7.23446e+06	4.70826e+06	1.7757e+07	6.81648e+07	1.38879e+06	2.35376e+06	1.06334e+07	2.79055e+06	1.91478e+07	1.89336e+07	1.83792e+07	1.88116e+07	1.83509e+07	1.82806e+07	1.86364e+07	1.83045e+07
M333T355	5-(4-Carboxy-3-methylbutyl)-5,6,8a-trimethyl-3-oxo-3,4,4a,5,6,7,8,8a-octahydro-1-naphthalenecarboxylic acid	333.205	355	350.209313	10.8671675586171	C20H30O5	[M+H-H2O]+							2.78694e+07	9.79185e+07	9.86265e+06	1.81594e+07	3.54763e+07	1.13246e+07	2.48087e+07	2.42367e+06	7.11043e+06	2.7031e+06	1.02908e+07	9.43941e+06	5.65817e+07	1.17199e+07	3.69863e+06	9.97517e+06	6.73846e+06	1.40873e+07	2.00256e+07	1.95622e+07	1.99668e+07	2.00346e+07	2.00376e+07	6.42022e+06	2.0078e+07	2.00514e+07
M242T44_2	5-(Methylthio)-2,3-dioxopentyl phosphate	241.998	43.7	242.0014	14.8761682956514	C6H11O6PS	[M]+	Organic phosphoric acids and derivatives	Phosphate esters	C15650	Amino acid metabolism	115974-73-7	HMDB0059620	1.69127e+09	1.10634e+09	2.9298e+09	2.37766e+09	2.40033e+09	2.48361e+09	1.12547e+09	1.07286e+09	1.05823e+09	1.26237e+09	1.21232e+09	1.11303e+09	1.93646e+09	1.47373e+09	1.25937e+09	2.26075e+09	7.57972e+08	2.39312e+09	1.65176e+09	1.56359e+09	1.56342e+09	1.70549e+09	1.55852e+09	1.56331e+09	1.56346e+09	1.5635e+09
M413T322	5-[2-(3,4-dihydroxy-2,5-dimethoxyoxolan-3-yl)ethyl]-5,6,8a-trimethyl-octahydro-2H-spiro[naphthalene-1,2'-oxirane]-2,3-diol	413.251	321.5	430.25666819824	4.99889960421481	C22H38O8	[M+H-H2O]+	Endogenous Metabolites; Natural Products/Medicines						2.11093e+06	7.40778e+07	9.91282e+06	1.87905e+06	1.95381e+06	1.53696e+06	3.82353e+06	1.76128e+07	5.55068e+06	5.02571e+06	6.17761e+06	4.76027e+06	2.91297e+06	9.95667e+06	4.52091e+06	4.22838e+06	2.48971e+07	3.40819e+06	8.55173e+06	8.47911e+06	6.54637e+06	4.39786e+06	8.49315e+06	7.36142e+06	9.22653e+06	8.49337e+06
M333T382	5-[5-(methoxycarbonyl)-5,8a-dimethyl-2-methylidene-decahydronaphthalen-1-yl]-3-methylpentanoic acid	333.242	382.1	350.24570958122	12.076554446951	C21H34O4	[M+H-H2O]+	Endogenous Metabolites; Natural Products/Medicines						1.80342e+08	2.6467e+09	2.18198e+08	2.04603e+08	2.6238e+08	5.9664e+06	2.74509e+08	3.26023e+08	2.95684e+08	1.71201e+08	3.77824e+08	1.75268e+08	5.12973e+08	2.26594e+08	1.21791e+08	1.22958e+08	8.88342e+07	5.92845e+06	2.98801e+08	3.37468e+08	3.48733e+08	3.53606e+08	3.58556e+08	3.53626e+08	3.53674e+08	3.53554e+08
M274T293	5-{[amino(imino)methyl]amino}-2-[(tert-butoxycarbonyl)amino]pentanoic acid hydrochloride hydrate	274.165	292.7	274.1641052167	3.26366713474705	C11H22N4O4	[M]+							1.24777e+06	956538	1.06062e+06	904531	1.64923e+06	988164	1.09837e+06	1.03105e+06	988128	1.23066e+06	1.69743e+06	1.10441e+06	1.08516e+06	1.06537e+06	1.25155e+06	1.17176e+06	981464	1.03491e+06	1.1363e+06	1.13276e+06	1.1367e+06	1.08697e+06	1.14379e+06	1.07026e+06	1.07478e+06	1.07992e+06
M257T55_2	5?amino?3,3?dimethyl?6?[(1E)?2?(4?methylphenyl)diazen?1?yl]cyclohexa?1,5?dien?1?ol	257.15	55	257.152812248645	11.7139840083484	C15H19N3O	[M]+	Textile Chemicals/Auxiliary/Dyes						9.9912e+07	1.78949e+07	1.45173e+07	2.06494e+07	5.87959e+07	9.84856e+06	580569	7.51264e+06	657498	736705	824289	549450	1.3966e+06	4.06942e+07	5.88635e+07	7.16541e+06	3.88422e+07	2.91376e+07	1.54317e+07	6.49937e+06	7.75503e+06	1.60242e+07	1.60234e+07	1.50119e+07	1.63065e+07	1.61761e+07
M272T55_1	5?[(1E)?2?[4?(dimethylamino)phenyl]diazen?1?yl]pyrimidine?2,4,6?triamine	272.149	55.3	272.14979255656	1.80987627013807	C12H16N8	[M]+	Textile Chemicals/Auxiliary/Dyes						4.67619e+06	3.0731e+06	636027	6.10801e+06	680325	5.19385e+06	4.89363e+06	5.03269e+06	6.27697e+06	5.11816e+06	4.44606e+06	4.86072e+06	2.54863e+06	3.92618e+06	2.30374e+06	2.5262e+06	1.36129e+06	3.97527e+06	4.09428e+06	4.20316e+06	3.99783e+06	2.21053e+06	4.37187e+06	4.2016e+06	3.97674e+06	4.22624e+06
M698T587	5_,15_-O-diacetoxy-7_-O-benzoyloxy-14_-nicotynoyloxy-3_-O-propanoyloxymyrsinol	698.309	586.9	715.29926126	24.0190941368399	C40H45NO11	[M+H-H2O]+							1.68268e+06	2.67757e+06	1.21274e+07	2.3804e+06	1.20047e+06	5.96906e+06	621339	1.26277e+07	3.88491e+06	932492	1.5092e+06	1.07643e+06	5.9367e+06	1.37502e+07	4.56629e+06	7.55206e+06	8.61155e+06	8.8096e+06	3.53952e+06	4.24153e+06	3.62851e+06	2.10629e+06	3.89508e+06	3.83751e+06	4.30762e+06	4.3096e+06
M374T258	6a_Methylprednisolone	374.209	257.6	374.20932406	1.66767902496676	C22H30O5	[M]+							2.22839e+06	1.78071e+06	9.97146e+06	2.39513e+06	1.13043e+06	1.71531e+06	723664	3.76716e+06	3.07894e+06	1.14925e+06	1.22957e+06	1.25333e+06	1.03214e+06	1.45496e+06	1.49397e+06	1.11312e+06	4.644e+06	2.62763e+06	2.69424e+06	2.20444e+06	2.16946e+06	2.27745e+06	2.30908e+06	2.28098e+06	2.19454e+06	2.11821e+06
M347T291	6beta,11alpha-Dihydroxyprogesterone	347.222	290.6	346.2144	0.933121467848069	C21H30O4	[M+H]+	Organic oxides	Alcohols and polyols	C15363				1.46234e+07	2.51337e+07	5.38568e+06	1.14872e+07	1.50057e+07	1.82087e+07	1.21085e+07	1.94841e+07	2.01038e+07	1.88956e+07	2.00043e+07	1.70106e+07	2.67883e+07	9.82641e+06	1.37122e+07	2.51887e+07	8.03941e+06	1.64674e+07	1.82022e+07	1.75929e+07	2.011e+07	1.86025e+07	1.85882e+07	1.89728e+07	1.5351e+07	1.86077e+07
M305T464	6beta-Hydroxytestosterone	305.21	464.3	304.2038	3.19779718947736	C19H28O3	[M+H]+	Steroids and steroid derivatives	Androstane steroids	C14497		62-99-7	HMDB0006259	1.82995e+07	2.3826e+07	1.80816e+07	2.57188e+07	3.39019e+07	2.73953e+07	1.08201e+07	3.41211e+07	1.81831e+07	2.74315e+07	2.32098e+07	1.19701e+07	3.71554e+07	4.31613e+07	1.60201e+07	5.38476e+07	1.17073e+07	3.88252e+07	2.40021e+07	2.58728e+07	2.411e+07	2.49132e+07	2.34101e+07	2.38089e+07	2.36748e+07	2.36605e+07
M379T85	6beta-hydroxycortisol	379.21	85.2	378.46	4.258011196408021	C21H30O6	[M+H]+					53-35-0/		8.3035e+06	3.76934e+06	1.94067e+06	1.21432e+06	1.45503e+07	2.96386e+06	2.84875e+06	1.06994e+06	1.43111e+06	2.94198e+06	1.9493e+06	3.41739e+06	1.2275e+06	1.72518e+06	782076	6.4178e+06	1.01806e+06	5.22807e+06	3.25999e+06	3.60628e+06	3.44793e+06	3.44285e+06	3.43629e+06	3.2422e+06	3.24031e+06	3.23609e+06
M450T261	6b-hydroxy-2,2-dimethyl-14a-(2-methylbut-3-en-2-yl)-2,6b,7,7a,10,11,12,12a,14a,15-decahydro-8H,13H-pyrano[3,2-g]pyrrolo[1'',2''_4',5']pyrazino[1',2'_1,5]pyrrolo[2,3-b]indole-8,13-dione	450.234	260.9	449.2314446	10.7068792465791	C26H31N3O4	[M+H]+							842667	3.5639e+06	1.21131e+06	728968	1.44671e+06	806662	1.09117e+06	200555	2.08739e+06	1.39786e+06	1.73331e+06	1.931e+06	3.26778e+06	104719	436146	1.46148e+06	100322	1.11323e+06	1.56235e+06	548706	1.56221e+06	1.46942e+06	1.46503e+06	1.57515e+06	1.59346e+06	1.47814e+06
M321T231	6'-Dehydro-6'-oxoparomamine	321.156	231.2	321.1536	8.71849354406796	C12H23N3O7	[M]+			C17583	Biosynthesis of other secondary metabolites			347776	2.2852e+07	1.53696e+06	1.70887e+06	454356	3.46035e+06	1.7036e+06	584552	2.88901e+06	2.78479e+06	2.53478e+06	4.07031e+06	1.17668e+06	1.55728e+06	439264	721109	215081	1.85912e+06	2.95618e+06	1.12644e+06	2.51987e+06	2.67176e+06	2.52866e+06	2.51953e+06	2.67499e+06	2.51533e+06
M481T268	6'-Oxogentamicin X2	481.265	267.7	480.2431	29.7632467122309	C19H36N4O10	[M+H]+			C21267	Biosynthesis of other secondary metabolites			706034	205594	3.35715e+06	80741.8	490118	600353	646222	1.3648e+07	377984	430838	436480	692289	283634	3.25508e+06	808660	94768.4	2.86891e+06	6.96958e+06	1.85795e+06	1.62041e+06	1.85713e+06	1.86025e+06	1.95086e+06	1.90103e+06	1.85783e+06	2.01491e+06
M305T213	6'-Oxolividamine	305.171	212.9	305.1587	0.062639704530653	C12H23N3O6	[M]+			C21256	Biosynthesis of other secondary metabolites			1.23698e+06	5.8749e+06	724445	1.01062e+06	558987	478515	2.8166e+06	418777	4.89514e+06	3.30456e+06	3.2775e+06	731191	6.97614e+06	369605	1.80515e+06	3.4294e+06	1.02729e+06	495543	4.32151e+06	3.33969e+06	2.88733e+06	1.39904e+06	2.27633e+06	3.35405e+06	3.08915e+06	3.06305e+06
M495T614	6'-Oxo-G418	495.299	614.4	494.2588	4.4513049501953	C20H38N4O10	[M+H]+			C21268	Biosynthesis of other secondary metabolites			8.61358e+07	5.55738e+07	6.57461e+07	7.12941e+07	9.59376e+07	4.94974e+07	2.7873e+07	6.84025e+07	3.02038e+07	2.67794e+07	2.23373e+07	2.30646e+07	1.05637e+08	5.32689e+07	6.31967e+07	8.45968e+07	4.34746e+07	7.41664e+07	5.82303e+07	5.80374e+07	5.80575e+07	5.44281e+07	5.8056e+07	5.69797e+07	5.16444e+07	5.00192e+07
M241T44	6,7-DICHLORO-3-HYDROXY-2-QUINOXALINECARBOXYLIC ACID	240.953	43.6	257.959897348	3.05724099119872	C9H4Cl2N2O3	[M+H-H2O]+							5.38418e+06	2.3936e+07	4.02493e+06	2.57089e+07	1.81679e+07	2.38415e+07	6.22863e+06	6.15756e+06	2.64041e+07	3.08263e+07	7.35285e+07	4.44101e+07	4.85691e+06	4.59209e+07	1.6525e+07	1.41998e+07	1.18598e+07	2.78954e+07	7.86578e+06	2.05288e+07	2.07863e+07	2.08115e+07	2.07721e+07	1.97472e+07	2.08037e+07	1.97475e+07
M217T144	6-Aminopenicillanic acid	217.065	143.7	216.0569	1.49264389159079	C8H12N2O3S	[M+H]+	Carboxylic acids and derivatives	Amino acids, peptides, and analogues	C02954		551-16-6	HMDB0060618	2.86486e+06	2.32671e+06	3.70395e+06	3.21286e+06	3.92017e+06	1.35151e+06	871866	1.44763e+06	991724	998631	726715	129948	3.18352e+06	2.19941e+06	1.87761e+06	1.91632e+06	1.56431e+06	3.06849e+06	2.10339e+06	2.15447e+06	2.11601e+06	2.21568e+06	2.1238e+06	2.02859e+06	2.09895e+06	2.12028e+06
M319T55	6-Benzyl-2-(tert-butyl)-6,7-dihydro-4H-pyrazolo[1,5-a]pyrrolo[3,4-d]pyrimidine-5,8-dione	319.15	54.9	336.15862590819	2.79463371959531	C19H20N4O2	[M+H-H2O]+							7.243e+06	1.23718e+07	2.00555e+07	5.79188e+06	3.36029e+06	5.2926e+06	1.27783e+07	6.10263e+06	7.39435e+06	3.10161e+06	3.72267e+06	5.11387e+06	3.01791e+06	6.09082e+06	4.62887e+06	2.30413e+06	9.45185e+06	1.06134e+07	4.90204e+06	4.90024e+06	4.91643e+06	5.73176e+06	6.9477e+06	4.91933e+06	5.1397e+06	4.90377e+06
M185T562	6-Hexyltetrahydro-2H-pyran-2-one	185.154	562.2	184.146329884	0.508312823267553	C11H20O2	[M+H]+	Lactones	Delta valerolactones			710-04-3	HMDB0036784	2.46253e+07	4.53695e+06	9.84377e+06	4.72512e+07	2.97378e+07	8.25238e+07	1.45624e+07	3.3374e+07	1.08085e+07	1.42476e+07	3.3845e+07	2.73534e+07	1.64237e+07	3.49127e+07	3.26679e+07	8.52492e+07	2.04585e+07	5.06426e+07	3.18914e+07	3.02486e+07	3.24018e+07	3.4711e+07	3.57207e+07	3.27669e+07	3.23762e+07	3.23357e+07
M130T253	6-Hydroxyhexan-6-olide	130.065	252.7	130.063	0.521541255334207	C6H10O3	[M]+			C03241				1.64395e+07	1.50636e+06	70365.1	386846	6.65417e+07	551879	16568.3	667193	359753	189904	148845	11813.5	3.74737e+07	821713	322070	2.26556e+06	431337	790947	8.80436e+06	8.82064e+06	9.00267e+06	8.81025e+06	8.81418e+06	8.54402e+06	8.47588e+06	8.55831e+06
M249T232	6-Hydroxymelatonin	249.124	232	248.1161	0.401407334126727	C13H16N2O3	[M+H]+	Indoles and derivatives	Hydroxyindoles	C05643	Amino acid metabolism	2208-41-5	HMDB0004081	2.28252e+07	5.14059e+06	8.0591e+06	6.94364e+06	4.66196e+06	1.56614e+07	1.47871e+07	1.13323e+07	1.45798e+07	1.6454e+07	1.48539e+07	9.7463e+06	7.04293e+06	7.21908e+06	4.70804e+06	2.31321e+07	2.63078e+06	1.37193e+07	1.16422e+07	8.12107e+06	1.46131e+07	1.23161e+07	1.16811e+07	1.06796e+07	1.11401e+07	1.10504e+07
M368T232	6-Hydroxytryprostatin B	368.207	232.2	367.1896	26.9522453143512	C21H25N3O3	[M+H]+			C20513				3.51155e+06	1.11365e+06	4.80824e+06	3.02276e+06	1.19707e+06	5.06387e+06	3.89681e+06	5.32571e+06	6.20766e+06	5.4336e+06	4.26016e+06	4.29341e+06	1.8383e+06	1.56109e+06	1.85286e+06	1.5284e+06	839707	4.04937e+06	1.8737e+06	2.2191e+06	3.06643e+06	2.56452e+06	2.10086e+06	3.1987e+06	1.24747e+06	3.04158e+06
M488T321	6-Hydroxy-1-(hydroxymethyl)-5-{2-[2-(hydroxymethyl)-1-pyrrolidinyl]-2-oxoethyl}-1,4a-dimethyldecahydro-2-naphthalenyl phenylcarbamate	488.284	321.1	488.28863702887	8.47257873237374	C27H40N2O6	[M]+							927714	2.43412e+07	9.56879e+06	4.03877e+06	679500	2.10483e+06	2.24433e+06	2.17636e+06	7.46196e+06	2.24175e+06	6.78626e+06	6.33618e+06	789320	2.31808e+06	960115	329466	1.00026e+06	6.5789e+06	7.55703e+06	6.02999e+06	7.03247e+06	5.38051e+06	4.37169e+06	7.37104e+06	5.18909e+06	7.4466e+06
M491T533	6-Hydroxy-1-(hydroxymethyl)-5-{2-[(4-methoxybenzyl)amino]-2-oxoethyl}-1,4a-dimethyldecahydro-2-naphthalenyl propylcarbamate	491.313	532.8	490.3042870931499	2.31401885190209	C27H42N2O6	[M+H]+							1.23862e+06	46681.8	2.05759e+06	37085.5	1.03404e+06	124386	5.34698e+06	2.36115e+07	2.8279e+07	1.28043e+07	1.92612e+07	1.11768e+07	22764.2	14914.5	769193	10093.9	510582	45808.2	6.10627e+06	6.92586e+06	6.23001e+06	5.98306e+06	6.25304e+06	5.85644e+06	6.73931e+06	4.74203e+06
M371T369	6-Keto-prostaglandin F1a	371.257	369.4	370.2355	3.30372457374137	C20H34O6	[M+H]+	Fatty Acyls	Eicosanoids	C05961	Lipid metabolism	58962-34-8	HMDB0002886	2.26109e+08	5.65703e+08	7.21726e+08	9.75622e+07	8.0837e+07	7.04189e+08	3.94375e+08	1.21467e+09	3.20894e+08	3.1824e+08	4.50065e+08	4.05347e+08	9.92132e+07	2.65008e+08	2.52204e+07	5.42772e+07	2.77549e+07	2.91828e+08	3.58511e+08	3.70162e+08	3.64884e+08	3.77159e+08	4.05414e+08	3.70204e+08	3.70256e+08	3.34883e+08
M143T253	6-Methylquinoline	143.072	252.8	143.073499293	7.68347354213666	C10H9N	[M]+	Quinolines and derivatives				91-62-3	HMDB0033115	3.46203e+06	4.9416e+06	1.01765e+06	2.5271e+06	5.12678e+06	3.38636e+06	3.14514e+06	4.35066e+06	4.85638e+06	4.50037e+06	4.1194e+06	3.28749e+06	2.31869e+07	1.18073e+07	7.70485e+06	2.67289e+07	4.00337e+06	7.58207e+06	7.80901e+06	7.875e+06	7.67504e+06	8.09138e+06	7.67693e+06	7.81804e+06	7.81829e+06	7.61262e+06
M302T55_2	6-O-Methylnorlaudanosoline	302.135	55	301.1314	12.828710893254	C17H19NO4	[M+H]+			C05203		64710-33-4		2.67173e+06	1.7117e+07	3.73015e+07	5.35723e+07	9.97506e+06	9.1396e+06	5.63558e+06	2.03163e+07	1.02322e+07	3.04054e+06	2.07642e+06	1.80751e+06	2.37591e+06	1.07311e+07	6.36741e+06	1.30081e+06	1.72921e+07	1.26024e+07	1.4546e+07	9.66863e+06	1.19853e+07	1.1959e+07	9.23467e+06	1.21632e+07	1.15892e+07	1.15902e+07
M261T492	6-Paradol	261.185	492.2	278.1882	0.535001600459022	C17H26O3	[M+H-H2O]+	Benzene and substituted derivatives	Phenols and derivatives	C10482		27113-22-0	HMDB0030801	6.66067e+07	1.0409e+08	1.5069e+08	9.1974e+07	2.23222e+07	1.21111e+08	1.0004e+08	3.69941e+08	8.81567e+07	9.35947e+07	8.25487e+07	1.16003e+08	1.69321e+07	1.72667e+08	1.86706e+07	1.92836e+08	1.55423e+07	8.80195e+07	1.24068e+08	1.41342e+08	1.30589e+08	1.11633e+08	1.44744e+08	1.23995e+08	1.22926e+08	1.30788e+08
M259T426	6-Phosphogluconic acid	259.17	426.4	276.0246	0.171069203297944	C6H13O10P	[M+H-H2O]+	Organooxygen compounds	Carbohydrates and carbohydrate conjugates	C00345	Carbohydrate metabolism	921-62-0 / 53411-70-4	HMDB0001316	1.25436e+07	2.21335e+07	7.94861e+06	1.32743e+07	2.91921e+07	1.79967e+07	1.35462e+07	2.23312e+07	2.13234e+07	1.38817e+07	2.03382e+07	1.40502e+07	2.61089e+07	1.75347e+07	8.03716e+06	1.34974e+07	8.14532e+06	1.76211e+07	1.78915e+07	1.53799e+07	1.81568e+07	1.60457e+07	1.59715e+07	1.37883e+07	1.44652e+07	1.71281e+07
M379T52	6-Thioguanosine monophosphate	379.063	51.9	379.0352	0.099185640522691	C10H14N5O7PS	[M]+	Purine nucleotides	Purine ribonucleotides	C16619	Xenobiotics biodegradation and metabolism	15867-02-4	HMDB0060415	6.89471e+06	7.49346e+06	6.44742e+06	4.93178e+06	6.84808e+06	6.77882e+06	7.47028e+06	1.10311e+07	8.86142e+06	1.04972e+07	1.12562e+07	7.61101e+06	7.54006e+06	1.64906e+06	3.63222e+06	2.22534e+06	723876	7.38498e+06	3.31838e+06	4.06915e+06	4.00556e+06	3.99943e+06	2.88752e+06	5.1703e+06	3.70677e+06	4.01574e+06
M277T52	6-Tuliposide B	277.09	52.2	294.0951	6.97969176759306	C11H18O9	[M+H-H2O]+			C21186				1.74062e+07	2.50106e+06	6.3156e+07	1.91526e+07	1.5312e+07	9.3321e+06	1.50232e+06	2.27303e+07	2.5854e+06	2.09247e+06	2.24132e+06	1.63694e+06	2.53828e+06	1.71938e+07	1.39459e+07	3.2209e+06	2.02318e+07	3.06071e+07	1.5936e+07	1.58936e+07	1.719e+07	1.69071e+07	1.77064e+07	1.5943e+07	1.42839e+07	1.62996e+07
M168T35	6-hydroxy Chlorzoxazone	167.977	34.9	184.987970706	19.8640410722343	C7H4ClNO3	[M+H-H2O]+					1750-45-4		2.14221e+06	1.6485e+06	1.46037e+06	3.33402e+06	349538	356703	237809	301511	274324	258079	247289	236642	306241	2.35325e+06	2.53002e+06	1.76348e+06	2.00455e+06	2.37626e+06	1.65658e+06	1.82356e+06	1.65791e+06	1.6724e+06	1.65849e+06	1.60174e+06	2.14493e+06	1.65642e+06
M289T74	6-methyl-2-oxo-4,6-diphenyl-1,2,5,6-tetrahydropyridine-3-carbonitrile	289.14	74	288.126263146935	21.9992227465616	C19H16N2O	[M+H]+							1.7342e+07	8.71847e+06	2.29571e+06	3.72791e+06	8.46941e+07	7.24025e+06	2.2554e+07	4.86281e+07	2.30276e+07	3.04962e+07	2.91344e+07	1.99919e+07	1.96099e+07	2.46179e+07	2.58051e+07	1.97173e+07	5.07312e+07	3.50658e+07	1.44014e+07	1.70543e+07	9.42462e+06	1.38375e+07	1.68234e+07	1.59222e+07	1.19281e+07	1.69459e+07
M363T55	6-nitro-3-(2,3,6,7-tetrahydro-1H,5H-pyrido[3,2,1-ij]quinolin-9-ylmethylidene)-1,3-dihydroisobenzofuran-1-one	363.139	54.8	362.12665707756	14.779238820958	C21H18N2O4	[M+H]+							6.71671e+06	1.13937e+06	5.01886e+07	1.36187e+07	1.35074e+06	4.06775e+06	1.60435e+06	4.48767e+06	1.23928e+07	1.87691e+06	5.55939e+06	6.22265e+06	1.15037e+06	529072	4.64479e+06	1.06387e+06	7.9739e+06	1.34385e+07	6.06895e+06	2.38897e+06	6.49919e+06	6.54248e+06	6.06213e+06	6.09748e+06	6.09666e+06	8.69363e+06
M461T275	6-oxopristimerol derivative	461.263	275.1	478.271924316	4.09813412134031	C30H38O5	[M+H-H2O]+							3.4261e+06	1.01376e+07	378150	452979	2.60595e+07	980409	452997	3.5556e+06	1.53918e+06	1.51375e+06	1.57039e+06	227547	1.09902e+07	2.09528e+06	2.80361e+06	2.52976e+06	762344	1.59826e+06	3.22327e+06	3.22866e+06	3.7518e+06	3.46104e+06	5.69421e+06	5.06014e+06	3.78984e+06	3.79306e+06
M463T581	6-oxopristimerol	463.281	580.5	480.28757438	0.992098525202853	C30H40O5	[M+H-H2O]+							4.65055e+06	6.0851e+07	8.25869e+06	3.3067e+06	2.12491e+06	1.58942e+07	3.03099e+06	7.6336e+07	3.26677e+06	4.1056e+06	5.90494e+06	5.17104e+06	9.15316e+06	1.14487e+07	4.32315e+06	1.72888e+06	5.29207e+06	7.91483e+06	1.11694e+07	3.55875e+06	1.2308e+07	1.13804e+07	1.21384e+07	1.13216e+07	1.22141e+07	1.21528e+07
M229T336	6-(3-hydroxybutan-2-yl)-5-(hydroxymethyl)-4-methoxy-2H-pyran-2-one	229.108	336.3	228.099773624815	3.71167988967537	C11H16O5	[M+H]+	Endogenous Metabolites; Natural Products/Medicines						9.61895e+06	1.07143e+07	2.77677e+07	2.94654e+06	1.31825e+07	7.90325e+06	1.70703e+06	1.06679e+07	1.01886e+07	2.8741e+07	9.8421e+06	8.22997e+06	2.0196e+07	1.03408e+07	1.08668e+07	3.25171e+07	8.40744e+06	1.30566e+07	1.39015e+07	6.84835e+06	5.74222e+06	1.39302e+07	1.39745e+07	1.40042e+07	1.39823e+07	1.30008e+07
M258T55_2	6-(tert-butyl)-4-piperidinothieno[3,2-d]pyrimidine	258.134	55.3	275.14561838201	15.0479111455869	C15H21N3S	[M+H-H2O]+							1.11003e+07	7.75237e+07	1.96393e+07	1.27584e+07	2.24903e+07	551878	2.69062e+06	3.71181e+07	2.81632e+06	2.18593e+06	1.87744e+07	1.73436e+07	4.38159e+07	1.07216e+07	6.73498e+06	3.46967e+06	5.33899e+06	752062	1.49725e+07	5.58848e+06	1.58612e+07	1.58204e+07	1.50367e+07	1.58257e+07	1.49785e+07	1.54462e+07
M419T661	7a,12a-Dihydroxy-5b-cholestan-3-one	419.351	660.8	418.3447	3.04279000216668	C27H46O3	[M+H]+	Organic oxides	Alcohols and polyols	C05453	Lipid metabolism		HMDB0006887	4.59009e+06	1.40571e+07	6.57824e+06	1.47735e+07	5.32226e+06	2.69951e+06	8.51511e+06	2.59834e+06	2.91395e+06	6.85159e+06	2.76516e+06	3.57056e+06	5.05291e+06	9.83287e+06	1.29595e+07	5.48571e+06	4.28504e+06	4.0501e+06	1.43975e+07	1.44047e+07	1.44065e+07	1.37397e+07	1.49892e+07	1.30986e+07	1.41454e+07	1.41425e+07
M403T659	7a-Hydroxycholesterol	403.356	659.1	402.3498	2.37187933924243	C27H46O2	[M+H]+	Steroids and steroid derivatives	Cholestane steroids	C03594	Lipid metabolism	566-26-7	HMDB0001496	5.32813e+07	3.19968e+07	1.93692e+07	1.53771e+07	3.83857e+07	2.86875e+07	1.1199e+08	3.33124e+07	2.04315e+07	2.26073e+07	3.53464e+07	3.03119e+07	3.62982e+07	7.82242e+07	5.44491e+07	3.19464e+07	3.2993e+07	7.90683e+07	3.36957e+07	3.35373e+07	3.34374e+07	3.73954e+07	6.24741e+07	3.34034e+07	3.35224e+07	3.70733e+07
M189T417	7,8-Diaminononanoate	189.164	417.5	188.1525	21.1795825005479	C9H20N2O2	[M+H]+			C01037	Metabolism of cofactors and vitamins	21738-21-6		2.46524e+07	5.98957e+06	5.90912e+07	3.84023e+07	2.0528e+07	1.70299e+07	2.19644e+06	1.82959e+07	3.28544e+06	2.32842e+06	2.48571e+06	1.55035e+07	2.21437e+07	2.5012e+07	3.44106e+07	1.00776e+07	3.4494e+07	2.97769e+07	2.22074e+07	2.20253e+07	2.25184e+07	2.34465e+07	2.20105e+07	2.32607e+07	2.32917e+07	2.20403e+07
M256T55_2	7,8-Dihydromonapterin	256.093	54.8	255.0968	1.44028800851635	C9H13N5O4	[M+H]+			C21008	Metabolism of cofactors and vitamins			4.38726e+06	3.84851e+06	3.48491e+06	3.4463e+06	4.59446e+06	1.54501e+07	2.34532e+07	2.72987e+07	2.55445e+07	2.56341e+07	2.35366e+07	1.21877e+07	4.40387e+06	5.24067e+06	3.22279e+06	3.78618e+06	4.04154e+06	5.20767e+06	1.07456e+07	7.191e+06	1.08056e+07	8.46825e+06	9.66464e+06	9.09226e+06	1.62069e+07	9.44144e+06
M315T55	7,8-Dihydropteroic acid	315.119	55	314.1127	4.36660990494811	C14H14N6O3	[M+H]+	Pteridines and derivatives	Pterins and derivatives	C00921	Metabolism of cofactors and vitamins	2134-76-1	HMDB0001412	304755	2.22539e+06	506590	1.48736e+06	280724	2.1497e+06	1.73142e+06	2.25375e+06	2.43538e+06	1.52461e+06	2.451e+06	1.87031e+06	322908	650418	267351	279819	318250	274415	435032	1.0912e+06	1.2803e+06	1.15692e+06	1.15455e+06	1.16156e+06	885690	1.12841e+06
M547T471	7,15-bis(3,4-dimethoxyphenyl)-19-oxa-4,18-diazahexacyclo[10.6.1.0?a,??a.0?l,???.0?a???,?a???.0?a???,?a???]nonadec-8-en-12-ol	547.286	470.6	546.27298696459	10.2999828974548	C32H38N2O6	[M+H]+	Endogenous Metabolites; Natural Products/Medicines						1.05653e+07	2.37303e+06	1.2703e+06	2.16552e+06	8.83478e+06	6.26518e+06	3.44016e+06	6.77352e+06	7.8144e+06	1.60565e+07	1.23542e+07	4.84028e+06	6.40809e+06	1.53467e+06	1.49421e+06	2.14974e+06	865201	4.30713e+06	6.31411e+06	6.32946e+06	6.20287e+06	6.42379e+06	3.63331e+06	6.3554e+06	8.00647e+06	3.99715e+06
M179T144	7-Aminomethyl-7-carbaguanine	179.082	143.8	179.0807	5.58404348409008	C7H9N5O	[M]+	Pyrrolopyrimidines	Pyrrolo[2,3-d]pyrimidines	C16675	Metabolism of cofactors and vitamins		HMDB0011690	6.2551e+06	5.60442e+06	1.26962e+06	648956	1.02999e+06	610189	677124	1.92015e+06	697757	1.10343e+07	755964	846067	1.31455e+06	794411	3.90137e+06	733252	656636	4.03277e+06	2.0661e+06	1.54293e+06	1.16372e+06	1.86031e+06	1.74083e+06	1.52772e+06	1.24993e+06	1.61471e+06
M224T35	7-CHLOROKYNURENIC ACID	224.011	35	223.003620732	0.431818465908476	C10H6ClNO3	[M+H]+					18000-24-3		1.52818e+06	3.01274e+06	2.0603e+07	2.35566e+07	2.73208e+06	1.35688e+07	5.97778e+06	1.45716e+07	9.01723e+06	5.11981e+06	5.1145e+07	2.17829e+07	1.8079e+06	4.914e+06	3.53566e+07	8.73584e+06	1.45446e+07	2.43707e+07	1.38718e+07	1.37471e+07	2.44974e+07	1.40679e+07	1.6358e+07	1.13861e+07	1.68447e+07	1.19268e+07
M367T683	7-Dehydrocholesterol	367.335	682.7	384.3392	8.80395279503326	C27H44O	[M+H-H2O]+	Steroids and steroid derivatives	Cholestane steroids	C01164	Lipid metabolism	434-16-2	HMDB0000032	4.84324e+07	1.21925e+07	5.97975e+06	6.99939e+06	3.96116e+07	7.54298e+06	4.13761e+07	1.0233e+07	1.59206e+07	1.15518e+07	1.45282e+07	1.27677e+07	6.59712e+07	2.24417e+07	9.00756e+06	1.15709e+08	5.5901e+06	7.07394e+07	2.84001e+07	2.15862e+07	5.58167e+07	3.75488e+07	3.3322e+07	3.91523e+07	3.8811e+07	3.80875e+07
M383T582	7-Dehydrodesmosterol	383.331	582.4	382.3236	1.36696341594877	C27H42O	[M+H]+	Steroids and steroid derivatives	Cholestane steroids	C05107	Lipid metabolism	1715-86-2	HMDB0003896	4.36145e+08	5.03089e+08	5.31887e+07	3.05641e+08	2.6715e+08	1.79156e+08	4.98213e+06	758602	7.47323e+06	1.84526e+07	9.15974e+06	5.10786e+06	1.81128e+08	7.49078e+07	4.08253e+08	5.40694e+07	7.89421e+07	2.81451e+08	8.65074e+07	8.6932e+07	1.14012e+08	9.99137e+07	8.06333e+07	1.04748e+08	8.38546e+07	7.78183e+07
M389T264_1	7-Hydroxyprochlorperazine	389.135	263.7	389.132862	6.52215141571667	C20H24ClN3OS	[M]+					52172-19-7		192376	526531	91696	117266	721969	1.0223e+06	629410	187107	139862	944906	978962	131449	488983	541847	449679	188182	171518	520335	1.94205e+06	1.78311e+06	1.85339e+06	1.79219e+06	1.85884e+06	1.6737e+06	1.87189e+06	1.76411e+06
M264T291	7-Mercaptoheptanoylthreonine	264.123	290.6	263.1191	12.0246915075854	C11H21NO4S	[M+H]+			C16594				699375	2.76703e+06	680830	2.52366e+06	156463	704120	551913	85538.9	429046	570241	170587	203121	620593	602899	515771	180316	174651	140149	5.26989e+06	5.20275e+06	1.72588e+06	4.89397e+06	5.11856e+06	5.03287e+06	5.2106e+06	4.93501e+06
M149T79	7-Methylxanthine	149.043	78.8	166.0491	8.27949536684295	C6H6N4O2	[M+H-H2O]+	Imidazopyrimidines	Purines and purine derivatives	C16353	Biosynthesis of other secondary metabolites	552-62-5	HMDB0001991	424344	1.34467e+07	6.26726e+06	2.99639e+06	1.45468e+06	7.73119e+06	1.61491e+07	7.82895e+06	1.36055e+07	1.4397e+07	1.37201e+07	1.37847e+07	297213	6.65677e+06	2.8455e+06	1.80887e+06	1.95714e+06	5.35821e+06	7.72259e+06	7.72679e+06	7.8788e+06	7.73811e+06	7.8756e+06	7.72886e+06	7.86889e+06	7.87805e+06
M299T74_1	7-Methylxanthosine	299.124	74.1	299.0992	10.0144253531239	C11H15N4O6	[M]+			C16352	Biosynthesis of other secondary metabolites			4.31404e+06	4.65588e+06	2.13676e+06	2.15501e+06	6.518e+06	3.40069e+06	3.71193e+06	4.89035e+06	4.42309e+06	5.83706e+06	5.77417e+06	3.22844e+06	7.23197e+06	2.93298e+06	3.37561e+06	1.02757e+07	2.87126e+06	1.40885e+06	4.27424e+06	4.09725e+06	4.90625e+06	4.1757e+06	4.09872e+06	4.09763e+06	4.0973e+06	3.82448e+06
M231T74_3	7-Methyl-3-methylene-6-(3-oxobutyl)-3,3a,4,7,8,8a-hexahydro-2H-cyclohepta[b]furan-2-one	231.135	73.9	248.141244509145	5.14630348057816	C15H20O3	[M+H-H2O]+							1.13928e+07	1.03649e+08	7.26209e+06	1.25369e+07	4.34995e+07	2.94518e+06	328846	4.1187e+06	740019	2.01091e+06	5.11031e+06	1.49877e+06	3.99249e+07	2.94119e+06	9.43884e+06	1.2147e+07	2.13347e+06	1.1071e+07	1.43657e+07	1.43695e+07	1.43796e+07	1.438e+07	1.42164e+07	1.43952e+07	1.31775e+07	1.37668e+07
M311T248	7-OXOCALLITRISIC ACID, METHYL ESTER	311.197	247.5	328.203844756	0.286777004359206	C21H28O3	[M+H-H2O]+					155473-19-1		2.07822e+07	1.10824e+07	1.01768e+07	2.48704e+07	1.62612e+07	1.33062e+07	2.02579e+07	1.84523e+07	1.2554e+07	1.15078e+07	2.62245e+07	3.67759e+07	1.34864e+07	9.30306e+06	4.63176e+06	1.18991e+07	4.03898e+06	1.35879e+07	8.61933e+06	1.03877e+07	1.04843e+07	1.42444e+07	1.13595e+07	1.13558e+07	1.04399e+07	1.14075e+07
M407T389	7-Oxodeoxycholate	407.279	389.5	406.2719	0.244755871371226	C24H38O5	[M+H]+			C04643		911-40-0		5.83852e+07	1.45352e+08	9.8944e+07	4.21767e+07	1.00937e+08	7.95638e+07	2.06592e+08	3.13498e+08	9.04139e+07	1.939e+08	6.37295e+07	2.74792e+08	1.12784e+08	8.42127e+07	6.52312e+07	1.0301e+08	3.16543e+07	9.29403e+07	7.69064e+07	1.26774e+08	1.06486e+08	1.06818e+08	1.02652e+08	1.13765e+08	1.37886e+08	1.20711e+08
M391T462_3	7-oxolithocholic acid	391.296	461.5	390.5561	29.9371933268133	C24H38O4	[M+H]+	Organooxygen compounds	Alcohols and polyols			4651-67-6/		2.28543e+08	5.09594e+08	1.76323e+08	2.87762e+08	3.4479e+08	2.69092e+08	2.17788e+08	5.91632e+08	3.11602e+08	3.39109e+08	2.50894e+08	2.29589e+08	3.67222e+08	3.55717e+08	2.2834e+08	2.78488e+08	1.72613e+08	3.557e+08	3.33453e+08	2.94926e+08	3.04278e+08	3.16573e+08	3.20572e+08	3.20538e+08	3.20942e+08	3.17254e+08
M222T270	7-(2-aminophenyl)heptanoic acid	222.149	270.1	221.1415714	0.686926342261012	C13H19NO2	[M+H]+	Endogenous Metabolites; Natural Products/Medicines						4.48778e+06	5.74066e+06	6.70398e+06	2.78609e+06	4.32567e+06	1.62482e+07	7.71005e+06	1.9002e+07	1.13717e+07	2.27589e+07	1.77809e+07	7.52399e+06	4.10403e+06	9.76896e+06	5.19784e+06	4.26357e+06	2.55681e+06	1.31048e+07	5.7853e+06	5.80615e+06	5.79352e+06	6.18651e+06	6.62203e+06	6.16919e+06	5.25316e+06	5.79024e+06
M185T44_2	7-(2-thienyl)[1,2,4]triazolo[4,3-a]pyrimidine	185.024	43.9	202.0313169052	1.52902224370031	C9H6N4S	[M+H-H2O]+							6.28679e+07	2.32717e+07	2.1458e+07	9.39282e+06	4.58852e+07	9.50527e+06	2.48042e+07	1.07185e+07	7.60764e+06	9.67363e+06	2.30031e+07	3.02727e+07	5.45177e+07	1.81496e+07	3.19585e+07	2.06729e+07	1.09272e+07	8.33275e+06	3.03108e+07	3.02963e+07	3.82567e+07	3.36557e+07	3.39888e+07	3.53303e+07	1.92902e+07	2.67592e+07
M382T294	7-{[(1S,4aS,6S,8aR)-6-hydroxy-5,5,8a-trimethyl-2-methylidene-decahydronaphthalen-1-yl]methoxy}-2H-chromen-2-one	382.223	293.8	382.21440945266	21.1671142856114	C24H30O4	[M]+	Endogenous Metabolites; Natural Products/Medicines						5.42491e+06	5.31667e+06	851072	4.16456e+06	916204	5.82313e+06	4.25409e+06	7.7826e+06	8.14745e+06	1.02115e+07	1.07905e+07	7.11585e+06	1.41288e+06	4.75748e+06	3.20745e+06	1.14011e+06	1.01399e+06	6.23066e+06	4.54033e+06	2.07454e+06	3.57819e+06	4.53032e+06	4.3609e+06	4.31552e+06	4.38206e+06	4.82326e+06
M321T573	8,9-DiHETrE	321.24	573	338.2457	5.70912535506592	C20H34O4	[M+H-H2O]+	Fatty Acyls	Eicosanoids	C14773	Lipid metabolism; Nervous system	192461-96-4	HMDB0002311	394388	1.39666e+07	5.74959e+06	2.77641e+06	1.2399e+06	8.84496e+06	1.95459e+07	5.02739e+06	1.57637e+07	1.53803e+07	1.33065e+07	1.51548e+07	105503	6.7616e+06	2.57805e+06	1.03169e+06	1.27842e+06	5.18289e+06	7.34804e+06	8.24195e+06	8.00856e+06	8.37209e+06	8.23967e+06	7.8073e+06	8.11918e+06	8.51713e+06
M321T397	8,9-EET	321.242	397.4	320.2351	0.859165096932463	C20H32O3	[M+H]+	Fatty Acyls	Fatty acids and conjugates	C14769	Circulatory system; Nervous system; Sensory system; Endocrine system; Lipid metabolism	81246-85-7 / NA	HMDB0002232	5.74314e+06	4.55809e+07	1.47543e+07	8.48384e+06	7.68901e+06	2.10776e+07	2.44815e+07	1.92491e+07	2.73769e+07	2.61595e+07	3.11508e+07	2.6826e+07	5.54399e+06	1.85139e+07	7.47794e+06	5.01869e+06	5.68523e+06	1.54702e+07	2.06468e+07	2.06228e+07	2.07356e+07	2.06227e+07	2.13508e+07	2.01697e+07	2.06234e+07	2.08539e+07
M307T503	8,11,14-Eicosatrienoic acid	307.226	503.2	306.2559	0.365066944193866	C20H34O2	[M+H]+	Fatty Acyls	Fatty acids and conjugates	C03242	Lipid metabolism	1783-84-2	HMDB0002925	4.50985e+06	3.86649e+06	2.12671e+07	2.33104e+06	1.28923e+07	6.49451e+06	9.33997e+06	1.26113e+07	1.51509e+07	1.31438e+07	1.42307e+07	7.67103e+06	9.74496e+06	1.22874e+06	3.87717e+06	9.68753e+06	6.48405e+06	6.19614e+06	1.12178e+07	1.15355e+07	1.10954e+07	1.1219e+07	1.01934e+07	1.09531e+07	1.03409e+07	1.12408e+07
M237T93	8-Amino-3,8-dideoxy-D-manno-octulosonate	237.085	92.8	237.0849	0	C8H15NO7	[M]+			C21333				1.20306e+07	1.33273e+06	1.08697e+07	1.22007e+06	1.10425e+07	8.87794e+06	990063	6.95173e+06	1.11377e+06	1.15305e+06	1.24899e+06	1.02834e+06	1.78077e+07	2.1342e+07	1.515e+07	1.1211e+07	1.5068e+07	1.34723e+07	1.73093e+07	1.10223e+07	1.20454e+07	1.1638e+07	1.1004e+07	1.09342e+07	1.10099e+07	1.52755e+07
M170T562	8-Amino-7-oxononanoate	170.118	561.7	187.1208	25.4764789319398	C9H17NO3	[M+H-H2O]+			C01092	Metabolism of cofactors and vitamins	4707-58-8		8.6076e+06	1.06481e+07	5.12458e+06	8.59635e+06	9.13261e+06	8.48498e+06	8.40112e+06	8.81924e+06	7.52301e+06	1.00354e+07	9.69002e+06	7.30045e+06	8.43823e+06	1.08415e+07	4.74892e+06	8.98929e+06	4.93245e+06	9.52263e+06	8.44561e+06	8.86574e+06	1.05466e+07	8.78265e+06	8.51872e+06	8.38972e+06	8.84291e+06	8.38075e+06
M299T593_1	8-Anilino-1-naphthalene sulfonate	299.062	592.9	299.0616	1.33751529787562	C16H13NO3S	[M]+	Naphthalenes	Naphthalene sulfonic acids and derivatives	C11326		82-76-8	HMDB0061854	8.99252e+06	1.43125e+07	6.07312e+07	5.25401e+07	2.85477e+07	1.09615e+07	1.98411e+06	2.28252e+06	2.2277e+06	2.56746e+06	2.47248e+06	2.50312e+06	1.5441e+07	1.14206e+07	1.05742e+07	9.98692e+06	2.42938e+06	4.23805e+07	5.76649e+06	1.44671e+07	1.49071e+07	1.4194e+07	1.60333e+07	1.42093e+07	1.47586e+07	1.4173e+07
M556T639	8-Ethyl-12-methyl-3-vinylbacteriochlorophyllide d	556.172	638.9	556.2325	15.1887515046065	C33H32MgN4O3	[M]+			C18157	Metabolism of cofactors and vitamins			2.60751e+07	4.80413e+06	1.7137e+07	8.10763e+06	1.25439e+07	1.8998e+07	1.14711e+08	1.40485e+08	1.36205e+08	5.30679e+07	7.01978e+07	1.194e+08	1.84487e+07	6.17663e+07	7.10611e+07	7.6561e+06	1.53907e+07	1.31759e+08	7.18524e+07	7.18673e+07	8.06468e+07	8.10176e+07	9.59286e+07	3.99185e+07	4.57265e+07	8.54006e+07
M146T324	8-Hydroxyquinoline	146.06	324.2	145.0528	0.027670640628943	C9H7NO	[M+H]+			C19434		148-24-3		3.20354e+07	4.05765e+06	1.95753e+06	2.79782e+07	2.81793e+07	3.37519e+07	1.71979e+07	1.96868e+07	2.97136e+06	1.68124e+07	2.06709e+07	1.37444e+07	2.53253e+07	2.54932e+07	2.21526e+07	2.26789e+07	2.48474e+07	2.87022e+07	2.55339e+07	2.4233e+07	2.47409e+07	2.63276e+07	2.47782e+07	2.54268e+07	2.35875e+07	2.41787e+07
M140T689	8-Isoquinoline methanamine (hydrochloride)	140.081	688.7	157.089149352	2.96507813680007	C11H11N	[M+H-H2O]+							1.65581e+08	1.10054e+08	1.27515e+08	8.43135e+07	3.78019e+08	1.57064e+08	8.32363e+07	7.31791e+07	8.96077e+07	2.34164e+08	6.91421e+07	7.59272e+07	1.10969e+08	1.28876e+08	7.85123e+07	1.07663e+08	8.74308e+07	8.61904e+07	1.00114e+08	1.03233e+08	1.00254e+08	1.03167e+08	1.14978e+08	9.06037e+07	1.0348e+08	9.25154e+07
M202T195	8-Methoxykynurenate	202.045	194.6	219.0532	5.27606019846227	C11H9NO4	[M+H-H2O]+	Quinolines and derivatives	Quinoline carboxylic acids	C05830	Amino acid metabolism	2929-14-8	HMDB0060426	5.51178e+08	5.57018e+08	5.93319e+08	5.4244e+08	4.62638e+08	4.95104e+08	4.07653e+08	4.96568e+08	3.75981e+08	3.36107e+08	2.9452e+08	3.41516e+08	4.57642e+08	5.8356e+08	5.19853e+08	4.62091e+08	5.74152e+08	4.74249e+08	4.83066e+08	4.77471e+08	4.80852e+08	4.77142e+08	4.76182e+08	4.81055e+08	4.76312e+08	4.64261e+08
M252T253	8-Propyloxycaffeine	252.123	252.8	252.122240398	0.269167423247533	C11H16N4O3	[M]+							9.58998e+06	6.38575e+06	1.15272e+06	1.09525e+06	5.9768e+06	1.72219e+06	5.89477e+06	7.13914e+06	4.43661e+06	1.48895e+07	9.10722e+06	1.32945e+06	7.14858e+06	4.10066e+06	5.83134e+06	689754	5.00145e+06	8.74773e+06	4.34231e+06	3.61841e+06	3.45102e+06	2.87074e+06	4.72142e+06	4.35664e+06	4.39126e+06	4.4004e+06
M361T547	8-iso-16-cyclohexyl-tetranor Prostaglandin E2	361.231	547.3	378.240624198	5.78631795535359	C22H34O5	[M+H-H2O]+					53319-30-5		6.72453e+06	3.62426e+06	1.49528e+06	4.59874e+06	6.64602e+06	3.30312e+06	1.09254e+07	4.90755e+06	3.89782e+06	4.97752e+06	3.87391e+06	1.13333e+07	5.19448e+06	9.3221e+06	6.5179e+06	5.4909e+06	1.35935e+06	9.2611e+06	5.69674e+06	4.21512e+06	5.0227e+06	4.60505e+06	5.50069e+06	2.09827e+06	4.0767e+06	4.16672e+06
M377T356	8-sio Prostaglandin E2 isopropyl ester	377.269	356.1	394.271924316	0.530125719331934	C23H38O5	[M+H-H2O]+					330589-21-4		1.87778e+07	2.21869e+07	1.53094e+07	6.59757e+06	2.24937e+07	9.79229e+06	1.33123e+07	1.27802e+07	1.88758e+07	7.79741e+07	2.0232e+07	2.53275e+07	4.4214e+07	2.11593e+07	1.80034e+07	3.57113e+07	3.22398e+07	2.47661e+07	1.82388e+07	2.36011e+07	2.21023e+07	2.71596e+07	2.25289e+07	2.16987e+07	1.1596e+07	1.89045e+07
M278T220	8-(2,3-dihydroxy-3-methylbutyl)-7-methoxy-2H-chromen-2-one	278.113	219.5	278.115423689095	7.27648899687388	C15H18O5	[M]+	Endogenous Metabolites; Natural Products/Medicines						1.10444e+07	1.61566e+07	6.33224e+06	1.16469e+07	1.92274e+06	1.38425e+07	1.08816e+07	1.32767e+07	1.42923e+07	1.22359e+07	1.59901e+07	1.00431e+07	1.40618e+07	9.15681e+06	9.97751e+06	2.46101e+07	5.78431e+06	1.41716e+07	1.25987e+07	1.29997e+07	1.20511e+07	1.13942e+07	1.23618e+07	1.20332e+07	1.20308e+07	1.20508e+07
M431T677	8-[2-(3,4-dihydroxy-2,5-dimethoxyoxolan-3-yl)ethyl]-4a,7,8-trimethylspiro[2,3,5,6,7,8a-hexahydro-1H-naphthalene-4,2'-oxirane]-2,3-diol	431.269	676.6	430.256668176	11.7231333576261	C22H38O8	[M+H]+							8.0839e+06	5.45143e+07	3.35454e+07	1.02902e+07	1.51115e+07	6.61494e+07	3.47514e+07	5.71864e+07	3.49161e+07	7.67745e+07	1.23447e+07	1.0227e+08	1.45516e+07	1.20578e+07	1.08697e+07	1.32205e+08	5.91574e+06	1.63617e+07	2.55122e+07	1.43367e+07	1.90144e+07	1.71559e+07	1.47193e+07	1.45138e+07	1.4555e+07	1.44269e+07
M408T289	9b-hydroxy-6,6,9a-trimethyl-3-oxo-1H,3H,5H,5aH,6H,7H,8H,9H,9aH,9bH-naphtho[1,2-c]furan-9-yl 2-acetamido-3-methylbutanoate	408.25	289.1	407.2307877986	28.5026575647077	C22H33NO6	[M+H]+	Endogenous Metabolites; Natural Products/Medicines						1.86294e+06	8.55736e+06	1.27157e+07	5.39113e+06	1.73193e+06	3.77984e+06	1.00815e+06	1.22117e+07	5.54864e+06	1.30082e+06	5.23362e+06	4.13816e+06	1.28078e+06	1.29765e+06	3.82174e+06	1.53306e+06	5.43473e+06	4.41925e+06	3.18224e+06	3.18393e+06	3.63111e+06	3.52415e+06	3.27896e+06	2.83842e+06	4.25531e+06	3.54155e+06
M304T325	9,10,16-trihydroxy palmitic acid	304.228	324.8	304.224952	8.70400976118527	C16H32O5	[M]+							918660	1.2686e+06	1.23727e+06	994009	3.00316e+06	1.38376e+06	1.47367e+06	3.53794e+06	2.36616e+06	2.98503e+06	2.67694e+06	1.31594e+06	4.72045e+06	4.87096e+06	650258	1.46722e+06	679490	2.04783e+06	1.94534e+06	1.94668e+06	1.39544e+06	1.88227e+06	2.12927e+06	1.97513e+06	1.88279e+06	1.88114e+06
M297T471	9,10-DHOME	297.242	470.7	314.2457	0.091582581348092	C18H34O4	[M+H-H2O]+	Fatty Acyls	Fatty acids and conjugates	C14828	Lipid metabolism	263399-34-4	HMDB0004704	1.34677e+08	2.36639e+08	1.59582e+08	1.95964e+08	1.67534e+08	1.82441e+08	1.74063e+08	6.13976e+08	2.16193e+08	2.09561e+08	1.88147e+08	1.38043e+08	3.51923e+07	1.44758e+08	1.14883e+08	1.45047e+08	1.59921e+08	1.9067e+08	1.89776e+08	1.89771e+08	2.13517e+08	1.91117e+08	1.86497e+08	1.86391e+08	1.82054e+08	1.80913e+08
M299T506_1	9,10-Dihydroxystearate	299.255	506.4	316.2614	2.11859734149757	C18H36O4	[M+H-H2O]+			C19622				2.61038e+07	1.93047e+07	3.27461e+07	4.22126e+07	2.15509e+07	3.32001e+07	3.22438e+07	3.24015e+07	2.87788e+07	1.5716e+07	1.96213e+07	3.21151e+07	3.83602e+07	3.39601e+07	3.29884e+07	2.33821e+07	1.79894e+07	1.6854e+07	2.48486e+07	2.35851e+07	2.41306e+07	2.41497e+07	2.15317e+07	2.22379e+07	2.15114e+07	2.13685e+07
M276T433	9,12-Octadecadiynoic Acid	276.204	432.6	276.208921	18.1785992160113	C18H28O2	[M]+					2012-14-8		9.15845e+07	6.87642e+07	1.02744e+07	1.74608e+08	9.03603e+07	6.44674e+07	3.09456e+07	7.42618e+07	3.94219e+07	4.43224e+07	3.05945e+07	2.90756e+07	3.50502e+07	3.03412e+07	2.5442e+07	8.6182e+07	4.6615e+06	1.92129e+07	7.15146e+07	5.14511e+07	5.15012e+07	5.6667e+07	5.49571e+07	5.14742e+07	5.21899e+07	4.79709e+07
M181T250	9-AMINO-1,2,3,4-TETRAHYDROACRIDINE HYDROCHLORIDE	181.105	249.7	198.115698448	15.8164693045975	C13H14N2	[M+H-H2O]+							3.44576e+06	736849	1.30734e+06	7.01269e+06	4.01303e+06	1.07272e+07	2.09451e+06	4.21783e+06	1.53337e+06	2.17147e+06	4.05015e+06	2.07184e+06	2.559e+06	7.50562e+06	4.43063e+06	1.15532e+07	3.10918e+06	6.75225e+06	4.34415e+06	4.29601e+06	4.21311e+06	4.2933e+06	3.96281e+06	4.15622e+06	4.21166e+06	4.216e+06
M295T537	9-OxoODE	295.227	537.5	294.2195	0.677444813481815	C18H30O3	[M+H]+	Fatty Acyls	Lineolic acids and derivatives	C14766	Lipid metabolism	54232-59-6	HMDB0004669	5.54051e+07	5.46849e+07	3.82781e+07	5.83239e+07	7.35423e+07	5.63128e+07	1.91219e+07	7.93235e+06	1.89806e+07	7.34102e+06	8.02972e+06	7.37271e+06	5.54444e+07	1.16268e+07	3.99832e+07	7.0233e+07	3.60792e+07	5.72595e+07	4.48411e+07	4.45722e+07	4.47193e+07	1.61516e+07	4.47672e+07	4.4718e+07	4.3899e+07	4.48254e+07
M281T263	9-Riburonosyladenine	281.095	263.3	281.076	7.55617235059053	C10H11N5O5	[M-H2O+NH4]+			C11501				1.97171e+06	3.42599e+06	855207	1.69514e+06	2.04972e+06	1.07627e+06	3.1017e+06	2.68172e+06	4.2845e+06	940028	6.89875e+06	3.1267e+06	1.77559e+06	1.33208e+06	963496	3.26816e+06	883832	2.35392e+06	1.63267e+06	3.11005e+06	1.49412e+06	3.08582e+06	3.08242e+06	3.08722e+06	3.10274e+06	2.40229e+06
M276T74_2	9-benzyl-2,3,4,9-tetrahydro-1H-carbazol-4-one	276.144	74	275.131014173785	18.8663727918152	C19H17NO	[M+H]+							1.08658e+06	1.27843e+07	3.80624e+06	2.26389e+06	2.29257e+06	8.426e+06	5.01232e+06	4.69931e+06	6.85389e+06	6.09743e+06	8.66747e+06	7.56751e+06	1.38501e+06	5.80057e+06	1.99599e+06	1.65347e+06	1.44898e+06	3.26982e+06	5.47478e+06	4.67462e+06	4.67561e+06	4.78985e+06	4.79055e+06	4.2592e+06	4.67312e+06	4.73322e+06
M284T662	9-cis-Retinal	284.214	662.4	284.214	1.40739218676826	C20H28O	[M]+	Prenol lipids	Retinoids	C16681	Metabolism of cofactors and vitamins	514-85-2	HMDB0006218	1.53796e+06	7.64968e+06	1.28109e+06	2.00727e+06	9.38669e+06	5.93158e+06	1.54657e+06	6.09026e+06	1.63345e+06	8.30425e+06	6.88388e+06	1.30215e+06	8.48928e+06	1.54989e+06	1.08731e+06	1.09088e+07	1.04519e+06	1.03113e+07	3.19676e+06	6.12147e+06	7.23413e+06	2.8544e+06	5.66079e+06	6.10223e+06	6.12829e+06	5.65824e+06
M301T492	9-cis-Retinoic acid	301.216	492.4	300.2089	1.09476579577241	C20H28O2	[M+H]+	Prenol lipids	Retinoids	C15493	Cancer: overview; Metabolism of cofactors and vitamins; Endocrine system; Cancer: specific types; Immune system	5300-03-8	HMDB0002369	1.9219e+07	5.36093e+07	3.8372e+07	2.58892e+07	1.64529e+07	1.36525e+08	1.21836e+08	2.30273e+08	1.06913e+08	1.14534e+08	1.32993e+08	1.20579e+08	3.63179e+07	7.6933e+07	3.67792e+07	1.03282e+07	3.04697e+07	7.74018e+07	8.29146e+07	7.93854e+07	7.78073e+07	7.77435e+07	7.87092e+07	7.91984e+07	7.7627e+07	7.76483e+07
M332T271	9-hydroxy-7-(2-hydroxypropan-2-yl)-1,4a-dimethyl-1,2,3,4,4a,9,10,10a-octahydrophenanthrene-1-carboxylic acid	332.197	271	332.19875938838	5.59724783691649	C20H28O4	[M]+	Endogenous Metabolites; Natural Products/Medicines						2.03672e+07	1.84557e+06	3.63111e+07	7.11671e+06	1.92041e+06	2.45963e+06	1.51042e+06	7.89982e+06	1.04586e+07	1.77217e+06	1.95459e+06	2.26699e+06	3.03653e+06	7.69392e+06	736908	2.79962e+06	6.19625e+06	2.15983e+07	4.45713e+06	4.92915e+06	5.4678e+06	5.4567e+06	5.46745e+06	5.45174e+06	5.17304e+06	5.46973e+06
M266T632	9-octadecenal	266.256	631.6	266.26096571	18.6501337059889	C18H34O	[M]+							1.18307e+06	818149	879021	1.06854e+07	1.48447e+06	3.65449e+07	1.68517e+06	3.42509e+07	1.109e+06	1.66866e+07	2.36881e+07	1.02261e+06	1.72867e+07	1.05085e+08	1.37548e+07	3.06886e+07	2.00096e+07	2.05638e+07	1.66337e+07	2.56265e+07	2.82616e+07	1.97008e+07	1.94636e+07	1.9819e+07	2.07937e+07	2.08802e+07
M281T451	10E,12Z-Octadecadienoic acid	281.248	451	280.240230268	0	C18H32O2	[M+H]+	Fatty Acyls	Lineolic acids and derivatives	C04056	Lipid metabolism	2420-56-6	HMDB0005048	4.18148e+07	5.04003e+07	4.1575e+07	3.98343e+07	9.48933e+07	5.76283e+07	6.47612e+07	1.42222e+08	1.04763e+08	1.4912e+08	1.47877e+08	6.88227e+07	7.37428e+07	4.12911e+07	3.63441e+07	8.29209e+07	1.97662e+07	6.27522e+07	6.41075e+07	6.40736e+07	6.99729e+07	6.68781e+07	6.56647e+07	6.4141e+07	5.99777e+07	6.40925e+07
M270T94	10,11-Dihydroxycarbamazepine	270.097	94.4	270.1004	12.2178283290248	C15H14N2O3	[M]+	Benzazepines	Dibenzazepines	C07495	Xenobiotics biodegradation and metabolism	35079-97-1	HMDB0060568	1.20847e+07	2.73216e+06	6.22382e+06	4.64012e+06	1.42365e+07	9.50158e+06	2.39415e+06	7.99088e+06	1.43762e+06	2.72862e+06	2.81536e+06	1.70171e+06	1.76229e+07	5.78123e+06	1.60295e+07	1.67799e+07	8.96899e+06	1.41995e+07	3.79732e+06	7.69375e+06	8.0034e+06	8.00311e+06	8.00197e+06	7.99411e+06	7.97622e+06	7.48367e+06
M849T364_1	10-Acetyldocetaxel	849.356	364	849.357170095	1.37762610733357	C45H55NO15	[M]+					125354-16-7		4.35657e+06	1.1067e+06	720785	2.78765e+06	1.16146e+07	7.58716e+06	8.53046e+06	1.10337e+07	1.06741e+07	1.28421e+07	1.19121e+07	2.26899e+06	7.61881e+06	6.87241e+06	1.39077e+06	1.71111e+06	4.69529e+06	8.36688e+06	2.89362e+06	5.80076e+06	5.86641e+06	5.56626e+06	5.59412e+06	5.57247e+06	5.84296e+06	5.58346e+06
M296T138	10-Deoxymethynolide	296.197	138	296.1988	7.42749916783714	C17H28O4	[M]+			C11993		81644-19-1		2.55694e+06	295388	84481.4	3.19697e+06	2.33715e+06	7.17202e+06	451518	1.02667e+06	168144	2.2655e+06	3.98643e+06	5.82747e+06	4.47227e+06	7.72555e+06	4.0401e+06	4.63555e+06	3.81515e+06	1.48535e+07	4.1357e+06	4.28432e+06	4.14584e+06	3.64914e+06	4.13011e+06	4.19046e+06	1.34813e+06	2.68441e+06
M255T248_1	10-Hydroxycarbazepine	255.113	247.9	254.1055	0.089650182164302	C15H14N2O2	[M+H]+	Benzazepines	Dibenzazepines	C07493	Xenobiotics biodegradation and metabolism	29331-92-8	HMDB0060676	1.96739e+06	5.77911e+06	1.40383e+06	5.48974e+06	5.22447e+06	5.63863e+06	3.66473e+06	7.24782e+06	7.6532e+06	3.33005e+06	3.0054e+06	3.25543e+06	4.95435e+06	4.04161e+06	3.83962e+06	6.4578e+06	1.95209e+06	6.76072e+06	5.07668e+06	4.97956e+06	5.27618e+06	4.96417e+06	5.30277e+06	1.59591e+06	5.26959e+06	5.63246e+06
M171T562	10-Hydroxydecanoic acid	171.138	562.5	188.1412	25.3245770521004	C10H20O3	[M+H-H2O]+			C02774		1679-53-4		3.49191e+07	3.12076e+07	2.58721e+07	3.45955e+07	1.84579e+07	4.92507e+07	3.19733e+07	1.35612e+07	3.07467e+07	3.44045e+07	2.74363e+07	2.86698e+07	1.44299e+07	9.84408e+06	2.46536e+07	2.71582e+07	3.06104e+07	9.01081e+06	2.66032e+07	2.68467e+07	2.68688e+07	1.47589e+07	2.75204e+07	2.6961e+07	1.47774e+07	2.69151e+07
M851T250	10-Pyrene-PC	850.552	249.5	849.530854925	16.3059695350811	C50H76NO8P	[M+H]+					95864-17-8		82254.2	1.68042e+06	2.03492e+06	770181	579143	57586.5	2.59633e+06	34117.2	46413.6	461635	115238	59044.7	48151.2	1.36391e+06	1.41448e+06	44707.3	56779.8	46136.5	3.3002e+06	2.48284e+06	2.71656e+06	2.05815e+06	1.74999e+06	2.54903e+06	1.89041e+06	3.12919e+06
M275T407	10-deoxygerfelin	275.277	406.6	274.2687	4.083158388417871	C15H14O5	[M+H]+	Organooxygen compounds	Ethers					1.89793e+07	1.67684e+07	9.57663e+07	2.21341e+07	1.30675e+08	8.6729e+07	5.1418e+07	1.46179e+07	1.74698e+07	5.28479e+07	6.48942e+07	4.0404e+07	8.04242e+07	8.08943e+07	7.66658e+07	1.62455e+08	1.7052e+07	7.59854e+07	4.24341e+07	5.40123e+07	2.92807e+07	4.29724e+07	5.38355e+07	4.1577e+07	4.57444e+07	4.25995e+07
M186T112	10-hydroxy-2E-decenoic acid	186.124	112.2	186.125594442	8.56655777867579	C10H18O3	[M]+							2.27837e+07	1.30391e+07	7.63205e+06	1.9419e+07	2.88404e+07	1.74321e+07	2.66599e+07	2.95517e+07	2.78731e+07	1.05667e+07	3.22718e+07	1.84097e+07	2.4213e+07	1.42745e+07	1.34389e+07	1.86942e+07	5.47092e+06	1.07933e+07	1.30975e+07	1.31064e+07	1.29813e+07	1.32061e+07	1.94558e+07	1.30215e+07	1.30612e+07	1.2994e+07
M293T604	11Z-Eicosenoic acid	293.284	603.7	310.2872	13.0726709573378	C20H38O2	[M+H-H2O]+	Fatty Acyls	Fatty acids and conjugates	C16526	Lipid metabolism	26764-41-0/5561-99-9	HMDB0002231	1.12061e+07	3.25915e+06	1.97265e+06	9.70128e+06	9.44876e+06	9.13868e+06	1.38328e+07	4.07878e+06	1.40425e+07	1.62882e+07	1.61203e+07	9.97591e+06	7.42139e+06	6.23636e+06	4.38899e+06	1.96932e+06	1.57027e+06	3.16856e+06	3.88718e+06	3.8957e+06	6.05734e+06	5.61279e+06	3.86631e+06	3.76836e+06	3.71133e+06	3.71663e+06
M287T357	11alpha,17beta-Dihydroxyandrost-4-en-3-one	287.201	357.4	304.2038	14.742309034162	C19H28O3	[M+H-H2O]+			C15306		426212		1.1755e+07	1.74517e+07	9.06841e+06	1.42059e+07	3.82186e+06	1.56977e+07	1.02544e+07	2.21975e+07	1.85978e+07	2.01489e+07	1.67622e+07	8.53431e+06	3.93922e+06	1.65882e+07	8.02943e+06	1.7355e+07	1.28662e+06	2.43424e+07	1.45882e+07	1.49812e+07	1.49453e+07	1.49535e+07	1.75849e+07	1.49951e+07	1.38182e+07	1.49966e+07
M301T433	11alpha,17beta-Dihydroxy-17-methylandrost-4-en-3-one	301.216	432.6	318.2195	11.7324600717955	C20H30O3	[M+H-H2O]+			C14555		1807-02-9		2.34806e+07	8.32125e+07	1.71568e+07	2.33855e+07	4.71313e+07	5.43705e+07	3.04864e+07	4.56532e+07	3.03461e+07	4.03585e+07	3.85199e+07	2.49179e+07	4.48927e+07	6.86722e+07	3.58872e+07	8.12572e+07	3.7124e+07	3.68067e+07	4.75057e+07	4.7524e+07	4.75149e+07	4.66229e+07	4.64287e+07	4.63371e+07	4.63431e+07	4.6337e+07
M317T537	11beta,17beta-Dihydroxy-17alpha-methylandrosta-1,4-dien-3-one	317.21	536.5	316.2038	4.65305316125935	C20H28O3	[M+H]+	Organic oxides	Alcohols and polyols	C15287				2.0966e+07	4.58422e+07	6.43218e+06	2.04972e+06	3.65469e+06	4.25767e+06	1.17322e+07	2.1759e+06	2.80979e+06	1.40399e+07	7.09443e+06	1.11063e+07	1.55254e+07	1.36704e+06	1.68819e+06	2.2326e+06	7.16685e+06	1.7735e+06	1.30653e+07	1.0805e+07	1.14383e+07	1.07802e+07	1.08157e+07	1.11554e+07	1.14913e+07	4.04714e+06
M363T224	11b,21-Dihydroxy-3,20-oxo-5b-pregnan-18-al	363.216	224.3	362.2093	1.31051287701123	C21H30O5	[M+H]+	Organic oxides	Alcohols and polyols	C05473	Lipid metabolism		HMDB0006754	6.32126e+06	9.38183e+06	4.39432e+06	1.85831e+06	9.76999e+06	6.19412e+06	7.40304e+06	3.47923e+07	7.46948e+06	9.46534e+06	1.10904e+07	6.34682e+06	3.10956e+06	1.72185e+06	6.32949e+06	9.52343e+06	2.77789e+06	9.61487e+06	1.12009e+07	7.71528e+06	8.20392e+06	7.01306e+06	9.55733e+06	9.8942e+06	5.36057e+06	9.51569e+06
M354T519	11b-PGF2a	354.272	519.3	354.2406	22.3894061728955	C20H34O5	[M]+	Fatty Acyls	Eicosanoids	C05959	Lipid metabolism	38432-87-0	HMDB0010199	770109	3.72013e+06	551989	3.00449e+06	2.54078e+06	5.99388e+06	419344	1.0979e+06	1.08456e+06	4.40161e+06	2.63788e+06	3.00785e+06	3.05721e+06	2.95425e+06	720964	4.0157e+06	3.67452e+06	1.71809e+06	2.26839e+06	2.31223e+06	2.83811e+06	2.8374e+06	2.71291e+06	3.25243e+06	1.04792e+06	2.85886e+06
M339T452	11,12-DiHETrE	339.252	452.4	338.2457	2.58215056002662	C20H34O4	[M+H]+	Fatty Acyls	Eicosanoids	C14774	Lipid metabolism; Nervous system	192461-95-3/NA	HMDB0002314	7.50636e+06	5.3126e+07	1.77202e+07	1.14569e+07	9.82812e+06	2.51844e+07	3.10894e+07	2.37924e+07	3.28053e+07	3.00366e+07	3.73772e+07	3.28324e+07	7.4428e+06	2.50825e+07	1.02015e+07	5.65947e+06	7.48166e+06	1.7454e+07	2.54944e+07	2.54997e+07	2.54956e+07	2.54963e+07	2.55017e+07	2.49157e+07	2.52692e+07	2.52692e+07
M202T242	11-Aminoundecanoic acid	202.18	241.8	201.1729	1.10792144047043	C11H23NO2	[M+H]+			C19325		2432-99-7/NA		8.02618e+06	9.35853e+06	4.60203e+06	9.24924e+06	7.32815e+06	1.59388e+07	1.38233e+07	1.61391e+07	2.12286e+07	1.75213e+07	1.52605e+07	1.32827e+07	5.08638e+06	7.06847e+06	6.11659e+06	5.77853e+06	2.48819e+06	1.12761e+07	1.11138e+07	1.19681e+07	1.05645e+07	1.11158e+07	1.0895e+07	9.77468e+06	1.10254e+07	1.07414e+07
M369T326	11-Dehydro-thromboxane B2	369.225	325.9	368.2199	0.496869045518091	C20H32O6	[M+H]+	Fatty Acyls	Eicosanoids	C05964	Lipid metabolism; Nervous system	67910-12-7	HMDB0004242	5.42725e+06	6.00623e+06	9.24852e+06	5.22858e+06	6.5915e+06	3.84679e+06	3.45085e+06	7.08609e+06	3.13197e+06	3.0405e+06	5.41943e+06	3.32814e+06	1.62101e+07	4.09524e+06	6.31247e+06	2.16336e+07	4.08813e+06	9.34706e+06	4.35752e+06	4.63221e+06	5.74131e+06	5.94853e+06	5.92552e+06	5.93227e+06	5.93683e+06	4.91222e+06
M323T466	11-Deoxy prostaglandin F1?	323.258	466	340.2613596455	12.9133794328347	C20H36O4	[M+H-H2O]+	Endogenous Metabolites						1.4853e+07	7.97107e+06	1.34387e+07	5.67599e+06	1.92036e+07	1.62498e+07	1.14725e+07	1.77315e+07	1.30931e+07	2.37266e+07	3.00063e+06	7.46157e+06	1.70847e+07	1.01173e+07	9.50017e+06	9.14344e+06	1.597e+07	1.23802e+07	9.18637e+06	1.00841e+07	1.02325e+07	1.02517e+07	8.20553e+06	1.01115e+07	1.02574e+07	9.33665e+06
M530T276	11-KETOROCKOGENIN ACETATE	530.319	275.8	530.324353812	6.95741788498589	C31H46O7	[M]+							1.07966e+06	3.90778e+06	1.97146e+06	695178	242562	6.25921e+06	933131	2.99e+06	709992	2.66876e+06	2.56746e+06	1.83684e+06	267762	452697	194655	675777	1.4826e+06	525595	2.90865e+06	2.7902e+06	2.51822e+06	2.38175e+06	2.52983e+06	2.52439e+06	2.43255e+06	2.92308e+06
M401T345	11-O-Demethyl-17-O-deacetylvindoline	401.208	345.3	400.1998	1.55530414799159	C22H28N2O5	[M+H]+			C04318				517342	490192	1.24004e+07	6.14078e+06	525548	2.71411e+06	504458	2.42367e+06	2.80441e+06	615551	1.46516e+06	1.92114e+06	553289	1.08902e+06	1.25373e+06	275243	3.05394e+06	1.9787e+06	1.80593e+06	2.02014e+06	1.93091e+06	1.95568e+06	1.95517e+06	1.93135e+06	1.93977e+06	2.02508e+06
M282T634	12(S)-hydroxy-16-Heptadecynoic Acid	282.221	633.6	282.219481	4.67364559955753	C17H30O3	[M]+					148019-74-3		9.77008e+06	4.856e+06	2.36317e+06	8.44747e+06	2.7523e+07	1.14443e+07	1.00374e+07	1.39462e+07	1.87207e+07	2.78967e+07	2.57783e+07	2.30419e+07	1.33034e+08	1.63724e+07	6.32555e+06	1.19322e+07	5.15862e+06	6.83027e+06	2.4518e+07	2.06119e+07	2.38982e+07	2.42981e+07	2.39028e+07	2.47835e+07	2.34134e+07	2.2713e+07
M297T396	12,13-DHOME	297.242	395.6	314.2457	12.5621547426291	C18H34O4	[M+H-H2O]+	Fatty Acyls	Fatty acids and conjugates	C14829	Lipid metabolism		HMDB0004705	8.19791e+08	2.12454e+08	2.47189e+08	4.74118e+07	5.75621e+08	1.1632e+09	1.28883e+08	1.80483e+08	2.51806e+07	1.3722e+08	1.90044e+08	2.18213e+07	2.20793e+08	4.89e+08	2.8182e+08	9.43946e+08	4.13944e+08	3.62383e+08	2.54868e+08	2.43848e+08	2.42649e+08	2.54935e+08	2.55461e+08	1.74608e+08	2.56026e+08	2.38283e+08
M211T83	12-HYDROXY-4,4-BISNOR-4,8,11,13-PODOCARPATETRAEN-3-ONE	211.108	83.2	228.115029752	1.91488716673588	C15H16O2	[M+H-H2O]+							2.03686e+07	2.4067e+07	6.94349e+06	1.41669e+07	1.52324e+07	1.16003e+07	9.90761e+06	8.21426e+06	1.11286e+07	1.28108e+07	1.31293e+07	8.86074e+06	3.36845e+07	1.42916e+07	1.13121e+07	3.57404e+07	7.14969e+06	1.82981e+07	1.61934e+07	1.58243e+07	1.58178e+07	1.59612e+07	1.60781e+07	1.58177e+07	1.58673e+07	1.52818e+07
M199T562	12-Hydroxydodecanoic acid	199.169	562.4	216.1725	22.2624448020574	C12H24O3	[M+H-H2O]+	Hydroxy acids and derivatives	Medium-chain hydroxy acids and derivatives	C08317		505-95-3	HMDB0002059	3.91527e+07	4.62494e+07	2.09885e+07	4.88926e+07	3.31395e+07	6.46836e+07	5.1419e+07	1.04847e+08	7.03219e+07	8.14468e+07	7.5526e+07	4.81655e+07	3.38413e+07	4.918e+07	2.17126e+07	3.00502e+07	1.17784e+07	7.50177e+07	3.66075e+07	3.81678e+07	2.61212e+07	3.82934e+07	4.05169e+07	3.87139e+07	4.06743e+07	4.12122e+07
M317T404	12-Keto-leukotriene B4	317.211	403.6	334.2144	0.232150920145249	C20H30O4	[M+H-H2O]+	Fatty Acyls	Eicosanoids	C05949	Lipid metabolism	136696-10-1	HMDB0004234	6.9993e+06	1.04765e+07	2.34393e+06	4.72235e+06	5.161e+06	1.32969e+07	1.18632e+06	8.14982e+07	4.26464e+06	1.30804e+07	1.05309e+07	2.69526e+06	4.93669e+06	2.83129e+07	4.30705e+06	3.83343e+06	5.90347e+06	6.63131e+06	1.72695e+07	1.27465e+07	1.27839e+07	1.26396e+07	1.33477e+07	1.29754e+07	1.34385e+07	1.25492e+07
M336T585	12-Keto-tetrahydro-leukotriene B4	336.327	585.3	336.2301	6.49523464668482	C20H32O4	[M]+	Fatty Acyls	Eicosanoids	C02165	Sensory system; Nervous system; Digestive system; Endocrine system; Lipid metabolism; Signaling molecules and interaction	71160-24-2	HMDB0002995	1.12262e+08	1.53069e+08	1.0273e+08	8.17948e+07	8.89773e+07	1.18184e+08	1.09512e+08	1.04889e+08	2.33762e+08	2.44546e+08	2.18232e+08	9.57037e+07	2.13587e+08	3.65877e+08	5.28528e+08	9.02416e+07	4.71704e+07	1.99736e+08	1.55305e+08	1.11359e+08	1.1279e+08	1.23403e+08	1.54941e+08	1.70325e+08	1.409e+08	1.45196e+08
M279T662	13S-hydroxyoctadecadienoic acid	279.229	661.8	296.2351	4.061185665587131	C18H32O3	[M+H-H2O]+	Fatty Acyls	Lineolic acids and derivatives	C14762	Lipid metabolism; Endocrine system	5204-88-6/29623-28-7	HMDB0004667	6.95112e+06	4.27649e+06	3.59672e+06	1.07571e+07	3.15173e+06	1.03184e+07	1.14882e+07	1.92264e+07	1.65365e+07	9.55768e+06	9.82189e+06	1.10936e+07	2.34952e+06	7.33595e+06	1.54852e+06	3.14103e+06	2.0026e+06	5.56319e+06	7.32642e+06	7.31359e+06	7.64683e+06	7.45198e+06	7.64095e+06	7.30477e+06	7.35039e+06	7.30584e+06
M296T380	13(R)-HODE	296.23	380.3	296.23514489	17.3678898153355	C18H32O3	[M]+					10219-69-9		1.45758e+07	9.60137e+06	4.48338e+06	5.53644e+06	2.25368e+07	9.74204e+06	1.09071e+07	2.38233e+07	1.16942e+07	1.66444e+07	1.51965e+07	3.31842e+06	2.21477e+07	1.03601e+07	3.10988e+06	9.14206e+06	2.41498e+06	2.70073e+07	1.10864e+07	1.04277e+07	1.02797e+07	1.11053e+07	1.39523e+07	1.30161e+07	1.0384e+07	1.11047e+07
M277T368	13(S)-HOT	277.216	368	294.2195	15.6342401056543	C18H30O3	[M+H-H2O]+	Carboxylic acids and derivatives	Alcohols and polyols	C16316	Lipid metabolism	87984-82-5		6.10048e+07	4.72448e+07	3.84464e+07	5.42223e+07	6.64156e+07	4.74805e+07	2.44023e+07	2.9828e+07	3.56015e+07	5.83539e+06	6.32818e+06	5.78032e+06	5.98929e+07	4.32091e+07	3.5398e+07	6.18402e+07	3.85664e+07	6.72139e+07	5.29489e+07	4.20283e+07	4.22409e+07	1.62134e+07	4.56551e+07	4.55357e+07	4.41074e+07	4.22951e+07
M293T435	13(S)-HpOTrE	293.211	435.3	310.214409448	12.3615994783931	C18H30O4	[M+H-H2O]+			C04785	Lipid metabolism	67597-26-6		4.42594e+06	5.57579e+06	2.84016e+06	3.42143e+07	4.39369e+06	5.15359e+07	1.96174e+07	2.37925e+07	2.66892e+07	7.18145e+06	4.76098e+07	2.23651e+07	1.78939e+07	7.0336e+06	2.06031e+07	5.08293e+07	4.37568e+06	3.37549e+07	6.65248e+06	2.37991e+07	2.24881e+07	2.40029e+07	1.77922e+07	2.28553e+07	2.37996e+07	2.38055e+07
M358T386	13,14-dihydro Prostaglandin F1&alpha	358.274	386.4	358.271924326	6.07265219562361	C20H38O5	[M]+					20592-20-5		3.09563e+06	4.10705e+07	3.65843e+07	1.51041e+06	5.31193e+06	1.21792e+07	1.04138e+07	1.83906e+07	2.56666e+07	5.76438e+06	3.4521e+07	8.38147e+06	3.33146e+06	7.10753e+06	3.96652e+06	7.43348e+06	6.71642e+06	9.16557e+06	1.8885e+07	1.6436e+07	1.62979e+07	1.64197e+07	1.78439e+07	1.86048e+07	1.93641e+07	1.05808e+07
M356T477	13,14-dihydro-15(R)-Prostaglandin E1	356.266	476.8	356.256274262	12.359642267317	C20H36O5	[M]+					201848-10-4		9.84598e+06	2.23135e+08	3.85291e+07	4.70775e+07	7.61949e+07	9.28421e+07	2.08081e+07	1.64472e+08	2.68315e+07	4.47296e+07	2.37046e+08	6.75748e+07	8.08537e+07	1.47718e+08	7.96169e+07	2.2172e+07	1.02464e+07	1.16317e+08	9.32172e+07	4.2565e+07	7.04822e+07	6.25515e+07	9.55643e+07	8.2241e+07	7.90487e+07	6.19877e+07
M298T233	13,14-dihydro-15-keto-tetranor PGE2	298.184	232.7	298.178025	19.3672493275231	C16H26O5	[M]+					20675-85-8		2.27229e+06	430251	1.79396e+06	639870	4.86978e+06	6.92643e+06	1.55606e+06	2.45376e+07	3.15155e+06	4.78962e+06	3.51015e+06	3.27759e+06	1.87592e+06	7.44746e+06	321230	9.5914e+06	3.14105e+06	3.88862e+06	4.98453e+06	4.75466e+06	5.07905e+06	5.10036e+06	5.08183e+06	5.23642e+06	4.98887e+06	4.93821e+06
M372T283	13,14-dihydro-16,16-difluoro PGJ2	372.222	282.7	372.211215858	26.1667772188528	C20H30F2O4	[M-H2O+NH4]+							2.9991e+06	2.8288e+06	5.63205e+06	5.36506e+06	6.42807e+06	4.01156e+06	6.23466e+06	7.53887e+06	3.59078e+06	2.81003e+06	3.66085e+06	3.98433e+06	3.9388e+06	2.02785e+06	1.52871e+06	2.57443e+06	1.27003e+06	5.23407e+06	3.14766e+06	3.52982e+06	3.04999e+06	3.04751e+06	3.14858e+06	2.9504e+06	3.03586e+06	3.15064e+06
M334T422	13,16,19-Docosatrienoic acid	334.295	421.7	334.2872	22.4357977212205	C22H38O2	[M]+	Carboxylic acids and derivatives	Carbonyl compounds	C16534				365288	756779	2.00733e+06	4.79594e+06	1.62497e+06	5.32191e+06	406171	1.48732e+06	1.81885e+06	378435	1.1916e+06	321237	377770	259689	1.5967e+06	827384	261947	2.03691e+06	4.17685e+06	4.73014e+06	4.89555e+06	4.89664e+06	3.855e+06	4.89507e+06	4.89443e+06	5.70484e+06
M522T522	13-Hydroxy-6-(1-hydroxyethyl)-9-isopropyl-12,14-dimethyl-3-methylene-15-nonyl-1-oxa-4,7,10-triazacyclopentadecane-2,5,8,11-tetrone	522.354	522.1	539.3570324	8.235029928871	C28H49N3O7	[M+H-H2O]+							1.5181e+07	1.31777e+07	4.14623e+07	1.67855e+07	3.5416e+07	2.38797e+07	3.63085e+07	4.6482e+07	1.30551e+08	2.90798e+07	5.57651e+07	4.43641e+07	8.5766e+07	1.88599e+08	4.19038e+07	5.79113e+06	3.55514e+07	1.52432e+08	3.49014e+07	5.86781e+07	3.55185e+07	3.51004e+07	4.00472e+07	3.59753e+07	4.78019e+07	3.588e+07
M295T490	13-L-Hydroperoxylinoleic acid	295.227	490.5	312.2301	2.37106006028866	C18H32O4	[M+H-H2O]+	Fatty Acyls	Lineolic acids and derivatives	C04717	Lipid metabolism	33964-75-9	HMDB0003871	2.02857e+07	4.6914e+07	1.83282e+07	3.2006e+07	2.36091e+07	3.14031e+07	2.69485e+07	5.74764e+07	2.4286e+07	2.37564e+07	2.49898e+07	4.18892e+07	3.99391e+07	2.16357e+07	2.51135e+07	3.49902e+07	1.93853e+07	3.45445e+07	1.91019e+07	1.89189e+07	1.91139e+07	2.05775e+07	1.91124e+07	2.39688e+07	1.9067e+07	2.89363e+07
M277T493	13-OxoODE	277.216	492.7	294.2195	15.633995680012	C18H30O3	[M+H-H2O]+	Fatty Acyls	Lineolic acids and derivatives	C14765	Lipid metabolism	54739-30-9	HMDB0004668	3.16437e+07	4.42956e+07	1.41017e+07	1.68608e+07	8.12979e+07	7.80285e+07	1.36313e+07	2.11222e+07	3.7065e+07	1.26268e+07	3.76802e+06	1.11671e+07	6.07955e+07	5.49179e+07	4.68461e+07	2.82269e+07	4.50926e+07	7.31393e+07	2.2396e+07	2.24172e+07	2.24523e+07	2.35749e+07	2.45079e+07	2.36571e+07	2.24499e+07	6.84544e+06
M490T419	13-hydroxy-2,6,6,10,11-pentamethyl-14-(4,5,6-trihydroxy-6-methylheptan-2-yl)tetracyclo[8.7.0.0??,???.0?a?a,?a???]heptadec-14-en-5-one	490.361	418.8	490.365824717574	8.81944764023314	C30H50O5	[M]+	Endogenous Metabolites; Natural Products/Medicines						1.58354e+06	4.29934e+06	1.66824e+06	675089	1.76952e+06	5.52719e+06	4.65435e+06	5.43349e+06	5.51928e+06	8.71788e+06	1.23449e+07	6.70457e+06	2.85408e+06	4.83649e+06	1.18207e+06	1.25063e+06	945898	3.78076e+06	4.4473e+06	7.98039e+06	5.99381e+06	5.4412e+06	5.77507e+06	6.14778e+06	5.34362e+06	6.03537e+06
M540T503	13-hydroxy-6-(1-hydroxyethyl)-12,14-dimethyl-3-methylidene-15-nonyl-9-(propan-2-yl)-1-oxa-4,7,10-triazacyclopentadecane-2,5,8,11-tetrone	540.37	503.2	539.357050945534	11.4237443864709	C28H49N3O7	[M+H]+	Endogenous Metabolites; Natural Products/Medicines						5.94918e+06	3.68901e+07	3.92147e+06	1.7742e+07	5.04629e+06	1.76246e+07	2.46424e+07	2.04068e+07	2.89834e+07	2.44385e+07	2.36172e+07	2.36938e+07	1.1917e+07	3.25273e+06	7.42165e+06	3.87218e+07	1.48939e+07	3.28731e+07	8.45607e+06	1.48129e+07	1.51653e+07	1.4933e+07	1.48869e+07	1.54853e+07	1.76867e+07	1.48849e+07
M473T351	13-(acetyloxy)-1-hydroxy-8-(hydroxymethyl)-4,12,12,15-tetramethyl-5-oxotetracyclo[8.5.0.0??,???.0?a?a,?a?l]pentadeca-3,8-dien-14-yl (2E)-2-methylbut-2-enoate	473.25	350.6	472.246103511845	7.7749903380969	C27H36O7	[M+H]+	Endogenous Metabolites; Natural Products/Medicines						9.73309e+06	1.23468e+06	4.22912e+07	1.02026e+07	1.26076e+07	3.16591e+06	1.74224e+06	1.51254e+07	1.51378e+07	5.18591e+06	6.77059e+06	3.36648e+06	3.11052e+06	3.88872e+06	1.73693e+07	1.27355e+06	1.13673e+07	1.45435e+07	7.5607e+06	7.52475e+06	6.65748e+06	7.59378e+06	3.84941e+06	6.49485e+06	6.51824e+06	8.15958e+06
M414T386	14alpha-Hydroxy-5beta-cholest-7-ene-3,6-dione	414.301	386.4	414.3134	0.567404434298056	C27H42O3	[M]+			C16509				1.38173e+07	3.39579e+07	4.81275e+07	1.28013e+07	1.65278e+07	1.94156e+07	3.65819e+08	1.21061e+08	4.54264e+07	4.336e+07	2.5544e+08	7.1682e+08	1.70264e+07	5.89801e+07	6.25482e+07	7.05639e+07	4.31231e+07	1.7561e+07	1.08251e+08	1.02267e+08	1.05151e+08	1.08301e+08	1.08102e+08	3.92269e+07	1.03982e+08	1.08117e+08
M344T290	14(S)-HDHA	344.244	289.5	344.489	25.1423705380415	C22H32O3	[M]+							1.27178e+08	1.32041e+08	7.50433e+07	7.13661e+07	1.60473e+08	9.01928e+07	7.36867e+07	1.06891e+08	7.68671e+07	9.44294e+07	9.18475e+07	7.55852e+07	1.46391e+08	1.34174e+08	1.13198e+08	1.7244e+08	9.5906e+07	1.14465e+08	1.18546e+08	1.21728e+08	1.12356e+08	1.18554e+08	1.16555e+08	1.1908e+08	1.19164e+08	4.03325e+07
M328T454	15S-HETE-d8	328.285	454	328.284532	0.816364327576196	C20H24D8O3	[M]+					84807-87-4		2.23991e+08	1.72412e+08	7.99293e+07	7.79017e+07	8.19268e+07	2.8955e+09	9.25661e+08	2.04476e+08	3.66597e+08	1.64725e+08	4.24088e+08	1.49935e+08	9.35945e+07	5.99068e+08	8.50646e+07	1.01449e+08	8.54023e+07	2.08607e+08	2.55689e+08	1.52113e+08	2.56233e+08	2.61785e+08	2.63621e+08	2.46992e+08	3.1398e+08	2.47562e+08
M321T53	15-Acetyl-4-deoxynivalenol	321.129	52.6	338.136553058	0.370748203979321	C17H22O7	[M+H-H2O]+	Prenol lipids	Sesquiterpenoids			88337-96-6	HMDB0033444	2.76147e+06	5.81758e+06	1.67869e+06	4.79721e+06	1.07469e+06	1.31061e+07	3.3717e+06	1.24895e+07	1.17967e+07	3.5136e+06	9.18687e+06	1.04549e+07	1.57228e+06	1.32249e+06	699421	1.78882e+06	795581	4.49773e+06	3.50546e+06	5.30014e+06	5.2756e+06	5.07591e+06	5.29757e+06	6.16248e+06	5.13025e+06	4.8726e+06
M554T639_3	15-Demethoxy-epsilon-rhodomycin	554.191	638.9	571.2054	12.3892281921262	C29H33NO11	[M+H-H2O]+			C18641				4.0339e+07	5.14916e+07	1.12517e+07	5.26304e+07	7.68089e+07	7.4622e+07	1.09313e+08	9.05741e+07	1.40434e+08	1.11695e+08	1.86437e+08	8.92345e+07	8.24697e+07	2.46099e+07	5.17113e+07	1.05436e+08	1.53264e+07	5.64508e+07	7.03318e+07	5.95289e+07	7.27568e+07	7.28133e+07	6.89024e+07	7.26236e+07	8.36726e+07	7.26562e+07
M316T275	15-Deoxy-d-12,14-PGJ2	316.209	275.2	316.2038	17.3935428211113	C20H28O3	[M]+	Fatty Acyls	Eicosanoids	C14717	Lipid metabolism	87893-55-8	HMDB0005079	1.00593e+07	1.20689e+07	2.79513e+06	9.26718e+06	1.63125e+07	3.51068e+06	1.98725e+06	2.1647e+07	5.42498e+06	2.89388e+06	3.128e+06	2.10712e+06	4.97593e+06	6.87926e+06	3.07567e+06	2.94163e+06	9.00166e+06	4.06293e+06	5.51238e+06	7.13182e+06	3.86099e+06	8.12732e+06	7.44529e+06	7.49514e+06	7.06332e+06	7.31327e+06
M390T274	15-Deoxy-?12,14-prostaglandin J2-2-glycerol ester	390.238	274.1	390.240624203335	5.4433464023387	C23H34O5	[M]+	Endogenous Metabolites						909865	1.7018e+06	619170	874501	4.9382e+06	3.07914e+06	2.26791e+06	4.73587e+06	3.15356e+06	3.1556e+06	3.37057e+06	4.40357e+06	6.32896e+06	1.02354e+06	930156	1.9453e+06	882952	5.36874e+06	3.27143e+06	1.93026e+06	3.29865e+06	4.14207e+06	3.58739e+06	3.3093e+06	3.31172e+06	3.31344e+06
M352T276	15-Keto-prostaglandin F2a	352.223	276.3	352.225	7.09778620047761	C20H32O5	[M]+	Fatty Acyls	Eicosanoids	C05960	Lipid metabolism	35850-13-6	HMDB0004240	2.73981e+06	1.68343e+06	1.66202e+06	1.32694e+06	3.17811e+06	6.14445e+06	1.45765e+06	1.30253e+07	1.8886e+06	4.5298e+06	2.39169e+06	1.69443e+06	2.72054e+06	3.27598e+06	3.04742e+06	2.95603e+06	1.29362e+07	1.63911e+06	2.64258e+06	2.71498e+06	4.04921e+06	3.69697e+06	3.90319e+06	1.77909e+06	3.91314e+06	3.92608e+06
M303T272	15-deoxy-delta-12,14-PGJ2-d4	303.211	271.8	320.228532	18.5124605069371	C20H24D4O3	[M+H-H2O]+							4.60828e+06	2.54044e+06	4.55302e+06	5.40168e+06	4.83935e+06	1.06368e+07	8.78783e+06	3.08037e+06	6.7077e+06	1.75477e+06	2.3606e+06	2.91181e+06	4.32017e+06	7.26499e+06	1.3314e+06	4.0007e+06	1.38921e+06	3.35702e+06	4.3114e+06	2.71733e+06	5.82393e+06	5.03886e+06	4.1898e+06	5.09508e+06	2.3646e+06	5.15586e+06
M303T354	16a-Hydroxyandrost-4-ene-3,17-dione	303.196	354.2	302.1882	1.72825797717796	C19H26O3	[M+H]+	Organic oxides	Alcohols and polyols	C05140	Lipid metabolism	63-02-5	HMDB0006774	5.73197e+06	1.25136e+07	4.76763e+06	1.81686e+06	7.03047e+06	7.7484e+06	4.26116e+06	7.10032e+06	3.40424e+06	3.53588e+06	5.74749e+06	3.36967e+06	5.14522e+07	4.66404e+06	2.37756e+06	3.21552e+06	2.56262e+06	4.94932e+06	8.04921e+06	8.1315e+06	8.04857e+06	8.56752e+06	8.13162e+06	7.87457e+06	8.06499e+06	8.04684e+06
M651T312_2	16-Deacetylgeyerline	651.309	311.6	668.330895736	22.5111897766369	C36H48N2O10	[M+H-H2O]+					253328-44-8		4.37851e+06	2.47611e+07	1.62126e+07	1.06221e+07	1.13465e+07	1.5482e+07	1.66756e+07	2.48143e+06	1.80681e+07	1.45509e+07	1.53063e+07	1.52607e+07	1.99035e+07	5.02946e+06	9.56699e+06	1.43366e+07	1.43242e+06	9.02511e+06	2.18723e+07	2.18827e+07	2.02205e+07	2.16941e+07	2.31981e+07	1.36746e+07	1.2187e+07	1.56976e+07
M255T506_2	16-Hydroxy hexadecanoic acid	255.232	506.2	272.2351	15.4134519392849	C16H32O3	[M+H-H2O]+	Fatty Acyls	Fatty acids and conjugates	C18218		506-13-8	HMDB0006294	5.07626e+07	7.21098e+07	7.21248e+07	4.97555e+07	7.82804e+07	6.99095e+07	4.52005e+07	1.02968e+08	4.36378e+07	3.36487e+07	3.95703e+07	3.65067e+07	1.6516e+08	8.42797e+07	7.50414e+07	3.07561e+08	5.90464e+07	8.17726e+07	7.65138e+07	7.33468e+07	8.06608e+07	6.27726e+07	7.65894e+07	5.97471e+07	7.23232e+07	7.66067e+07
M353T347_1	16-Hydroxytabersonine	353.195	347.5	352.1787	24.4171343502917	C21H24N2O3	[M+H]+			C11643				4.87843e+06	5.70764e+06	5.12254e+06	4.31481e+06	6.60481e+06	6.92111e+06	7.09591e+06	1.39141e+07	5.17488e+06	4.14568e+06	1.04197e+07	5.79729e+06	7.04332e+06	4.3122e+06	2.84455e+06	3.91397e+06	2.26349e+06	5.56183e+06	5.89788e+06	5.89882e+06	5.7222e+06	6.63402e+06	5.89419e+06	5.41755e+06	4.70458e+06	5.51641e+06
M367T244	16-Methoxytabersonine	367.196	243.9	366.1943	3.14693170203782	C22H26N2O3	[M+H]+			C11675				3.26937e+06	1.1341e+06	1.05072e+06	2.74465e+06	4.68857e+06	1.82027e+06	2.18772e+06	830518	2.07721e+06	2.30903e+06	1.98864e+06	1.73361e+06	2.67596e+06	1.717e+06	2.92998e+06	3.9402e+06	1.42706e+06	2.50837e+06	1.96665e+06	1.74479e+06	1.77016e+06	1.78862e+06	1.90483e+06	1.74672e+06	1.77905e+06	1.59192e+06
M384T319	16-Methoxy-2,3-dihydro-3-hydroxytabersonine	384.207	318.7	384.2049	4.94525344157836	C22H28N2O4	[M]+			C04578				823892	1.2265e+06	498953	777218	2.00265e+06	1.28046e+06	1.18114e+06	813248	891813	1.026e+06	1.21018e+06	761838	2.40763e+06	1.15076e+06	487238	1.87598e+06	1.62032e+06	1.3054e+06	1.18803e+06	1.18808e+06	1.23769e+06	1.1874e+06	1.18526e+06	1.16521e+06	1.1649e+06	1.11123e+06
M253T392	16-Oxopalmitate	253.216	391.7	270.2195	16.325969665422	C16H30O3	[M+H-H2O]+			C19614				4.38148e+06	1.03968e+07	4.60144e+07	2.06248e+07	1.35251e+07	3.53771e+06	1.28762e+07	2.72558e+07	1.63827e+07	3.06998e+06	3.20047e+06	1.21104e+07	1.19635e+07	1.52692e+07	1.16834e+07	1.26507e+07	2.40417e+07	2.27461e+07	1.74337e+07	1.74383e+07	1.77469e+07	1.75926e+07	1.71139e+07	1.72071e+07	1.72099e+07	1.72067e+07
M415T261	16-phenoxy tetranor PGF2alpha isopropyl ester	415.256	260.7	432.251188884	18.0611521714518	C25H36O6	[M+H-H2O]+					130209-78-8		493677	1.10836e+07	2.66151e+06	3.22128e+06	2.65891e+06	4.45829e+06	5.2951e+06	7.30089e+06	1.17571e+07	1.02166e+07	9.84916e+06	4.636e+06	4.58865e+06	3.55845e+06	3.19363e+06	3.9245e+06	2.14306e+06	4.46663e+06	6.68457e+06	6.37074e+06	6.6908e+06	5.96034e+06	5.19585e+06	6.70328e+06	7.56484e+06	5.75574e+06
M443T267_2	16-phenoxy tetranor PGF2alpha cyclopropyl methyl amide	443.274	266.8	443.267173299	14.2726804107047	C26H37NO5	[M]+							1.02862e+07	2.23436e+07	9.1575e+06	6.33485e+06	1.76864e+07	2.07576e+07	4.57379e+06	2.103e+07	8.90241e+06	3.33611e+07	1.99418e+07	1.22937e+07	1.35534e+07	8.06041e+06	7.71489e+06	1.85304e+07	5.51396e+06	1.62429e+07	1.37311e+07	2.1235e+07	1.45792e+07	1.8174e+07	1.10684e+07	1.09665e+07	1.1281e+07	1.72146e+07
M349T513	17alpha,21-Dihydroxypregnenolone	349.237	512.9	348.2301	0.790294043746463	C21H32O4	[M+H]+	Steroids and steroid derivatives	Hydroxysteroids	C05487	Lipid metabolism	1167-48-2	HMDB0006762	1.52307e+07	1.09915e+07	9.81943e+06	2.27779e+07	3.87513e+07	2.71434e+07	4.26686e+07	4.36265e+07	4.89498e+07	5.94771e+07	6.25456e+07	1.99123e+07	3.58682e+07	3.42859e+07	1.96308e+07	3.90315e+07	1.15997e+07	3.47111e+07	4.16617e+07	3.84783e+07	3.88027e+07	4.16238e+07	3.11726e+07	4.16777e+07	3.23939e+07	4.8841e+07
M273T433_1	17a-Estradiol	273.185	432.5	272.1776	0.64425277094049	C18H24O2	[M+H]+	Steroids and steroid derivatives	Estrane steroids	C02537	Lipid metabolism	57-91-0	HMDB0000429	1.73562e+07	1.3244e+07	1.64718e+07	1.52346e+07	1.8688e+07	3.45739e+06	2.42121e+07	8.97441e+06	2.34804e+07	2.5397e+07	3.75362e+07	2.1129e+07	2.56824e+07	1.41103e+07	1.02891e+07	3.13767e+06	1.26339e+07	5.03436e+06	1.19579e+07	1.45024e+07	1.24578e+07	1.25957e+07	1.32942e+07	1.19668e+07	1.435e+07	1.47145e+07
M255T272	17beta estradiol	255.17	272	272.177630008	0.799434417141951	C18H24O2	[M+H-H2O]+			D00105		50-28-2		7.87597e+06	3.27603e+06	360205	5.83997e+06	1.03131e+07	312173	1.40623e+06	434486	2.25491e+06	329647	1.1282e+06	221239	1.0821e+07	404058	6.69085e+06	1.5799e+07	4.06525e+06	6.15419e+06	5.05455e+06	5.08013e+06	5.12576e+06	4.86157e+06	5.14182e+06	4.86014e+06	5.13837e+06	5.02036e+06
M329T369	17beta-Acetamidoandrost-4-en-3-one	329.232	369.5	329.2355	11.2381562740978	C21H31NO2	[M]+	Carboxylic acids and derivatives	Androstane steroids	C15149		1865-62-9		4.63031e+06	1.73823e+07	2.66235e+06	4.79088e+06	7.79568e+06	1.36076e+07	1.27423e+07	2.88878e+07	1.43e+07	1.74382e+07	1.82672e+07	1.26404e+07	8.92963e+06	6.6946e+06	4.29233e+06	7.57501e+06	2.90684e+06	7.75581e+06	1.16813e+07	1.10868e+07	1.17541e+07	1.216e+07	1.07655e+07	1.10792e+07	1.10746e+07	1.11534e+07
M313T553	17-HYDROXYPROGESTERONE	313.22	553.4	330.219494826	25.0277009856935	C21H30O3	[M+H-H2O]+			C01176	Lipid metabolism; Endocrine and metabolic disease; Endocrine system	3168-01-2		3.79409e+06	2.12495e+07	4.22361e+07	9.35124e+06	6.44282e+06	2.39162e+07	1.35481e+07	8.06139e+07	1.33274e+07	1.26767e+07	1.99986e+07	1.33452e+07	3.21912e+06	1.80377e+07	3.70074e+06	8.14421e+06	5.70486e+06	4.98918e+06	1.80446e+07	1.98894e+07	1.96124e+07	2.15733e+07	1.96104e+07	1.99758e+07	1.96125e+07	1.96122e+07
M403T576_2	17-phenyl trinor PGF2alpha methyl ester	403.242	575.8	402.240624198	8.88647344937291	C24H34O5	[M+H]+					38315-47-8		7.25129e+06	1.13068e+08	5.33781e+06	2.12463e+07	8.11395e+06	1.00014e+07	1.6054e+07	1.8998e+08	4.1331e+07	4.37225e+07	4.41459e+07	3.66506e+07	1.02426e+07	7.99875e+06	6.6734e+06	8.60575e+06	5.35039e+06	4.42525e+07	2.31261e+07	2.25364e+07	2.28173e+07	2.31375e+07	1.85044e+07	1.26391e+07	2.69178e+07	2.31692e+07
M419T365_2	17-phenyl trinor Prostaglandin F2alpha ethyl amide-d4	419.293	365.3	419.297365661	9.4579618949289	C25H33D4NO4	[M]+							1.76889e+08	3.76055e+08	1.14044e+07	3.04018e+07	3.6591e+08	1.458e+08	2.18749e+08	2.44868e+08	4.36382e+08	3.41229e+08	3.59085e+08	2.76013e+08	8.00962e+07	2.59239e+07	5.4995e+07	2.23222e+08	7.54916e+07	2.53522e+07	2.3462e+08	2.51007e+08	3.34092e+08	1.79495e+08	2.33547e+08	2.52387e+08	2.33865e+08	2.53475e+08
M424T351	17-phenyl trinor PGF2alpha cyclopropyl methyl amide	424.28	351.3	441.287908741	0.883239633377232	C27H39NO4	[M+H-H2O]+					1138395-10-4		2.16748e+06	1.57961e+07	5.04475e+07	676021	2.1084e+06	3.35744e+07	8.54093e+06	9.07126e+07	4.16514e+06	1.7037e+06	1.83304e+06	6.6873e+06	638982	9.78733e+06	329814	513242	2.4907e+06	3.34003e+06	1.06368e+07	1.04013e+07	1.11174e+07	1.11236e+07	1.21974e+07	1.08045e+07	1.11172e+07	1.07292e+07
M470T493	17-trifluoromethylphenyl trinor PGF2alpha methyl ester	470.237	492.6	470.228008781	19.9712294257144	C25H33F3O5	[M]+					195503-20-9		4.54523e+07	2.16346e+07	9.65477e+06	2.07547e+07	1.27916e+08	2.32747e+07	7.81737e+06	4.81575e+07	5.97398e+06	5.02429e+07	3.22581e+07	1.36197e+07	1.43385e+07	4.70559e+07	1.55717e+07	9.46919e+06	3.14344e+07	5.37359e+07	4.02913e+07	3.28614e+07	3.9135e+07	3.66124e+07	2.0787e+07	3.968e+07	3.69744e+07	3.54282e+07
M443T308	17-trifluoromethylphenyl-13,14-dihydro trinor Prostaglandin F1&alpha	443.253	308	460.243658845	26.9938879882159	C24H35F3O5	[M+H-H2O]+							1.00923e+07	940188	1.36774e+07	1.01464e+07	7.21865e+06	1.65593e+07	7.55036e+06	1.98803e+07	1.23044e+07	1.15754e+07	1.9598e+07	4.75833e+06	1.13297e+07	5.52644e+06	2.91859e+07	726390	2.53036e+07	2.03702e+07	1.04691e+07	6.57327e+06	1.10682e+07	1.10536e+07	1.05476e+07	1.11078e+07	1.05786e+07	1.05616e+07
M319T386	17?-Methyl-androstan-3-hydroxyimine-17?-ol	319.242	386.4	319.25112931014	28.5968329355065	C20H33NO2	[M]+	Drugs of Abuse/Illegal Drugs; Sports Doping Drugs						6.07331e+07	1.2576e+08	8.33905e+07	4.28062e+07	1.23416e+08	6.16602e+07	7.21461e+07	9.58256e+06	4.18661e+07	1.15489e+07	4.35252e+07	1.55393e+07	8.69948e+07	9.27394e+06	8.1588e+07	8.55291e+07	9.73622e+07	7.7186e+07	5.54088e+07	6.28606e+07	6.18629e+07	6.28647e+07	6.1853e+07	6.18573e+07	6.18366e+07	6.71002e+07
M453T385	18,19-dihydrousambarine	453.3	384.9	452.635	3.02923517089228	C30H36N4	[M+H]+							1.20506e+07	9.2109e+06	2.38879e+06	2.4104e+06	2.69902e+07	7.76227e+06	8.00143e+07	2.38755e+07	6.25159e+07	1.09205e+08	7.3647e+07	5.63077e+07	1.75403e+07	3.20377e+07	2.23241e+06	2.86608e+06	2.01173e+06	2.09027e+07	3.37533e+07	3.06463e+07	3.30378e+07	3.30405e+07	3.24414e+07	3.24654e+07	3.18915e+07	3.4681e+07
M362T199	18-Hydroxycorticosterone	362.207	199.2	362.2093	6.07387320668023	C21H30O5	[M]+	Steroids and steroid derivatives	Hydroxysteroids	C01124	Lipid metabolism; Endocrine system	561-65-9	HMDB0000319	2.72324e+06	3.80611e+06	3.51685e+06	2.42705e+06	5.66405e+06	2.23547e+06	2.6917e+06	3.4046e+06	2.11149e+06	3.48604e+06	3.3257e+06	2.06897e+06	4.39257e+06	1.79239e+06	935557	1.56247e+06	1.31699e+06	2.27894e+06	2.90197e+06	2.90335e+06	2.85254e+06	2.90279e+06	2.97896e+06	2.7436e+06	2.8521e+06	2.71185e+06
M339T350	18-carboxy dinor Leukotriene B4	339.182	350.2	338.172938564	3.78981754619886	C18H26O6	[M+H]+					102674-12-4		5.88196e+06	1.90673e+06	1.85434e+06	1.58697e+06	1.13328e+07	3.83203e+06	2.04315e+06	4.61414e+06	3.67071e+06	4.82061e+06	5.10781e+06	3.10195e+06	2.44615e+06	373661	4.24627e+06	4.3017e+06	1.26216e+06	7.21579e+06	6.5503e+06	5.13964e+06	5.28488e+06	7.51997e+06	6.88883e+06	3.87829e+06	6.91673e+06	6.35488e+06
M321T366	19(R)-HETE	321.242	366	320.23514489	0.998903941954639	C20H32O3	[M+H]+	Endogenous Metabolites		C14749	Lipid metabolism	115461-39-7		4.1621e+06	5.72079e+07	1.11098e+07	5.97477e+06	4.91838e+06	1.58517e+07	2.17535e+07	1.50491e+07	2.52458e+07	2.53474e+07	3.77404e+07	2.83075e+07	3.93332e+06	2.24706e+06	5.44392e+06	3.25863e+06	3.46379e+06	1.01624e+07	1.60822e+07	1.43826e+07	1.645e+07	1.72215e+07	1.68455e+07	1.59114e+07	1.64574e+07	1.61829e+07
M441T336_1	19,20-epoxynovacine	441.201	335.9	440.49	2.97509954088238	C24H28N2O6	[M+H]+							1.64083e+08	1.83178e+08	1.26606e+07	1.06804e+08	2.44188e+08	1.55695e+08	1.90479e+08	1.89387e+08	1.6342e+08	2.6455e+08	2.31871e+08	1.83209e+08	1.41396e+08	2.10174e+07	7.96872e+07	9.75983e+07	9.46937e+06	1.23424e+08	1.74554e+08	1.70735e+08	1.7475e+08	1.74849e+08	1.73925e+08	1.7079e+08	1.51345e+08	1.68561e+08
M385T461	20alpha-Hydroxycholesterol	385.343	461	402.3498	2.42381861529458	C27H46O2	[M+H-H2O]+	Organooxygen compounds	Alcohols and polyols	C05500	Lipid metabolism	516-72-3	HMDB0006283	1.52205e+06	1.67484e+07	5.37367e+06	923194	6.43716e+06	5.22751e+06	945512	1.61993e+06	1.31281e+06	1.35199e+06	7.44592e+06	4.14163e+06	5.0149e+06	1.17071e+06	6.75371e+06	1.45214e+06	1.36586e+06	3.20469e+06	2.78299e+06	3.45586e+06	2.82404e+06	3.50439e+06	4.27099e+06	2.75892e+06	3.47221e+06	3.03985e+06
M401T503	20a,22b-Dihydroxycholesterol	401.34	502.9	418.3447	5.73080609765515	C27H46O3	[M+H-H2O]+	Steroids and steroid derivatives	Bile acids, alcohols and derivatives	C05501	Lipid metabolism	15234-55-6/596-94-1	HMDB0006763	5.85594e+07	3.52021e+08	7.58991e+07	1.61529e+08	1.54212e+08	1.48156e+08	1.73593e+08	1.16349e+08	1.83774e+08	2.32796e+08	2.19212e+08	1.64234e+08	1.50267e+08	8.60052e+07	9.08228e+07	1.8099e+08	7.41795e+07	2.457e+08	1.62578e+08	1.49325e+08	1.4934e+08	1.50792e+08	1.53925e+08	1.49329e+08	1.51285e+08	1.42357e+08
M317T359	20a-Dihydroprogesterone	317.247	359	316.2402	0.869983280766237	C21H32O2	[M+H]+	Organic oxides	Alcohols and polyols	C04042	Lipid metabolism	145-14-2	HMDB0003069	2.59764e+06	6.40042e+07	1.60084e+06	2.0692e+06	6.78039e+06	2.83406e+07	3.34795e+07	7.32781e+07	5.6242e+07	7.32534e+07	8.19042e+07	5.94178e+07	2.4723e+07	9.35658e+06	1.10511e+06	7.93419e+06	887338	4.65533e+06	3.42535e+07	3.01805e+07	3.08751e+07	3.04046e+07	3.08725e+07	3.03805e+07	3.03797e+07	3.05602e+07
M463T506	20-Hydroxyecdysone	463.302	506	480.3087	1.15259642853972	C27H44O7	[M+H-H2O]+	Steroids and steroid derivatives	Bile acids, alcohols and derivatives	C02633		5289-74-7	HMDB0030180	1.72025e+06	3.51708e+06	1.87502e+06	2.92465e+06	1.98578e+06	1.85047e+06	2.52735e+06	1.32762e+06	1.21004e+06	1.9234e+06	1.42864e+06	1.20191e+06	1.34459e+06	1.99695e+06	3.20359e+06	1.46294e+06	2.04227e+06	1.81474e+06	3.41808e+06	3.7129e+06	3.54153e+06	3.58908e+06	3.60197e+06	3.67111e+06	3.53903e+06	3.32236e+06
M347T466	21-Deoxycortisol	347.222	466	346.2144	0.576000534547617	C21H30O4	[M+H]+	Steroids and steroid derivatives	Pregnane steroids	C05497	Lipid metabolism	641-77-0	HMDB0004030	7.45826e+07	8.609e+07	3.79926e+07	1.03483e+08	8.52874e+07	4.37723e+07	6.27318e+07	4.67387e+07	8.15141e+07	3.8405e+07	2.62847e+07	3.96344e+07	4.9225e+07	3.80395e+07	5.50269e+07	6.80799e+07	3.59205e+07	9.56494e+07	6.43532e+07	6.64502e+07	6.60469e+07	6.60877e+07	7.08898e+07	5.59907e+07	6.09067e+07	6.61302e+07
M332T136	21-Hydroxypregnenolone	332.218	136.4	332.2351	28.7657412228808	C21H32O3	[M]+	Steroids and steroid derivatives	Hydroxysteroids	C05485	Lipid metabolism	1164-98-3	HMDB0004026	2.69869e+06	3.12336e+06	1.40551e+06	3.97581e+06	6.52946e+06	2.26397e+06	4.49104e+06	4.46501e+06	5.18976e+06	5.28865e+06	5.6599e+06	3.25217e+06	3.59221e+06	1.62752e+06	3.75254e+06	4.71537e+06	1.20285e+06	5.90641e+06	3.46548e+06	3.6095e+06	3.61234e+06	3.47069e+06	4.48083e+06	3.28097e+06	3.374e+06	3.61598e+06
M354T587	22-Oxodocosanoate	354.318	586.6	354.3134	14.1118004568708	C22H42O3	[M]+	Carboxylic acids and derivatives	Carbonyl compounds	C19624				2.23423e+07	6.03344e+07	5.99183e+07	6.67327e+07	1.09311e+06	3.14275e+07	1.02265e+07	3.76704e+06	1.58894e+06	4.0511e+06	1.28886e+08	1.75819e+06	3.42872e+07	5.60776e+06	874528	5.87858e+07	1.02962e+06	1.92769e+06	9.75206e+06	2.64301e+07	2.64554e+07	2.96526e+07	3.02648e+07	3.62635e+07	2.96806e+07	3.03527e+07
M429T660	24,25-Dihydrolanosterol	429.405	659.5	428.4018	10.4237355631752	C30H52O	[M+H]+	Prenol lipids	Triterpenoids	C05109	Lipid metabolism	79-62-9	HMDB0006839	2.57412e+07	2.78161e+06	2.96275e+06	2.10522e+07	1.66656e+06	1.75231e+07	1.89369e+07	1.7109e+07	1.95007e+07	1.66519e+07	2.21363e+07	1.5806e+07	1.46491e+07	1.64145e+07	1.37216e+07	1.42643e+07	1.77178e+07	2.34605e+07	6.32549e+06	1.28906e+07	1.27016e+07	1.46988e+07	1.86502e+07	1.27147e+07	1.26993e+07	1.26381e+07
M381T502	24-Methylenecholesterol	381.348	501.8	398.3549	0.875840899067419	C28H46O	[M+H-H2O]+	Steroids and steroid derivatives	Ergostane steroids	C15781	Lipid metabolism	474-63-5	HMDB0006849	4.7911e+06	4.96637e+06	6.49641e+06	4.80761e+06	2.68912e+06	2.50533e+07	1.44487e+07	1.13343e+07	1.37384e+07	8.53802e+06	8.21472e+06	8.51933e+06	1.81439e+06	4.08512e+06	1.02407e+07	4.78738e+06	3.64098e+06	1.4273e+07	9.01749e+06	8.83574e+06	8.83013e+06	9.06384e+06	8.11711e+06	9.01187e+06	9.36064e+06	9.09362e+06
M441T570	24-Methylenecycloartanol	441.372	569.6	440.4018	2.34839522061154	C31H52O	[M+H]+			C08830	Lipid metabolism	1449-09-8		1.9801e+08	3.90005e+08	1.53104e+08	1.05995e+08	5.75868e+08	1.05091e+08	9.13483e+06	7.36254e+07	1.4356e+07	5.08171e+07	1.03478e+07	1.26649e+07	5.24697e+08	2.9253e+08	9.40303e+07	2.36117e+08	2.27163e+08	1.68107e+08	1.63645e+08	1.63459e+08	1.59842e+08	1.66654e+08	1.56955e+08	1.638e+08	1.6356e+08	1.37664e+08
M394T653	24-Noroleana-3,12-diene	394.354	653.3	394.359951472	14.8381163019751	C29H46	[M]+							2.57323e+07	7.68735e+07	2.36815e+07	4.57488e+07	4.21593e+07	2.40074e+07	1.40728e+07	1.00137e+07	1.2382e+07	2.2969e+07	1.93274e+07	1.70673e+07	3.19395e+07	1.72338e+07	3.16451e+07	5.83653e+07	2.31691e+07	4.03577e+07	2.94818e+07	2.80238e+07	2.82627e+07	3.00827e+07	2.80167e+07	2.70347e+07	2.80302e+07	2.87241e+07
M376T239	25T7-NBOMe	376.187	238.6	375.186814494895	18.0508350362402	C21H29NO3S	[M+H]+	Drugs of Abuse/Illegal Drugs						1.19721e+06	2.79165e+06	737155	1.98534e+06	938363	3.44428e+06	3.96179e+06	4.4587e+06	4.75912e+06	3.96695e+06	4.09263e+06	3.18964e+06	6.79837e+06	2.58009e+06	3.61809e+06	5.31559e+06	1.8119e+06	1.14631e+06	3.0754e+06	2.08085e+06	3.44414e+06	3.43669e+06	3.43957e+06	3.40144e+06	3.23841e+06	3.46264e+06
M385T426	25-Hydroxycholesterol	385.343	426.3	402.3498	1.12626990820713	C27H46O2	[M+H-H2O]+	Steroids and steroid derivatives	Cholestane steroids	C15519	Lipid metabolism	2140-46-7	HMDB0006247	2.11682e+07	7.24044e+07	2.21866e+07	1.76159e+07	4.45079e+07	3.87131e+07	2.08187e+07	4.43309e+07	1.87104e+07	1.39214e+07	2.08098e+07	1.16389e+07	3.59135e+07	2.9435e+07	1.55254e+07	3.77388e+07	2.09566e+07	2.3361e+07	2.54078e+07	2.66728e+07	2.68946e+07	2.67079e+07	2.34543e+07	2.90916e+07	2.73014e+07	2.67107e+07
M395T686	25-Hydroxyvitamin D2	395.326	685.8	412.334130652	0.750397646176355	C28H44O2	[M+H-H2O]+	Steroids and steroid derivatives	Vitamin D and derivatives			21343-40-8	HMDB0001438	4.63334e+06	1.23625e+06	3.45936e+06	1.86473e+06	853419	1.23229e+06	1.29683e+06	1.26493e+06	1.76035e+06	3.66883e+06	3.26223e+06	1.04236e+06	1.42813e+06	3.55467e+06	4.94486e+06	5.54046e+06	4.04567e+06	2.17418e+06	1.58369e+06	2.20361e+06	2.11106e+06	1.51488e+06	1.75213e+06	2.18323e+06	1.83406e+06	2.17154e+06
M480T400_1	26-Hydroxyecdysone	480.313	400.1	480.3087	8.11977796776814	C27H44O7	[M]+	Fatty Acyls	Alcohols and polyols	C16499		52717-49-4		3.38775e+07	1.68596e+07	6.52345e+06	4.71758e+07	4.64483e+07	3.75159e+07	3.49142e+07	5.75472e+07	5.22574e+07	4.47505e+07	5.91076e+07	4.45384e+07	4.7321e+07	4.18774e+07	3.83988e+07	4.10338e+07	2.08535e+07	4.80821e+07	4.50221e+07	4.50154e+07	4.50194e+07	4.41046e+07	4.50661e+07	4.39534e+07	4.39095e+07	4.07923e+07
M419T585	27-Deoxy-5b-cyprinol	419.352	584.8	436.3553	10.8120259278445	C27H48O4	[M+H-H2O]+	Fatty Acyls	Alcohols and polyols	C05446	Lipid metabolism	862-53-3	HMDB0001231	3.00261e+06	1.76443e+07	775157	3.64083e+06	1.56065e+07	797597	1.14606e+06	1.01109e+06	880863	788940	3.92195e+06	622403	1.8662e+07	673745	5.11048e+06	1.9046e+07	653566	980240	5.34958e+06	5.44152e+06	4.94654e+06	5.17123e+06	5.16062e+06	5.42682e+06	6.98994e+06	4.22846e+06
M479T575_1	34_6(16Z,19Z,22Z,25Z,28Z,31Z)	479.427	574.7	496.428031036	12.5211325362504	C34H56O2	[M+H-H2O]+					105528-06-1		4.35913e+07	1.47211e+08	7.21796e+07	7.58722e+07	6.45064e+07	2.74266e+08	6.58774e+07	2.06939e+08	1.08579e+08	1.34598e+08	1.48854e+08	6.34175e+07	1.2712e+08	7.54325e+07	7.57535e+07	1.14059e+08	5.62415e+07	1.78287e+08	1.25959e+08	1.30177e+08	1.25961e+08	1.20993e+08	1.20911e+08	1.2078e+08	1.20778e+08	1.5961e+08
M177T55	1400W	177.131	55.3	177.126597495	23.160891928907	C10H15N3	[M]+					214358-33-5		4.95882e+06	4.28097e+06	2.60459e+06	1.48991e+06	6.50688e+06	2.81651e+06	3.9057e+06	7.40436e+06	4.51143e+06	3.34989e+06	7.97487e+06	1.75894e+07	8.69761e+06	6.91315e+06	2.26867e+06	5.72101e+06	8.62523e+06	6.76123e+06	5.66689e+06	5.40716e+06	5.4408e+06	5.4964e+06	6.60978e+06	6.2353e+06	6.85019e+06	5.56325e+06
M591T665	A2E	591.46	664.7	591.444015451	8.85851036988124	C42H57NO	[M-H2O+NH4]+							1.51233e+07	4.18835e+06	6.81908e+06	2.51996e+07	2.02807e+07	1.77839e+07	1.56929e+07	1.65558e+07	1.77587e+07	2.97968e+07	2.56158e+07	1.80245e+07	1.83665e+07	8.27306e+06	1.08558e+07	4.32849e+07	8.53971e+06	3.39591e+07	9.86218e+06	1.55869e+07	1.51511e+07	1.48925e+07	1.49072e+07	1.5591e+07	1.55714e+07	1.48847e+07
M488T520	AAL toxin TB	488.315	520.4	505.325082084	6.44683702813343	C25H47NO9	[M+H-H2O]+					149849-90-1		1.12527e+06	3.3118e+07	6.53142e+06	712533	2.19443e+06	2.24783e+07	1.07485e+06	2.45408e+08	2.62932e+06	2.24074e+07	4.58761e+06	1.40358e+07	1.40245e+06	4.28566e+06	1.15483e+06	1.1735e+06	903290	2.23774e+06	2.33628e+07	8.27251e+06	1.83946e+07	1.95426e+07	1.83922e+07	1.8451e+07	1.95029e+07	1.83764e+07
M428T369	ADP	428.267	368.6	427.0294	11.7975102803575	C10H15N5O10P2	[M+H]+	Purine nucleotides	Purine ribonucleotides	C00008	Transport and catabolism; Signal transduction; Sensory system; Endocrine system; Environmental adaptation; Neurodegenerative disease; Signaling molecules and interaction; Nucleotide metabolism; Energy metabolism; Immune system	58-64-0 / 20398-34-9	HMDB0001341	1.44317e+07	2.75593e+06	1.64439e+07	9.03781e+06	4.6816e+07	1.34904e+07	1.30515e+07	1.16909e+07	9.82586e+06	8.82017e+06	7.65168e+06	5.90363e+06	4.81375e+07	2.2443e+07	2.68499e+07	1.31777e+07	1.08811e+07	2.06465e+07	9.95401e+06	1.27342e+07	1.18021e+07	1.19381e+07	1.6754e+07	1.27377e+07	1.16616e+07	1.33233e+07
M404T623	AGELASINE	404.313	622.9	421.3205294	0.50604320960444	C26H39N5	[M+H-H2O]+							7.5651e+06	4.33133e+07	3.51223e+06	7.77586e+06	1.89223e+07	2.2712e+06	3.4714e+06	5.20436e+06	1.32239e+06	4.94931e+06	6.13346e+06	1.39574e+06	1.5708e+07	8.52336e+06	6.70076e+06	5.77319e+06	6.20234e+06	2.92224e+06	7.9785e+06	7.93469e+06	8.9177e+06	7.24154e+06	4.32484e+06	7.99098e+06	6.9124e+06	7.19184e+06
M317T54	AG-879	317.171	54.5	316.16093409	3.89931764897394	C18H24N2OS	[M+H]+					148741-30-4		7.99758e+06	1.06717e+07	7.95967e+06	4.68718e+06	1.15008e+07	4.48537e+06	3.83445e+06	8.46816e+06	6.62625e+06	8.88559e+06	3.89834e+06	3.69793e+06	1.194e+07	4.72251e+06	4.72103e+06	1.20284e+07	5.34179e+06	7.86622e+06	6.01143e+06	6.02017e+06	5.45079e+06	5.3108e+06	6.01773e+06	6.01331e+06	8.20265e+06	5.06326e+06
M295T180	AH 8532	295.165	180.4	294.149891085915	27.8925446038027	C16H23ClN2O	[M+H]+	Drugs of Abuse/Illegal Drugs						2.12422e+07	3.28835e+07	2.5426e+07	3.53186e+07	2.80235e+07	1.77796e+07	2.10489e+07	1.51112e+07	1.80776e+07	2.07408e+07	1.54666e+07	1.41045e+07	1.98392e+07	1.07934e+07	3.14421e+07	2.07273e+07	1.30056e+07	2.40635e+07	1.99182e+07	2.0401e+07	2.03884e+07	2.16391e+07	2.1019e+07	1.9522e+07	2.03392e+07	1.95433e+07
M321T52	AICAR	321.058	51.7	338.0628	6.64678445453631	C9H15N4O8P	[M+H-H2O]+	Imidazole ribonucleosides and ribonucleotides	1-ribosyl-imidazolecarboxamides	C04677	Amino acid metabolism; Signal transduction; Nucleotide metabolism	3031-94-5	HMDB0001517	3.7492e+07	7.94163e+06	1.34452e+08	3.91748e+07	2.94731e+07	5.53467e+07	1.75537e+07	3.54467e+07	6.60995e+07	9.63617e+06	8.32102e+06	3.99506e+07	9.76722e+06	2.57307e+07	3.08338e+07	2.3259e+07	6.1095e+07	4.75878e+07	1.51858e+07	2.96722e+07	2.52106e+07	2.96924e+07	1.31582e+07	2.9956e+07	2.73787e+07	2.98217e+07
M192T275	AL 34662	192.11	274.9	191.105862053	14.6092804910766	C10H13N3O	[M+H]+					210580-75-9		5.65726e+06	2.88221e+07	7.55087e+06	5.32955e+06	1.16342e+07	2.27544e+06	449415	1.95378e+06	2.58494e+06	2.30625e+06	2.42919e+06	1.62985e+06	8.63601e+06	3.69123e+06	6.81606e+06	9.90217e+06	2.08841e+06	4.43076e+06	5.06516e+06	5.86521e+06	6.58679e+06	5.70684e+06	5.7086e+06	5.24876e+06	6.03092e+06	5.71071e+06
M417T377	AL 8810 Methyl ester	417.249	377.5	416.23628775608	13.747761637975	C25H33FO4	[M+H]+	Endogenous Metabolites						2.35517e+06	9.34534e+06	2.18453e+06	5.84127e+06	2.74349e+06	8.37345e+06	6.67116e+06	8.18679e+06	1.06051e+07	1.20117e+07	1.21201e+07	1.31205e+07	2.54765e+06	3.6194e+06	1.32111e+06	5.30239e+06	1.14707e+06	3.26716e+06	7.76071e+06	6.75258e+06	6.75985e+06	6.7692e+06	7.27563e+06	6.75798e+06	6.74393e+06	8.25928e+06
M365T361	AM1220	365.204	360.8	382.204513464	19.4974099421698	C26H26N2O	[M+H-H2O]+	Drugs of Abuse/Illegal Drugs				137642-54-7		6.31635e+06	6.04253e+06	846263	4.89868e+06	7.7592e+06	5.85071e+06	2.66011e+06	4.48406e+06	5.05284e+06	2.905e+06	3.37308e+06	4.95836e+06	5.4321e+06	7.65679e+06	4.78155e+06	4.32415e+06	790304	2.08779e+06	2.87043e+06	2.91832e+06	2.9183e+06	2.93703e+06	2.99815e+06	3.32639e+06	3.27203e+06	3.13277e+06
M390T528	AM1248	390.272	527.6	390.26711372	11.7514914482233	C26H34N2O	[M]+	Drugs of Abuse/Illegal Drugs				335160-66-2		226383	6.32736e+06	2.86333e+06	983228	826784	6.68143e+06	7.32766e+06	7.16602e+06	6.23715e+06	5.65854e+06	2.52018e+06	6.44029e+06	992046	2.09208e+06	341733	919197	834394	3.06336e+06	3.29118e+06	3.28888e+06	1.71766e+06	3.28886e+06	3.43758e+06	3.57348e+06	3.43168e+06	3.3481e+06
M273T470	ANGOLENSIN (R)	273.298	469.6	272.296	18.9390266526033	C16H16O4	[M+H]+	Organooxygen compounds	Ethers					1.5003e+07	1.15481e+07	1.67389e+06	9.51676e+06	1.58313e+07	1.22667e+07	1.15319e+07	1.96959e+07	1.32289e+07	1.83729e+07	1.14059e+07	8.75796e+06	1.48241e+07	1.4201e+07	8.2224e+06	1.55966e+07	5.51162e+06	1.20124e+07	1.22522e+07	1.33856e+07	1.25443e+07	1.22526e+07	1.30061e+07	1.25618e+07	1.2572e+07	1.22162e+07
M535T684	ANTIMYCIN A (A1 shown)	535.271	683.9	534.257730796	0.321694630194267	C27H38N2O9	[M+H]+							1.03517e+07	4.82617e+07	1.43114e+07	1.14832e+07	2.2285e+07	2.25675e+06	1.86756e+07	1.55009e+07	7.30596e+06	2.1859e+07	3.29648e+06	5.04723e+06	3.46612e+07	947900	833970	638005	1.55309e+06	2.48768e+06	5.30267e+06	5.76584e+06	8.2024e+06	7.4209e+06	8.20946e+06	8.17838e+06	1.01143e+07	8.24513e+06
M394T328	ATHPINACA isomer 2	394.257	328	393.24162725644	21.5512595579556	C24H31N3O2	[M+H]+	Drugs of Abuse/Illegal Drugs						5.85303e+06	5.84894e+06	2.78219e+06	3.26636e+06	5.51736e+06	4.47931e+06	2.36462e+06	3.80259e+06	3.94883e+06	3.91393e+06	4.25698e+06	3.19824e+06	5.51949e+06	7.34394e+06	5.3146e+06	5.20084e+06	5.72992e+06	6.85482e+06	5.27216e+06	5.21321e+06	5.41603e+06	4.90851e+06	5.35213e+06	5.49778e+06	5.14694e+06	5.1426e+06
M533T571	ATP disodium salt	533.358	571.2	550.96	15.8111613477224	C10H14N5Na2O13P3	[M+H-H2O]+					34369-07-8		1.18356e+06	5.14633e+06	1.45051e+06	2.80925e+06	5.74981e+06	2.05088e+06	5.50685e+06	4.14738e+06	7.06054e+06	5.75142e+06	5.86973e+06	4.9026e+06	3.90784e+06	893876	2.16735e+06	7.27721e+06	638186	4.91954e+06	3.9362e+06	2.81031e+06	3.93132e+06	4.36576e+06	3.73189e+06	3.06239e+06	4.64083e+06	3.52617e+06
M393T499	AUDA	393.314	499.1	392.30389314	7.96019875198753	C23H40N2O3	[M+H]+					479413-70-2		8.23341e+07	1.09361e+08	4.39289e+07	2.94676e+07	2.8799e+07	1.24275e+07	4.45541e+07	1.05854e+07	6.3989e+07	4.39795e+07	4.7237e+07	1.55977e+07	4.80571e+07	5.20259e+07	6.63614e+07	7.16775e+07	5.64748e+07	1.23752e+07	3.72286e+07	2.53981e+07	1.50211e+07	2.99608e+07	2.5685e+07	2.55222e+07	1.69145e+07	2.4975e+07
M251T403	Abscisic alcohol	251.164	403.4	250.1569	0.002317212308388	C15H22O3	[M+H]+			C13456				1.54305e+07	6.2118e+06	3.19806e+06	3.22002e+06	2.31392e+07	2.69924e+06	3.38308e+06	2.8609e+06	1.23983e+07	1.43515e+07	1.53464e+07	2.45684e+06	2.60203e+07	2.79039e+06	1.92712e+07	3.50068e+07	2.75336e+06	7.04925e+07	1.79449e+07	5.76318e+06	1.70192e+07	1.8206e+07	1.80142e+07	1.80822e+07	1.69982e+07	1.80227e+07
M426T364_2	Abscisic acid glucose ester	426.192	363.7	426.189	8.21225150600745	C21H30O9	[M]+			C15970				1.21889e+06	1.27883e+06	1.17865e+06	1.45802e+06	3.30746e+06	1.1644e+06	1.02697e+06	1.14508e+06	963664	871842	650009	1.01209e+06	2.28602e+06	1.37902e+06	1.99623e+06	2.44532e+06	970996	2.46699e+06	1.11055e+06	1.12504e+06	1.14866e+06	1.54325e+06	1.25146e+06	1.2862e+06	1.15417e+06	1.24703e+06
M293T87	Abu-Val-OH	293.113	87.1	310.116486318	14.4916044409128	C14H18N2O6	[M+H-H2O]+							2.27586e+06	1.48103e+07	2.0231e+06	1.96125e+06	1.1533e+07	1.93019e+06	2.07726e+06	2.10981e+06	2.24993e+06	636005	2.18055e+06	2.05147e+06	2.42869e+07	2.13815e+07	1.88857e+06	1.89139e+06	4.70025e+06	9.24845e+06	8.00977e+06	6.12881e+06	6.15508e+06	6.13608e+06	6.82468e+06	6.10214e+06	6.10346e+06	6.29441e+06
M647T613	Acarbose	646.621	613	645.606	12.0998216728686	C25H43NO18	[M+H]+	Organooxygen compounds	Alcohols and polyols					4.96502e+06	1.41619e+07	4.29383e+06	8.20485e+06	1.34388e+07	8.33173e+06	2.10798e+07	2.40895e+07	3.39332e+07	1.30889e+07	1.53991e+07	1.49049e+07	1.7486e+07	4.29339e+06	4.81612e+06	1.40448e+07	3.3374e+06	2.01462e+07	1.48286e+07	1.47887e+07	1.48277e+07	1.12336e+07	1.76052e+07	1.38917e+07	1.38753e+07	1.38867e+07
M233T51	Aceanthrenequinone	233.063	50.8	232.05242950135	15.4228428499404	C16H8O2	[M+H]+	Extractables/Leachables						6.09784e+06	3.78009e+06	3.54375e+07	8.75034e+06	4.6731e+06	3.74002e+06	3.33818e+06	1.1716e+07	5.66656e+06	3.78406e+06	3.83998e+06	3.37769e+06	3.21804e+06	5.00531e+06	9.8146e+06	944308	1.731e+07	1.1827e+07	7.77539e+06	7.77645e+06	7.77359e+06	7.65607e+06	7.8348e+06	7.65049e+06	7.62093e+06	7.62917e+06
M337T278	Acebutolol	337.212	278	336.2049	0.521926859098698	C18H28N2O4	[M+H]+	Organooxygen compounds	Carbonyl compounds	C06803		37517-30-9	HMDB0015324	2.64213e+06	1.05913e+07	9.05424e+06	2.62356e+06	3.2746e+06	9.33519e+06	2.53913e+06	9.80991e+06	1.33961e+06	1.61779e+06	8.16855e+06	4.76727e+06	1.82781e+06	4.11816e+06	2.84568e+06	1.74292e+06	1.47946e+06	7.39178e+06	4.89683e+06	4.81392e+06	4.85581e+06	4.95465e+06	4.94078e+06	4.85525e+06	4.7246e+06	4.89583e+06
M183T484	Acephate	183.01	484.5	183.0119	9.83552273892485	C4H10NO3PS	[M]+			C14426		30560-19-1		3.13613e+07	6.64745e+06	4.32566e+07	3.029e+07	2.46287e+07	2.85117e+07	2.29222e+07	3.7471e+06	3.31107e+07	2.18586e+07	6.35603e+06	2.4531e+07	3.67554e+07	2.85327e+07	2.70571e+07	3.89706e+07	2.52374e+07	4.40375e+07	3.79692e+07	3.73486e+07	3.53434e+07	3.53908e+07	3.53925e+07	3.53483e+07	3.35343e+07	4.56924e+07
M328T539	Acetaminophen glucuronide	328.292	539.2	327.28672	5.77534457876966	C14H17NO8	[M+H]+	Organooxygen compounds	Alcohols and polyols			16110-10-4	HMDB0010316	812127	5.72736e+06	2.63789e+06	3.65441e+06	4.83483e+06	2.38619e+06	2.95723e+07	1.48303e+07	2.88263e+06	4.38225e+06	3.64824e+06	8.11543e+06	2.16635e+06	3.51582e+06	2.74413e+06	5.41659e+06	3.25518e+06	2.37781e+06	6.51082e+06	5.96074e+06	1.06838e+07	6.82221e+06	6.48616e+06	5.83451e+06	6.65615e+06	4.93031e+06
M324T275	Acetohexamide	324.109	275	324.1144	16.6610615564786	C15H20N2O4S	[M]+	Organooxygen compounds	Carbonyl compounds	C06806		968-81-0	HMDB0014558	4.80641e+06	4.74511e+06	840974	3.59256e+06	1.72242e+06	2.91805e+06	855129	439478	849258	755643	1.07926e+06	1.15242e+06	268617	925195	3.09942e+06	254116	1.25487e+06	4.6326e+06	2.18318e+06	2.18288e+06	2.17696e+06	2.1215e+06	2.10117e+06	2.05775e+06	738852	2.17787e+06
M394T534_2	Acetophenazine	394.202	533.5	411.198	28.7517640073107	C23H29N3O2S	[M+H-H2O]+	Benzothiazines	Phenothiazines	C06807		2751-68-0	HMDB0015196	1.40265e+08	4.65874e+07	5.61203e+08	2.64329e+08	1.18653e+08	8.96435e+07	3.09645e+07	1.29108e+08	1.50762e+08	3.72571e+07	5.01409e+07	6.53488e+07	6.63854e+07	1.23083e+08	5.08273e+07	1.26273e+08	2.9825e+08	3.05884e+08	1.44608e+08	1.31676e+08	1.16679e+08	1.32039e+08	1.42463e+08	1.32001e+08	1.92893e+08	1.32321e+08
M121T680	Acetophenone	121.064	679.5	120.0575	6.40983281571637	C8H8O	[M+H]+	Organooxygen compounds	Carbonyl compounds	C07113		98-86-2	HMDB0033910	542973	8.59266e+06	2.4849e+07	1.79352e+07	140554	9.00745e+06	2.70287e+06	5.65892e+06	8.71023e+06	3.27463e+06	3.27015e+06	4.52118e+06	933963	7.34905e+06	7.12015e+06	4.76907e+06	3.52833e+06	1.9924e+07	7.87563e+06	7.88e+06	7.87472e+06	7.71381e+06	7.77527e+06	7.55432e+06	7.70619e+06	7.88944e+06
M146T179	Acetylcholine	146.118	178.9	146.1181	0.003508783404614	C7H16NO2	[M+H]+	Organonitrogen compounds	Quaternary ammonium salts	C01996	Nervous system; Signal transduction; Sensory system; Endocrine system; Digestive system; Lipid metabolism; Neurodegenerative disease; Signaling molecules and interaction; Substance dependence; Cell motility	51-84-3	HMDB0000895	2.54611e+07	7.90926e+06	2.0862e+07	5.26258e+06	1.81166e+07	1.47666e+07	8.14535e+06	2.77927e+07	6.97332e+06	2.88512e+06	4.62528e+06	4.19658e+06	6.03294e+06	3.60988e+07	1.38518e+07	5.10249e+06	1.43719e+07	1.01016e+07	1.35521e+07	1.35553e+07	1.35533e+07	1.32336e+07	1.32729e+07	1.31917e+07	1.29174e+07	1.32065e+07
M163T34	Acetylcysteine	162.998	33.5	163.0303	0.131017527707623	C5H9NO3S	[M]+	Carboxylic acids and derivatives	Amino acids, peptides, and analogues	C06809		616-91-1	HMDB0001890	1.0505e+07	5.92328e+06	1.10112e+06	847358	3.5424e+07	1.13651e+06	1.06495e+06	740359	977617	1.0473e+06	933508	1.06992e+06	1.81919e+07	1.29256e+06	940199	5.53301e+06	965003	1.15943e+07	1.82403e+06	5.97005e+06	5.74839e+06	5.94736e+06	5.94494e+06	5.95716e+06	5.63446e+06	5.95203e+06
M140T515	Acetylphosphate	139.988	514.5	139.9875	0.714348985016515	C2H5O5P	[M]+	Organic phosphoric acids and derivatives	Phosphate esters	C00227	Carbohydrate metabolism; Metabolism of other amino acids	590-54-5	HMDB0001494	1.47043e+08	2.86195e+08	1.2087e+08	1.86521e+08	2.93621e+08	1.55577e+08	1.31695e+08	2.00314e+08	1.96377e+08	2.38236e+08	2.04036e+08	1.08321e+08	2.04977e+08	1.7419e+08	1.65108e+08	2.17177e+08	9.74978e+07	2.0045e+08	2.09501e+08	2.09577e+08	2.09513e+08	1.95083e+08	2.03837e+08	1.93063e+08	2.19047e+08	1.86102e+08
M275T74_2	Acetylvalerenolic acid	275.16	74	292.167459256	0.998487063807804	C17H24O4	[M+H-H2O]+	Prenol lipids	Sesquiterpenoids			81397-67-3	HMDB0035687	1.48224e+06	1.2118e+06	1.42619e+06	1.28333e+06	2.13259e+06	1.27093e+06	1.4098e+06	1.57825e+06	1.13049e+06	1.57954e+06	2.16532e+06	1.44653e+06	1.306e+06	1.48363e+06	1.49892e+06	1.51246e+06	1.2443e+06	1.15291e+06	1.4204e+06	1.39377e+06	1.41336e+06	1.42633e+06	1.42921e+06	1.42125e+06	1.34751e+06	1.28197e+06
M495T568	Acetyl-11-keto-B-Boswellic Acid, 3-	495.344	568.3	512.350174646	2.54238266742412	C32H48O5	[M+H-H2O]+					67416-61-9		1.43291e+07	2.67398e+07	1.63632e+07	2.55578e+07	2.44761e+07	5.10583e+07	1.85287e+07	6.33792e+07	2.14936e+07	1.75746e+07	4.40008e+07	1.77556e+07	2.6626e+07	1.78115e+07	2.14927e+07	1.99366e+07	2.95486e+07	4.73573e+07	3.1052e+07	3.10459e+07	2.89921e+07	3.18884e+07	3.05859e+07	3.41806e+07	3.05874e+07	3.05783e+07
M662T284	Aconifine	662.314	283.8	661.3098	4.19136352641013	C34H47NO12	[M+H]+			C08655		41849-35-8		206565	1.17609e+06	113914	559464	334114	3.36137e+06	2.03958e+06	2.38267e+06	1.44047e+06	5.5635e+06	7.59629e+06	117395	3.80992e+06	6.50579e+06	2.72226e+06	3.43055e+06	2.85493e+06	2.72703e+06	1.52193e+06	1.45176e+06	1.83968e+06	913342	1.2044e+06	2.19199e+06	1.99093e+06	2.00646e+06
M334T310	Acrylfentanyl	334.202	309.8	334.204513468335	7.52080578511231	C22H26N2O	[M]+	Drugs of Abuse/Illegal Drugs						451159	1.55493e+07	305622	1.56082e+06	2.45392e+06	401428	1.29482e+06	1.53702e+06	717718	2.27864e+06	1.68062e+06	1.673e+06	1.45262e+07	2.8141e+06	3.67941e+06	1.62845e+07	1.0067e+06	3.39157e+06	3.86741e+06	3.26187e+06	3.45008e+06	4.16876e+06	3.86688e+06	3.76393e+06	4.662e+06	3.76595e+06
M136T53	Adenine	136.061	53.4	135.0545	2.02849446767609	C5H5N5	[M+H]+	Imidazopyrimidines	Purines and purine derivatives	C00147	Nucleotide metabolism	73-24-5	HMDB0000034	7.74171e+07	8.59151e+08	8.50664e+08	6.44844e+08	8.61242e+07	6.85181e+08	5.58756e+08	8.85009e+07	9.64217e+07	9.85683e+07	1.00093e+08	1.14885e+08	1.06679e+08	1.21555e+08	7.73324e+08	5.3236e+08	6.89703e+08	8.14443e+08	1.41603e+08	5.39024e+08	5.0815e+08	5.2817e+08	5.39043e+08	5.09896e+08	5.17525e+08	5.38475e+08
M268T55_1	Adenosine	268.104	55.3	267.0968	0.484498733423182	C10H13N5O4	[M+H]+	Purine nucleosides		C00212	Circulatory system; Membrane transport; Signal transduction; Endocrine system; Neurodegenerative disease; Signaling molecules and interaction; Nucleotide metabolism; Substance dependence	58-61-7	HMDB0000050	2.99029e+07	2.37841e+08	1.82347e+07	4.50187e+07	5.03432e+07	3.86223e+07	3.10939e+07	1.63842e+07	1.41398e+07	1.43433e+07	1.18834e+07	2.45681e+07	6.49307e+07	3.85322e+07	3.57888e+07	1.33606e+08	1.40955e+07	2.08237e+07	5.07812e+07	5.88145e+07	7.76984e+07	2.98657e+07	4.70899e+07	4.66526e+07	4.69241e+07	4.6715e+07
M391T427	Adenosine 5'-phosphate disodium	391.284	426.9	391.027	1.24340137583277	C10H12N5O7P. 2Na	[M]+					4578-31-8		2.721e+07	4.67246e+08	1.18091e+08	7.4791e+07	4.69492e+07	9.70912e+07	2.63718e+09	1.63084e+08	3.88265e+08	1.56809e+09	2.3728e+09	3.85621e+08	1.62131e+07	2.35847e+08	1.61004e+08	2.05997e+07	2.04363e+07	1.4117e+08	4.418e+08	3.64603e+08	5.27996e+08	2.71388e+08	3.44511e+08	4.37363e+08	4.37922e+08	3.48766e+08
M559T308	Adenosine 5'-diphosphoribose sodium salt	559.309	307.8	559.32	19.4883294409228	C15H23N5O14P2	[M]+					68414-18-6		5.28251e+06	1.50512e+06	3.9494e+06	5.78286e+06	3.6227e+06	3.15333e+06	4.72054e+06	5.25951e+06	4.42351e+06	1.82005e+06	3.13115e+06	2.17209e+06	4.57915e+06	3.02344e+06	5.32038e+06	1.39226e+06	627695	5.83852e+06	2.3072e+06	2.33178e+06	1.95063e+06	2.38146e+06	2.0973e+06	1.96242e+06	2.35425e+06	2.22515e+06
M340T274	Aesculin	340.083	274.4	340.0794	10.2916083107209	C15H16O9	[M]+	Coumarins and derivatives	Coumarin glycosides	C09264		531-75-9	HMDB0030820	3.75501e+07	1.59098e+06	2.66481e+07	2.59312e+07	2.13171e+07	9.20631e+06	6.67778e+06	8.96881e+06	1.22342e+07	2.4082e+06	2.9035e+06	9.85355e+06	1.98973e+07	1.27399e+07	1.14201e+07	2.63566e+07	2.22051e+07	2.20302e+07	1.56935e+07	1.5705e+07	1.56934e+07	1.7903e+07	1.5556e+07	1.36883e+07	1.61422e+07	1.61149e+07
M312T538	Aflatoxin B1	312.362	537.8	312.0634	1.32646695620392	C17H12O6	[M]+	Coumarins and derivatives	Furanocoumarins	C06800	Xenobiotics biodegradation and metabolism; Cancer: specific types	1162-65-8	HMDB0006552	3.49616e+08	6.942e+08	3.35083e+08	3.29471e+08	7.20852e+07	5.29037e+08	3.09169e+08	5.90162e+08	1.02531e+09	2.90585e+08	3.82343e+08	3.76205e+08	5.40321e+07	2.62955e+08	4.16866e+07	4.16068e+07	2.68009e+07	5.20332e+08	4.75584e+08	2.90331e+08	3.30675e+08	1.97679e+08	2.90434e+08	2.83955e+08	3.21348e+08	2.86953e+08
M440T593	Agelasine (Stereochemistry Of Diterpene Unknown)	440.292	592.8	457.29722396	4.33812402092588	C26H40ClN5	[M+H-H2O]+							2.80125e+07	1.00972e+07	745472	3.29153e+07	2.23607e+07	8.34826e+06	1.63547e+07	9.36827e+06	5.05337e+06	1.06067e+07	1.5857e+07	8.1982e+06	1.82399e+07	1.95696e+07	2.18595e+07	2.1617e+06	6.16968e+06	1.19232e+07	2.06805e+07	1.80394e+07	2.06277e+07	2.28539e+07	1.21023e+07	1.67372e+07	1.77625e+07	1.96363e+07
M466T207	Agnuside	466.159	206.5	466.1475	19.5727124981888	C22H26O11	[M-H2O+NH4]+	Prenol lipids	Terpene glycosides	C09765		11027-63-7	HMDB0036561	1.30617e+07	1.41922e+07	1.05202e+07	1.98176e+07	1.83683e+07	1.43461e+07	1.25338e+06	1.1935e+07	1.77841e+06	1.8042e+06	1.72842e+06	1.91912e+06	1.8717e+07	1.21299e+07	1.34356e+07	1.61109e+07	7.72473e+06	1.89448e+07	8.304e+06	8.25181e+06	1.01528e+07	1.00633e+07	6.278e+06	1.00549e+07	9.22719e+06	1.00667e+07
M309T517	Ajmaline	309.188	517.1	326.1994	12.8271472372513	C20H26N2O2	[M+H-H2O]+	Ajmaline-sarpagine alkaloids		C06542		4360-12-7	HMDB0015495	758573	6.36754e+06	843678	686639	1.03417e+06	2.8041e+06	4.03003e+06	8.56087e+06	8.47978e+06	1.66587e+07	9.11967e+06	5.63271e+06	1.99336e+06	979248	717581	1.00033e+06	348958	2.07642e+06	5.28884e+06	3.39647e+06	3.41591e+06	3.61835e+06	3.53183e+06	3.40332e+06	3.40049e+06	3.40001e+06
M233T433	Alantolactone	233.154	432.6	232.1463	0.91022504013654	C15H20O2	[M+H]+	Naphthofurans		C09289		546-43-0	HMDB0035906	1.99721e+06	9.09117e+07	4.53841e+07	1.92635e+07	2.32874e+06	5.6761e+07	1.26102e+08	4.80614e+07	9.85383e+07	1.06138e+08	8.77628e+07	1.06951e+08	1.54674e+06	4.2998e+07	2.28925e+07	1.23147e+07	1.45013e+07	3.53211e+07	6.06555e+07	6.13777e+07	6.03013e+07	6.0314e+07	6.6009e+07	6.34319e+07	5.56725e+07	6.35586e+07
M283T43	Aldohexose 6-phosphate	283.025	42.9	260.0297	18.381899916288	C6H13O9P	[M+H]+			C03251				3.2624e+07	3.67949e+07	3.38715e+07	3.28001e+07	4.4301e+07	4.69621e+07	9.87107e+06	3.64988e+07	1.46495e+07	3.59237e+07	3.37674e+07	2.60042e+07	4.5591e+07	3.1765e+07	4.1254e+07	3.37266e+07	1.82088e+07	2.71842e+07	3.4949e+07	3.28819e+07	3.87782e+07	3.51581e+07	2.24316e+07	3.23142e+07	3.34224e+07	3.29183e+07
M361T576	Aldosterone	361.22	575.8	360.1937	6.42421970266214	C21H28O5	[M+H]+	Steroids and steroid derivatives	Hydroxysteroids	C01780	Lipid metabolism; Excretory system; Endocrine system	52-39-1	HMDB0000037	2.00967e+07	4.78073e+07	1.98884e+06	1.66258e+06	3.14454e+07	2.51906e+06	3.8236e+06	3.34782e+06	4.71261e+06	4.60605e+06	5.1608e+06	4.044e+06	3.11027e+07	1.09852e+07	1.21648e+07	4.31269e+07	2.59569e+06	1.79095e+07	8.54368e+06	9.2377e+06	6.35491e+06	9.86953e+06	9.24233e+06	1.00141e+07	9.28951e+06	9.8654e+06
M417T677	Alfentanil	417.253	676.6	416.2536	18.6095298033314	C21H32N6O3	[M+H]+	Benzene and substituted derivatives	Anilides	C08005		71195-58-9	HMDB0014940	5.18699e+07	6.71788e+07	2.29222e+07	3.60937e+07	8.23752e+07	5.80411e+07	5.95353e+07	5.18726e+07	6.1226e+07	6.68879e+07	7.50453e+07	3.46021e+07	9.03611e+07	4.88765e+07	3.72509e+07	6.31398e+07	3.80598e+07	5.73202e+07	5.57404e+07	5.67827e+07	3.62917e+07	5.67228e+07	5.68284e+07	5.40362e+07	5.70054e+07	2.6443e+07
M372T248	Alfuzosin	372.189	247.9	389.206305	25.9840962606354	C19H27N5O4	[M+H-H2O]+					81403-80-7		1.74067e+06	711904	275859	655356	1.32247e+06	596934	1.50307e+06	1.39376e+06	1.45613e+06	917364	928385	1.08534e+06	1.68213e+06	652588	649312	741553	1.68189e+06	1.37458e+06	1.408e+06	1.59019e+06	1.17417e+06	1.4453e+06	1.50627e+06	1.76813e+06	1.48519e+06	1.58837e+06
M177T74	Allantoic acid	177.066	74.3	176.0546	23.2907503416254	C4H8N4O4	[M+H]+	Carboxylic acids and derivatives	Amino acids, peptides, and analogues	C00499	Nucleotide metabolism	99-16-1	HMDB0001209	3.77709e+06	2.93022e+06	4.43217e+06	2.6808e+06	5.31266e+06	2.78763e+06	192417	1.09421e+06	880676	896978	202798	583498	4.54344e+06	3.87058e+06	2.26325e+06	2.03926e+06	3.29227e+06	2.08617e+06	2.24112e+06	2.08624e+06	2.27054e+06	2.43288e+06	2.27096e+06	2.35064e+06	2.25847e+06	2.24132e+06
M408T505	Allocholic acid	408.292	505.1	408.2876	10.5316808881113	C24H40O5	[M]+	Steroids and steroid derivatives	Bile acids, alcohols and derivatives	C00695	Lipid metabolism; Digestive system	2464-18-8/81-25-4	HMDB0000505	5.34641e+06	1.62851e+07	1.82175e+07	3.88875e+06	1.13232e+07	1.35132e+07	2.42105e+07	2.17602e+07	2.00579e+07	2.43177e+07	2.80357e+07	3.17302e+07	1.32862e+07	7.01928e+06	5.67474e+06	6.97396e+06	5.37218e+06	1.81594e+07	1.3298e+07	1.32794e+07	1.899e+07	1.40202e+07	1.34425e+07	1.40363e+07	5.84022e+06	1.34153e+07
M181T686	Alpha-D-Glucose	181.015	685.8	180.0634	3.54204077357108	C6H12O6	[M+H]+	Organooxygen compounds	Carbohydrates and carbohydrate conjugates	C00267	Carbohydrate metabolism; Excretory system	492-62-6	HMDB0003345	4.57008e+06	4.31449e+06	4.18821e+06	6.19527e+06	1.55614e+06	9.00206e+06	7.14261e+06	1.31895e+07	9.22027e+06	2.25721e+06	1.99548e+06	2.72985e+06	1.9455e+06	4.65183e+06	2.86055e+06	1.46675e+06	1.3021e+06	8.2145e+06	4.22325e+06	4.61011e+06	2.74494e+06	2.67523e+06	5.3905e+06	3.38587e+06	4.42375e+06	4.49626e+06
M342T52	Alpha-Lactose	342.14	51.5	342.1162	0.134796163730048	C12H22O11	[M]+	Organooxygen compounds	Carbohydrates and carbohydrate conjugates	C00243		63-42-3	HMDB0000186	4.61091e+06	2.01079e+07	4.10518e+06	8.1284e+06	4.48011e+06	3.78784e+07	2.13361e+07	2.3888e+07	1.23785e+07	2.56869e+07	3.22432e+07	1.84617e+07	6.99888e+06	4.61262e+06	1.16653e+07	1.66703e+07	8.36396e+06	1.53355e+07	9.43864e+06	1.10558e+07	9.8104e+06	9.44449e+06	4.23972e+06	1.09136e+07	1.0553e+07	1.26025e+07
M279T554	Alpha-Linolenic acid	279.231	554.3	278.2246	3.13718748994634	C18H30O2	[M+H]+	Fatty Acyls	Lineolic acids and derivatives	C06427	Lipid metabolism	463-40-1	HMDB0001388	2.8618e+08	9.09288e+07	2.73498e+08	1.5513e+08	1.96833e+08	2.08204e+08	1.6495e+08	1.73546e+08	1.74332e+08	1.60406e+08	1.37275e+08	1.26052e+08	1.73438e+08	1.65979e+08	2.04634e+08	2.07598e+08	3.16557e+08	1.82223e+08	2.29711e+08	1.8976e+08	1.65193e+08	1.65459e+08	1.66738e+08	2.36362e+08	1.6462e+08	1.65125e+08
M297T545	Alpha-dimorphecolic acid	297.242	544.9	296.2351	0.928536031690289	C18H32O3	[M+H]+	Fatty Acyls	Lineolic acids and derivatives	C14767	Lipid metabolism; Endocrine system	73543-67-6	HMDB0004670	2.98125e+08	2.78498e+08	8.2467e+07	1.94573e+08	2.99275e+08	2.6761e+08	2.15717e+08	1.0645e+08	6.0462e+07	1.02513e+08	1.78061e+08	1.01927e+08	4.54405e+08	2.43147e+08	8.04392e+07	2.55622e+08	2.30286e+08	3.09982e+08	1.72657e+08	1.86127e+08	1.4544e+08	1.89643e+08	2.13069e+08	1.89627e+08	1.91761e+08	1.68647e+08
M232T136	Alpha-pyrrolidinovalerophenone	232.174	136	231.162314292	18.1317099517282	C15H21NO	[M+H]+							1.33644e+07	8.99655e+06	8.00863e+06	2.04787e+07	6.72021e+06	6.74027e+06	8.92564e+06	1.71171e+07	1.11916e+07	8.87342e+06	6.78982e+06	6.65678e+06	7.01986e+06	1.14455e+07	6.62475e+06	7.66388e+06	3.83393e+06	9.52055e+06	5.56655e+06	9.0726e+06	9.07341e+06	9.07928e+06	9.07619e+06	8.65499e+06	8.68134e+06	8.94803e+06
M280T52_2	Altamisic acid; 3-[(3aS,8R,8aR)-8-Hydroxy-6,8-dimethyl-3-methylene-2-oxo-3,3a,4,5,8,8a-hexahydro-2H-cyclohepta[b]furan-7-yl]propanoic acid	280.139	52.4	280.131067	27.9611292826704	C15H20O5	[M]+							3.76749e+07	1.06804e+07	3.5445e+07	2.25931e+07	3.03392e+07	2.49311e+07	1.07735e+07	1.19189e+07	9.71068e+06	1.3643e+07	1.37068e+07	1.10857e+07	2.48684e+07	2.1313e+07	4.22287e+07	2.53391e+07	2.93144e+07	4.04606e+07	2.59183e+07	2.59567e+07	2.4548e+07	2.43574e+07	2.57217e+07	2.22787e+07	2.45265e+07	2.50184e+07
M293T234	Altrenogest	293.191	233.6	310.193280072	16.214462537386	C21H26O2	[M+H-H2O]+	Therapeutics/Prescription Drugs				850-52-2		3.15622e+07	4.55175e+07	2.42423e+07	2.19575e+07	4.99892e+07	2.26176e+07	1.60821e+07	4.317e+07	1.61128e+07	4.51522e+06	2.00423e+07	1.63104e+07	8.08577e+07	2.44151e+07	2.53255e+07	7.73669e+07	2.02508e+07	3.49716e+07	3.38548e+07	3.19479e+07	3.32517e+07	3.28444e+07	3.41579e+07	3.32553e+07	3.26593e+07	3.28339e+07
M211T414	Altretamine	211.17	414.1	210.27966	14.3459285806509	C9H18N6	[M+H]+	Organonitrogen compounds	Amines			645-05-6	HMDB0014631	2.11712e+07	2.46122e+07	1.70082e+07	1.84232e+07	2.4176e+07	2.91239e+07	2.57779e+07	3.30634e+07	3.63761e+07	1.73947e+07	3.06866e+07	2.16351e+07	1.24883e+07	1.90692e+07	1.63312e+07	1.24819e+07	1.90713e+07	2.10824e+07	2.24626e+07	2.24777e+07	2.25655e+07	2.17196e+07	2.17444e+07	1.64731e+07	2.598e+07	2.16858e+07
M281T572	Alverine	281.211	572.2	281.21434987307	10.8454854765199	C20H27N	[M]+	Therapeutics/Prescription Drugs; Sports Doping Drugs		D07440				3.9331e+06	237463	2.60524e+06	1.53284e+07	6.23249e+06	1.60021e+07	5.39545e+06	4.64193e+06	3.69479e+06	5.57762e+06	8.3518e+06	4.36623e+06	7.86189e+06	8.66414e+06	4.15319e+06	3.46414e+07	2.89214e+06	6.3888e+06	7.74439e+06	7.74796e+06	8.24136e+06	8.22588e+06	8.25562e+06	8.18183e+06	8.25056e+06	7.7099e+06
M388T568	Ambiguine_C_isonitrile	388.252	568.1	388.251463644	1.38146358550064	C26H32N2O	[M]+							3.35841e+06	1.89141e+07	4.16151e+06	551666	3.56703e+06	1.99038e+07	1.56277e+07	1.80239e+07	1.4198e+07	1.79925e+07	2.17494e+07	2.08602e+07	2.16299e+06	6.68416e+06	4.22446e+06	3.23532e+06	1.91421e+06	6.06824e+06	1.05362e+07	1.76943e+07	1.05407e+07	1.50602e+07	1.06421e+07	1.17817e+07	1.06043e+07	1.05173e+07
M214T146	Amifostine	214.051	145.7	214.0541	14.9497152312489	C5H15N2O3PS	[M]+	Organothiophosphorus compounds		C06819		20537-88-6	HMDB0015274	1.62496e+06	1.5629e+06	1.34867e+06	1.51453e+06	2.72207e+06	1.62084e+06	779595	1.02458e+06	342081	1.38762e+06	384829	291684	2.46666e+06	2.45448e+06	1.51358e+06	1.43093e+06	908849	2.47434e+06	817415	1.57961e+06	1.50772e+06	1.58494e+06	1.50291e+06	1.5524e+06	1.50132e+06	1.4931e+06
M585T607	Amikacin	585.279	607	585.2857	11.1058106969694	C22H43N5O13	[M]+	Organooxygen compounds	Carbohydrates and carbohydrate conjugates	C06820		37517-28-5	HMDB0014622	5.11754e+06	4.66457e+06	1.05844e+07	1.15393e+07	2.52725e+06	2.06733e+07	6.67141e+06	6.56265e+06	5.60086e+06	2.30959e+06	2.32667e+06	5.0976e+06	5.68759e+06	2.91176e+06	1.64913e+07	2.10603e+06	792275	2.61289e+06	5.14408e+06	4.83746e+06	5.51573e+06	5.40992e+06	5.1432e+06	3.33335e+06	3.60017e+06	5.03219e+06
M233T227	Aminoglutethimide	233.129	226.5	232.1212	1.38978967852195	C13H16N2O2	[M+H]+	Benzene and substituted derivatives	Aniline and substituted anilines	C07617		125-84-8	HMDB0014501	5.29129e+06	9.1198e+06	2.36962e+06	4.57271e+06	1.19358e+07	7.4614e+06	1.13714e+07	1.29032e+07	8.5265e+06	1.27329e+07	1.19214e+07	7.29725e+06	9.14449e+06	4.59679e+06	4.40373e+06	6.88908e+06	968984	6.4523e+06	8.27948e+06	7.82524e+06	8.69136e+06	7.29005e+06	7.88022e+06	7.50051e+06	7.7279e+06	8.62278e+06
M406T464	Aminopentol	406.344	464.4	405.3454	22.0896743322499	C22H47NO5	[M+H]+	Natural Toxins		C19805		145040-09-1		5.15641e+07	5.17982e+07	1.82567e+07	5.05934e+07	7.34309e+07	5.97638e+07	3.95254e+07	4.60025e+07	5.21296e+07	3.48092e+07	5.50041e+07	3.82334e+07	6.98929e+07	3.8788e+07	3.60108e+07	8.03489e+07	4.29721e+07	5.78074e+07	5.13218e+07	5.82374e+07	4.94939e+07	3.70242e+07	5.08567e+07	5.15419e+07	4.31286e+07	4.60731e+07
M441T515_2	Aminopterin	441.419	515	440.41302	3.84215798786292	C19H20N8O5	[M+H]+	Pteridines and derivatives	Pterins and derivatives			54-62-6	HMDB0001833	1.88898e+08	4.61581e+08	3.05084e+08	2.5617e+08	6.72031e+08	1.60129e+08	3.69733e+08	3.60363e+08	3.22101e+08	2.30018e+08	3.63788e+08	2.60579e+08	1.75824e+08	2.4599e+08	1.8046e+08	1.47941e+08	3.53629e+08	2.48148e+08	2.29746e+08	2.1317e+08	1.85401e+08	3.18945e+08	2.30552e+08	2.28492e+08	1.76254e+08	2.28451e+08
M263T388	Amitriptyline-d3	263.201	387.8	280.20187998221	23.3814732564496	C20H20[2]H3N	[M+H-H2O]+	Therapeutics/Prescription Drugs; Sports Doping Drugs						5.29789e+06	2.96707e+07	7.94933e+06	4.918e+06	1.03613e+07	9.15807e+06	9.93321e+06	8.31203e+06	1.27583e+07	1.11489e+07	1.47003e+07	1.24108e+07	6.86362e+06	8.08055e+06	3.74095e+06	3.36248e+06	5.82601e+06	6.87716e+06	9.54618e+06	9.82822e+06	9.65213e+06	1.00793e+07	9.83154e+06	9.7283e+06	8.98877e+06	9.83683e+06
M128T90	Ammeline	128.054	90.2	127.0494	22.4593100713509	C3H5N5O	[M+H]+			C08733		645-92-1		2.28097e+06	2.83823e+06	1.12658e+07	933525	1.03195e+06	1.21355e+07	7.39373e+06	2.6547e+07	1.03909e+06	4.05952e+06	1.23688e+07	7.16768e+06	4.89907e+06	6.53944e+06	3.9555e+06	764168	3.70606e+06	9.56201e+06	4.03979e+06	4.125e+06	4.64797e+06	5.24994e+06	5.22383e+06	4.90301e+06	5.46529e+06	5.18897e+06
M227T74_2	Amobarbital	227.139	74	226.1317	0.334597024142806	C11H18N2O3	[M+H]+	Diazines	Pyrimidines and pyrimidine derivatives	C07536		57-43-2	HMDB0015440	2.62206e+07	8.08247e+06	5.71417e+07	2.08545e+07	8.46958e+07	2.2193e+07	3.70023e+07	5.44278e+07	2.86214e+07	3.35089e+07	3.46754e+07	3.83873e+07	4.13562e+07	1.94379e+07	5.82638e+07	5.08516e+07	2.07106e+07	2.38717e+07	3.27046e+07	3.39823e+07	3.89602e+07	2.53998e+07	3.79071e+07	3.78673e+07	3.93742e+07	3.79019e+07
M254T162	Anabasamine	254.158	161.5	253.343	27.4380602318154	C16H19N3	[M+H]+	Organonitrogen compounds	Amines					478489	1.92066e+06	363724	885722	705529	806056	567791	1.41776e+06	1.1814e+06	1.64285e+06	1.14913e+06	426940	1.30608e+06	435342	562008	1.39779e+06	592016	605398	814954	1.03417e+06	969943	1.12183e+06	934388	970154	971452	928891
M145T677	Anabasine	144.982	677	162.1157	0.630128105150836	C10H14N2	[M+H-H2O]+			C06180		13078-04-1 / 494-52-0	HMDB0004350	4.35311e+08	2.466e+08	2.35536e+07	9.39258e+08	4.33042e+08	5.76442e+08	1.29371e+08	9.79784e+08	1.79751e+08	1.21658e+08	1.70584e+08	1.11661e+08	4.36084e+08	1.61183e+09	3.42928e+07	5.62844e+07	2.58811e+08	6.9263e+07	4.65835e+08	4.49408e+08	4.35976e+08	4.51041e+08	4.3628e+08	4.29272e+08	4.52179e+08	4.3405e+08
M348T522	Anandamide	348.29	522.2	347.2824	0.643142393744087	C22H37NO2	[M+H]+	Organonitrogen compounds	Amines	C11695	Environmental adaptation; Nervous system; Signaling molecules and interaction; Sensory system	94421-68-8	HMDB0004080	3.82239e+06	7.85954e+06	805466	3.88546e+06	6.57076e+06	6.07281e+06	6.87007e+06	5.14929e+06	7.06247e+06	7.918e+06	8.27592e+06	6.42072e+06	6.44472e+06	1.22335e+06	3.31428e+06	7.04179e+06	1.88491e+06	6.29531e+06	4.90532e+06	3.09254e+06	4.88966e+06	2.58253e+06	4.92805e+06	4.91784e+06	4.76129e+06	4.74119e+06
M496T519_2	Anandamide O phosphorylcholine from Mulder Biochemistry 2006 45 38 11267 11277	496.339	519	513.345185750091	3.52228647727039	[C27H50N2O5P]+	[M+H-H2O]+							9.164e+08	3.97619e+08	3.47629e+08	5.1532e+08	6.15221e+08	4.44749e+09	1.56457e+09	1.27893e+09	2.11933e+09	2.76862e+09	1.81368e+09	2.09792e+09	8.73853e+08	2.38463e+09	8.30161e+08	1.19234e+09	1.01182e+09	1.17474e+09	1.10486e+09	1.10567e+09	1.16563e+09	1.30374e+09	1.00397e+09	1.15929e+09	1.08566e+09	1.15909e+09
M276T74_3	Anastrozole	276.156	73.8	293.164	3.13591209587059	C17H19N5	[M+H-H2O]+	Benzene and substituted derivatives	Phenylpropanes	C08159		120511-73-1	HMDB0015348	1.106e+06	2.34216e+06	2.34749e+06	2.24508e+06	1.64733e+06	4.48077e+06	1.90118e+06	1.89366e+06	2.32532e+06	2.80331e+06	2.66659e+06	1.7559e+06	888502	1.40162e+06	2.51133e+06	783263	1.07409e+06	2.37629e+06	2.14528e+06	2.14719e+06	2.15365e+06	2.14925e+06	2.15053e+06	1.95761e+06	2.05178e+06	1.87302e+06
M513T342	Andrographiside	513.267	341.9	512.26214750675	4.13723365966899	C26H40O10	[M+H]+							1.81882e+06	3.20209e+06	2.41861e+06	3.14791e+06	1.89977e+06	5.6608e+06	3.82041e+06	2.43985e+06	1.70951e+06	3.70142e+06	2.23525e+06	1.91391e+06	566195	876696	2.17107e+06	2.21559e+06	588417	3.61435e+06	1.26003e+06	2.38628e+06	2.35531e+06	1.64549e+06	2.13838e+06	2.36574e+06	2.20817e+06	2.29315e+06
M350T267	Andrographolide	350.207	267.1	350.2093	7.42418691582035	C20H30O5	[M]+	Endogenous Metabolites; Natural Products/Medicines		C20214		5508-58-7		1.00509e+07	3.61837e+07	6.93057e+06	1.01441e+07	1.32882e+07	2.7325e+06	1.78789e+07	4.23649e+06	7.0662e+06	1.04309e+07	9.82091e+06	1.69077e+07	2.98709e+07	6.21508e+06	8.53845e+06	5.95859e+06	2.11314e+06	6.90059e+06	1.15656e+07	1.13391e+07	1.34432e+07	1.15725e+07	1.14233e+07	1.1336e+07	1.1334e+07	1.13223e+07
M285T400	Androsta-1,4-diene-3,17-dione	285.185	400.4	284.1776	0.617143906926096	C19H24O2	[M+H]+	Steroids and steroid derivatives	Androstane steroids	C20144		897-06-3	HMDB0003422	7.41485e+06	7.91758e+06	8.1211e+06	8.20575e+06	5.51135e+06	8.1238e+06	6.32911e+06	9.44417e+06	9.11036e+06	4.72228e+06	7.0088e+06	9.22699e+06	7.0138e+06	1.1068e+07	4.29574e+06	1.18978e+07	6.51932e+06	7.97328e+06	8.63672e+06	8.80544e+06	8.4963e+06	8.63456e+06	8.4739e+06	8.4663e+06	8.46588e+06	8.6414e+06
M273T309	Androsterone	273.221	308.9	290.2246	14.0325963230625	C19H30O2	[M+H-H2O]+	Steroids and steroid derivatives	Androstane steroids	C00523	Lipid metabolism	53-41-8	HMDB0000031	8.52935e+06	1.63616e+07	9.15301e+06	1.11585e+07	1.51086e+07	1.2731e+07	8.68903e+06	1.65104e+07	1.21913e+07	1.36519e+07	1.1602e+07	9.59893e+06	1.38148e+07	1.22393e+07	6.77387e+06	1.43415e+07	1.17016e+06	1.75871e+07	1.66832e+07	1.20658e+07	1.19577e+07	1.24913e+07	1.24926e+07	1.20316e+07	1.08587e+07	1.45382e+07
M238T259	Anhalonine	238.144	259.1	237.1365	0.100779445008643	C13H19NO3	[M+H]+			C16705				1.34987e+07	1.03148e+07	1.07918e+06	1.48389e+07	1.47027e+07	1.41423e+07	1.04649e+07	8.07052e+06	6.35947e+06	1.36137e+07	1.04038e+07	9.33065e+06	5.97655e+06	2.60436e+06	8.77788e+06	4.47186e+06	8.63232e+06	4.80282e+06	6.06522e+06	7.83019e+06	5.68064e+06	5.26094e+06	5.52269e+06	4.03831e+06	6.66648e+06	7.09028e+06
M514T274	Anhydrocochlioquinone A	514.294	274.1	514.293053684	2.22891100078044	C30H42O7	[M]+							1.44543e+07	106133	4.16144e+07	6.85554e+06	4.91331e+06	4.98442e+06	1.24923e+07	3.56525e+07	6.27406e+06	5.31378e+06	8.42138e+06	2.00099e+07	4.11568e+06	5.48411e+06	3.40111e+06	6.71809e+06	3.40708e+07	1.65415e+07	1.12528e+07	1.11528e+07	1.12005e+07	1.11847e+07	1.29446e+07	6.71027e+06	1.31409e+07	1.17188e+07
M202T63	Aniracetam	202.083	63.5	219.0895	2.14763772228027	C12H13NO3	[M+H-H2O]+			C13355		72432-10-1		8.12947e+06	4.24125e+06	4.18071e+06	1.14324e+07	1.46227e+07	1.55239e+06	1.40187e+06	1.62094e+06	1.48693e+06	3.86306e+06	4.80976e+06	1.78014e+06	8.22901e+06	6.36379e+06	6.56218e+06	1.42101e+07	6.99605e+06	1.08502e+07	2.87075e+06	3.07956e+06	3.344e+06	5.32582e+06	3.49696e+06	3.9853e+06	4.54957e+06	5.05221e+06
M266T288	Anisomycin	266.139	288.2	265.1314	0.003721104693113	C14H19NO4	[M+H]+			C11281		22862-76-6		1.13978e+07	1.78583e+07	4.4964e+06	1.23804e+07	1.90695e+07	1.42272e+07	1.68336e+07	1.94515e+07	2.02644e+07	2.19711e+07	2.14548e+07	1.54152e+07	2.92456e+07	1.16505e+07	1.15338e+07	2.68426e+07	6.32676e+06	1.86882e+07	1.98342e+07	1.81083e+07	1.8602e+07	1.86278e+07	1.80725e+07	1.77499e+07	1.80484e+07	1.80519e+07
M281T396	Anisotropine methylbromide	281.239	395.5	361.1616	11.0968764601731	C17H32NO2. Br	[M]+	Therapeutics/Prescription Drugs		C06830		80-50-2		1.0534e+06	171226	744944	2.10531e+06	776534	5.62289e+06	2.70516e+06	1.19561e+07	2.06343e+06	6.33588e+06	5.21159e+06	2.01959e+06	1.21617e+06	1.19832e+07	1.68454e+06	1.15419e+06	3.39129e+06	6.47219e+06	3.1455e+06	3.66645e+06	3.79469e+06	3.79164e+06	3.67175e+06	4.17176e+06	3.78693e+06	2.95047e+06
M241T54	Anserine	241.13	54	240.1222	0.099531579488405	C10H16N4O3	[M+H]+	Peptidomimetics	Hybrid peptides	C01262	Amino acid metabolism; Metabolism of other amino acids	584-85-0	HMDB0000194	5.43016e+06	8.57142e+06	547195	471210	8.61323e+06	467815	4.00741e+06	3.68874e+06	4.2804e+06	3.7232e+06	3.49353e+06	2.092e+06	8.20886e+06	2.5441e+06	5.05681e+06	9.74517e+06	2.50849e+06	4.7511e+06	4.6683e+06	4.4231e+06	4.55641e+06	4.67644e+06	4.54135e+06	4.68677e+06	1.15227e+06	4.41985e+06
M482T490	Antibiotic JI-20A	482.324	490.4	481.2748	0.649752317977107	C19H39N5O9	[M+H]+			C17704	Biosynthesis of other secondary metabolites	51846-97-0		8.1611e+06	8.74781e+06	3.07235e+07	1.24365e+07	3.97106e+06	2.0284e+07	3.09947e+07	9.32979e+07	8.59896e+07	2.29431e+07	1.29202e+08	9.32475e+07	3.36903e+06	8.66509e+07	6.25098e+06	1.88737e+06	2.55747e+06	8.12508e+06	1.84775e+07	4.06724e+07	3.33703e+07	4.36608e+07	4.05727e+07	2.29924e+07	4.62879e+07	3.21611e+07
M496T327	Antibiotic JI-20B	496.306	327.3	495.2904	16.3692082248487	C20H41N5O9	[M+H]+	Organonitrogen compounds	Alcohols and polyols	C17705	Biosynthesis of other secondary metabolites	51846-98-1		1.1444e+07	74857.5	7.75179e+06	2.28348e+06	2.10401e+07	1.10621e+07	5.31046e+06	1.0071e+07	3.75822e+06	2.37816e+06	9.75356e+06	8.5844e+06	1.61072e+07	1.39524e+07	4.09337e+06	1.84181e+06	1.92696e+07	3.28336e+06	9.13743e+06	9.37699e+06	9.13792e+06	1.14528e+07	9.03094e+06	9.38501e+06	9.13154e+06	9.6068e+06
M531T493_1	Antimycin A1	531.265	492.7	548.2734	1.25361095487286	C28H40N2O9	[M+H-H2O]+			C11339		642-15-9/1397-94-0		4.76928e+07	8.44825e+07	1.22731e+07	4.46485e+07	9.17887e+07	1.54695e+07	1.11679e+08	9.37697e+07	8.71311e+07	1.19501e+08	1.18393e+08	5.12972e+07	7.78e+07	1.0546e+07	1.27889e+07	6.55878e+07	7.12246e+06	7.44916e+07	9.04751e+07	6.4731e+07	6.60192e+07	6.63268e+07	7.28237e+07	7.44647e+07	6.28019e+07	6.6248e+07
M407T253	ApNA	407.264	252.9	424.272593028	1.86372292791732	C26H36N2O3	[M+H-H2O]+					119520-58-0		1.51516e+06	392808	5.37554e+06	2.01861e+06	1.22278e+06	2.10839e+06	1.04609e+06	3.66272e+06	2.35641e+06	275170	348155	1.14598e+06	1.10487e+06	2.33724e+06	1.66426e+06	318510	5.36746e+06	3.71596e+06	2.3039e+06	2.28749e+06	2.73707e+06	2.4204e+06	3.50686e+06	2.29338e+06	1.97687e+06	2.43178e+06
M606T301	Apicidin	606.368	300.5	623.368284325	11.7909833633216	C34H49N5O6	[M+H-H2O]+					183506-66-3		535109	1.33101e+06	359184	1.72696e+06	2.42092e+06	3.20286e+06	1.36203e+06	1.52648e+06	1.83428e+06	4.20302e+06	3.76627e+06	1.84307e+06	635302	878872	819245	1.18438e+06	209469	1.64231e+06	2.34707e+06	2.33705e+06	2.01912e+06	2.35319e+06	2.16575e+06	2.39525e+06	1.89098e+06	1.55544e+06
M205T311	Apiole	205.086	310.5	222.0892	21.1325877277888	C12H14O4	[M+H-H2O]+	Benzodioxoles		C10429		523-80-8	HMDB0033776	5.57189e+06	2.31521e+06	1.84308e+06	1.27439e+07	8.177e+06	7.75402e+06	2.07562e+06	3.16574e+06	3.34403e+06	4.10963e+06	5.77094e+06	2.58368e+06	2.60395e+07	1.65494e+07	1.48735e+06	1.94709e+06	3.3718e+06	1.71722e+06	7.54181e+06	3.07586e+06	7.02882e+06	7.05785e+06	7.06431e+06	6.6776e+06	6.66459e+06	6.84584e+06
M522T282	Apramycin	522.285	282	539.2803	23.0410643692197	C21H41N5O11	[M+H-H2O]+			C01555	Biosynthesis of other secondary metabolites	37321-09-8		409731	4.13487e+06	951023	431959	593484	5.45162e+06	2.22807e+06	2.19496e+07	2.68666e+06	2.2693e+06	5.50892e+06	3.45593e+06	1.87226e+06	2.48384e+06	493433	512217	362848	1.05257e+06	3.45331e+06	3.07414e+06	3.08159e+06	3.32456e+06	3.3764e+06	3.08546e+06	3.21372e+06	2.9569e+06
M839T492_2	Apratoxin A	839.492	492.2	839.486685168	6.45012859566186	C45H69N5O8S	[M]+							3.15646e+07	9.51722e+07	8.30191e+07	4.31368e+07	2.87865e+07	8.3438e+07	1.3684e+08	6.00061e+07	1.19606e+08	7.41173e+07	7.17441e+07	6.6554e+07	1.44592e+07	4.37073e+07	2.33202e+07	1.22925e+07	1.63674e+07	4.66899e+07	9.36584e+07	1.01969e+08	9.87738e+07	9.11112e+07	8.58505e+07	7.51766e+07	4.67731e+07	5.53852e+07
M322T523	Aprindine	322.246	522.7	322.488	16.7605499892786	C22H30N2	[M]+	Indanes				37640-71-4	HMDB0015498	4.53927e+06	1.13863e+06	1.25709e+06	313328	4.74958e+06	1.27708e+07	226129	4.58983e+06	927945	853826	229813	212493	3.97687e+06	8.24821e+06	1.4007e+06	4.01863e+06	2.6167e+06	2.74139e+06	2.96294e+06	3.02345e+06	2.96513e+06	3.02017e+06	3.02091e+06	3.54633e+06	2.9648e+06	2.95294e+06
M445T622	Arabidiol	445.37	621.8	444.3967	2.51107564369145	C30H52O2	[M+H]+			C19828				4.48491e+07	9.99557e+07	5.67258e+07	3.00691e+07	5.67689e+07	3.38559e+07	5.13498e+07	3.63038e+07	3.73868e+07	4.23234e+07	9.87937e+07	3.31622e+07	5.43651e+07	5.70061e+07	6.53928e+07	4.89484e+07	3.16812e+07	5.4133e+07	1.43394e+07	3.9461e+07	3.69084e+07	3.94649e+07	3.18129e+07	3.93843e+07	3.50056e+07	3.71922e+07
M305T385	Arachidonate	305.248	384.9	304.2402	1.06143271131778	C20H32O2	[M+H]+	Fatty Acyls	Fatty acids and conjugates	C00219	Circulatory system; Cell growth and death; Nervous system; Sensory system; Endocrine system; Lipid metabolism; Immune system; Infectious disease: parasitic	506-32-1	HMDB0001043	2.21398e+06	2.27528e+06	883115	2.61266e+06	2.29557e+06	1.90915e+07	3.0954e+06	1.17682e+07	3.64475e+06	4.29197e+06	3.44809e+06	3.78005e+06	517239	7.21104e+06	1.44376e+06	5.28029e+06	2.29763e+06	779742	3.64587e+06	2.65758e+06	4.2592e+06	3.79412e+06	3.78792e+06	3.76286e+06	2.99105e+06	3.64056e+06
M554T621	Arachidonic Acid Leelamide	554.478	620.6	571.475315579	18.9699382336899	C40H61NO	[M+H-H2O]+							8.20155e+06	5.16918e+07	1.94769e+07	6.57065e+06	6.47836e+06	6.67486e+06	2.85942e+06	1.4098e+07	3.5449e+07	2.47364e+07	2.22838e+07	2.62301e+07	2.38396e+07	2.27533e+06	4.31498e+06	4.9619e+07	4.81426e+06	3.18547e+07	1.68097e+07	9.6129e+06	1.39593e+07	1.49478e+07	1.39748e+07	1.04143e+07	1.41563e+07	9.23323e+06
M614T579	Arachidonic acid-biotin	614.433	579.4	614.422962442824	16.7413443831654	C35H58N4O3S	[M-H2O+NH4]+							1.00122e+07	5.73844e+06	8.82734e+06	3.47611e+06	7.47582e+06	8.54283e+06	1.98795e+06	1.77957e+07	1.22811e+07	9.60509e+06	7.70103e+06	8.50622e+06	1.03706e+07	6.57697e+06	9.22393e+06	1.63193e+07	6.92311e+06	1.80992e+07	1.21344e+07	9.1291e+06	1.05745e+07	7.52093e+06	9.001e+06	9.04989e+06	9.62191e+06	9.72788e+06
M326T539	Arachidonoyl Cyclopropylamide	326.287	539.1	343.287514811	22.1252528063804	C23H37NO	[M+H-H2O]+					229021-64-1		6.20717e+06	6.0704e+06	2.28663e+06	6.3014e+06	5.40097e+06	1.64616e+09	5.24869e+08	1.89766e+08	5.01056e+07	1.34357e+08	2.22971e+08	1.17584e+08	8.40534e+06	2.66058e+08	1.17087e+07	4.48183e+07	2.52452e+06	6.90124e+07	1.59674e+08	1.61646e+08	1.61631e+08	1.66763e+08	1.61656e+08	1.59628e+08	1.60581e+08	1.52901e+08
M768T492_2	Arachidonoyl PAF C-16	767.586	492	767.5828592	3.57067667758432	C44H82NO7P	[M]+					86288-11-1		3.40889e+07	9.89027e+08	1.45605e+08	7.86374e+07	5.2132e+07	2.57671e+08	1.84586e+08	5.06427e+08	4.63349e+08	3.7134e+08	2.43213e+08	4.62238e+08	3.26124e+07	1.46163e+08	5.79295e+07	2.36606e+07	3.00754e+07	9.89763e+07	2.6258e+08	2.76395e+08	2.76727e+08	2.77008e+08	2.62971e+08	2.61971e+08	2.61903e+08	1.16992e+08
M784T432_2	Arachidonoyl thio-PC	783.582	431.8	783.560046563	1.05852012622685	C44H82NO6PS	[M-H2O+NH4]+					146797-82-2		7.72564e+06	2.08373e+08	3.59935e+07	9.0874e+06	6.16556e+06	2.83242e+07	2.83337e+07	6.73438e+06	7.05402e+07	3.41418e+07	6.91128e+07	1.26525e+07	1.681e+07	6.27105e+06	2.22976e+07	7.95754e+06	8.35131e+06	1.31431e+07	2.85586e+07	2.95754e+07	3.43734e+07	3.44671e+07	4.02786e+07	3.43001e+07	1.49639e+07	3.12481e+07
M156T55_3	Arecoline	156.102	55.3	155.0946	1.10681211211167	C8H13NO2	[M+H]+			C10129		63-75-2 / 300-08-3	HMDB0030353	1.70775e+07	1.20145e+07	7.34258e+06	1.39793e+07	2.02948e+07	1.62035e+07	8.38665e+06	1.1131e+07	8.50568e+06	1.0131e+07	9.10537e+06	8.47772e+06	1.57057e+07	1.25273e+07	1.27263e+07	1.79438e+07	8.42179e+06	2.15004e+07	1.26156e+07	1.1611e+07	1.45462e+07	1.40947e+07	1.26271e+07	1.26228e+07	1.26221e+07	1.2625e+07
M345T319_2	Arformoterol	345.179	319.2	344.4049	5.16615287536553	C19H24N2O4	[M+H]+	Carboxylic acids and derivatives	Carboxylic acid derivatives			67346-49-0	HMDB0015399	7.77525e+06	4.44837e+06	3.32948e+07	9.06101e+06	7.20473e+06	5.09796e+06	4.41945e+06	6.27251e+06	8.06164e+06	3.61716e+06	3.89618e+06	4.82271e+06	4.14364e+06	3.53794e+06	5.23415e+06	2.73361e+06	8.39687e+06	7.93518e+06	6.91119e+06	6.56523e+06	8.73722e+06	6.56485e+06	6.50008e+06	6.5586e+06	6.55233e+06	6.60852e+06
M290T74_1	Argininosuccinic acid	290.123	73.9	290.1226	0.344681987694501	C10H18N4O6	[M]+	Carboxylic acids and derivatives	Amino acids, peptides, and analogues	C03406	Amino acid metabolism	2387-71-5	HMDB0000052	6.56082e+06	1.4192e+07	1.76482e+06	6.16292e+06	6.08564e+06	405260	2.8949e+06	780982	5.05208e+06	4.25379e+06	4.32565e+06	2.82336e+06	1.30274e+07	500400	7.96695e+06	1.585e+07	5.46221e+06	7.12453e+06	5.95471e+06	5.35872e+06	5.71793e+06	5.81702e+06	6.36408e+06	6.23217e+06	5.81963e+06	5.95954e+06
M205T582_2	Aristolene	205.195	582.4	204.187800768	0.998475521384217	C15H24	[M+H]+	Prenol lipids	Sesquiterpenoids			6831-16-9	HMDB0035146	1.08776e+07	4.34403e+06	3.85956e+06	5.82842e+06	1.99759e+06	9.6031e+06	7.53124e+06	1.16324e+07	7.35676e+06	9.91931e+06	9.4456e+06	6.66491e+06	5.80038e+06	6.0535e+06	7.99065e+06	8.47199e+06	7.83223e+06	9.15928e+06	1.02889e+07	9.72277e+06	8.51915e+06	9.39255e+06	1.1027e+07	7.26956e+06	8.36002e+06	8.39327e+06
M650T304	Arjunglucoside II; (2S,3R,4S,5S,6R)-3,4,5-trihydroxy-6-(hydroxymethyl)tetrahydro-2H-pyran-2-yl (4aS,6aS,6bR,9R,10R,11R,12aR)-10,11-dihydroxy-9-(hydroxymethyl)-2,2,6a,6b,9,12a-hexamethyl-1,3,4,5,6,6a,6b,7,8,8a,9,10,11,12,12a,12b,13,14b-octadecahydropicene-4a(2H)-carboxylate	650.399	303.6	650.4029768	6.72941177924657	C36H58O10	[M]+							1.58936e+06	3.6488e+06	1.01954e+06	419451	4.63888e+06	1.73838e+06	1.9822e+06	2.83855e+06	1.11634e+06	3.11448e+06	2.5656e+06	4.20298e+06	4.06202e+06	270402	878756	3.59524e+06	768433	2.26537e+06	1.40694e+06	1.38757e+06	1.46334e+06	2.47412e+06	1.59918e+06	1.47701e+06	1.79592e+06	1.79817e+06
M371T391	Artemetin	371.105	391.1	388.115817616	9.9260828549091	C20H20O8	[M+H-H2O]+					479-90-3		1.08313e+06	2.55571e+06	1.94624e+06	7.8692e+06	3.29179e+06	530747	1.45305e+06	319351	607363	6.16084e+06	756137	546668	413845	1.83762e+06	7.29124e+06	3.24105e+06	358721	1.04518e+06	6.42603e+06	5.09392e+06	6.26077e+06	6.25939e+06	6.53157e+06	6.2599e+06	6.26104e+06	6.42533e+06
M177T34	Ascorbate	176.971	33.6	176.0321	5.12475246817289	C6H8O6	[M+H]+			C00072	Carbohydrate metabolism; Metabolism of other amino acids; Signal transduction; Digestive system	50-81-7		2.31241e+07	1.29779e+07	1.49424e+07	1.08613e+07	3.59861e+07	1.55903e+07	1.49873e+07	1.32915e+07	1.38835e+07	1.20488e+07	1.20338e+07	8.66204e+06	1.53146e+07	1.64389e+07	1.31502e+07	1.42174e+07	1.10998e+07	1.03711e+07	1.67328e+07	1.74257e+07	1.72029e+07	1.8264e+07	1.7218e+07	1.54865e+07	1.82289e+07	1.45395e+07
M295T232	Aspartame	295.129	232.1	294.1216	0.024982480420934	C14H18N2O5	[M+H]+	Carboxylic acids and derivatives	Amino acids, peptides, and analogues	C11045	Sensory system	22839-47-0	HMDB0001894	9.23672e+06	3.26907e+06	633485	1.98051e+06	8.70346e+06	2.49621e+06	1.30071e+06	951718	2.56084e+06	2.77097e+06	1.61366e+06	1.85559e+06	1.47294e+07	2.20657e+06	3.71828e+06	9.43477e+06	1.41125e+06	6.08059e+06	5.26748e+06	6.0354e+06	6.19482e+06	5.28621e+06	5.08407e+06	4.68457e+06	4.97085e+06	4.97994e+06
M596T593	Astaxanthin	596.396	592.6	596.3866	15.2583259738282	C40H52O4	[M]+	Prenol lipids	Tetraterpenoids	C08580		472-61-7/7542-45-2	HMDB0002204	1.58858e+06	1.87099e+07	9.56539e+06	964017	525501	2.60681e+07	2.22666e+06	1.13295e+07	8.43969e+06	7.48443e+06	1.23063e+07	3.03446e+06	321163	1.02802e+06	288345	829186	1.79451e+06	2.52584e+06	6.95647e+06	6.94295e+06	5.27016e+06	7.01543e+06	6.11513e+06	6.34412e+06	5.32317e+06	7.09666e+06
M459T300	Astemizole	459.259	300	458.2482	8.32645087428542	C28H31FN4O	[M+H]+	Benzimidazoles		C06832		68844-77-9	HMDB0014775	4.95642e+06	1.29283e+06	7.24456e+06	4.46412e+06	1.03702e+07	3.28325e+06	1.11127e+06	6.96737e+06	7.09007e+06	6.15587e+06	6.96424e+06	4.72386e+06	3.67443e+06	4.30009e+06	3.07458e+06	1.06886e+06	4.70372e+06	5.31232e+06	2.82264e+06	2.65013e+06	2.87637e+06	2.11393e+06	3.32151e+06	3.03013e+06	2.97053e+06	3.18975e+06
M202T56_1	Asymmetric dimethylarginine	202.144	55.6	202.143	5.44166265554174	C8H18N4O2	[M]+	Carboxylic acids and derivatives	Amino acids, peptides, and analogues	C03626		30315-93-6 / 220805-22-1	HMDB0001539	2.28652e+07	5.74609e+06	6.96871e+06	3.32284e+07	7.78035e+06	2.91378e+07	6.46912e+06	4.38165e+07	5.18663e+07	1.82737e+07	1.56672e+07	2.94183e+07	7.78596e+06	4.97798e+06	7.00328e+06	8.73764e+06	5.25076e+07	4.42248e+07	8.14402e+06	1.95091e+07	2.95943e+07	2.24004e+07	1.93633e+07	2.257e+07	1.91857e+07	2.22423e+07
M238T89	Atomoxetine hydrochloride	238.155	88.9	255.162314292	0.082752863772272	C17H21NO	[M+H-H2O]+							1.77529e+07	1.98235e+07	5.39565e+06	1.0869e+07	3.50865e+07	1.04954e+07	1.03332e+07	2.69935e+07	1.12387e+07	1.67643e+07	1.11865e+07	8.36001e+06	2.1822e+07	9.02913e+06	5.76043e+06	8.61132e+06	2.41811e+06	1.36129e+07	1.22256e+07	1.21749e+07	1.21505e+07	1.45643e+07	1.212e+07	7.33717e+06	1.56362e+07	1.27763e+07
M256T166	Atomoxetine	256.174	166	255.3547	16.8233688131143	C17H21NO	[M+H]+	Organooxygen compounds	Ethers			83015-26-3/82248-59-7	HMDB0014434	490970	340840	688592	877462	1.08701e+06	652325	1.26064e+06	1.25172e+06	721730	986190	1.03009e+06	879077	264126	231609	732670	1.62456e+06	423131	854838	1.14951e+06	1.08374e+06	1.14789e+06	1.16128e+06	1.20031e+06	976925	1.37812e+06	743046
M194T101	Atraton	194.14	101.2	211.1433	22.8391529218992	C9H17N5O	[M+H-H2O]+			C19098		1610-17-9		1.8904e+07	1.87591e+07	1.00234e+07	1.84742e+07	2.45754e+07	1.82906e+07	1.75941e+07	1.94386e+07	2.31658e+07	2.06476e+07	2.15032e+07	1.28976e+07	1.90018e+07	1.61064e+07	1.50668e+07	1.94638e+07	9.77262e+06	1.78728e+07	1.91734e+07	1.79354e+07	2.02094e+07	2.02332e+07	2.2455e+07	1.94668e+07	1.94996e+07	1.7977e+07
M215T261	Atrazine	215.09	261	215.0938	19.4021022401846	C8H14ClN5	[M]+	Fatty Acyls	Fatty amides	C06551		c("1912-24-9", "608514-56-3")	HMDB0032273	6.38572e+06	7.09865e+06	7.47083e+06	4.67553e+06	6.35072e+06	1.71729e+06	1.24146e+06	2.85918e+06	2.60903e+06	2.46628e+06	1.5419e+06	2.52516e+06	1.91717e+06	1.79552e+06	1.68052e+06	1.63063e+06	3.58171e+06	4.80331e+06	3.88905e+06	3.17454e+06	1.93798e+06	2.61607e+06	4.02319e+06	3.45417e+06	3.23614e+06	3.44845e+06
M270T291	Aurantinidin	270.043	291	287.0556	20.6111379404351	C15H11O6	[M+H-H2O]+	Benzene and substituted derivatives	1-benzopyrans	C08575		25041-66-1		3.27016e+06	6.04005e+06	1.15814e+07	1.30382e+06	1.75091e+06	5.238e+06	3.86939e+06	7.68042e+06	4.81332e+06	7.61635e+06	8.40881e+06	1.65669e+06	3.02793e+06	5.89332e+06	8.33545e+06	5.27113e+06	9.34031e+06	1.71695e+06	2.04463e+06	4.62324e+06	5.62882e+06	4.62805e+06	4.62169e+06	3.75583e+06	2.84461e+06	4.65609e+06
M817T400_1	Aurilide B	816.555	400.3	833.5513936	13.2757776942912	C44H75N5O10	[M+H-H2O]+							1.31917e+06	1.48076e+07	3.49025e+07	258331	250144	3.09316e+07	1.93864e+06	5.20981e+08	589451	129475	2.63784e+06	1.29436e+07	571644	8.865e+06	431532	41775.7	2.52744e+06	1.25399e+07	2.31948e+07	1.61875e+07	2.30213e+07	1.79964e+07	2.31834e+07	1.93583e+07	2.36667e+07	2.50548e+07
M412T684	Avenasterol	412.37	684.2	412.3705	1.94000674630002	C29H48O	[M]+	Steroids and steroid derivatives	Stigmastanes and derivatives	C08821	Lipid metabolism	481-14-1	HMDB0002374	1.08514e+07	6.02523e+07	2.37553e+07	8.11305e+06	1.04735e+07	2.68355e+07	2.39622e+07	1.39704e+07	4.48542e+07	2.8588e+07	4.01645e+07	2.85847e+07	3.83538e+07	8.45079e+06	7.88656e+06	2.23596e+07	2.11665e+07	4.65836e+07	3.08886e+07	2.10001e+07	2.10549e+07	2.80127e+07	2.26537e+07	2.2325e+07	1.01019e+07	2.48388e+07
M311T610	Avocadene 2-acetate	311.258	610	328.26135964	12.4474310362584	C19H36O4	[M+H-H2O]+	Fatty Acyls	Fatty alcohols			51352-69-3	HMDB0031044	3.91894e+07	1.1951e+07	5.62592e+06	3.40962e+07	4.84714e+07	1.15931e+07	1.15466e+07	5.86448e+07	2.98953e+07	5.09222e+07	4.05643e+07	8.20847e+06	3.38165e+07	3.05314e+07	2.22737e+07	2.06313e+07	3.4844e+06	5.61161e+07	2.00343e+07	2.39174e+07	2.3705e+07	2.37543e+07	2.01244e+07	1.96366e+07	1.93263e+07	1.93522e+07
M268T257	Azacyclonol	268.166	257.5	267.366	13.7612276579069	C18H21NO	[M+H]+	Organooxygen compounds	Alcohols and polyols			115-46-8/		7.85152e+06	1.74637e+06	949694	2.45824e+06	1.03248e+07	2.47883e+06	2.11369e+06	1.3731e+06	2.88299e+06	1.67704e+06	1.76936e+06	362067	1.69814e+07	5.50753e+06	1.52241e+06	4.6626e+06	288621	4.50059e+06	4.25462e+06	1.86587e+06	4.31898e+06	4.03841e+06	4.14407e+06	4.02569e+06	4.0224e+06	4.01915e+06
M325T131	Azamethiphos	324.988	131.4	323.9737	20.9977112986845	C9H10ClN2O5PS	[M+H]+			C18702		35575-96-3		499149	136743	53199.7	143182	869025	668071	1.14626e+06	1.41996e+06	905620	1.8499e+06	1.43544e+06	708419	656551	100845	70655.4	119346	58532.4	647733	662889	347124	612242	676861	611356	644730	637458	593962
M634T565	Azelaoyl PAF	634.449	565	651.447519227	14.0512050612441	C33H66NO9P	[M+H-H2O]+							2.53327e+07	1.55024e+07	1.62571e+07	1.64798e+07	1.9994e+07	1.67208e+07	1.41403e+06	9.38254e+06	6.50403e+06	6.54599e+06	4.3543e+06	4.66609e+06	1.76091e+07	1.68294e+07	1.51397e+07	2.33715e+07	1.17444e+07	2.335e+07	1.39549e+07	1.58272e+07	1.4067e+07	1.55357e+07	1.39306e+07	1.38182e+07	1.50109e+07	1.33203e+07
M182T298	Azobenzene	182.081	298	182.0844	17.0253617476876	C12H10N2	[M]+			C19334		103-33-3/17082-12-1		3.01918e+06	8.06771e+07	1.33764e+07	1.2988e+07	1.34536e+07	1.51002e+07	1.53547e+07	2.3882e+07	4.50036e+06	1.87427e+07	5.2969e+06	1.7215e+07	4.58022e+07	1.36872e+07	1.19242e+07	3.11096e+07	1.9657e+07	1.29385e+07	2.13088e+07	1.88281e+07	1.91671e+07	6.21993e+06	1.91253e+07	1.92018e+07	1.81577e+07	1.81651e+07
M354T416	A-796260	354.234	416	354.2307282190101	9.80080689546329	C22H30N2O2	[M]+	Drugs of Abuse/Illegal Drugs; Sports Doping Drugs						8.39836e+06	3.92849e+07	1.51241e+07	3.92016e+06	1.00969e+07	1.67218e+07	1.53343e+07	3.66063e+07	1.76961e+07	3.34027e+07	3.55029e+07	2.05466e+07	1.30389e+07	1.41815e+07	5.7108e+06	3.98171e+06	4.52819e+06	1.93366e+07	1.51085e+07	1.5173e+07	1.51807e+07	1.54424e+07	1.5438e+07	1.51747e+07	1.53711e+07	1.54432e+07
M311T325	A-836339	311.184	324.9	310.17149878165	17.7554534402521	C16H26N2O2S	[M+H]+	Drugs of Abuse/Illegal Drugs; Sports Doping Drugs						3.08338e+06	9.24061e+06	2.67231e+06	5.07086e+06	1.05292e+07	9.14083e+06	1.36291e+07	2.42098e+07	1.83795e+07	2.29939e+07	2.19141e+07	1.78759e+07	8.00778e+06	5.28974e+06	3.50483e+06	4.3446e+06	1.46256e+06	1.23278e+07	9.74843e+06	9.59124e+06	9.14209e+06	9.59135e+06	9.74716e+06	9.09531e+06	9.86852e+06	9.59384e+06
M340T335	BADGE	340.175	334.8	340.1675	22.9293543651603	C21H24O4	[M]+	Benzene and substituted derivatives	Diphenylmethanes	C14348		1675-54-3	HMDB0032737	1.46542e+06	1.74358e+07	2.019e+06	517272	2.06605e+06	3.24351e+06	766002	5.62308e+06	3.27571e+06	2.79031e+06	4.30563e+06	3.03594e+06	1.52276e+06	1.5366e+06	1.28807e+06	1.72617e+06	346193	1.95034e+06	2.97833e+06	1.68308e+06	2.88975e+06	2.61914e+06	2.72975e+06	2.91441e+06	3.68114e+06	2.89781e+06
M240T74_3	BB-22 3-Carboxyindole metabolite	240.134	74.1	257.14157886018	1.06248759033513	C16H19NO2	[M+H-H2O]+	Drugs of Abuse/Illegal Drugs; Sports Doping Drugs						7.34203e+06	9.47813e+06	6.05424e+06	9.82969e+06	1.48144e+07	6.02122e+06	4.80044e+06	6.84263e+06	8.1104e+06	1.00199e+07	9.88621e+06	4.89483e+06	1.17246e+07	9.00603e+06	5.32519e+06	7.71553e+06	2.04779e+06	1.23493e+07	9.64461e+06	8.77411e+06	6.65461e+06	8.57489e+06	9.07601e+06	8.70009e+06	6.7464e+06	9.06303e+06
M283T258	BD 1008	283.108	258.1	300.11600414566	1.66065774881521	C15H22Cl2N2	[M+H-H2O]+	Drugs of Abuse/Illegal Drugs						1.70161e+07	2.28659e+07	7.54075e+06	1.4068e+07	2.91751e+07	2.03183e+07	2.54102e+07	3.49682e+07	3.13576e+07	3.36999e+07	3.0267e+07	2.08001e+07	2.64016e+07	1.34272e+07	1.185e+07	1.65889e+07	6.6881e+06	2.3169e+07	2.07585e+07	2.0896e+07	2.08461e+07	2.08965e+07	2.19186e+07	2.04445e+07	2.08979e+07	2.07819e+07
M412T644	BENZETHONIUM	412.32	643.8	411.3137126	1.45052304304162	C27H41NO2	[M+H]+					121-54-0		1.74124e+06	4.18448e+06	5.56646e+06	1.72813e+06	2.16971e+06	8.47952e+06	2.20039e+07	2.22911e+07	1.8192e+07	2.56287e+07	2.56404e+07	2.27353e+07	1.76921e+06	1.70794e+07	1.4317e+06	1.15742e+06	1.1505e+06	1.04172e+07	7.10396e+06	5.43286e+06	7.37687e+06	7.21812e+06	1.20956e+07	8.85521e+06	8.86569e+06	7.27731e+06
M447T534	Baicalin	447.097	533.6	446.0849	9.55938576435667	C21H18O11	[M+H]+	Flavonoids	Flavonoid glycosides	C10025		21967-41-9	HMDB0041832	1.43822e+06	7.01327e+06	2.04358e+07	1.37705e+06	1.17017e+06	8.54337e+06	1.75044e+06	4.81403e+06	4.65045e+06	3.44216e+06	4.12351e+06	5.91295e+06	1.38779e+06	1.09917e+06	1.3049e+06	4.30551e+06	7.33867e+06	2.47228e+06	3.80446e+06	3.28319e+06	3.20685e+06	3.47564e+06	6.4674e+06	3.38628e+06	3.11675e+06	3.84146e+06
M128T44	Barbituric acid	128.019	43.6	128.0222	21.0905369885398	C4H4N2O3	[M]+	Diazines	Pyrimidines and pyrimidine derivatives	C00813	Nucleotide metabolism	67-52-7	HMDB0041833	2.40974e+09	7.34652e+09	1.64895e+09	6.94498e+08	8.44982e+09	9.08105e+08	1.34956e+08	8.66895e+08	3.68528e+07	3.96675e+08	2.78476e+08	1.28539e+08	7.74113e+09	4.60475e+09	3.6324e+09	8.79532e+08	3.15008e+09	5.01372e+09	2.37543e+09	2.40036e+09	2.39827e+09	2.45383e+09	2.40155e+09	2.56116e+09	2.45128e+09	2.45065e+09
M380T593	Barium 3,3-diethoxy-2-hydroxypropyl phosphate	380.339	593.2	379.961	4.48574197986476	C7H15BaO7P	[M+H]+					93965-35-6		5.51732e+07	5.7879e+07	6.94086e+07	4.69642e+07	1.69339e+07	2.15606e+08	1.19774e+08	1.21374e+08	1.21071e+08	7.13586e+07	7.43829e+07	8.98199e+07	2.61477e+07	4.21505e+07	8.91675e+07	4.85094e+07	5.01299e+07	1.37658e+08	8.52718e+07	8.48157e+07	9.04272e+07	8.47251e+07	8.07203e+07	9.0869e+07	8.35897e+07	8.35768e+07
M696T587_2	Bearline	696.32	586.7	696.325810356	8.20076283882755	C37H48N2O11	[M]+					253337-82-5		1.53851e+08	6.35008e+07	1.14039e+08	1.81087e+08	1.3879e+08	1.93629e+08	7.06359e+07	4.36267e+08	1.00881e+08	4.78331e+07	8.95906e+07	1.08595e+08	2.97512e+08	3.03196e+08	1.23461e+08	2.11365e+08	1.69165e+08	1.49021e+08	1.25128e+08	9.62222e+07	1.40821e+08	1.25638e+08	1.25469e+08	1.37729e+08	1.2607e+08	6.6115e+07
M384T559	Behenoyl-EA	384.383	559.5	383.376329	0.520313832508478	C24H49NO2	[M+H]+					94109-05-4		1.72606e+07	1.88948e+07	2.32594e+07	1.78656e+07	2.24993e+07	1.89044e+07	2.30955e+07	1.87453e+07	2.21452e+07	1.81154e+07	1.80458e+07	1.75707e+07	1.96609e+07	2.16599e+07	1.83772e+07	1.95771e+07	1.70526e+07	1.62816e+07	1.90532e+07	1.77562e+07	1.81146e+07	1.81207e+07	1.50805e+07	1.70112e+07	1.77648e+07	1.78679e+07
M521T496	Bellericagenin B; (2?,3?,5?,9?,18?,19?)-2,3,19,23,24-Pentahydroxyolean-12-en-28-oic acid	521.344	496.1	520.3399858	6.64014801742767	C30H48O7	[M+H]+							6.77407e+07	2.22217e+07	9.2333e+07	8.21177e+07	6.42125e+07	6.28415e+07	7.52706e+07	6.48815e+07	8.04807e+07	7.10455e+07	6.80403e+07	9.57531e+07	6.31909e+07	5.84353e+07	7.51357e+07	7.51677e+07	5.94171e+07	7.29482e+07	5.50622e+07	7.84614e+07	6.16685e+07	7.29808e+07	6.01731e+07	5.42012e+07	5.44089e+07	6.07969e+07
M328T309	Benactyzine	328.192	308.8	327.418	2.98709565175581	C20H25NO3	[M+H]+	Organooxygen compounds	Alcohols and polyols			302-40-9/		856449	3.28128e+06	607919	626078	1.21267e+06	990859	1.2041e+06	3.35498e+06	812448	577674	5.1765e+06	660092	5.59469e+06	467772	414253	744386	601421	1.15456e+06	1.8621e+06	2.07302e+06	2.00939e+06	2.3822e+06	1.69786e+06	1.76382e+06	1.75125e+06	1.76264e+06
M410T362	Benfuracarb	410.183	362.1	410.1875	11.2145094297743	C20H30N2O5S	[M]+			C11073		82560-54-1		2.59222e+06	315049	242976	566755	5.38432e+06	3.53069e+06	3.42764e+06	4.3989e+06	3.84833e+06	5.0037e+06	1.02283e+07	867996	1.67008e+06	5.26004e+06	432269	611860	2.186e+06	2.85595e+06	1.56977e+06	1.84856e+06	1.5435e+06	1.40099e+06	1.52786e+06	2.45141e+06	2.28316e+06	1.1581e+06
M107T103	Benzaldehyde	107.05	102.8	106.0419	0.06046589621584	C7H6O	[M+H]+	Benzene and substituted derivatives	Benzoyl derivatives	C00261		100-52-7	HMDB0006115	6.75766e+06	2.33353e+06	1.72857e+06	6.91542e+06	1.1752e+07	2.46759e+06	6.52025e+06	2.08945e+06	1.8626e+06	8.47877e+06	7.66534e+06	1.74827e+06	1.02548e+07	7.69294e+06	8.80706e+06	1.43604e+07	8.59131e+06	1.32957e+07	7.92876e+06	3.05906e+06	6.98569e+06	8.01511e+06	8.02112e+06	7.60785e+06	8.01424e+06	8.02434e+06
M122T74	Benzamide	122.06	74.1	121.0528	1.83515852413019	C7H7NO	[M+H]+	Benzene and substituted derivatives	Benzoic acids and derivatives	C09815		55-21-0	HMDB0004461	4.29119e+06	7.62588e+06	7.23387e+06	2.36145e+07	5.28192e+06	2.30875e+06	810384	1.18553e+07	1.23088e+07	1.06935e+06	2.19717e+06	6.19247e+06	6.67128e+06	1.18189e+07	755731	2.88024e+06	2.64655e+06	708128	7.45375e+06	7.19367e+06	6.95159e+06	7.2054e+06	7.21224e+06	6.90982e+06	6.89566e+06	6.5311e+06
M430T593	Benzofenap	430.089	592.9	430.0851	8.37036639187642	C22H20Cl2N2O3	[M]+	Benzene and substituted derivatives	Acetophenones	C18555		82692-44-2	HMDB0041340	3.15318e+06	6.18311e+06	2.05323e+07	1.42259e+06	3.62693e+06	7.74367e+06	3.15829e+06	4.4643e+06	5.55687e+06	3.44838e+06	3.62212e+06	4.05162e+06	3.74392e+06	1.20664e+06	4.12433e+06	1.5748e+06	6.75102e+06	6.06037e+06	7.31541e+06	5.49069e+06	6.08723e+06	6.38964e+06	6.17905e+06	6.09405e+06	6.10786e+06	6.41453e+06
M183T338	Benzophenone	183.078	337.8	182.0732	12.2403431974903	C13H10O	[M+H]+	Benzene and substituted derivatives	Benzophenones	C06354		119-61-9	HMDB0032049	1.76294e+07	5.08883e+07	3.9016e+07	1.24037e+07	1.84181e+07	3.63212e+07	5.46626e+06	5.37895e+07	4.02551e+06	5.05307e+06	4.49184e+07	2.81801e+07	1.18075e+07	1.84647e+07	3.24654e+06	3.57158e+06	9.1828e+06	3.17699e+07	8.4397e+06	2.24478e+07	2.25084e+07	2.57046e+07	2.11549e+07	2.2549e+07	2.24469e+07	2.11401e+07
M550T413_2	Benzyl sildenafil	550.252	412.9	550.236224304159	8.62932178378131	C28H34N6O4S	[M-H2O+NH4]+	Counterfeit Drug (Therapeutic); Illegal Additives						9.70758e+06	9.05632e+06	6.50344e+07	3.34113e+07	3.35447e+07	8.18581e+06	2.68821e+07	7.96625e+06	2.21459e+07	4.509e+06	7.05943e+06	5.25466e+06	2.23109e+07	2.83725e+07	5.22886e+06	3.3176e+06	2.31703e+07	3.61756e+07	3.50288e+07	2.64651e+07	3.62369e+07	3.42497e+07	3.94007e+07	2.6865e+07	2.66071e+07	2.68045e+07
M108T319	Benzylamine	108.081	318.9	107.0735	0.991527916031535	C7H9N	[M+H]+	Benzene and substituted derivatives	Phenylmethylamines	C15562		100-46-9	HMDB0033871	1.24115e+06	2.21598e+07	2.73489e+06	2.4656e+06	2.3959e+06	589814	2.36053e+06	40899.8	2.64227e+06	709076	3.77782e+06	3.91382e+06	6.16047e+06	1.77834e+06	2.81778e+06	3.20354e+06	1.39548e+06	2.32029e+06	4.37574e+06	4.15549e+06	3.62127e+06	4.17793e+06	4.39198e+06	3.83826e+06	4.3705e+06	4.8711e+06
M366T525	Bepridil	366.271	524.8	366.2671	9.24528332216376	C24H34N2O	[M]+	Benzene and substituted derivatives	Phenylmethylamines	C06847		64706-54-3	HMDB0015374	1.08736e+07	5.82412e+06	1.45287e+07	9.48795e+06	1.75645e+07	1.78209e+07	8.07026e+06	1.30207e+07	1.7177e+07	1.37209e+07	1.19809e+07	9.40223e+06	1.34772e+07	1.68903e+07	1.50033e+07	7.85139e+06	7.18568e+06	1.93716e+07	1.31091e+07	1.3124e+07	1.16955e+07	1.24918e+07	1.24659e+07	1.32021e+07	1.0529e+07	1.35743e+07
M385T299	Besonprodil	385.142	298.5	402.141341514345	20.4924151441453	C21H23FN2O3S	[M+H-H2O]+	Therapeutics/Prescription Drugs		D03100				3.06775e+06	1.95212e+06	1.84082e+07	5.55863e+06	2.13402e+06	2.19782e+06	1.13321e+06	4.67558e+06	3.40181e+06	1.55139e+06	1.26543e+06	2.17028e+06	1.6252e+06	2.6693e+06	3.31631e+06	2.87504e+06	4.50679e+06	4.05758e+06	4.18908e+06	4.12447e+06	3.76627e+06	3.63902e+06	3.50656e+06	3.63728e+06	3.75842e+06	3.59703e+06
M118T356	Betaine	118.065	355.6	117.079	25.6981969000168	C5H11NO2	[M+H]+	Carboxylic acids and derivatives	Amino acids, peptides, and analogues	C00719	Amino acid metabolism; Membrane transport	107-43-7 / 590-46-5	HMDB0000043	3.42883e+07	4.38345e+07	9.88964e+07	6.02099e+07	4.67524e+07	1.46499e+08	9.9751e+07	4.77636e+07	2.47956e+07	5.49319e+07	2.31517e+07	4.834e+07	4.85573e+07	1.11914e+08	2.92906e+07	3.50953e+07	9.15536e+07	7.07078e+07	3.21096e+07	3.23226e+07	3.05556e+07	3.39465e+07	3.35168e+07	4.08133e+07	3.24737e+07	3.40133e+07
M145T400	Betaine-trimethyl-d9 hydrochloride	145.102	400.5	162.112	16.9949297770212	C5H12ClNO2	[M+H-H2O]+					285979-85-3		2.1219e+07	1.39899e+07	1.98642e+07	7.29212e+07	1.53244e+07	4.0399e+07	1.0526e+08	4.28072e+07	1.21541e+08	4.48801e+07	1.6275e+07	4.98313e+07	1.16688e+08	3.40607e+07	7.82918e+07	4.9538e+07	9.67662e+07	4.73098e+07	4.15975e+07	4.68642e+07	6.66088e+07	4.04133e+07	5.64308e+07	5.03858e+07	4.91076e+07	2.08111e+07
M132T189	Beta-Guanidinopropionic acid	132.081	188.8	131.0695	28.3422059417268	C4H9N3O2	[M+H]+	Organonitrogen compounds	Guanidines	C03065		353-09-3	HMDB0013222	2.34621e+06	5.7042e+06	9.86439e+06	6.04914e+06	3.79536e+06	1.94249e+06	9.86166e+06	7.35769e+06	9.86605e+06	5.96966e+06	1.43837e+07	1.09456e+07	1.70892e+06	8.27604e+06	1.18841e+07	1.30745e+06	1.16984e+07	6.8538e+06	8.35484e+06	6.68534e+06	9.91718e+06	1.2743e+07	6.05347e+06	6.83749e+06	8.61646e+06	6.11788e+06
M182T319	Beta-Tyrosine	182.081	318.7	181.0739	0.00906133696291	C9H11NO3	[M+H]+	Carboxylic acids and derivatives	Amino acids, peptides, and analogues	C04368	Amino acid metabolism		HMDB0003831	2.13205e+06	1.45911e+08	6.4935e+06	8.90679e+06	9.04662e+06	6.79746e+06	9.47159e+06	2.3519e+06	9.46173e+06	7.95625e+06	9.59292e+06	9.99233e+06	1.61559e+07	3.50847e+06	6.45518e+06	8.29204e+06	2.89196e+06	4.36718e+06	1.18796e+07	1.25537e+07	1.2638e+07	1.29448e+07	1.2548e+07	1.28151e+07	1.29274e+07	1.29245e+07
M417T679	Beta-tocopherol	417.368	679.4	416.3654	10.4847445290793	C28H48O2	[M+H]+	Prenol lipids	Quinone and hydroquinone lipids	C14152	Metabolism of cofactors and vitamins	148-03-8 / 16698-35-4	HMDB0006335	5.85996e+07	2.23236e+07	2.73191e+07	4.5124e+07	8.42319e+07	6.57817e+07	2.95387e+07	3.61851e+07	2.45593e+07	2.55733e+07	4.01415e+07	2.77025e+07	5.93668e+07	6.38248e+07	7.2404e+07	1.4057e+08	4.43667e+07	1.04368e+08	5.96028e+07	5.54634e+07	5.37e+07	5.55081e+07	4.97399e+07	5.22819e+07	5.19646e+07	2.06365e+07
M161T45	Bethanechol	161.129	45.3	161.129	1.2412430302852	C7H17N2O2	[M]+	Organonitrogen compounds	Quaternary ammonium salts	C06850		674-38-4	HMDB0015154	1.37825e+06	2.66613e+06	2.94017e+06	4.78988e+06	3.12518e+06	6.10484e+06	2.31147e+06	2.95219e+06	2.585e+06	1.98648e+06	2.20603e+06	1.66588e+06	2.50352e+06	2.31658e+06	3.25844e+06	6.88553e+06	2.53607e+06	2.5861e+06	4.89149e+06	3.05963e+06	3.56545e+06	2.95336e+06	3.05289e+06	3.04049e+06	3.38161e+06	3.06079e+06
M442T599	Betulin	442.377	599	442.3811	10.1723282832032	C30H50O2	[M]+	Prenol lipids	Triterpenoids	C08618		473-98-3	HMDB0036838	1.60943e+08	2.14521e+08	2.8089e+07	2.83067e+08	2.87259e+08	6.00707e+08	2.82816e+08	4.01242e+07	4.2174e+07	4.57392e+07	2.79814e+08	6.08786e+07	2.89152e+08	3.68205e+08	2.12887e+08	3.86166e+08	5.48303e+07	5.53378e+08	2.02829e+08	1.32282e+08	2.05673e+08	2.01198e+08	1.64599e+08	1.98956e+08	2.33833e+08	1.82485e+08
M585T579_1	Bilirubin	585.267	579.4	584.2635	5.64995822923782	C33H36N4O6	[M+H]+			C00486	Metabolism of cofactors and vitamins; Digestive system	635-65-4		1.20736e+08	1.31469e+08	2.36092e+08	2.52462e+08	1.26631e+08	3.84267e+08	1.64007e+08	1.16682e+08	1.2555e+08	3.5495e+07	1.39487e+08	1.22215e+08	1.38791e+08	6.11345e+07	1.78378e+08	8.65977e+07	3.62254e+07	1.1497e+08	1.40562e+08	1.50418e+08	1.33594e+08	1.40416e+08	1.40364e+08	6.27672e+07	1.40789e+08	1.09317e+08
M583T420	Biliverdin	583.259	419.8	582.2478	5.31219620632914	C33H34N4O6	[M+H]+	Tetrapyrroles and derivatives	Bilirubins	C00500	Metabolism of cofactors and vitamins	114-25-0	HMDB0001008	9.81142e+06	6.05994e+06	4.51354e+06	9.06367e+06	2.52368e+07	1.04858e+06	1.48417e+06	841532	1.45658e+06	1.76278e+06	568094	662942	1.77928e+07	3.32409e+06	1.51756e+07	2.01336e+07	3.75349e+06	1.25656e+07	5.09201e+06	5.07156e+06	4.64217e+06	5.0054e+06	5.44352e+06	5.85443e+06	5.88037e+06	5.96776e+06
M326T276	Bilobalide A	326.104	275.5	326.1002	13.1859572621679	C15H18O8	[M]+	Prenol lipids	Terpene lactones	C07605		33570-04-6	HMDB0036735	2.53433e+07	2.96397e+07	1.09387e+07	2.14221e+07	4.90611e+07	3.54695e+07	4.35123e+07	8.41985e+07	3.98517e+07	6.56341e+07	5.9368e+07	3.24919e+07	3.71626e+07	4.37272e+06	1.40431e+07	1.89844e+07	5.34295e+06	2.32207e+07	3.04375e+07	3.33643e+07	3.62803e+07	3.3396e+07	3.59487e+07	3.33799e+07	3.40249e+07	3.63605e+07
M285T383	Biochanin A	285.206	383.4	284.0685	5.31311786447985	C16H12O5	[M+H]+	Isoflavonoids	O-methylated isoflavonoids	C00814		491-80-5	HMDB0002338	5.77391e+06	5.73981e+06	6.53869e+06	9.61081e+06	7.08474e+06	5.31656e+06	5.26944e+06	4.27212e+06	3.021e+06	3.78759e+06	4.12745e+06	4.59992e+06	4.7454e+06	5.54714e+06	5.60182e+06	6.59867e+06	5.18504e+06	4.03192e+06	6.41244e+06	6.33718e+06	6.44209e+06	6.4251e+06	5.69246e+06	6.33166e+06	5.83693e+06	6.65119e+06
M355T534	Biocytin	355.177	533.9	372.1831	4.31897092507407	C16H28N4O4S	[M+H-H2O]+	Carboxylic acids and derivatives	Amino acids, peptides, and analogues	C05552	Metabolism of cofactors and vitamins; Digestive system	576-19-2	HMDB0003134	1.1959e+08	7.28204e+07	5.90862e+07	1.09576e+07	1.42757e+08	2.78796e+07	3.39366e+07	3.90517e+07	5.58417e+07	5.5841e+07	5.84953e+07	5.79894e+07	1.43796e+07	3.55508e+07	9.9016e+06	2.10515e+06	2.28202e+06	1.56553e+07	3.16953e+07	3.21262e+07	3.21293e+07	3.24203e+07	3.21241e+07	3.1112e+07	3.11898e+07	3.30586e+07
M238T507	Biopterin	238.225	506.8	237.216	5.13801057409151	C9H11N5O3	[M+H]+	Organooxygen compounds	Alcohols and polyols			22150-76-1	HMDB0000468	8.89117e+06	1.92505e+07	860566	7.3918e+06	6.96466e+06	3.02839e+06	1.97654e+07	4.33731e+06	1.9687e+07	2.93339e+07	1.69931e+07	1.8854e+07	2.47719e+06	2.36093e+06	5.96374e+06	1.92855e+06	2.98513e+06	1.30568e+07	6.8521e+06	8.15151e+06	8.7361e+06	8.18511e+06	6.54028e+06	7.51489e+06	7.46162e+06	7.48779e+06
M321T276	Bioresmethrin	321.182	276.3	338.1882	4.15340705470739	C22H26O3	[M+H-H2O]+	Pesticides/Herbicides		C16810		28434-01-7		1.70077e+06	2.11715e+07	2.29189e+06	1.8195e+06	2.25103e+06	6.99771e+06	8.40178e+06	1.60463e+07	1.57717e+07	1.78545e+07	1.84847e+07	1.10288e+07	1.05592e+07	2.90295e+06	1.75538e+06	3.52069e+06	1.16696e+06	4.62922e+06	7.99154e+06	7.56291e+06	7.88951e+06	8.03961e+06	7.99228e+06	7.88521e+06	8.09304e+06	7.53136e+06
M341T297	Biotin-NHS	341.102	297	341.104541423	6.86428583579495	C14H19N3O5S	[M]+					35013-72-0		2.35137e+06	5.16828e+06	4.5858e+06	2.87224e+06	4.63844e+06	7.32364e+06	5.13257e+06	7.70548e+06	7.03928e+06	7.70656e+06	7.99544e+06	4.55081e+06	928235	2.53567e+06	2.07885e+06	3.65186e+06	1.3554e+06	4.84806e+06	5.06948e+06	4.58092e+06	5.12696e+06	4.49556e+06	4.4099e+06	4.73728e+06	4.49208e+06	4.56393e+06
M463T661	Bis(2,2,6,6-tetramethyl-4-piperidyl)sebacate	463.375	660.9	480.392708170319	21.5250366582469	C28H52N2O4	[M+H-H2O]+	Industrial Chemicals						8.04698e+06	2.21837e+07	5.89667e+06	2.19229e+06	2.36141e+06	1.67813e+06	1.79618e+06	5.35603e+06	5.38585e+06	7.33907e+06	5.98014e+06	9.07888e+06	4.30257e+06	7.25807e+06	5.05236e+06	4.48025e+06	1.24756e+06	1.75017e+06	2.62765e+06	2.58737e+06	3.25497e+06	2.71778e+06	2.71786e+06	3.6124e+06	2.63749e+06	3.25395e+06
M323T402	Bis(2-ethylhexyl)phosphate	323.242	402	322.22729623	22.3602578626461	C16H35O4P	[M+H]+					141-65-1		1.8972e+07	5.03328e+07	4.59828e+06	1.35491e+07	4.87628e+07	1.23266e+07	1.35619e+07	6.11958e+06	2.54828e+07	6.95343e+06	4.45568e+06	2.54131e+06	7.65886e+06	1.79564e+07	4.00813e+06	3.58993e+07	7.02445e+06	1.12275e+07	2.41685e+07	2.08959e+07	1.88471e+07	3.00396e+07	9.47006e+06	2.11763e+07	2.11502e+07	2.12505e+07
M386T243	Bis(methylbenzylidene)sorbitol	386.179	242.6	386.17293856833	14.6601382625416	C22H26O6	[M]+	Extractables/Leachables						4.31064e+06	5.51667e+06	4.27113e+06	4.10599e+06	772640	4.93673e+06	447157	3.3713e+06	862596	1.90666e+06	1.9153e+06	2.14995e+06	1.15983e+07	5.64863e+06	5.43429e+06	1.50302e+06	2.51059e+06	8.82031e+06	5.34374e+06	5.19516e+06	2.44004e+06	5.35467e+06	5.02908e+06	5.38758e+06	5.03048e+06	5.40273e+06
M217T647	Bis-(4-cyanophenyl)-methanol	217.07	647.3	234.079309	9.55913719927482	C15H10N2	[M+H-H2O]+					134521-16-7		1.24676e+08	1.79158e+07	1.46474e+07	1.30727e+07	1.493e+08	1.36256e+08	1.31938e+07	1.11493e+08	5.49548e+07	7.49034e+07	1.0468e+07	9.89051e+06	1.39992e+08	1.3509e+08	1.80357e+08	4.31153e+08	1.35306e+08	3.70014e+08	1.35824e+08	1.68925e+08	1.31338e+08	1.35676e+08	1.31729e+08	1.33818e+08	1.35906e+08	1.31943e+08
M442T342_2	Boc-Pro-DVal(NMe)-Val-OMe	442.291	342	441.283885995	1.04455056361453	C22H39N3O6	[M+H]+							2.28455e+06	4.97889e+06	3.14593e+06	1.32627e+06	5.42521e+06	7.32562e+06	1.20459e+07	9.5679e+06	1.44391e+07	1.86197e+07	1.6139e+07	1.3295e+07	6.45868e+06	4.25531e+06	5.78708e+06	2.6083e+06	2.19299e+06	4.76535e+06	8.67773e+06	8.68324e+06	8.53491e+06	8.67295e+06	9.50485e+06	8.29208e+06	7.73163e+06	7.22153e+06
M435T536	Boldenone_Undecylenate	435.325	535.8	452.329045268	8.93292949746873	C30H44O3	[M+H-H2O]+							4.88249e+06	281028	1.61796e+06	2.16186e+06	1.10323e+07	3.13792e+06	97856.2	131080	177711	233490	252644	108756	1.28082e+07	1.60054e+07	3.04844e+06	1.23139e+07	9.95314e+06	5.95744e+06	4.7059e+06	4.40268e+06	4.30064e+06	4.63212e+06	4.57138e+06	4.60096e+06	4.69578e+06	4.69744e+06
M280T545	Bovinic acid	280.235	544.7	280.2402	17.1284570043214	C18H32O2	[M]+	Fatty Acyls	Lineolic acids and derivatives	C04056		2540-56-9	HMDB0003797	2.20197e+07	5.75084e+07	1.24143e+07	2.28414e+07	1.10159e+08	8.65118e+07	6.90424e+07	9.97568e+07	1.12798e+08	1.1377e+08	1.13419e+08	5.57819e+07	4.43634e+07	2.7078e+07	1.76865e+07	2.72804e+07	1.42785e+07	2.27711e+07	3.1004e+07	7.47278e+07	7.41543e+07	7.43083e+07	6.97017e+07	7.51945e+07	6.94244e+07	7.00787e+07
M481T584	Brassinolide	481.364	583.5	480.3451	23.8904496162099	C28H48O6	[M+H]+	Steroids and steroid derivatives	Steroid lactones	C11049		72962-43-7/78821-43-9	HMDB0034081	6.36344e+06	4.4636e+07	2.00939e+07	2.1932e+07	1.16394e+07	6.34267e+07	7.59164e+06	2.58912e+07	1.19726e+07	1.75183e+07	2.45377e+07	1.5959e+07	1.55578e+07	2.74584e+07	1.6992e+07	2.07571e+07	2.18963e+07	1.94945e+07	2.59609e+07	2.30467e+07	2.45621e+07	2.31211e+07	2.30533e+07	2.44623e+07	2.82814e+07	2.06986e+07
M283T55_2	Brevianamide F	283.14	54.8	283.1321	27.5482190960425	C16H17N3O2	[M]+			C20563		38136-70-8		8.78354e+06	1.1419e+07	1.38951e+06	5.46178e+06	1.20334e+07	4.75747e+06	5.91294e+06	6.00724e+06	8.47388e+06	2.57596e+06	1.67103e+07	6.39373e+06	6.44182e+06	1.21427e+07	1.36021e+07	1.86141e+07	8.54774e+06	1.42727e+07	8.23639e+06	2.97376e+06	7.40317e+06	7.35885e+06	7.77295e+06	7.40059e+06	7.78241e+06	7.78045e+06
M355T356	Bufadienolide	355.264	356.5	354.2559	1.19348142068495	C24H34O2	[M+H]+	Heteroaromatic compounds	Pyranones and derivatives	C16921		29565-35-3		1.95446e+08	5.89324e+08	1.58412e+08	1.57637e+08	2.43347e+08	1.70333e+08	1.33326e+08	2.05333e+08	2.32626e+08	4.15391e+07	5.73445e+07	1.75799e+08	3.1637e+07	3.3435e+07	1.63821e+07	8.47444e+07	1.03887e+07	1.80545e+08	5.51955e+07	1.95504e+08	1.9777e+08	1.9778e+08	1.87434e+08	1.87842e+08	1.88032e+08	1.96672e+08
M387T391_1	Bufalin	387.252	391	386.2457	1.32301632460278	C24H34O4	[M+H]+			C16922		465-21-4		7.6793e+07	1.08534e+08	1.17184e+08	9.21892e+07	9.74504e+07	7.17184e+07	5.49597e+07	1.62455e+08	5.07473e+07	5.66603e+07	2.02898e+08	7.09498e+07	1.17416e+08	8.27973e+07	7.02898e+07	7.22642e+07	6.67292e+07	9.28213e+07	1.1228e+08	9.40325e+07	8.82911e+07	7.33835e+07	7.59817e+07	7.95535e+07	7.60793e+07	7.58562e+07
M307T259	Buflomedil	307.176	259.2	307.385	6.7007033093362	C17H25NO4	[M]+	Therapeutics/Prescription Drugs		D07176		55837-25-7		1.69623e+06	2.05918e+07	2.01243e+06	2.03615e+06	2.33591e+06	2.15751e+06	2.37371e+06	5.25143e+06	1.60368e+06	1.81584e+06	1.65344e+06	2.309e+06	1.00827e+07	1.98448e+06	1.39703e+06	2.82946e+06	1.20524e+06	1.7856e+06	3.45947e+06	3.39269e+06	3.383e+06	3.45481e+06	3.45605e+06	1.71318e+06	3.24553e+06	3.46622e+06
M157T132_2	Buformin	157.134	132.2	157.1327	7.00040347785196	C6H15N5	[M]+			C07674		692-13-7		1.65052e+06	1.33379e+06	2.10797e+06	2.32771e+06	1.66088e+06	1.99477e+06	1.43466e+06	1.88591e+06	1.54627e+06	1.76801e+06	1.81647e+06	521449	1.39311e+06	1.02086e+06	1.09326e+06	2.77438e+06	392482	1.91545e+06	1.54596e+06	1.54866e+06	1.30369e+06	1.31622e+06	1.46742e+06	1.53964e+06	731315	1.54698e+06
M213T55_2	Butabarbital	213.123	55.3	212.1161	0.356601084945055	C10H16N2O3	[M+H]+	Diazines	Pyrimidines and pyrimidine derivatives	C07827		125-40-6	HMDB0014382	3.41782e+07	5.01903e+06	7.44601e+07	6.40227e+07	4.65647e+06	4.97512e+07	3.64915e+06	5.23684e+06	5.09712e+06	3.30657e+06	4.62602e+06	1.21654e+07	4.19154e+06	3.78608e+07	6.39779e+07	4.01558e+06	8.82517e+07	2.83492e+07	3.73985e+07	3.85589e+07	3.73581e+07	3.74223e+07	3.72757e+07	3.61271e+07	3.74931e+07	3.15325e+07
M551T585	Butanoyl PAF	551.399	585.4	551.395089727	6.36612606553728	C28H58NO7P	[M]+							1.66766e+07	9.25917e+06	2.05555e+07	6.78903e+06	1.21524e+07	7.84691e+06	1.41789e+07	9.4207e+06	1.41458e+07	1.52574e+07	1.51774e+07	2.11058e+07	1.78093e+07	2.03489e+07	1.07747e+07	1.51913e+07	2.74366e+07	1.10448e+07	8.09233e+06	1.25876e+07	1.33609e+07	1.60283e+07	1.33659e+07	1.33438e+07	7.64142e+06	1.25878e+07
M273T368	Butein	273.074	367.8	272.0685	3.26148524039376	C15H12O5	[M+H]+			C08578		487-52-5		3.90984e+07	4.52857e+07	3.19129e+07	3.10694e+08	2.62674e+07	3.01282e+07	1.71692e+07	2.15235e+07	1.63576e+07	1.86964e+07	1.02402e+08	1.30511e+07	1.27566e+08	3.08388e+07	1.74563e+08	6.72453e+07	6.48037e+07	1.26515e+08	5.57693e+07	4.83382e+07	6.13948e+07	6.84579e+07	6.52038e+07	6.56822e+07	7.4026e+07	6.58179e+07
M319T585	Butyl 9,12-octadecadienoate	319.3	585.4	336.302830524	1.59285838750222	C22H40O2	[M+H-H2O]+							2.32622e+07	2.62159e+07	2.02369e+07	3.46804e+06	2.7387e+07	2.50976e+07	9.08815e+06	2.21641e+07	1.78251e+07	5.89413e+06	7.40515e+06	1.52223e+07	2.73086e+07	6.06219e+06	2.4212e+07	5.22675e+06	2.13054e+07	8.78658e+06	1.84833e+07	1.16257e+07	1.47422e+07	1.69239e+07	1.69346e+07	2.18623e+07	1.70479e+07	1.56671e+07
M218T619	Butylate	218.154	619.2	217.15	15.4753135286737	C11H23NOS	[M+H]+	Pesticides/Herbicides		C14323		2008-41-5		4.14873e+07	5.34502e+07	3.12678e+07	5.59342e+07	2.04872e+07	7.63551e+07	5.72544e+07	7.11137e+07	6.85453e+07	5.22162e+07	5.601e+07	3.74548e+07	1.95571e+07	4.05588e+07	2.34231e+07	1.50703e+07	1.30674e+07	5.46645e+07	5.23678e+07	4.64006e+07	4.5122e+07	3.94245e+07	4.64096e+07	4.50459e+07	4.64614e+07	4.26616e+07
M356T426_2	Butyryl fentanyl-d5	356.277	425.6	355.26719732639503	7.37255805942441	C23H25[2]H5N2O	[M+H]+	Drugs of Abuse/Illegal Drugs						7.66507e+06	1.76412e+08	5.79437e+07	2.94823e+07	1.20007e+07	3.37119e+07	4.27692e+07	3.76252e+07	1.0968e+08	4.07842e+07	7.91616e+07	6.65465e+07	2.48317e+07	2.47078e+07	1.27659e+07	8.91124e+06	8.0184e+06	6.53752e+07	4.25407e+07	4.32898e+07	4.25982e+07	4.39915e+07	2.62736e+07	4.39899e+07	4.26516e+07	4.39986e+07
M232T146	Butyryl-L-carnitine	232.155	146	231.147058165	0.008833686717155	C11H21NO4	[M+H]+			C02862		25576-40-3	HMDB02013	1.46924e+07	2.64973e+07	2.62826e+06	1.34471e+07	1.97137e+07	1.00387e+07	1.35833e+06	3.95785e+06	1.67647e+06	2.13515e+06	2.38129e+06	1.99768e+06	1.90899e+07	1.64641e+07	6.36839e+06	1.2513e+07	5.22449e+06	1.72747e+07	1.14499e+07	7.07023e+06	1.62551e+07	1.2241e+07	1.23278e+07	1.15049e+07	1.23143e+07	1.23274e+07
M172T55_1	C4-homoserine lactone	172.097	55.2	171.089543276	1.05012870658735	C8H13NO3	[M+H]+					67605-85-0		1.80408e+07	3.2107e+07	1.15142e+07	2.16946e+07	9.20002e+06	2.23231e+07	1.88381e+07	3.22667e+07	2.4493e+07	3.07075e+07	2.78717e+07	1.69271e+07	2.8403e+07	2.16692e+07	1.22593e+07	9.08849e+06	9.90103e+06	2.67147e+07	2.50732e+07	2.69029e+07	2.45814e+07	2.50722e+07	2.43199e+07	2.5133e+07	2.24545e+07	2.42429e+07
M427T470	C8-Dihydroceramide	427.407	470.4	427.4025228	10.70922780653	C26H53NO3	[M]+							4.10726e+06	5.55514e+06	4.9849e+06	4.06834e+06	1.18425e+06	3.5563e+06	5.31915e+06	3.14765e+06	4.6184e+06	3.74783e+06	4.93419e+06	2.46566e+06	595096	2.99576e+06	3.9794e+06	721136	2.70712e+06	2.36672e+06	4.38891e+06	5.29566e+06	4.41882e+06	4.44492e+06	4.69925e+06	4.09345e+06	4.81891e+06	4.73562e+06
M287T460	C17-Sphinganine	287.277	460.2	287.282429424	19.5958183884172	C17H37NO2	[M]+							3.66161e+07	9.97872e+07	1.99154e+07	2.86471e+07	4.39583e+07	5.63088e+07	1.31377e+08	6.45356e+07	1.31767e+08	1.52104e+08	1.29896e+08	1.17926e+08	3.03034e+07	2.59161e+07	6.1317e+07	2.43635e+07	1.32647e+07	1.26095e+08	7.31042e+07	8.41065e+07	7.25158e+07	8.35287e+07	8.36745e+07	3.42311e+07	9.89496e+07	7.04806e+07
M381T90	CA8PE2C	381.226	90.4	380.219888744	2.00601007689933	C21H32O6	[M+H]+							1.27737e+07	1.48344e+07	6.28259e+06	9.20775e+06	1.472e+07	1.17253e+07	2.23333e+06	8.56463e+06	9.78689e+06	1.09858e+07	1.42685e+07	1.06195e+07	1.26106e+07	1.51051e+07	1.00372e+07	1.35302e+07	1.11031e+07	1.69037e+07	1.29924e+07	1.2809e+07	1.2994e+07	1.27411e+07	1.30047e+07	1.3003e+07	1.17115e+07	1.29972e+07
M334T339	CARBETAPENTANE	334.238	339.2	333.2303816	0.025808172234992	C20H31NO3	[M+H]+					23142-01-0		5.46484e+06	4.1311e+07	8.7613e+06	4.33072e+06	8.77866e+06	983158	4.47642e+06	7.82418e+06	6.18784e+06	6.42735e+06	8.92854e+06	8.03392e+06	1.19301e+07	3.21489e+06	2.62873e+06	2.09535e+06	2.11563e+06	970648	7.31557e+06	7.54744e+06	7.32524e+06	7.33824e+06	1.09424e+07	9.07263e+06	1.08859e+07	7.30757e+06
M365T302	CAY10401	365.253	302.4	382.262028342	4.09125069712172	C24H34N2O2	[M+H-H2O]+					288862-89-5		1.08973e+07	1.2279e+07	4.96626e+06	7.41571e+06	1.17066e+07	9.20094e+06	3.92443e+06	7.7665e+06	5.29382e+06	6.82264e+06	8.08729e+06	5.98296e+06	1.39507e+07	1.50216e+07	9.33633e+06	6.03563e+06	1.10259e+07	1.50934e+07	1.04628e+07	9.85128e+06	1.00039e+07	1.00999e+07	1.00161e+07	9.9745e+06	9.73338e+06	9.8425e+06
M318T441	CAY10429-d3	318.25	441.3	317.243410442	0.90005228588469	C21H27D3O2	[M+H]+							8.30879e+07	4.40278e+07	5.37842e+07	4.84389e+07	3.5972e+07	1.12237e+08	1.76342e+08	1.27886e+08	7.19989e+07	6.80772e+07	6.35793e+07	4.42717e+07	6.41279e+07	9.09401e+07	1.55844e+07	1.00891e+08	9.65546e+06	1.04534e+08	7.09655e+07	7.25296e+07	8.60283e+07	8.59979e+07	1.00194e+08	8.5703e+07	9.97788e+07	6.84369e+07
M288T346	CAY10434	288.196	346	287.19976242	27.1594075833275	C17H25N3O	[M+H]+							1.05445e+07	3.29599e+06	1.73054e+06	5.82859e+06	1.33044e+07	1.16538e+07	1.07021e+07	5.02045e+06	3.65115e+06	1.45635e+07	1.3292e+07	8.33855e+06	3.93722e+06	3.23381e+06	1.62369e+06	9.48294e+06	1.19191e+06	1.50052e+07	1.1166e+07	9.17991e+06	9.20204e+06	9.69278e+06	9.40564e+06	9.68893e+06	9.701e+06	4.02607e+06
M403T576_1	CAY10510	403.231	576	420.231202371	6.19992014502289	C24H33FO5	[M+H-H2O]+					291303-34-9		2.39811e+06	8.41814e+07	2.01004e+07	4.08816e+06	1.74609e+07	7.43243e+07	1.16096e+08	6.46583e+07	1.60927e+08	2.13257e+08	2.16737e+08	1.23345e+08	1.13551e+06	7.97201e+07	3.26256e+06	1.67479e+06	1.60411e+06	3.35315e+07	7.01575e+07	6.7552e+07	6.76224e+07	6.76045e+07	6.99397e+07	6.75532e+07	9.2803e+07	5.46181e+07
M347T303	CAY10590	347.243	303	347.246043927	7.90203007528152	C21H33NO3	[M]+					1101136-50-8		6.17621e+06	8.04263e+06	3.32523e+06	2.67041e+06	6.03992e+06	5.23143e+06	9.9314e+06	3.59984e+06	8.68922e+06	1.80979e+06	7.66656e+06	1.62687e+06	6.40003e+06	9.90643e+06	7.27288e+06	2.79583e+06	6.22795e+06	9.64971e+06	6.22311e+06	5.63143e+06	5.99853e+06	5.31198e+06	5.46125e+06	5.31148e+06	5.30214e+06	5.30292e+06
M447T433	CAY10603	447.218	432.9	446.216534712	4.8558930034881	C22H30N4O6	[M+H]+					1045792-66-2		5.18405e+06	1.07858e+08	3.61952e+07	2.05488e+07	6.75729e+06	6.22558e+07	7.36465e+07	8.34195e+07	8.3394e+07	1.09492e+08	2.02348e+08	1.25426e+08	3.15282e+07	2.99092e+07	3.73912e+07	2.09378e+07	1.35143e+07	4.65722e+07	5.88468e+07	6.1288e+07	6.70476e+07	5.87743e+07	5.88643e+07	7.21118e+07	6.2679e+07	5.88266e+07
M269T237	CAY10616	269.113	237.1	286.120509064	0.835841260892971	C17H18O4	[M+H-H2O]+					586410-08-4		3.38995e+06	6.15571e+06	3.37299e+06	3.28205e+06	4.16422e+06	6.20884e+06	2.63738e+06	3.09271e+06	2.52905e+06	2.7898e+06	544472	1.98959e+06	2.85426e+06	3.2622e+06	3.34272e+06	2.6384e+06	2.75547e+06	3.45222e+06	2.67235e+06	2.67216e+06	1.17996e+06	2.83789e+06	2.97925e+06	2.7658e+06	2.7319e+06	2.8441e+06
M369T265	CB-13	369.181	264.5	368.177630012	11.1219543378813	C26H24O2	[M+H]+	Drugs of Abuse/Illegal Drugs				432047-72-8		1.33052e+06	853000	610388	460657	1.09756e+06	1.0153e+06	1.78262e+06	2.35038e+06	1.80928e+06	2.32953e+06	2.77657e+06	296119	967907	904123	333713	602066	175200	1.55109e+06	653034	648455	485168	638777	833626	872801	723160	642888
M470T564	CE(5_0)	470.419	564.1	470.412380972	13.6453475073319	C32H54O2	[M]+	Steroids and steroid derivatives	Steroid esters	C02530	Lipid metabolism; Digestive system; Endocrine system	7726-03-6	HMDB0003442	6.92757e+06	2.35986e+07	5.33696e+06	1.30158e+06	1.08879e+07	4.04257e+06	6.3724e+06	8.64227e+06	6.50524e+06	7.04063e+06	8.81734e+06	7.03259e+06	1.01656e+07	817910	6.79071e+06	5.51115e+06	4.12128e+06	5.33777e+06	9.55453e+06	9.56785e+06	9.56907e+06	9.35154e+06	9.57376e+06	8.7947e+06	9.49978e+06	9.58217e+06
M330T576	CLOPERASTINE	330.162	576.1	329.154642068	0.853919679500396	C20H24ClNO	[M+H]+					3703-76-2		1.581e+06	1.64255e+06	3.6924e+06	1.57606e+06	2.45784e+06	3.08634e+06	4.03566e+06	4.34743e+06	4.67098e+06	6.14617e+06	6.28645e+06	2.80035e+06	5.15311e+06	1.06723e+06	713078	5.47843e+06	1.73793e+06	1.43441e+06	1.67258e+06	1.84383e+06	1.19686e+06	1.71503e+06	1.83471e+06	1.8386e+06	1.53294e+06	2.04668e+06
M299T215	CP 80633	299.171	215.3	316.178692644	0.806747968986465	C18H24N2O3	[M+H-H2O]+					135637-46-6		3.45357e+06	2.39244e+06	1.26713e+06	2.81701e+06	3.5137e+06	1.68429e+07	305069	882659	318805	1.37352e+06	280947	268552	1.22898e+06	1.73707e+07	1.55766e+06	3.95299e+07	3.69977e+06	3.55896e+06	5.89735e+06	6.03985e+06	5.64907e+06	5.72443e+06	5.7276e+06	5.73424e+06	6.06914e+06	7.61775e+06
M163T562	Caffeic acid	163.148	562	180.1574	10.2115682480306	C9H8O4	[M+H-H2O]+	Phenols	Benzenediols	C01197		331-39-5	HMDB0001964	6.26013e+07	5.92238e+07	5.4955e+07	5.79222e+07	6.55362e+07	8.29458e+07	7.71734e+07	6.63081e+07	5.73291e+07	1.08569e+08	6.75782e+07	6.06224e+07	7.78691e+07	7.4366e+07	1.6331e+07	7.16393e+07	6.39174e+07	1.12648e+08	5.60212e+07	7.1835e+07	6.79579e+07	7.15402e+07	5.50511e+07	5.42244e+07	7.79503e+07	7.78662e+07
M195T648	Caffeine	195.089	648	194.0804	6.06460543224788	C8H10N4O2	[M+H]+	Imidazopyrimidines	Purines and purine derivatives	C07481	Biosynthesis of other secondary metabolites	58-08-2	HMDB0001847	1.964e+07	2.42995e+07	4.85073e+07	2.53695e+07	1.14403e+08	1.918e+07	1.63142e+07	2.00879e+07	2.4291e+07	1.24615e+08	1.23078e+07	1.79077e+07	1.24651e+08	2.24612e+07	1.57877e+07	1.54357e+08	4.89901e+07	1.92282e+07	6.39042e+07	4.45837e+07	6.45655e+07	6.42882e+07	4.68987e+07	8.94463e+07	4.54111e+07	4.73256e+07
M478T575_2	Calceolarioside B	478.437	574.7	478.4459	19.6473304189187	C23H26O11	[M]+	Organooxygen compounds	Alcohols and polyols					5.06911e+07	5.06595e+08	3.37017e+07	4.23967e+07	6.94366e+07	1.9178e+08	6.67765e+07	1.85979e+08	1.6332e+08	1.30369e+08	9.04941e+07	7.79804e+07	1.04525e+08	1.49982e+08	1.32692e+08	1.47412e+08	5.6298e+07	2.09038e+08	1.1209e+08	1.09548e+08	1.08702e+08	6.48151e+07	1.16693e+08	1.08122e+08	1.60904e+08	1.19267e+08
M399T565	Calcitriol	399.327	565	416.329	1.5025283796807	C27H44O3	[M+H-H2O]+	Steroids and steroid derivatives	Vitamin D and derivatives	C01673	Excretory system; Digestive system; Endocrine system; Lipid metabolism; Infectious disease: bacterial	32222-06-3	HMDB0001903	8.05525e+07	1.74943e+08	2.35064e+08	4.76475e+07	1.53156e+08	1.9893e+08	1.31468e+08	1.43638e+08	2.02298e+08	1.58686e+08	1.46297e+08	1.97195e+08	1.52219e+08	1.65023e+08	1.08429e+08	1.11587e+08	1.12634e+08	2.56551e+08	1.40974e+08	1.40718e+08	1.48454e+08	1.40629e+08	1.40936e+08	1.85662e+08	1.66449e+08	1.18009e+08
M383T642	Campesterol	383.367	641.5	400.3705	2.08677324853134	C28H48O	[M+H-H2O]+	Steroids and steroid derivatives	Ergostane steroids	C01789	Lipid metabolism	474-62-4	HMDB0002869	6.06462e+07	1.27947e+08	4.46099e+07	4.85589e+07	7.71126e+07	8.19157e+07	4.14335e+07	6.42887e+07	9.67299e+07	4.00458e+07	8.12197e+07	7.52932e+07	2.62536e+08	8.01807e+07	9.31099e+07	1.2685e+08	5.35962e+07	1.13588e+08	3.28921e+07	3.41567e+07	3.2346e+07	4.50795e+07	4.30416e+07	5.4571e+07	4.36748e+07	3.81006e+07
M403T324	Canellin E; (2R,3R,3aR,5R)-3a-Allyl-5,7-dimethoxy-2-(7-methoxy-1,3-benzodioxol-5-yl)-3-methyl-3,3a,4,5-tetrahydro-1-benzofuran-6(2H)-one	403.177	323.7	402.1678446	5.4055622674903	C22H26O7	[M+H]+							2.88434e+06	4.56501e+06	1.97339e+07	4.85905e+06	3.77425e+06	5.16214e+06	2.99491e+06	2.08276e+07	9.55916e+06	3.74028e+06	5.6835e+06	1.72531e+07	2.03401e+07	4.20136e+06	6.50047e+06	2.86991e+07	6.51126e+06	6.39432e+06	1.03608e+07	6.8754e+06	4.06784e+06	6.6906e+06	7.81921e+06	7.94764e+06	6.64287e+06	5.30301e+06
M359T87	Cannabidiolic acid	359.228	86.9	358.2144	18.4395271753032	C22H30O4	[M+H]+	Drugs of Abuse/Illegal Drugs; Endogenous Metabolites		C10784		c("1244-58-2", "NA")		449919	986571	291557	433656	742259	7.61644e+06	673105	4.34634e+06	993957	4.20426e+06	3.03821e+06	8.10658e+06	2.17971e+06	400745	1.61549e+06	640795	237118	2.73529e+06	3.86518e+06	4.20534e+06	3.38585e+06	3.77602e+06	3.29726e+06	3.92481e+06	1.32214e+06	3.3907e+06
M293T409	Cannabinol	293.186	409.5	310.1933	0.566194053730432	C21H26O2	[M+H-H2O]+	Drugs of Abuse/Illegal Drugs; Sports Doping Drugs		C07580		521-35-7		3.79848e+06	5.57719e+07	7.45061e+06	6.4138e+06	7.30298e+06	9.38968e+06	7.09164e+06	9.88197e+06	1.05892e+07	9.19045e+06	8.15208e+06	8.66353e+06	2.04547e+07	6.44414e+06	5.2633e+06	1.13588e+07	6.40143e+06	7.63979e+06	1.0991e+07	8.33802e+06	1.1006e+07	1.03634e+07	1.09977e+07	1.05612e+07	1.10089e+07	1.40348e+07
M376T354	Cannabipiperidiethanone	376.211	353.7	376.21507815	10.042627640415	C24H28N2O2	[M]+	Drugs of Abuse/Illegal Drugs				1345970-43-5		1.06195e+07	8.47367e+06	9.84442e+06	6.23257e+06	1.02602e+07	5.85356e+06	5.234e+06	7.96143e+06	7.96904e+06	8.53073e+06	7.80183e+06	1.30889e+06	1.35517e+07	8.66801e+06	5.85223e+06	5.82667e+06	9.51445e+06	6.30535e+06	9.4352e+06	8.09014e+06	7.9583e+06	8.04146e+06	9.14705e+06	7.94672e+06	7.95597e+06	7.95507e+06
M340T292	Canrenone	340.21	291.9	340.203845	18.3856975439886	C22H28O3	[M]+					976-71-6		234258	1.60986e+07	4.63629e+06	2.01399e+06	922633	2.53271e+06	1.26199e+07	2.15132e+06	1.27353e+07	7.36521e+06	1.24014e+07	1.11456e+07	271709	1.35263e+06	1.55477e+06	825722	489956	3.83045e+06	4.79978e+06	4.80299e+06	4.79473e+06	4.42532e+06	4.76387e+06	1.94367e+06	3.24465e+06	2.89246e+06
M288T238	Capsaicin	288.192	238.3	305.1991	0.117977027193514	C18H27NO3	[M+H-H2O]+	Phenols	Methoxyphenols	C06866	Sensory system	404-86-4	HMDB0002227	4.16857e+06	5.32124e+06	9.43119e+06	6.1085e+06	9.807e+06	1.46504e+07	4.85383e+06	2.06436e+07	6.16298e+06	1.20383e+07	1.15428e+07	3.57615e+06	5.46337e+06	5.22686e+06	2.16439e+06	7.91723e+06	1.29296e+06	1.13427e+07	1.05483e+07	1.05369e+07	6.55527e+06	9.52256e+06	1.29015e+07	1.01352e+07	1.01138e+07	1.05734e+07
M567T616_1	Capsanthin	567.401	616	584.4229	25.6707842363587	C40H56O3	[M+H-H2O]+	Organic oxides	Acryloyl compounds	C08584		465-42-9	HMDB0036590	5.94138e+07	9.45118e+07	3.54211e+07	5.59983e+07	1.4146e+08	4.58309e+07	3.77248e+07	2.80063e+07	3.24158e+07	3.30265e+07	2.85996e+07	2.6873e+07	9.87899e+07	2.54029e+07	4.63489e+07	9.84872e+07	6.74221e+07	7.52761e+07	7.42814e+07	6.61789e+07	6.81323e+07	5.58118e+07	6.81367e+07	6.81734e+07	6.36253e+07	6.59396e+07
M219T359	Capsidiol	219.175	358.6	236.1776	0.456256416120998	C15H24O2	[M+H-H2O]+	Prenol lipids	Sesquiterpenoids	C09627		37208-05-2	HMDB0002352	2.63674e+07	3.73114e+07	2.19608e+07	1.6913e+07	5.29651e+07	1.56327e+07	7.40471e+06	1.22437e+07	5.75065e+06	1.06623e+07	8.1559e+06	6.28094e+06	5.57407e+07	3.22351e+07	1.53548e+07	2.36778e+07	3.09248e+07	2.1491e+07	2.13431e+07	2.24788e+07	2.22874e+07	2.21218e+07	2.13117e+07	2.19356e+07	2.23683e+07	2.19325e+07
M262T207	Carbadox	262.071	207	262.070204828	3.79732294107478	C11H10N4O4	[M]+	Naphthyridines	Quinoxalines			6804-07-5	HMDB0031762	1.18391e+06	328549	238585	198566	590320	294371	2.28573e+06	353287	3.48744e+06	2.75879e+06	2.58524e+06	2.24712e+06	1.01356e+07	971878	5.386e+06	4.67379e+06	307865	351443	1.74322e+06	1.74589e+06	625975	1.83572e+06	1.83037e+06	1.83552e+06	1.83403e+06	1.74459e+06
M236T56	Carbamazepine	236.092	55.6	236.095	12.5502701277412	C15H12N2O	[M]+	Benzazepines	Dibenzazepines	C06868	Xenobiotics biodegradation and metabolism	298-46-4	HMDB0014704	1.18467e+06	1.42129e+07	2.24252e+06	2.71606e+06	2.48554e+06	1.35635e+07	1.20105e+07	1.5594e+07	9.09586e+06	1.77678e+07	1.27485e+07	5.49327e+06	6.15309e+06	2.75815e+06	1.49783e+06	9.07594e+06	2.22371e+06	5.98451e+06	3.71359e+06	3.6974e+06	3.81778e+06	6.59731e+06	3.74011e+06	6.97138e+06	3.67412e+06	5.13133e+06
M141T34_2	Carbamoyl phosphate	140.982	34.3	140.9827	1.41861578569425	CH4NO5P	[M]+	Organic phosphoric acids and derivatives		C00169	Energy metabolism; Amino acid metabolism; Nucleotide metabolism	590-55-6	HMDB0001096	1.87775e+06	1.99567e+06	2.13918e+06	1.95217e+06	1.62441e+06	1.8427e+06	1.49628e+06	1.74259e+06	1.34008e+06	1.27218e+06	1.07564e+06	1.24072e+06	1.81076e+06	2.10475e+06	2.23028e+06	1.69939e+06	2.62017e+06	1.91667e+06	1.66918e+06	1.84876e+06	1.95877e+06	1.79503e+06	1.81413e+06	1.79533e+06	1.88382e+06	1.78765e+06
M661T563_1	Carbaprostacyclin-biotin	661.452	562.9	660.42844174	24.4647569990358	C36H60N4O5S	[M+H]+							1.88707e+06	3.2283e+07	9.24956e+06	4.76099e+06	388911	4.25659e+07	6.36911e+06	1.37974e+07	5.8079e+06	6.9366e+06	1.38204e+07	1.95401e+06	1.01587e+06	727516	242100	479458	4.39231e+06	1.01242e+06	1.07048e+07	8.43565e+06	7.96314e+06	7.97854e+06	7.90257e+06	9.4155e+06	7.7844e+06	7.93971e+06
M191T286	Carbendazim	191.071	286.3	191.0695	5.23367029449745	C9H9N3O2	[M]+	Benzimidazoles	2-benzimidazolylcarbamic acid esters	C10897		10605-21-7	HMDB0031769	4.84248e+06	7.0803e+06	2.3283e+06	3.05745e+06	4.67843e+06	8.94737e+06	3.72e+06	4.22291e+06	2.42451e+06	3.88425e+06	3.95622e+06	4.88385e+06	5.11697e+06	4.69091e+06	2.88216e+06	2.89589e+06	3.03478e+06	3.27695e+06	3.92913e+06	3.91485e+06	3.29057e+06	3.82907e+06	3.86941e+06	3.82819e+06	4.11262e+06	3.74246e+06
M189T142	Carbimazole	189.069	141.7	186.0463	0.528906596699304	C7H10N2O2S	[M+H]+	Azoles	Imidazoles	C07615		22232-54-8	HMDB0014533	2.02281e+06	801110	7.82651e+06	3.48988e+06	2.28985e+06	1.12878e+06	858227	2.37478e+06	1.3597e+06	597056	1.3434e+06	967244	1.9397e+06	1.50987e+06	2.32065e+06	1.5494e+06	3.14809e+06	3.03881e+06	1.99306e+06	2.00502e+06	1.99676e+06	2.06654e+06	1.97278e+06	1.92857e+06	2.06685e+06	3.24254e+06
M222T56	Carbofuran	222.113	55.7	221.1052	0.558275397251524	C12H15NO3	[M+H]+	Coumarans		C14291		1563-66-2	HMDB0031770	27451.9	9.95051e+06	4.30772e+06	1.94574e+06	307767	6.14614e+06	1.35287e+07	3.84096e+06	1.0154e+07	1.01084e+07	8.62438e+06	1.03675e+07	40074.2	4.31168e+06	1.82268e+06	734962	854098	3.31718e+06	5.71712e+06	5.60064e+06	5.60611e+06	5.70114e+06	6.02681e+06	5.15285e+06	5.50786e+06	5.60315e+06
M368T362	Carboprost	368.252	362.2	368.2563	11.6767865483436	C21H36O5	[M]+			C06872		35700-23-3		2.46445e+06	9.88744e+06	1.82342e+06	1.54537e+06	3.95839e+06	1.86793e+06	2.18687e+06	806740	3.1769e+06	2.72052e+06	860448	2.38475e+06	3.25381e+06	599088	3.05694e+06	2.78323e+06	718668	5.04349e+06	2.93203e+06	3.12177e+06	3.12941e+06	4.55298e+06	3.12336e+06	3.03853e+06	2.52444e+06	3.01317e+06
M380T288	Carbosulfan	380.218	287.8	380.2134	11.8353186423029	C20H32N2O3S	[M]+			C18416		55285-14-8		2.02218e+06	1.69313e+06	3.46932e+07	1.45521e+07	2.00336e+06	4.40558e+06	1.28435e+06	1.30279e+07	7.84132e+06	1.33306e+06	1.32201e+06	3.91036e+06	1.80953e+06	1.01114e+07	8.58083e+06	1.19511e+06	2.4309e+07	1.14075e+07	9.77458e+06	6.32997e+06	9.36443e+06	9.74424e+06	9.71806e+06	9.34509e+06	1.03638e+07	9.74013e+06
M190T282	Carboxyspermidine	190.159	282.2	189.1477	22.7388300230222	C8H19N3O2	[M+H]+			C18172	Amino acid metabolism			6.42725e+06	7.86427e+06	5.18295e+06	6.83726e+06	5.84505e+06	6.99371e+06	4.18749e+06	9.18815e+06	7.90297e+06	5.15896e+06	5.30223e+06	4.53599e+06	5.78624e+06	7.63743e+06	4.07379e+06	6.88823e+06	3.93694e+06	6.03001e+06	5.91627e+06	5.6254e+06	5.57126e+06	5.94272e+06	5.78025e+06	5.66061e+06	5.46471e+06	5.60556e+06
M243T52	Cardiogenol C	243.117	51.8	260.127325776	11.4832564225608	C13H16N4O2	[M+H-H2O]+					671225-39-1		3.84915e+06	1.49812e+06	1.36462e+07	2.75812e+06	2.26759e+06	3.20624e+06	571418	7.10553e+06	809226	858877	824193	618148	1.18901e+07	8.77039e+06	2.72525e+07	7.45945e+06	1.75153e+07	7.60059e+06	4.03153e+06	5.51594e+06	5.75743e+06	5.87321e+06	2.52627e+06	5.77421e+06	6.08681e+06	5.86795e+06
M394T249	Carfentanil	394.233	248.6	394.22564284112497	19.4229124606242	C24H30N2O3	[M]+	Drugs of Abuse/Illegal Drugs		D07620				7.84683e+06	3.45301e+06	5.32883e+06	6.43292e+06	5.89994e+06	6.25609e+06	2.84425e+06	5.89548e+06	5.51568e+06	4.6882e+06	3.31444e+06	4.07386e+06	8.74009e+06	1.0175e+07	8.25294e+06	1.01504e+07	1.03629e+07	1.48887e+07	5.2641e+06	5.31978e+06	5.39272e+06	6.89207e+06	6.25036e+06	6.84627e+06	6.50212e+06	1.02133e+07
M261T452	Carisoprodol	261.185	452.5	260.1736	17.2932790271933	C12H24N2O4	[M+H]+	Carboxylic acids and derivatives	Amino acids, peptides, and analogues	C07927		78-44-4	HMDB0014539	1.21746e+07	9.42542e+07	2.58409e+07	1.51198e+07	1.50892e+07	4.01761e+07	4.63428e+07	3.48288e+07	5.74619e+07	5.08878e+07	6.52523e+07	5.60804e+07	1.15572e+07	2.67649e+07	1.48817e+07	9.42652e+06	1.12157e+07	2.53397e+07	3.91514e+07	3.81876e+07	3.87517e+07	4.22327e+07	3.85337e+07	3.85558e+07	3.91668e+07	3.85331e+07
M703T655_1	Carmabin A	703.449	654.8	703.430884581	3.2818010791954	C40H57N5O6	[M-H2O+NH4]+							1.6874e+07	1.877e+07	1.01972e+07	1.85829e+07	7.6782e+06	1.45698e+07	1.53571e+07	1.76333e+07	1.37726e+07	1.01626e+07	6.37876e+06	3.55829e+06	1.1876e+07	5.86077e+06	5.77899e+06	1.26317e+07	5.01233e+06	2.26078e+06	1.26608e+07	1.26491e+07	1.2873e+07	1.03485e+07	1.19152e+07	1.50149e+07	1.28907e+07	1.17001e+07
M315T185	Carnosic acid	315.192	185.4	332.198759384	0.871266873904266	C20H28O4	[M+H-H2O]+	Prenol lipids	Diterpenoids			3650-09-7	HMDB0002358	2.53365e+06	2.49301e+06	5.79262e+06	2.91508e+06	3.68901e+06	911087	2.80411e+06	2.45224e+06	2.33835e+06	757709	3.061e+06	5.0611e+06	5.02165e+06	5.03427e+06	450921	366398	734206	69738.7	2.31038e+06	2.29792e+06	2.27412e+06	2.26086e+06	1.28611e+06	1.76844e+06	2.26137e+06	1.72664e+06
M226T209	Carnosine	226.107	208.6	226.1066	0.008098161218152	C9H14N4O3	[M]+	Peptidomimetics	Hybrid peptides	C00386	Amino acid metabolism; Metabolism of other amino acids	305-84-0	HMDB0000033	2.21471e+07	1.66239e+07	2.09189e+07	2.67819e+07	990060	1.31677e+07	6.9423e+06	1.1277e+06	5.48836e+06	5.92976e+06	5.58735e+06	4.72255e+06	669062	1.49523e+07	9.78742e+06	737823	1.14004e+07	2.21678e+07	9.81332e+06	9.54091e+06	1.02395e+07	9.75991e+06	1.71175e+07	9.76503e+06	9.84342e+06	1.02385e+07
M330T367	Carnosol	330.185	366.8	330.1831	7.26864141510147	C20H26O4	[M]+	Prenol lipids	Terpene lactones	C09069		5957-80-2	HMDB0002121	316962	3.91138e+06	5.94345e+06	5.87876e+06	425396	246291	7.53374e+06	258465	314426	5.38133e+06	262938	216304	452252	7.3597e+06	5.39823e+06	416144	188571	362156	9.7044e+06	9.70017e+06	9.64645e+06	9.86736e+06	9.31132e+06	9.46609e+06	9.35863e+06	9.46877e+06
M407T326	Carvedilol	407.196	325.8	406.1893	1.90571710212498	C24H26N2O4	[M+H]+	Indoles and derivatives	Carbazoles	C06875		72956-09-3	HMDB0015267	2.62016e+06	1.92128e+06	1.09745e+07	5.31643e+06	1.09664e+07	1.61725e+06	3.69404e+06	6.51689e+06	1.21372e+07	1.55163e+06	1.77772e+06	7.20016e+06	2.2079e+06	6.06075e+06	4.74106e+06	1.66118e+06	7.12763e+06	9.62158e+06	4.14195e+06	4.04413e+06	4.65059e+06	5.26706e+06	4.71344e+06	6.96944e+06	4.3817e+06	3.70775e+06
M191T653	Caryophyllene [T(-)]	191.179	653.1	190.172150704	0.383388386214487	C14H22	[M+H]+							930004	2.0354e+06	1.67853e+06	618957	2.81147e+06	5.74656e+06	3.50532e+06	1.04339e+06	2.85671e+06	3.70467e+06	2.9169e+06	715304	3.81585e+06	1.67323e+06	2.76161e+06	2.79077e+06	1.88987e+06	3.67737e+06	2.60817e+06	2.54218e+06	2.72349e+06	1.48523e+06	2.37477e+06	2.35864e+06	2.38653e+06	902039
M203T582	Caryophyllene alpha-oxide	203.18	582.4	220.1827	21.3308816436299	C15H24O	[M+H-H2O]+	Prenol lipids	Sesquiterpenoids	C16908		1139-30-6	HMDB0036789	8.29051e+07	8.46078e+07	1.27782e+07	2.45665e+07	2.42111e+07	8.17009e+07	1.20134e+08	1.31718e+07	1.93502e+07	8.28147e+07	1.32417e+08	9.61707e+07	1.25817e+08	8.28992e+07	5.84307e+07	1.54413e+08	5.46956e+07	7.29501e+07	3.92865e+07	7.06341e+07	3.65243e+07	7.06337e+07	6.88285e+07	7.11214e+07	6.58324e+07	6.56964e+07
M347T55	Catechin Tetramethylether	347.145	54.5	346.375	11.852183872615	C19H22O6	[M+H]+	Organooxygen compounds	Alcohols and polyols					5.76056e+06	834939	1.0652e+07	4.40352e+06	2.43358e+06	2.50119e+06	1.4906e+06	2.75381e+06	3.55112e+06	1.34311e+06	1.35511e+06	4.65463e+06	1.48835e+06	2.67218e+06	3.76516e+06	1.32696e+06	2.92417e+06	3.47442e+06	3.6044e+06	3.41963e+06	3.42251e+06	3.60532e+06	3.48268e+06	3.20246e+06	3.41316e+06	4.00562e+06
M111T639	Catechol	111.092	638.9	110.0368	0.658634975700639	C6H6O2	[M+H]+			C00090		120-80-9 / 12385-08-9		4.90833e+07	1.29015e+07	5.36623e+07	1.73059e+07	8.52968e+07	7.16943e+07	8.70247e+07	1.26878e+07	1.19244e+07	1.59243e+07	4.49848e+07	1.42131e+07	2.78387e+07	3.67548e+07	2.87188e+08	2.643e+07	3.14117e+08	6.74786e+07	7.15628e+07	7.92362e+07	7.06203e+07	6.56512e+07	7.10203e+07	9.53274e+07	1.08235e+08	8.18859e+07
M415T590	Cathasterone	415.356	589.6	432.3603	8.02690982273199	C28H48O3	[M+H-H2O]+	Organic oxides	Alcohols and polyols	C15790				1.93384e+08	7.71604e+07	7.72944e+07	1.04083e+08	7.91045e+07	4.88998e+07	3.30876e+07	1.0707e+08	1.13279e+08	7.65091e+07	9.53047e+07	5.38502e+07	8.58214e+07	9.97902e+07	9.70335e+07	6.1447e+07	2.14495e+08	1.24618e+08	5.54237e+07	4.99428e+07	4.95795e+07	6.7428e+07	9.21894e+07	9.05435e+07	6.69366e+07	8.34365e+07
M454T627	Cefixime	454.46	627.1	453.452	2.2532221186965	C16H15N5O7S2	[M+H]+	Carboxylic acids and derivatives	Carboxylic acid derivatives					1.32462e+07	1.49447e+07	1.13074e+07	9.70125e+06	6.5374e+06	1.60229e+06	9.37421e+06	4.63643e+06	6.62741e+06	1.06609e+07	1.43071e+07	5.93455e+06	9.32955e+06	6.42828e+06	5.24155e+06	6.40639e+06	1.20109e+06	4.21915e+06	1.03831e+07	1.00751e+07	1.01753e+07	9.78398e+06	1.03984e+07	8.37945e+06	6.06964e+06	1.04688e+07
M389T548	Cefprozil	389.11	548.2	389.1045	15.1627918453317	C18H19N3O5S	[M]+	Lactams	Beta lactams	C06888		92665-29-7	HMDB0015281	4.8893e+06	172495	1.43452e+07	2.43976e+06	1.47875e+06	2.86072e+06	165382	411148	1.7427e+06	125635	224019	236474	229227	3.94552e+06	2.23412e+06	1.63191e+06	5.26195e+06	5.32647e+06	2.98537e+06	2.98348e+06	2.9823e+06	2.93864e+06	2.98176e+06	4.01057e+06	2.89276e+06	2.70404e+06
M433T330	Celastrol	433.267	329.9	450.277	6.38405712140478	C29H38O4	[M+H-H2O]+	Prenol lipids	Triterpenoids			34157-83-0	HMDB0002385	1.69654e+06	2.55229e+07	4.92026e+06	1.47325e+06	3.32348e+06	2.94327e+06	3.11737e+06	1.21146e+06	4.7938e+06	4.37307e+06	3.56764e+06	3.40052e+06	1.13078e+07	651859	689556	5.27179e+06	563961	1.4649e+06	3.33332e+06	1.33808e+06	3.45789e+06	3.58393e+06	3.57319e+06	3.38417e+06	3.5936e+06	3.59434e+06
M381T50	Celecoxib	381.08	50.1	381.0759	1.71793353951067	C17H14F3N3O2S	[M]+	Azoles	Pyrazoles	C07589		169590-42-5 / 184007-95-2	HMDB0005014	2.30079e+08	3.99751e+07	1.26626e+09	4.49373e+08	6.56921e+07	1.37036e+08	1.38993e+08	2.90886e+08	3.63153e+08	1.29084e+08	9.87165e+07	2.18611e+08	6.82652e+07	2.24804e+08	2.13838e+08	5.93081e+07	2.74597e+08	3.74577e+08	2.43542e+08	1.07144e+08	2.26155e+08	2.38874e+08	2.27313e+08	2.38708e+08	2.39717e+08	2.26269e+08
M379T374	Celiprolol	379.247	374.4	379.494	1.0720329274486	C20H33N3O4	[M]+	Therapeutics/Prescription Drugs		D07660		56980-93-9		2.61004e+06	2.48479e+07	1.58986e+07	2.72536e+06	3.61247e+06	4.42856e+06	1.3641e+07	8.4466e+06	9.84652e+06	5.35191e+06	4.92455e+06	1.11795e+07	8.34981e+06	3.36112e+06	7.77788e+06	1.10405e+07	1.50256e+06	1.34622e+07	1.10117e+07	5.98359e+06	5.25334e+06	8.22265e+06	6.18096e+06	7.18714e+06	7.14936e+06	5.51546e+06
M224T386	Cerulenin	224.128	386.4	223.1208	0.5532547889983	C12H17NO3	[M+H]+	Epoxides	Oxirane carboxylic acids and derivatives	C12058		17397-89-6	HMDB0015168	5.28424e+07	2.41115e+07	4.06303e+07	3.57959e+07	4.61733e+07	2.93878e+07	2.10421e+07	1.5207e+07	6.87254e+07	1.51643e+07	1.19627e+07	4.83224e+07	1.00046e+07	7.40151e+06	1.35224e+07	1.31522e+07	2.10364e+07	5.33987e+07	4.21804e+07	3.86436e+07	3.83301e+07	2.93965e+07	2.42466e+07	3.64979e+07	1.66036e+07	3.95676e+07
M362T454	Cetaben	362.306	453.6	361.298079488	1.3800492898078	C23H39NO2	[M+H]+					55986-43-1		4.02528e+06	1.23471e+07	1.22598e+07	1.13536e+07	2.65904e+07	1.86899e+07	1.36325e+07	2.18436e+07	1.70482e+07	3.03871e+07	1.41519e+07	7.88882e+06	5.24231e+06	3.09427e+06	7.44012e+06	9.9989e+06	2.3652e+07	1.31164e+07	1.35847e+07	1.292e+07	1.29554e+07	1.41255e+07	1.29505e+07	1.29484e+07	1.57908e+07	1.29424e+07
M388T304	Cetirizine	388.162	304.3	388.1554	16.4879697075857	C21H25ClN2O3	[M]+	Benzene and substituted derivatives	Diphenylmethanes	C07778		83881-51-0	HMDB0005032	1.36758e+06	397589	2.9678e+06	1.43327e+06	816700	1.02445e+06	590843	786706	1.24356e+06	428016	466676	937354	221472	882588	616400	495369	1.81556e+06	1.35533e+06	967167	1.02366e+06	1.02328e+06	1.03066e+06	1.01009e+06	964390	968432	968567
M591T330	Cevadine	591.329	330.3	591.340732148	20.3476475943125	C32H49NO9	[M]+					62-59-9		8.91114e+07	2.18679e+08	1.21326e+08	9.52489e+06	1.34861e+08	9.96235e+07	5.57716e+06	3.83568e+08	3.62346e+06	2.77897e+06	4.75283e+06	4.01376e+06	1.36149e+08	2.30395e+07	6.28328e+06	2.74211e+06	3.46848e+07	3.09976e+07	3.85304e+07	4.27089e+07	7.21371e+07	4.86663e+07	3.60507e+07	4.85999e+07	4.86961e+07	2.74439e+07
M543T50_1	Chamaejasmin	543.124	49.6	542.1212912	8.04088641243933	C30H22O10	[M+H]+							8.10714e+07	2.50738e+07	6.24914e+06	3.93287e+07	2.31695e+07	2.02795e+07	1.09505e+06	576588	1.28526e+06	2.69488e+06	1.01719e+06	617840	6.54897e+06	7.78427e+06	1.41771e+07	2.12024e+07	2.46338e+07	1.43318e+07	1.47445e+07	2.28675e+07	1.94869e+07	2.01108e+07	2.03152e+07	2.01758e+07	6.69084e+06	1.82531e+07
M135T466	Chavicol	135.081	465.5	134.0732	0.003609955774118	C9H10O	[M+H]+	Phenols	1-hydroxy-2-unsubstituted benzenoids	C16930		501-92-8	HMDB0034107	9.25644e+06	1.27203e+07	4.04603e+06	8.70684e+06	1.27197e+07	9.61812e+06	7.80516e+06	8.30342e+06	8.75249e+06	1.17641e+07	1.20525e+07	6.99202e+06	1.19413e+07	8.22893e+06	7.34318e+06	1.45579e+07	4.17576e+06	1.23234e+07	9.353e+06	9.27961e+06	8.95312e+06	9.35272e+06	9.19613e+06	9.35375e+06	9.35357e+06	9.35328e+06
M301T55_1	Chlorcyclizine	301.14	55	300.826	20.596213593402	C18H21ClN2	[M+H]+	Organonitrogen compounds	Amines			82-93-9	HMDB0240224	7.59598e+06	5.35767e+06	3.79921e+06	8.22757e+06	1.16375e+07	1.15278e+07	1.69588e+07	1.50022e+07	1.71705e+07	1.42074e+07	1.76167e+07	1.37761e+07	1.02101e+07	5.77356e+06	5.57448e+06	7.3713e+06	3.97285e+06	1.12454e+07	1.03799e+07	1.03602e+07	9.78046e+06	1.03507e+07	5.05111e+06	9.9221e+06	9.75011e+06	9.79106e+06
M300T328	Chlordiazepoxide	300.094	328.2	299.082539792	13.6097668096378	C16H14ClN3O	[M+H]+			C06901		58-25-3		1.45309e+07	1.14243e+07	1.85254e+07	7.95069e+06	1.77161e+07	8.73677e+06	5.08379e+06	8.63697e+06	1.28734e+07	8.45008e+06	7.70835e+06	8.75379e+06	4.71411e+06	2.58952e+06	8.28215e+06	2.34854e+06	1.0482e+07	8.52959e+06	6.8119e+06	9.40103e+06	8.03996e+06	3.9104e+06	8.08968e+06	7.35186e+06	7.33778e+06	6.60943e+06
M371T291	Chlorodenafil	371.125	291.2	388.13021827644496	7.31753424384334	C19H21ClN4O3	[M+H-H2O]+	Counterfeit Drug (Therapeutic); Illegal Additives						9.78327e+06	2.73193e+06	2.65398e+06	3.91204e+06	7.36111e+06	3.69188e+06	1.11825e+07	2.92082e+06	9.70471e+06	3.28164e+06	9.20399e+06	7.55904e+06	8.01849e+06	2.29485e+06	3.64728e+06	7.16786e+06	989108	1.05936e+07	4.00723e+06	3.81628e+06	3.77155e+06	3.76066e+06	3.77801e+06	3.76081e+06	5.56573e+06	4.61482e+06
M214T61	Chloroxine	213.983	61.5	214.048	3.76132859208908	C9H5Cl2NO	[M+H]+	Quinolines and derivatives	Haloquinolines			773-76-2	HMDB0015373	3.02284e+07	2.61992e+07	2.47889e+07	2.7737e+07	5.02731e+07	2.82887e+07	1.23964e+07	9.53483e+06	1.45013e+07	1.32886e+07	1.20521e+07	6.57002e+06	3.49421e+07	2.19681e+07	1.87918e+07	4.10815e+07	1.27422e+07	3.96803e+07	2.54431e+07	2.32312e+07	2.19491e+07	1.90447e+07	2.19738e+07	2.38633e+07	2.1976e+07	2.25631e+07
M274T243	Chlorpheniramine	274.119	242.9	274.1237	18.6050855358606	C16H19ClN2	[M]+	Pyridines and derivatives	Pheniramines	C06905		113-92-8 / 132-22-9	HMDB0001944	2.84966e+06	3.97968e+06	1.12268e+06	1.94092e+06	4.02473e+06	1.82305e+06	861638	1.44976e+06	1.31701e+06	1.45953e+06	1.57071e+06	821303	4.86633e+06	2.51541e+06	2.56757e+06	4.43511e+06	1.24203e+06	3.96134e+06	2.51034e+06	2.52091e+06	2.22544e+06	2.52051e+06	2.52048e+06	2.25682e+06	2.01956e+06	2.52208e+06
M301T259	Chlorpromazine	301.089	259	318.0957	3.43419709702138	C17H19ClN2S	[M+H-H2O]+	Benzothiazines	Phenothiazines	C06906		50-53-3	HMDB0014620	1.97066e+07	2.89189e+06	4.4016e+06	9.01585e+06	3.28709e+06	8.70975e+06	1.83936e+07	2.0359e+07	1.48593e+07	2.367e+07	1.77116e+07	1.03581e+07	3.16753e+06	8.50609e+06	1.95123e+06	3.63673e+06	1.64725e+06	3.65808e+06	5.53722e+06	5.5804e+06	5.62121e+06	6.26911e+06	6.42964e+06	6.32801e+06	7.06183e+06	6.43899e+06
M298T593	Chlorprothixene	298.082	592.9	315.0848	14.8751114627038	C18H18ClNS	[M+H-H2O]+	Benzothiopyrans	1-benzothiopyrans	C07953		113-59-7	HMDB0015369	1.47725e+07	1.20441e+07	1.60248e+06	1.11271e+07	1.43214e+07	1.1986e+07	8.4842e+06	8.17218e+06	9.53574e+06	2.14167e+06	8.92798e+06	2.83011e+06	1.68143e+07	1.50545e+07	1.71611e+07	2.15898e+07	1.16369e+07	1.90812e+07	1.30961e+07	1.31157e+07	1.31122e+07	1.30683e+07	1.30711e+07	1.45314e+07	1.68832e+07	1.5131e+07
M372T670	Cholestane	372.371	670.3	372.3756	12.3531187329111	C27H48	[M]+			C19661		14982-53-7		5.72411e+06	5.41551e+06	5.91639e+06	5.85098e+06	5.4141e+06	5.61024e+06	5.04965e+06	5.24496e+06	6.04916e+06	5.36321e+06	4.54364e+06	5.65398e+06	4.56915e+06	3.39027e+06	5.02454e+06	4.1201e+06	4.78721e+06	4.92444e+06	5.5781e+06	5.57729e+06	5.60067e+06	5.33415e+06	5.61362e+06	5.77265e+06	5.35326e+06	5.43881e+06
M385T526	Cholestenone	385.347	525.9	384.3392	0.03647924953503	C27H44O	[M+H]+	Steroids and steroid derivatives	Cholestane steroids	C00599		601-57-0	HMDB0000921	3.28747e+07	3.12883e+07	3.20844e+07	2.47061e+07	3.79282e+07	6.68651e+07	3.21529e+07	4.89097e+07	3.93248e+07	2.77019e+07	3.60229e+07	2.68324e+07	3.29244e+07	2.73466e+07	4.77781e+07	2.90785e+07	4.06952e+07	4.55754e+07	3.13177e+07	3.45745e+07	3.52101e+07	3.51766e+07	3.30973e+07	3.73075e+07	3.51927e+07	2.63147e+07
M369T636_2	Cholesterol	369.349	636.2	386.3549	5.50697916196056	C27H46O	[M+H-H2O]+	Steroids and steroid derivatives	Cholestane steroids	C00187	Endocrine and metabolic disease; Cancer: overview; Digestive system; Endocrine system; Lipid metabolism; Cancer: specific types	57-88-5	HMDB0000067	3.64445e+08	1.38181e+08	1.76726e+08	1.25169e+08	1.83949e+08	3.63329e+08	1.46857e+08	1.56332e+08	2.24271e+08	1.71967e+08	1.51038e+08	1.43619e+09	1.5405e+08	1.31467e+09	2.30743e+08	1.73048e+08	1.75586e+08	2.39759e+08	1.79387e+08	1.8018e+08	3.5433e+08	1.94796e+08	1.95713e+08	1.95859e+08	1.78332e+08	1.95575e+08
M467T386	Cholesterol sulfate	467.316	386.4	466.3117	5.72631427580873	C27H46O4S	[M+H]+	Steroids and steroid derivatives	Cholestane steroids	C18043	Lipid metabolism	1256-86-6	HMDB0000653	9.46368e+06	2.38267e+07	3.51666e+06	2.2907e+07	1.62607e+07	2.09028e+07	1.22745e+07	1.69701e+07	2.40907e+07	2.65341e+07	2.35313e+07	1.90987e+07	7.95713e+07	4.70417e+07	1.05685e+07	1.0048e+08	4.25768e+06	8.04975e+06	2.34966e+07	2.39205e+07	2.37246e+07	2.62167e+07	2.34854e+07	2.6032e+07	2.60506e+07	2.51181e+07
M235T292	Cimetidine	235.108	292.2	252.1157	1.55673203659015	C10H16N6S	[M+H-H2O]+	Azoles	Imidazoles	C06952		51481-61-9	HMDB0014644	3.39823e+07	1.49876e+07	1.29482e+07	1.04575e+07	3.92349e+07	3.97336e+07	1.08455e+07	3.93836e+07	1.47237e+06	1.16427e+07	1.60891e+06	1.35973e+06	3.89483e+07	3.59837e+07	5.39973e+07	1.46611e+08	4.11545e+07	1.25883e+08	4.09506e+07	4.09581e+07	3.8315e+07	4.0943e+07	4.061e+07	3.75603e+07	4.0206e+07	4.08494e+07
M331T256	Ciprofloxacin	331.129	256	331.1332	11.4758761982852	C17H18FN3O3	[M]+	Quinolines and derivatives	Quinoline carboxylic acids	C05349	Membrane transport	85721-33-1	HMDB0014677	1.686e+06	1.44363e+06	5.49617e+06	1.18515e+06	1.33443e+07	1.30665e+06	1.07235e+06	1.8206e+06	1.55166e+06	1.51836e+06	1.57289e+06	1.20004e+06	1.59523e+07	6.04626e+06	1.09182e+07	2.22125e+07	8.11147e+06	4.60396e+06	2.87647e+06	4.0635e+06	6.19862e+06	5.63918e+06	7.301e+06	5.41648e+06	5.63813e+06	5.26924e+06
M219T245	Cis-zeatin	219.113	245.1	219.112	5.47662121684779	C10H13N5O	[M]+	Imidazopyrimidines	Purines and purine derivatives	C00371		1637-39-4/32771-64-5	HMDB0012204	7.40006e+06	8.79032e+06	2.071e+07	9.73504e+06	3.08135e+06	6.99311e+06	2.79987e+06	5.40818e+06	2.88077e+06	4.60741e+06	3.77535e+06	6.70734e+06	4.81244e+06	1.14213e+07	7.95602e+06	2.99202e+06	1.01817e+07	9.10627e+06	6.98322e+06	6.98664e+06	7.00185e+06	7.01051e+06	8.41773e+06	6.52891e+06	3.85277e+06	7.10077e+06
M325T247	Citalopram	325.177	247	324.1638	2.5238437974669	C20H21FN2O	[M+H]+	Benzene and substituted derivatives	Phenylbutylamines	C07572	Xenobiotics biodegradation and metabolism	59729-33-8	HMDB0005038	1.3826e+08	8.92779e+08	5.62707e+07	5.02423e+07	8.65405e+07	1.58596e+08	2.46613e+08	2.5182e+08	2.34067e+08	2.84897e+08	2.79195e+08	1.76707e+08	1.79138e+08	6.1714e+07	1.08664e+08	1.58189e+08	3.06862e+07	2.44221e+08	1.52304e+08	1.5494e+08	1.54749e+08	1.59058e+08	1.70286e+08	1.59181e+08	1.58943e+08	1.5496e+08
M193T236	Citric acid	193.034	236.5	192.027	3.2401813310304	C6H8O7	[M+H]+	Carboxylic acids and derivatives	Tricarboxylic acids and derivatives	C00158	Cancer: overview; Sensory system; Endocrine system; Carbohydrate metabolism; Amino acid metabolism	77-92-9/126-44-3	HMDB0000094	6.54663e+07	2.10178e+07	8.62356e+06	1.09452e+07	7.31943e+06	6.63448e+06	6.8097e+06	2.20714e+07	6.57538e+06	2.2577e+07	6.74477e+06	2.74271e+07	3.07655e+07	3.06959e+07	7.69931e+06	6.96411e+06	1.93788e+07	2.44645e+07	3.84848e+07	2.45564e+07	2.79216e+07	1.36881e+07	2.81221e+07	2.36661e+07	3.54523e+07	2.38592e+07
M176T50	Citrulline	176.103	50.5	175.0957	0.431565862953253	C6H13N3O3	[M+H]+	Carboxylic acids and derivatives	Amino acids, peptides, and analogues	C00327	Amino acid metabolism	372-75-8	HMDB0000904	4.51881e+07	9.01677e+07	1.0692e+08	2.40269e+08	2.6802e+07	6.35842e+07	1.26739e+07	6.06003e+07	3.82362e+07	1.21089e+07	1.63808e+07	1.67208e+07	8.36309e+07	1.00893e+08	4.54906e+07	1.68407e+08	3.51862e+07	1.51324e+08	7.45647e+07	7.34994e+07	7.32882e+07	6.95659e+07	7.12672e+07	7.09934e+07	6.22691e+07	7.72068e+07
M214T55_2	Clasto-Lactacystin beta-lactone	214.107	54.9	213.100107973	0.074854956041354	C10H15NO4	[M+H]+					154226-60-5		2.37102e+07	2.80426e+07	1.47532e+07	1.87737e+07	1.763e+07	2.63337e+07	1.86611e+07	1.9774e+07	1.66103e+07	1.95097e+07	1.93343e+07	1.84302e+07	1.1663e+07	1.38849e+07	1.46793e+07	1.65378e+07	1.11907e+07	2.30485e+07	2.17309e+07	1.79052e+07	1.78951e+07	1.8839e+07	1.88548e+07	2.17092e+07	1.78672e+07	1.79455e+07
M397T542	Clionasterol	397.386	542.4	414.3862	17.4490425800453	C29H50O	[M+H-H2O]+	Steroids and steroid derivatives	Stigmastanes and derivatives	C19654		83-47-6	HMDB0000649	1.60286e+07	2.9203e+07	2.72117e+07	4.28246e+07	2.13684e+07	4.28834e+07	5.13629e+07	2.0689e+07	3.73398e+07	2.97279e+07	8.61862e+07	1.42362e+07	4.98165e+07	3.61886e+07	4.32686e+07	4.20259e+07	1.11173e+08	4.57661e+07	1.02521e+07	2.28378e+07	2.20737e+07	2.5739e+07	2.54337e+07	2.9967e+07	2.22195e+07	2.96875e+07
M231T55_1	Clonidine	231.098	54.7	230.09338	11.925681713147	C9H9Cl2N3	[M+H]+	Benzene and substituted derivatives	Halobenzenes			4205-90-7	HMDB0014714	1.47215e+07	3.22063e+06	1.20051e+07	1.07779e+07	1.32068e+07	6.17747e+06	1.04109e+07	8.18665e+06	2.07283e+07	1.4394e+07	1.55841e+07	1.4443e+07	1.37434e+07	1.35643e+07	1.20533e+07	5.14866e+06	1.37173e+07	1.1726e+07	1.19152e+07	1.15071e+07	1.19117e+07	9.57154e+06	1.27271e+07	9.779e+06	9.86848e+06	1.28487e+07
M191T675	Clopyralid	190.956	674.8	190.9541	9.4262601993597	C6H3Cl2NO2	[M]+			C18779		1702-17-6		1.6091e+08	2.16663e+08	9.94246e+07	8.70761e+07	1.94417e+08	8.68557e+07	6.02008e+07	1.27761e+08	1.04441e+08	1.04887e+08	8.15143e+07	7.34976e+07	1.81434e+08	1.72914e+08	1.55585e+08	2.18962e+08	8.32363e+07	2.33416e+08	1.18064e+08	9.37987e+07	7.25608e+07	1.17058e+08	1.21187e+08	1.17467e+08	1.17052e+08	1.0911e+08
M327T245_1	Clotrimazole	327.101	244.7	344.108	0.409659777563127	C22H17ClN2	[M+H-H2O]+	Triphenyl compounds		C06922		23593-75-1	HMDB0001922	3.60286e+06	975408	556631	2.67441e+06	616916	4.05432e+06	2.70023e+06	6.64187e+06	5.16436e+06	4.21893e+06	4.00082e+06	1.80735e+06	925712	6.46853e+06	2.5456e+06	822474	312275	3.35409e+06	1.39404e+06	1.39518e+06	1.44489e+06	1.87021e+06	2.41626e+06	1.07654e+06	1.76399e+06	1.4081e+06
M343T332_2	Clozapine N-oxide	343.132	331.8	342.124738957	0.247843323186408	C18H19ClN4O	[M+H]+	Benzodiazepines	Dibenzodiazepines				HMDB0060900	1.81274e+06	181920	6.87762e+06	2.54865e+06	1.47561e+06	311417	3.1704e+06	974132	2.20531e+06	197628	973374	2.23684e+06	240412	187352	1.55074e+06	653299	1.33856e+06	2.39079e+06	2.07605e+06	1.74108e+06	1.74152e+06	1.76572e+06	1.74488e+06	1.72637e+06	1.72274e+06	2.57076e+06
M304T295	Cocaine	304.157	295.4	303.1471	9.942220705405	C17H21NO4	[M+H]+	Benzene and substituted derivatives	Benzoic acids and derivatives	C01416		50-36-2	HMDB0015043	1.59667e+06	315982	4.18471e+06	1.85224e+06	1.40047e+06	1.11658e+06	1.04862e+06	2.27378e+06	1.63288e+06	1.12775e+06	1.12591e+06	1.15412e+06	2.69337e+06	1.72994e+06	1.47856e+06	2.05005e+06	2.22305e+06	2.01499e+06	2.03384e+06	1.8682e+06	1.4309e+06	1.72696e+06	1.76833e+06	1.70444e+06	1.7688e+06	1.76417e+06
M289T302	Cocaine-d3	289.155	302.1	306.16588840639	11.9465559648137	C17H18[2]H3NO4	[M+H-H2O]+	Therapeutics/Prescription Drugs; Drugs of Abuse/Illegal Drugs; Sports Doping Drugs						4.28947e+06	1.04857e+07	5.46347e+06	5.02425e+06	6.72303e+06	5.61545e+06	3.7396e+06	8.72224e+06	3.69279e+06	5.44891e+06	7.16284e+06	4.80687e+06	2.71447e+06	3.2257e+06	3.48199e+06	5.70331e+06	1.55912e+06	6.45544e+06	4.62804e+06	4.68253e+06	4.94425e+06	4.93083e+06	4.75721e+06	4.68154e+06	4.68248e+06	4.68085e+06
M533T283	Cochlioquinone A	533.312	282.7	532.303618368	1.13560648884249	C30H44O8	[M+H]+					32450-25-2		517693	682735	902980	607935	469304	1.47153e+06	3.03074e+06	1.61681e+06	2.07463e+06	1.62072e+06	1.64792e+06	1.42781e+06	565211	1.62803e+06	724897	288727	378911	1.79438e+06	1.68448e+06	1.41875e+06	1.52165e+06	1.30769e+06	1.22823e+06	1.42888e+06	1.31932e+06	819681
M300T269	Codeine	300.159	269	299.1521	1.5858267070939	C18H21NO3	[M+H]+	Morphinans		C06174	Xenobiotics biodegradation and metabolism	76-57-3	HMDB0004995	3.26695e+06	3.90905e+06	920616	2.92657e+06	4.88613e+06	2.81144e+06	3.27907e+06	3.29769e+06	3.68627e+06	4.28169e+06	4.18147e+06	1.709e+06	5.58477e+06	992364	2.76668e+06	4.26658e+06	1.53241e+06	2.81148e+06	3.20258e+06	3.2928e+06	3.20062e+06	3.20038e+06	3.27092e+06	3.31834e+06	1.76492e+06	3.31054e+06
M297T201	Codeinone	297.139	200.6	297.1365	8.41357075307424	C18H19NO3	[M]+			C06171		467-13-0		1.14467e+06	1.92035e+06	563093	1.2689e+06	1.49222e+06	1.64232e+06	1.27543e+06	1.02847e+06	1.97565e+06	1.68913e+06	1.96585e+06	1.73802e+06	992688	1.03862e+06	923189	1.70235e+06	522592	1.65504e+06	1.16471e+06	1.19938e+06	971613	1.16668e+06	1.19743e+06	1.16693e+06	1.198e+06	1.16732e+06
M318T292	Coenzyme Q2	318.182	292.3	318.40734	5.05788080056602	C19H26O4	[M]+	Prenol lipids	Quinone and hydroquinone lipids	C00399	Energy metabolism; Metabolism of cofactors and vitamins	606-06-4	HMDB0006709	6.12572e+06	7.23667e+06	8.14864e+06	1.35693e+07	5.0793e+06	8.57215e+06	6.44195e+06	3.37249e+06	7.82065e+06	9.03606e+06	5.05873e+06	7.5973e+06	7.90536e+06	7.27254e+06	9.24686e+06	2.28744e+07	5.93165e+06	7.20436e+06	1.14329e+07	1.24909e+07	1.1373e+07	1.51368e+07	1.98056e+07	9.80886e+06	1.59438e+07	1.09506e+07
M437T592	Coenzyme Q4	437.303	591.5	454.30831	3.94235021691483	C29H42O4	[M+H-H2O]+					4370-62-1		1.75838e+07	2.4507e+07	1.03324e+07	5.8878e+06	3.40795e+07	9.51428e+06	3.79113e+06	8.36887e+06	865531	8.39075e+06	4.29879e+06	719219	1.76533e+07	2.95391e+07	4.74269e+06	5.16782e+06	2.28764e+07	9.72003e+06	1.23011e+07	1.38195e+07	1.31381e+07	1.23627e+07	1.25192e+07	1.19894e+07	1.25215e+07	1.19818e+07
M411T374	Coleonol	411.237	374.5	410.2305	2.05259639345457	C22H34O7	[M+H]+			C09076		66575-29-9 / 66428-89-5		1.68967e+07	1.37774e+06	1.21891e+07	9.86699e+06	6.34172e+06	1.93282e+07	7.01907e+06	1.62214e+07	1.07587e+07	1.24489e+07	3.13955e+07	6.05459e+06	4.05671e+06	2.44438e+07	2.4695e+07	2.11151e+06	2.32041e+07	1.41146e+07	1.46741e+07	1.39868e+07	1.41961e+07	1.45842e+07	1.39172e+07	1.38635e+07	1.40426e+07	1.39821e+07
M339T242	Columbamine	339.166	242.4	338.1392	1.25550770567683	C20H20NO4	[M+H]+			C01795		3621-36-1		1.82186e+06	2.74281e+06	2.16939e+06	1.46889e+06	2.03893e+06	2.69131e+06	736911	1.04856e+06	2.63301e+06	3.03095e+06	3.58541e+06	999211	914373	1.39831e+06	2.14734e+06	1.16995e+06	1.87153e+06	1.31764e+06	1.42486e+06	1.63809e+06	1.34034e+06	1.34823e+06	1.58562e+06	1.83183e+06	1.8336e+06	1.97462e+06
M457T368	Communesin A (identified trough in silico generated spectrum)	457.257	368.1	456.252526264	7.22190717891558	C28H32N4O2	[M+H]+							2.91028e+06	2.27745e+06	2.19323e+06	893866	1.46376e+07	6.36193e+06	2.77811e+07	3.767e+06	3.83816e+07	3.31453e+07	2.75841e+07	2.48931e+07	957991	1.49851e+06	2.70888e+06	3.63332e+06	2.27555e+06	2.33651e+06	1.11957e+07	3.88616e+06	8.05216e+06	7.98175e+06	9.36855e+06	9.35923e+06	1.08571e+07	8.57023e+06
M356T628	Conessine	356.315	628.2	356.3191	10.3840586176761	C24H40N2	[M]+			C06545		546-06-5/5913-82-6		1.33666e+07	1.53551e+07	1.18863e+07	1.53038e+07	1.45372e+07	1.76272e+07	1.51602e+07	3.82329e+06	1.38581e+07	1.42451e+07	1.15223e+07	1.42845e+07	2.16898e+07	1.33313e+07	1.43235e+07	1.06784e+07	1.07515e+07	1.27374e+07	1.66493e+07	1.65424e+07	1.63446e+07	1.68594e+07	1.63505e+07	1.78546e+07	1.82884e+07	1.63457e+07
M235T492	Confertifolin	235.169	492.1	234.162	0.474573650867646	C15H22O2	[M+H]+			C09376		1811-23-0		9.59294e+07	5.26911e+07	4.98027e+07	5.64068e+07	6.37266e+07	9.84658e+07	5.99631e+07	1.27685e+08	8.9634e+07	1.32169e+08	1.08581e+08	8.48385e+07	5.92849e+07	7.43743e+07	3.17102e+07	7.81157e+07	2.49804e+07	1.50056e+08	8.04617e+07	7.75399e+07	7.58919e+07	7.04631e+07	8.01158e+07	7.75652e+07	8.49596e+07	8.0158e+07
M469T361	Copal-8-ol diphosphate	469.225	360.7	468.2042	29.0351048995311	C20H38O8P2	[M+H]+			C20270				9.55188e+06	7.64193e+06	7.9318e+06	1.05248e+07	8.80961e+06	6.10326e+06	2.22652e+06	6.79668e+06	3.03443e+06	2.61276e+06	725285	2.84115e+06	3.80987e+06	9.34932e+06	6.8786e+06	8.55807e+06	4.76613e+06	9.81181e+06	6.01363e+06	6.84504e+06	6.51489e+06	6.51548e+06	6.5165e+06	6.44275e+06	6.51614e+06	6.4432e+06
[truncated: 8,316 more rows]

## Sheet: neg
ID	Name	mz	rt	exact_mass	ppm	formula	precursor_type	class	sub_class	KEGG	KEGG_Pathway	CAS	hmdb	Model1	Model2	Model3	Model4	Model5	Model6	Sham1	Sham2	Sham3	Sham4	Sham5	Sham6	PAS840H1	PAS840H2	PAS840H3	PAS840H4	PAS840H5	PAS840H6	QC1	QC2	QC3	QC4	QC5	QC6	QC7	QC8
[truncated: 3,989 more rows]
