# Supplementary material for: Investigation of the effects of Periplaneta americana (L.) extract on ischemic stroke based on combined multi-omics of gut microbiota
Source: Front Pharmacol. 2024 Nov 28;15:1429960. doi: 10.3389/fphar.2024.1429960 (PMC11638836; doi:10.3389/fphar.2024.1429960)
Supplement: Supplementary file 2 [file DataSheet1.zip]

Archive with 27 entries (24 files):
- Correlation analysis/
- Correlation analysis/correlation.png
- Correlation analysis/Interaction network diagram.png
- Correlation analysis/Model_vs_PAS840H.attributes.xls
- Correlation analysis/Model_vs_PAS840H.network (1).xls
- Correlation analysis/Statistical data.xls
- Correlation analysis/work.cys
- Differentially expressed gene/
- Differentially expressed gene/data.xls
- Differentially expressed gene/diff_gene_of_all_groups.xls
- Differentially expressed gene/Differential expression.png
- Differentially expressed gene/Differential expression.xls
- Differentially expressed gene/genomeCircos.png
- Differentially expressed gene/heatmap.png
- Differentially expressed gene/heatmap.xls
- Differentially expressed gene/venn (1).png
- Enrichment analysis/
- Enrichment analysis/GO Model_vs_PAS840H-柱状图.png
- Enrichment analysis/GO Model_vs_PAS840H.GO_enrichment.xls
- Enrichment analysis/GO Model_vs_PAS840H.png
- Enrichment analysis/GO Model_vs_PAS840H.xls
- Enrichment analysis/Model_vs_PAS840H-因子图.png
- Enrichment analysis/Model_vs_PAS840H.GO_enrichment.xls
- Enrichment analysis/Model_vs_PAS840H.KEGG_enrichment.xls
- mapSummary.xls
- rawdata_info.xls
- rawdata_info2.0.xls
