# Supplementary material for: Investigation of the effects of Periplaneta americana (L.) extract on ischemic stroke based on combined multi-omics of gut microbiota
Source: Front Pharmacol. 2024 Nov 28;15:1429960. doi: 10.3389/fphar.2024.1429960 (PMC11638836; doi:10.3389/fphar.2024.1429960)
Supplement: Supplementary file 2 [file DataSheet1.zip › Correlation analysis/Model_vs_PAS840H.attributes.xls]

gene_id	Regulation	Type
Dhrs9	down	mRNA
Serpine1	down	mRNA
Cyp1b1	down	mRNA
Ncf2	down	mRNA
Nts	up	mRNA
Pf4	down	mRNA
Rgs1	down	mRNA
Plaur	down	mRNA
Dchs2	up	mRNA
Gpr84	down	mRNA
Timp1	down	mRNA
Gbp7	down	mRNA
Sdc1	down	mRNA
C130050O18Rik	down	mRNA
Kcnn4	down	mRNA
Trim55	down	mRNA
Ikzf1	down	mRNA
Fcgr3a	down	mRNA
Arhgdib	down	mRNA
Timd2	down	mRNA
Tac3	up	mRNA
Plau	down	mRNA
A3galt2	down	mRNA
Lyn	down	mRNA
Dennd2d	down	mRNA
Vstm2l	up	mRNA
Vnn1	down	mRNA
Akr1b8	down	mRNA
Lypd1	up	mRNA
Cnn2	down	mRNA
Osmr	down	mRNA
Tal1	down	mRNA
Nrm	down	mRNA
Slc11a1	down	mRNA
Ache	up	mRNA
Clic1	down	mRNA
Rbm47	down	mRNA
Mpeg1	down	mRNA
Tspan10	down	mRNA
S100a4	down	mRNA
MGC108823	down	mRNA
Pter	down	mRNA
Cd34	down	mRNA
Ctsd	down	mRNA
Otulinl	down	mRNA
ENSRNOG00000065633	up	mRNA
Csf2rb	down	mRNA
Ripk3	down	mRNA
Erich3	up	mRNA
ENSRNOG00000031222	up	mRNA
Itga5	down	mRNA
Fgr	down	mRNA
Ms4a6b	down	mRNA
Fam155b	up	mRNA
Tpm4	down	mRNA
Fibcd1	up	mRNA
Runx1	down	mRNA
Cd180	down	mRNA
Samsn1	down	mRNA
Clec5a	down	mRNA
Ccl3	down	mRNA
Batf	down	mRNA
Pnma8b	up	mRNA
Gad2	up	mRNA
Pctp	down	mRNA
Rhbdf2	down	mRNA
Pla2g4a	down	mRNA
Bex4	up	mRNA
Ecel1	up	mRNA
Cd14	down	mRNA
Cntnap5b	up	mRNA
Nrros	down	mRNA
Cacna2d2	up	mRNA
Lcp2	down	mRNA
Stk10	down	mRNA
Ppm1j	down	mRNA
Cd44	down	mRNA
L3mbtl1	up	mRNA
Bco2	down	mRNA
P2ry12	down	mRNA
Tfpi2	down	mRNA
Themis2	down	mRNA
Csf3r	down	mRNA
Gm6377	down	mRNA
Lrg1	down	mRNA
ENSRNOG00000066958	down	mRNA
Btk	down	mRNA
B4galt1	down	mRNA
Ch25h	down	mRNA
Rin2	down	mRNA
Rnase10	down	mRNA
Sla	down	mRNA
Bcl3	down	mRNA
Gng4	up	mRNA
Slc66a3	down	mRNA
Gmfg	down	mRNA
Il20rb	down	mRNA
Edem1	down	mRNA
Ctsl	down	mRNA
Tlr1	down	mRNA
Cntnap5c	up	mRNA
Mcoln2	down	mRNA
Dnase2	down	mRNA
Pcdh8	up	mRNA
Fcer1g	down	mRNA
Cd86	down	mRNA
Tspyl5	up	mRNA
Runx3	down	mRNA
Samd14	up	mRNA
Tmem106a	down	mRNA
Gpr65	down	mRNA
Pmf1	down	mRNA
Ptpn6	down	mRNA
Stk32b	up	mRNA
Slc5a7	up	mRNA
Grn	down	mRNA
Glra2	up	mRNA
Zcchc18	up	mRNA
Fxyd5	down	mRNA
Naglu	down	mRNA
Litaf	down	mRNA
Trem3	down	mRNA
Bex1	up	mRNA
Lonrf2	up	mRNA
AABR07030793.1	down	mRNA
Slc32a1	up	mRNA
Rab7b	down	mRNA
Fam169b	down	mRNA
Tacr1	up	mRNA
ENSRNOG00000046548	down	mRNA
Lpxn	down	mRNA
Ryr1	up	mRNA
RGD1561662	down	mRNA
Fblim1	down	mRNA
Shmt1	down	mRNA
Ifi30	down	mRNA
ENSRNOG00000062480	down	mRNA
Atf3	down	mRNA
Tmem26	down	mRNA
Hcst	down	mRNA
Vav1	down	mRNA
Slc15a3	down	mRNA
Arhgap25	down	mRNA
RGD1307443	up	mRNA
Hcn3	up	mRNA
Rai14	down	mRNA
Magee1	up	mRNA
Ms4a6a	down	mRNA
Pik3ap1	down	mRNA
Itgb3	down	mRNA
Piezo1	down	mRNA
Bex2	up	mRNA
Sgsm1	up	mRNA
Gns	down	mRNA
Gpr101	up	mRNA
Alpk3	down	mRNA
Man2b1	down	mRNA
Ermap	down	mRNA
Msn	down	mRNA
Mcoln3	down	mRNA
Cndp1	down	mRNA
Ctsz	down	mRNA
Trpc5	up	mRNA
Lgmn	down	mRNA
Mgat4c	up	mRNA
Zfp483	up	mRNA
Cntnap5a	up	mRNA
Mapkapk3	down	mRNA
Cd53	down	mRNA
Dcaf12l1	up	mRNA
Tlr6	down	mRNA
Cln5	down	mRNA
Slco4a1	down	mRNA
AABR07039446.2	down	mRNA
Apobec3	down	mRNA
Hmox1	down	mRNA
NEWGENE_1306714	down	mRNA
Kiss1r	up	mRNA
Caly	up	mRNA
Haspin	down	mRNA
Arpc1b	down	mRNA
Lcp1	down	mRNA
Arl11	down	mRNA
Mlkl	down	mRNA
Cbarp	up	mRNA
Tax1bp3	down	mRNA
Dse	down	mRNA
Mapk13	down	mRNA
Ralyl	up	mRNA
Glmp	down	mRNA
Kcnd3	up	mRNA
Hcls1	down	mRNA
Cebpb	down	mRNA
Cmtm6	down	mRNA
Fermt3	down	mRNA
Tmem119	down	mRNA
Ptbp3	down	mRNA
Slco2a1	down	mRNA
Psd4	down	mRNA
Zdbf2	up	mRNA
Irf8	down	mRNA
Syngr3	up	mRNA
Gap43	up	mRNA
Rundc3b	up	mRNA
Slc8a3	up	mRNA
Shc1	down	mRNA
Lhfpl2	down	mRNA
Il4r	down	mRNA
Cd6	down	mRNA
Amdhd2	down	mRNA
Tenm1	up	mRNA
ENSRNOG00000065488	up	mRNA
Nrsn2	up	mRNA
Anxa1	down	mRNA
Osm	down	mRNA
Rps6ka6	up	mRNA
Spi1	down	mRNA
Susd3	down	mRNA
MGC105567	down	mRNA
Anxa3	down	mRNA
Lmln2	down	mRNA
Efnb3	up	mRNA
Gsap	down	mRNA
Nalcn	up	mRNA
Cstb	down	mRNA
Slc7a14	up	mRNA
Soat1	down	mRNA
Runx2	down	mRNA
Syngr2	down	mRNA
Itpripl2	down	mRNA
Olr1	down	mRNA
AABR07039210.2	up	mRNA
Rasgrf1	up	mRNA
Rarres1	down	mRNA
Hk2	down	mRNA
Lst1	down	mRNA
Icam1	down	mRNA
Frmd7	down	mRNA
Mical1	down	mRNA
Nyap1	up	mRNA
L1cam	up	mRNA
P2ry6	down	mRNA
Tyrobp	down	mRNA
Grm1	up	mRNA
Tceal3	up	mRNA
ENSRNOG00000047931	down	mRNA
Tspo	down	mRNA
ENSRNOG00000066876	up	mRNA
Gabra2	up	mRNA
Carmil3	up	mRNA
Socs3	down	mRNA
Grm7	up	mRNA
Siglec1	down	mRNA
Fam169a	up	mRNA
Ggta1	down	mRNA
Tubb6	down	mRNA
Il6	down	mRNA
Plpp4	up	mRNA
Syn3	up	mRNA
Dap	down	mRNA
Tmem179	up	mRNA
Capg	down	mRNA
Tor4a	down	mRNA
Ctxn2	up	mRNA
Elk3	down	mRNA
Fcnb	down	mRNA
Cd300lf	down	mRNA
Pabpc1	down	mRNA
Sh2b2	down	mRNA
Adam12	down	mRNA
Slc9a4	up	mRNA
Rac2	down	mRNA
Ptprc	down	mRNA
Frmpd3	up	mRNA
Fabp4	down	mRNA
Itgb2	down	mRNA
Sipa1	down	mRNA
Pnma8a	up	mRNA
Steap4	down	mRNA
Mob1a	down	mRNA
Tnfrsf1a	down	mRNA
Cd37	down	mRNA
Cgas	down	mRNA
Lrfn5	up	mRNA
Pfn1	down	mRNA
Myc	down	mRNA
Lhx8	up	mRNA
Ftl1	down	mRNA
Pak3	up	mRNA
Rit2	up	mRNA
Sinhcaf	down	mRNA
Cd63	down	mRNA
Was	down	mRNA
Slc24a3	up	mRNA
Atp8b4	down	mRNA
Baz1a	down	mRNA
AABR07017250.1	down	mRNA
Iqsec3	up	mRNA
Mapkapk2	down	mRNA
Hexa	down	mRNA
Scml4	up	mRNA
Col8a1	down	mRNA
Daglb	down	mRNA
Ncf4	down	mRNA
Vstm2a	up	mRNA
Ly86	down	mRNA
RGD1559441	up	mRNA
Fstl5	up	mRNA
Ntrk1	up	mRNA
Ptbp1	down	mRNA
Cd300a	down	mRNA
Ctsb	down	mRNA
Tmem37	down	mRNA
Celsr3	up	mRNA
Dmrtc1a	up	mRNA
Klhl6	down	mRNA
Zcchc12	up	mRNA
Aurka	down	mRNA
Mob3c	down	mRNA
Cyp4x1	up	mRNA
Zfp42l	up	mRNA
AABR07066529.1	down	mRNA
Evi2b	down	mRNA
Fgl2	down	mRNA
Cpne4	up	mRNA
C1qc	down	mRNA
Rbm11	up	mRNA
B3gnt7	down	mRNA
Rab36	up	mRNA
P2ry13	down	mRNA
Lgals3	down	mRNA
Insyn2a	up	mRNA
Ifitm1	down	mRNA
Clec7a	down	mRNA
Adam33	down	mRNA
Wdfy4	down	mRNA
ENSRNOG00000055496	up	mRNA
Laptm5	down	mRNA
Dok1	down	mRNA
Lhfpl4	up	mRNA
Zscan18	up	mRNA
Krt77	up	mRNA
Rasal3	down	mRNA
Plekhf2	down	mRNA
Ugt1a3	down	mRNA
Ehd4	down	mRNA
Gpnmb	down	mRNA
Htr2b	down	mRNA
Gcnt1	down	mRNA
Enpp3	down	mRNA
Kpna2	down	mRNA
Myd88	down	mRNA
Traf3ip3	down	mRNA
Tcn2	down	mRNA
ENSRNOG00000049075	down	mRNA
Apbb1ip	down	mRNA
AABR07029272.1	down	mRNA
Dpp7	down	mRNA
Stmn2	up	mRNA
Nfkbiz	down	mRNA
Npy5r	up	mRNA
Tmem130	up	mRNA
Krt26	up	mRNA
Plcxd3	up	mRNA
Pdxp	up	mRNA
Map3k6	down	mRNA
Mvp	down	mRNA
Cttnbp2nl	down	mRNA
Plcb2	down	mRNA
Col26a1	down	mRNA
Dner	up	mRNA
Smpdl3a	down	mRNA
Dnajc22	down	mRNA
Cyba	down	mRNA
Clstn3	up	mRNA
Myo1e	down	mRNA
Grik1	up	mRNA
RT1-DMb	down	mRNA
Fcgr1a	down	mRNA
C1qtnf6	down	mRNA
Anxa2	down	mRNA
Dleu7	up	mRNA
Bmp2k	down	mRNA
Sbno2	down	mRNA
Pja1	up	mRNA
Morn4	up	mRNA
Pxdc1	down	mRNA
Hlx	down	mRNA
Abcb4	down	mRNA
Vasp	down	mRNA
Pik3r5	down	mRNA
Sh2b3	down	mRNA
Csmd3	up	mRNA
Cdca7	down	mRNA
Cdkn1a	down	mRNA
Pcdh19	up	mRNA
Slc7a10	up	mRNA
Reep4	down	mRNA
Dera	down	mRNA
Usp29	up	mRNA
Rtbdn	up	mRNA
Camk1g	up	mRNA
Ms4a6bl	down	mRNA
A2m	down	mRNA
Adamts7	down	mRNA
Kif18a	down	mRNA
Triqk	up	mRNA
Gpsm3	down	mRNA
Zfp575	up	mRNA
Lix1	up	mRNA
Plxnb2	down	mRNA
Nabp1	down	mRNA
ENSRNOG00000062645	down	mRNA
Aoah	down	mRNA
Cd68	down	mRNA
Cyth4	down	mRNA
Dusp26	up	mRNA
Tgfbr1	down	mRNA
Sp140	down	mRNA
Khdrbs2	up	mRNA
P4hb	down	mRNA
Gbp4	down	mRNA
Impact	up	mRNA
Nexmif	up	mRNA
Klhl30	down	mRNA
Unc80	up	mRNA
Gas2l3	down	mRNA
Naaa	down	mRNA
Tpbgl	down	mRNA
ENSRNOG00000068180	up	mRNA
Gbp2	down	mRNA
Rab3il1	down	mRNA
P2ry10b	down	mRNA
Epha10	up	mRNA
Abracl	down	mRNA
Plekho1	down	mRNA
Tnfsf13b	down	mRNA
Layn	down	mRNA
Hvcn1	down	mRNA
Inpp5d	down	mRNA
Clec4a3	down	mRNA
Sh3tc1	down	mRNA
Parvg	down	mRNA
Bak1	down	mRNA
Slc31a1	down	mRNA
Ndn	up	mRNA
Folr2	down	mRNA
Antxr2	down	mRNA
Mcemp1	down	mRNA
Trem2	down	mRNA
Hells	down	mRNA
Knstrn	down	mRNA
Stxbp2	down	mRNA
Trim66	up	mRNA
Skap2	down	mRNA
Vim	down	mRNA
Ctsa	down	mRNA
Loxl2	down	mRNA
Comt	down	mRNA
Prkar1b	up	mRNA
Tifa	down	mRNA
Itgal	down	mRNA
Cmtm7	down	mRNA
Rel	down	mRNA
Tmem154	down	mRNA
Slc45a1	up	mRNA
Fnip2	down	mRNA
Rgs17	up	mRNA
Scamp2	down	mRNA
Adamts15	down	mRNA
Pla2g2d	down	mRNA
Tuba1c	down	mRNA
Dpp6	up	mRNA
Emilin1	down	mRNA
Nfe2l2	down	mRNA
Tgfb1	down	mRNA
Exoc3l2	down	mRNA
Fcgr2a	down	mRNA
Cdk6	down	mRNA
Glipr1	down	mRNA
Nsg1	up	mRNA
Elf1	down	mRNA
Gpr34	down	mRNA
Ctsk	down	mRNA
ENSRNOG00000068016	up	mRNA
Elf4	down	mRNA
Slc25a13	down	mRNA
Gask1b	down	mRNA
Ptprr	up	mRNA
E2f7	down	mRNA
Slc3a1	up	mRNA
Emp1	down	mRNA
Nlrp3	down	mRNA
Ly6h	up	mRNA
Pdlim1	down	mRNA
Scpep1	down	mRNA
S1pr2	down	mRNA
Rbpj	down	mRNA
Colgalt1	down	mRNA
S100a10	down	mRNA
Rab20	down	mRNA
Zfp36	down	mRNA
Chga	up	mRNA
Tnfrsf8	down	mRNA
Pld1	down	mRNA
Dock8	down	mRNA
Oscar	down	mRNA
Cmtm3	down	mRNA
C5ar2	down	mRNA
Wasf2	down	mRNA
Hnmt	up	mRNA
Bex3	up	mRNA
Nhlrc3	down	mRNA
Ifitm2	down	mRNA
Bcl2a1	down	mRNA
Cd1d1	down	mRNA
Frrs1	down	mRNA
Smc4	down	mRNA
Lima1	down	mRNA
Lgals3bp	down	mRNA
Uchl1	up	mRNA
Hs6st2	up	mRNA
Sez6l2	up	mRNA
Trim25	down	mRNA
Il18	down	mRNA
Syt13	up	mRNA
Lhx6	up	mRNA
Treml2	down	mRNA
Chd5	up	mRNA
Alox12	down	mRNA
Alk	up	mRNA
Tnfsf12	down	mRNA
Ptpn7	down	mRNA
Elfn1	up	mRNA
Chsy1	down	mRNA
Zwint	up	mRNA
Niban2	down	mRNA
Arhgap11a	down	mRNA
Ak2	down	mRNA
Slc31a2	down	mRNA
Htr4	up	mRNA
Ankrd34b	up	mRNA
Grip2	up	mRNA
Stom	down	mRNA
Rhbdl1	up	mRNA
Rps10l1	down	mRNA
Tubg2	up	mRNA
Ostf1	down	mRNA
Myh9	down	mRNA
Ly96	down	mRNA
AI467606	down	mRNA
Ksr2	up	mRNA
Fes	down	mRNA
Dtx1	up	mRNA
C3ar1	down	mRNA
Pdcd1	down	mRNA
Map3k1	down	mRNA
Syt4	up	mRNA
Fhl3	down	mRNA
Pole2	down	mRNA
Man2a1	down	mRNA
Bin2	down	mRNA
Entpd6	up	mRNA
Zfp939	up	mRNA
Klhl13	up	mRNA
Tagln2	down	mRNA
Cbfb	down	mRNA
Mboat1	down	mRNA
Mnda	down	mRNA
Clec12a	down	mRNA
Camta1	up	mRNA
Ass1	up	mRNA
Akap13	down	mRNA
Gm2a	down	mRNA
Rnf213	down	mRNA
Scin	down	mRNA
Stmn3	up	mRNA
Cd276	down	mRNA
Fut4	down	mRNA
Tln1	down	mRNA
Rap1b	down	mRNA
Myo1f	down	mRNA
Ralb	down	mRNA
Lipa	down	mRNA
Map7d2	up	mRNA
Trem1	down	mRNA
Dram2	down	mRNA
Ets1	down	mRNA
Smim17	up	mRNA
Fbll1	up	mRNA
Stac	up	mRNA
Coro1a	down	mRNA
Tmem196	up	mRNA
Gal3st4	down	mRNA
Slc6a1	up	mRNA
Pnp	down	mRNA
AB124611	down	mRNA
Myo7a	down	mRNA
Aldh1b1	up	mRNA
Tmem74b	up	mRNA
Esyt3	up	mRNA
Slc1a6	up	mRNA
Vwc2l	up	mRNA
Ftcd	up	mRNA
Cd33	down	mRNA
Bid	down	mRNA
Sst	up	mRNA
Mmp19	down	mRNA
Hfm1	up	mRNA
Pla2g7	down	mRNA
Trim63	down	mRNA
Ntrk3	up	mRNA
Zfp92	up	mRNA
Fuca1	down	mRNA
Amigo1	up	mRNA
Mcm2	down	mRNA
Serpinb1a	down	mRNA
Adam17	down	mRNA
Crispld1	down	mRNA
Gpr137b	down	mRNA
Npl	down	mRNA
Pnma8c	up	mRNA
Casp1	down	mRNA
Cxxc4	up	mRNA
Hdac11	up	mRNA
ENSRNOG00000064909	up	mRNA
Plbd1	down	mRNA
Mpp2	up	mRNA
Gusb	down	mRNA
Tspyl4	up	mRNA
Abat	up	mRNA
Fam20c	down	mRNA
Snx20	down	mRNA
Tgfbr2	down	mRNA
Cenpa	down	mRNA
Tmem178b	up	mRNA
Ccdc88b	down	mRNA
Cd200r1	down	mRNA
Ppfia2	up	mRNA
Gpr75	up	mRNA
Oprm1	up	mRNA
Nfam1	down	mRNA
Pnma1	up	mRNA
Actb	down	mRNA
Il1r1	down	mRNA
Wnk3	up	mRNA
Ptafr	down	mRNA
Gpx1	down	mRNA
Gins2	down	mRNA
Ncr3	down	mRNA
Plin2	down	mRNA
Rhog	down	mRNA
Nudt10	up	mRNA
Cntnap4	up	mRNA
Ptprn2	up	mRNA
Plppr2	up	mRNA
Tmem156	down	mRNA
Adam15	down	mRNA
Tmem273	down	mRNA
Vwa5b2	up	mRNA
Nt5e	down	mRNA
Pianp	up	mRNA
Hacd4	down	mRNA
ENSRNOG00000050554	down	mRNA
Sgk1	down	mRNA
Zfp36l1	down	mRNA
RGD1305807	down	mRNA
Fcgr2a	down	mRNA
Pbk	down	mRNA
Asphd2	up	mRNA
Nhs	up	mRNA
Cotl1	down	mRNA
Nr3c2	up	mRNA
Maf	down	mRNA
ENSRNOG00000003269	down	mRNA
Ctse	down	mRNA
Eng	down	mRNA
Nlrc5	down	mRNA
Tpp1	down	mRNA
Mknk2	down	mRNA
Slc25a43	down	mRNA
Zfp217	down	mRNA
Rps6kl1	up	mRNA
Rtl1	up	mRNA
Fyb1	down	mRNA
Syk	down	mRNA
Rab27a	down	mRNA
Pnma2	up	mRNA
Rtl4	up	mRNA
Chrm5	up	mRNA
Pcdh17	up	mRNA
Siglec8	down	mRNA
Atp10d	down	mRNA
Slc16a10	down	mRNA
Galnt7	down	mRNA
Camsap3	up	mRNA
Apoe	down	mRNA
AC095693.1	up	mRNA
Prr36	up	mRNA
Manba	down	mRNA
AABR07045621.1	up	mRNA
Tnfrsf1b	down	mRNA
ENSRNOG00000067126	up	mRNA
Iqub	up	mRNA
Fam241a	down	mRNA
M6pr	down	mRNA
Tnfrsf26	down	mRNA
Tmem171	down	mRNA
Fgf11	up	mRNA
Cacna1b	up	mRNA
Ccdc69	down	mRNA
Adcy4	down	mRNA
Rxra	down	mRNA
Cdca8	down	mRNA
Hexb	down	mRNA
Ece2	up	mRNA
Pstpip1	down	mRNA
Akna	down	mRNA
Aim2	down	mRNA
Otof	up	mRNA
Lingo2	up	mRNA
Gabra5	up	mRNA
Nusap1	down	mRNA
Gria1	up	mRNA
Rbl1	down	mRNA
Palm3	up	mRNA
Disp2	up	mRNA
Arhgap9	down	mRNA
Selplg	down	mRNA
Eml6	up	mRNA
Wdhd1	down	mRNA
AABR07066700.1	up	mRNA
Cebpd	down	mRNA
Ccl4	down	mRNA
RragB	up	mRNA
Vrk2	down	mRNA
Spire2	up	mRNA
Ypel4	up	mRNA
Smarca1	up	mRNA
Nckap1l	down	mRNA
Nek6	down	mRNA
Mt1	down	mRNA
Ifi47	down	mRNA
Rsu1	down	mRNA
Asic1	up	mRNA
Rgs18	down	mRNA
Acp3	down	mRNA
Gabbr1	up	mRNA
Ripk2	down	mRNA
Man1c1	down	mRNA
Myo1g	down	mRNA
Prepl	up	mRNA
Smarcd3	up	mRNA
Gna15	down	mRNA
Tmem59l	up	mRNA
Pou2f2	down	mRNA
AABR07030771.1	down	mRNA
Pde3b	down	mRNA
AABR07005844.1	down	mRNA
Anxa4	down	mRNA
Necab2	up	mRNA
Lrrc3b	up	mRNA
Elavl2	up	mRNA
Myh7	up	mRNA
Rp2	down	mRNA
Errfi1	down	mRNA
RGD1559482	down	mRNA
Rab3b	up	mRNA
Galnt13	up	mRNA
Cntn6	up	mRNA
Fgd2	down	mRNA
Cntnap2	up	mRNA
Eif4ebp1	down	mRNA
Dntt	down	mRNA
Kctd4	up	mRNA
Tgif1	down	mRNA
Sost	down	mRNA
Arhgap6	up	mRNA
Cpne6	up	mRNA
Galc	down	mRNA
Gpr18	down	mRNA
Mcm3	down	mRNA
Serp2	up	mRNA
Gspt2	up	mRNA
Tes	down	mRNA
ENSRNOG00000069648	up	mRNA
Gjd2	up	mRNA
Plscr2	down	mRNA
Rtl9	up	mRNA
ENSRNOG00000068779	up	mRNA
Cacng5	up	mRNA
Cacng8	up	mRNA
Ciao2a	down	mRNA
Atp9a	up	mRNA
Alox5ap	down	mRNA
Mcub	down	mRNA
St6galnac4	down	mRNA
Slc44a2	down	mRNA
Grik2	up	mRNA
Tmem176b	down	mRNA
Adcyap1r1	up	mRNA
Chaf1b	down	mRNA
RGD1560394	up	mRNA
AABR07037520.1	up	mRNA
Zfp667	up	mRNA
Mertk	down	mRNA
H19	down	mRNA
Slc29a3	down	mRNA
Cdkl1	up	mRNA
Rerg	up	mRNA
Jazf1	up	mRNA
Tmsb10	down	mRNA
Tnfsf4	down	mRNA
Calb1	up	mRNA
Il21r	down	mRNA
Sash3	down	mRNA
AABR07062138.2	down	mRNA
Gdap1	up	mRNA
Irf5	down	mRNA
Chodl	up	mRNA
Rnft2	up	mRNA
Lacc1	down	mRNA
Tcirg1	down	mRNA
Gsdmd	down	mRNA
Ttc7a	down	mRNA
Reep2	up	mRNA
Gprasp1	up	mRNA
Ccn4	down	mRNA
Dbf4	down	mRNA
Adam22	up	mRNA
Pycard	down	mRNA
Nfkb2	down	mRNA
RGD1560010	down	mRNA
Tenm2	up	mRNA
Chst14	down	mRNA
Tmem266	up	mRNA
Arhgap22	down	mRNA
Fam107b	down	mRNA
Lilrb1	down	mRNA
Zfp551	up	mRNA
Wipf1	down	mRNA
Sult4a1	up	mRNA
Nes	down	mRNA
Nap1l3	up	mRNA
Ppfia4	up	mRNA
Spry3	up	mRNA
Plekho2	down	mRNA
Tbxas1	down	mRNA
Sgpl1	down	mRNA
Ticam2	down	mRNA
Fli1	down	mRNA
Tnfaip8l2	down	mRNA
Pdia4	down	mRNA
Zswim2	up	mRNA
Cracd	up	mRNA
Hhex	down	mRNA
Gabrg2	up	mRNA
Slc28a2	down	mRNA
Card14	down	mRNA
Cux1	down	mRNA
Tagap	down	mRNA
Tmem176a	down	mRNA
Tubb3	up	mRNA
ENSRNOG00000030807	down	mRNA
Pkia	up	mRNA
ENSRNOG00000065208	down	mRNA
Afap1l1	down	mRNA
Adra1a	up	mRNA
Atp7a	down	mRNA
Scara5	down	mRNA
Gdf10	up	mRNA
Ptpn1	down	mRNA
Prrg3	up	mRNA
Relt	down	mRNA
Slc37a2	down	mRNA
Slc2a9	down	mRNA
Gltp	down	mRNA
Lbp	down	mRNA
Pygl	down	mRNA
Auts2l1	up	mRNA
Ccdc30	up	mRNA
Cybb	down	mRNA
Renbp	down	mRNA
Arfgef3	up	mRNA
Gria4	up	mRNA
Sat1	down	mRNA
Col4a1	down	mRNA
Rps6ka1	down	mRNA
Scn2b	up	mRNA
Tacc3	down	mRNA
Cytip	down	mRNA
Lamp2	down	mRNA
Fhod1	down	mRNA
RGD1559747	up	mRNA
Ube2c	down	mRNA
Mapk8ip2	up	mRNA
C2cd4d	up	mRNA
Gmnn	down	mRNA
Rnaset2	down	mRNA
ENSRNOG00000069369	up	mRNA
Trim45	up	mRNA
Cdkn2c	down	mRNA
Slc17a8	up	mRNA
Scgn	up	mRNA
Pcdhb8	up	mRNA
Rnf227	up	mRNA
Sp100	down	mRNA
Myo1c	down	mRNA
Sec24d	down	mRNA
Psap	down	mRNA
Glra4	up	mRNA
Slc10a4	up	mRNA
Pgghg	down	mRNA
Ifitm3	down	mRNA
Pdlim2	down	mRNA
Mroh7	up	mRNA
Rab31	down	mRNA
Ung	down	mRNA
Usp13	up	mRNA
Dok3	down	mRNA
Zfp710	down	mRNA
Lyl1	down	mRNA
Zkscan2	up	mRNA
Pcna	down	mRNA
Smim18	up	mRNA
Unc93b1	down	mRNA
Slc25a24	down	mRNA
Il1rl1	down	mRNA
Fbxo10	up	mRNA
Cyp4v3	down	mRNA
Ccnd1	down	mRNA
Il2rg	down	mRNA
Mrgprx3	down	mRNA
Blnk	down	mRNA
Necap2	down	mRNA
Krt1	up	mRNA
Tifab	down	mRNA
Tenm4	up	mRNA
St8sia6	up	mRNA
Gabrr2	down	mRNA
Stox1	up	mRNA
Egfl6	up	mRNA
Nde1	down	mRNA
Myo16	up	mRNA
Arhgap19	down	mRNA
Apobr	down	mRNA
Rhoh	down	mRNA
Cdt1	down	mRNA
Mafb	down	mRNA
Parp14	down	mRNA
Adam8	down	mRNA
Oma1	down	mRNA
Vamp8	down	mRNA
Fignl1	down	mRNA
Slamf8	down	mRNA
AABR07072356.1	down	mRNA
Tex12	down	mRNA
Tnnt3	down	mRNA
Acp5	down	mRNA
Tub	up	mRNA
Spsb1	down	mRNA
Krt71	up	mRNA
Pcsk1n	up	mRNA
Cndp2	down	mRNA
Fam43a	down	mRNA
Parp1	down	mRNA
Slc25a27	up	mRNA
Adcy7	down	mRNA
Ctsc	down	mRNA
Ect2	down	mRNA
Zc3hav1	down	mRNA
Arhgef6	down	mRNA
Stt3a	down	mRNA
Dio3	up	mRNA
Pros1	down	mRNA
Sh3pxd2b	down	mRNA
Isl1	up	mRNA
Dlk2	up	mRNA
Svil	down	mRNA
Batf3	down	mRNA
Cnih2	up	mRNA
Slit1	up	mRNA
Neil3	down	mRNA
Tlr2	down	mRNA
Stap1	down	mRNA
Msr1	down	mRNA
Csf1r	down	mRNA
Cep55	down	mRNA
RT1-DMa	down	mRNA
Sh3bp2	down	mRNA
Cdk1	down	mRNA
Rasgrp3	down	mRNA
Snai1	down	mRNA
Prr13	down	mRNA
AABR07032520.1	up	mRNA
Pttg1	down	mRNA
Tfec	down	mRNA
Ccdc184	up	mRNA
Inha	up	mRNA
Cx3cr1	down	mRNA
Itgb1	down	mRNA
ENSRNOG00000065301	down	mRNA
Asic2	up	mRNA
Gmpr	down	mRNA
Grip1	up	mRNA
MAST1	up	mRNA
Haus4	down	mRNA
Slc27a2	up	mRNA
Snx18	down	mRNA
NEWGENE_6497122	up	mRNA
Ehbp1l1	down	mRNA
Fkbp10	down	mRNA
Adamts8	down	mRNA
Zfpm1	down	mRNA
MGC109340	up	mRNA
Pwwp3b	up	mRNA
Casp8	down	mRNA
RGD1308544	up	mRNA
Pgap4	up	mRNA
Mreg	down	mRNA
Rplp0	down	mRNA
Eml5	up	mRNA
Cfp	down	mRNA
Ano6	down	mRNA
Mab21l2	up	mRNA
Calhm2	down	mRNA
Faxc	up	mRNA
Tmx4	up	mRNA
Rab11fip4	up	mRNA
Map2	up	mRNA
Itih2	down	mRNA
Csk	down	mRNA
AABR07064804.1	up	mRNA
Cdca2	down	mRNA
Ptpn18	down	mRNA
Mknk1	down	mRNA
Glt1d1	up	mRNA
Bcl2l12	down	mRNA
Dync1i1	up	mRNA
Oip5	down	mRNA
Pvr	down	mRNA
Itga9	down	mRNA
Hck	down	mRNA
Fam184a	up	mRNA
Tceal3	up	mRNA
ENSRNOG00000006324	down	mRNA
Hnrnpf	down	mRNA
Tceal5	up	mRNA
Oplah	down	mRNA
Rab13	down	mRNA
Kif11	down	mRNA
Sgsh	down	mRNA
Ptch2	up	mRNA
Epb41l3	up	mRNA
Qpct	up	mRNA
Cnr2	down	mRNA
ENSRNOG00000062590	up	mRNA
Dennd2c	down	mRNA
Psmb9	down	mRNA
Esco2	down	mRNA
Bmerb1	up	mRNA
Ckap2l	down	mRNA
Ubtd1	down	mRNA
Tmem145	up	mRNA
AABR07039334.1	up	mRNA
Edem2	down	mRNA
Ctnna2	up	mRNA
Fam72a	down	mRNA
Serpinb8	down	mRNA
Slc7a7	down	mRNA
Cacna1c	up	mRNA
Bub1	down	mRNA
Dpyd	up	mRNA
Ogdhl	up	mRNA
ENSRNOG00000069640	up	mRNA
Adgre5	down	mRNA
Ccl27	up	mRNA
Dzank1	up	mRNA
Prrt4	up	mRNA
Slc2a5	down	mRNA
Nsg2	up	mRNA
Zyx	down	mRNA
Psme1-ps1	down	mRNA
Plcg2	down	mRNA
Tnfrsf22	down	mRNA
Entpd1	down	mRNA
Nlgn1	up	mRNA
Tmtc1	up	mRNA
Rhbdl3	up	mRNA
Zfp605	up	mRNA
Tmem86a	down	mRNA
Gabra3	up	mRNA
Sdf2l1	down	mRNA
Tasl	down	mRNA
Lmo2	down	mRNA
Fcgr2b	down	mRNA
Tec	down	mRNA
Zbtb8b	up	mRNA
Mob3a	down	mRNA
Hk3	down	mRNA
Syp	up	mRNA
Dpt	down	mRNA
Ccdc93	down	mRNA
Ajap1	up	mRNA
Sapcd2	down	mRNA
Lrp10	down	mRNA
Tlr7	down	mRNA
Rnft1	down	mRNA
Gins1	down	mRNA
Mgst2	down	mRNA
Nol4	up	mRNA
Casp12	down	mRNA
Zfp286a	up	mRNA
Ucp2	down	mRNA
Adssl1	down	mRNA
Pla1a	down	mRNA
Plk4	down	mRNA
Vgf	up	mRNA
Cabp7	up	mRNA
Iqgap1	down	mRNA
Cass4	down	mRNA
Lypd6b	up	mRNA
Dtx4	down	mRNA
Cartpt	up	mRNA
Cdca3	down	mRNA
Tap1	down	mRNA
E2f2	down	mRNA
Nmi	down	mRNA
Kctd12	down	mRNA
St6galnac5	up	mRNA
Rell2	up	mRNA
Abi3	down	mRNA
Ppp4r1	down	mRNA
Rin3	down	mRNA
Dab2	down	mRNA
Mgat5b	up	mRNA
C1qb	down	mRNA
Chrna7	up	mRNA
Ms4a6bl	down	mRNA
Ltbr	down	mRNA
Osbpl11	down	mRNA
Tmem104	down	mRNA
C6	down	mRNA
Sting1	down	mRNA
Zdhhc2	up	mRNA
Cerk	down	mRNA
Caskin1	up	mRNA
Xdh	down	mRNA
Lrmda	down	mRNA
Nxpe4	down	mRNA
Rab9b	up	mRNA
Kif20b	down	mRNA
Tlr4	down	mRNA
Snrpn	up	mRNA
AABR07069466.1	up	mRNA
Sms	up	mRNA
Ddc	up	mRNA
Ccdc102a	down	mRNA
Pdzd4	up	mRNA
Cgref1	up	mRNA
Fbn1	down	mRNA
Mms22l	down	mRNA
Carmil2	up	mRNA
Ybx1	down	mRNA
Rmi2	down	mRNA
Gna13	down	mRNA
Il17ra	down	mRNA
Nsl1	down	mRNA
Tcaf1	up	mRNA
Pon1	down	mRNA
Csf2ra	down	mRNA
Gad1	up	mRNA
Gbp5	down	mRNA
Slc9a6	up	mRNA
Abcg3l2	down	mRNA
Slc25a14	up	mRNA
Tmem35a	up	mRNA
Bicdl1	up	mRNA
Plek	down	mRNA
Rtp3	down	mRNA
Svop	up	mRNA
Kif21a	up	mRNA
Vwa5a	down	mRNA
Uhrf1bp1	down	mRNA
Snx9	down	mRNA
Hopx	down	mRNA
Mrgpre	up	mRNA
AABR07030544.1	down	mRNA
Htr1a	up	mRNA
Nova1	up	mRNA
Wapl	down	mRNA
Rassf3	down	mRNA
Ccnb2	down	mRNA
Sgcz	up	mRNA
Slc35g2	up	mRNA
Il4i1	down	mRNA
Dusp4	up	mRNA
Clvs2	up	mRNA
Asah1	down	mRNA
Oaf	down	mRNA
AABR07039336.2	up	mRNA
Trpc4	up	mRNA
Cenpf	down	mRNA
Il13ra1	down	mRNA
Mapk11	up	mRNA
Plxna4	up	mRNA
Pdpn	down	mRNA
Sybu	up	mRNA
Spp1	down	mRNA
Birc5	down	mRNA
C2cd4c	up	mRNA
Cuedc2	down	mRNA
Arsb	down	mRNA
Asb1	up	mRNA
Susd4	up	mRNA
Zfp612	up	mRNA
Lgr6	up	mRNA
Tmem132e	up	mRNA
Mx1	down	mRNA
Slc9a9	down	mRNA
P2rx7	down	mRNA
Slc24a1	up	mRNA
Pik3cg	down	mRNA
Mthfs	down	mRNA
Dtx3l	down	mRNA
Tle3	down	mRNA
Maneal	up	mRNA
Gpr137c	up	mRNA
Epb41l2	down	mRNA
Tpmt	down	mRNA
Crh	up	mRNA
Kcnip4	up	mRNA
Irak4	down	mRNA
Abhd8	up	mRNA
Aff1	down	mRNA
Wdr54	up	mRNA
Chrna2	up	mRNA
Ckap2	down	mRNA
Rnf125	down	mRNA
Tspan14	down	mRNA
Cnnm1	up	mRNA
Arhgap15	down	mRNA
Begain	up	mRNA
Ppp1r14b	down	mRNA
Casp7	down	mRNA
Trib1	down	mRNA
Hcn1	up	mRNA
Sp110	down	mRNA
Hjurp	down	mRNA
Glp1r	up	mRNA
Pgm2l1	up	mRNA
Igsf6	down	mRNA
Kif18b	down	mRNA
Scn5a	up	mRNA
Gpr85	up	mRNA
Ntsr1	up	mRNA
Prc1	down	mRNA
Pif1	down	mRNA
ENSRNOG00000001474	up	mRNA
Sh3glb1	down	mRNA
Mfsd1	down	mRNA
Rpl30	down	mRNA
Cacna1h	up	mRNA
Plppr3	up	mRNA
Lrfn1	up	mRNA
Cd248	down	mRNA
Slamf6	down	mRNA
Spock2	up	mRNA
Gabrb1	up	mRNA
Il18bp	down	mRNA
Chek2	down	mRNA
Sytl5	up	mRNA
Mis18bp1	down	mRNA
Bgn	down	mRNA
Atcay	up	mRNA
Lyz2	down	mRNA
Lmo1	up	mRNA
Tafa3	down	mRNA
Il15ra	down	mRNA
AABR07030791.1	down	mRNA
ENSRNOG00000039496	down	mRNA
Zfr2	up	mRNA
Atg7	down	mRNA
Sgsm2	up	mRNA
Cdh15	up	mRNA
ENSRNOG00000055111	down	mRNA
Lrtm2	up	mRNA
Tcf23	down	mRNA
AABR07029269.1	up	mRNA
Abcc3	down	mRNA
Calcrl	down	mRNA
Capza1	down	mRNA
Ccdc85a	up	mRNA
Pim2	up	mRNA
ENSRNOG00000067844	up	mRNA
Tcea2	up	mRNA
Pi16	down	mRNA
Fam155a	up	mRNA
Atp8b1	down	mRNA
Fndc3b	down	mRNA
Exo5	down	mRNA
Tmem35b	down	mRNA
Snx5	down	mRNA
Cdh18	up	mRNA
Tmem123	down	mRNA
Oprk1	up	mRNA
Epb41	down	mRNA
Gabrg1	up	mRNA
Arrb2	down	mRNA
Dennd1c	down	mRNA
Sult1d1	up	mRNA
Cenpu	down	mRNA
Miga1	up	mRNA
Clec4a2	down	mRNA
Tbc1d2b	down	mRNA
Celf6	up	mRNA
Nkx2-1	up	mRNA
Epb41l1	up	mRNA
Cklf	down	mRNA
Sowahc	down	mRNA
Doc2b	up	mRNA
Tac4	down	mRNA
Mmp8	down	mRNA
Vav2	down	mRNA
H6pd	down	mRNA
6330403K07Rik	up	mRNA
Hpgds	down	mRNA
Tafa5	up	mRNA
Apoc4	down	mRNA
Fam227a	up	mRNA
Bicc1	down	mRNA
Zdhhc22	up	mRNA
Cfh	down	mRNA
Serpinh1	down	mRNA
Zar1	up	mRNA
Dzip1	up	mRNA
Pm20d1	down	mRNA
Tspyl2	up	mRNA
S100a11	down	mRNA
Vegfa	up	mRNA
Sulf2	down	mRNA
Elapor1	up	mRNA
Jpt2	down	mRNA
Tram1	down	mRNA
Angptl4	down	mRNA
Rad54l	down	mRNA
Kcnip1	up	mRNA
Ptpre	down	mRNA
Lpcat2	down	mRNA
Tmem14c	down	mRNA
AABR07025140.1	down	mRNA
Ogfod1	up	mRNA
Mmp2	down	mRNA
Lrrc25	down	mRNA
Fap	down	mRNA
Pdia2	up	mRNA
Fbxw4	down	mRNA
Lrrc24	up	mRNA
Itgam	down	mRNA
Frmd4b	down	mRNA
Irf1	down	mRNA
Ptk7	down	mRNA
Nrxn3	up	mRNA
Armcx2	up	mRNA
Bdnf	up	mRNA
Dennd6b	up	mRNA
Slfn2	down	mRNA
Nrxn2	up	mRNA
Grin3a	up	mRNA
Depdc1	down	mRNA
Pttg1ip	down	mRNA
Prr33	down	mRNA
Creg1	down	mRNA
Gch1	down	mRNA
Snai3	down	mRNA
Card6	down	mRNA
Tep1	down	mRNA
AABR07053516.1	down	mRNA
Lims1	down	mRNA
Depdc1b	down	mRNA
Bcat1	up	mRNA
Rest	down	mRNA
Ren	down	mRNA
Ms4a12	down	mRNA
Tent5c	down	mRNA
Arhgap27	down	mRNA
Cdc20	down	mRNA
Rrm2	down	mRNA
Igbp1b	up	mRNA
Rtn1	up	mRNA
Smim3	down	mRNA
Smc2	down	mRNA
Cracr2b	down	mRNA
ENSRNOG00000070765	up	mRNA
Slc12a5	up	mRNA
Ankrd35	up	mRNA
Zc3h12d	down	mRNA
Ptchd1	up	mRNA
Aldh5a1	up	mRNA
Rnf112	up	mRNA
Chst12	down	mRNA
Atm	down	mRNA
Lgi1	up	mRNA
Cdh8	up	mRNA
Tmem179b	down	mRNA
Arid3a	down	mRNA
Pag1	down	mRNA
Mcm6	down	mRNA
Tfap2a	down	mRNA
Adcy3	up	mRNA
AABR07054266.1	down	mRNA
ENSRNOG00000033654	up	mRNA
Lrrtm4	up	mRNA
ENSRNOG00000031540	down	mRNA
Scly	down	mRNA
Sap25	down	mRNA
Map4k1	down	mRNA
Lhfpl5	up	mRNA
Cast	down	mRNA
Stat3	down	mRNA
Rps28	down	mRNA
Cryga	up	mRNA
Plod1	down	mRNA
Syt3	up	mRNA
Egfem1	up	mRNA
Srd5a3	down	mRNA
Havcr2	down	mRNA
Bhlhe41	down	mRNA
Dpysl5	up	mRNA
Ybx2	up	mRNA
Cd300le	down	mRNA
Adap2	down	mRNA
Rpl10l	down	mRNA
Cdk2	down	mRNA
Pclaf	down	mRNA
Dbnl	down	mRNA
Cenph	down	mRNA
Pm20d2	down	mRNA
Cenpw	down	mRNA
Oprl1	up	mRNA
Kirrel3	up	mRNA
Pxn	down	mRNA
Bub1b	down	mRNA
Arpc3	down	mRNA
Chrnb2	up	mRNA
Lactb	down	mRNA
Cenpi	down	mRNA
AABR07007642.1	up	mRNA
Slc35f3	up	mRNA
Htr7	up	mRNA
Hmgb2l1	down	mRNA
Ptprn	up	mRNA
Usp11	up	mRNA
Tmem38a	up	mRNA
Cenpo	down	mRNA
Celf3	up	mRNA
Limd1	down	mRNA
Slc7a4	up	mRNA
Plk1	down	mRNA
Ifngr2	down	mRNA
Cip2a	down	mRNA
Tmem8b	up	mRNA
Dscaml1	up	mRNA
Ankrd13a	down	mRNA
Crybg1	down	mRNA
Gabra1	up	mRNA
Swap70	down	mRNA
Atp8a2	up	mRNA
Ndst3	up	mRNA
Dlgap5	down	mRNA
Tk1	down	mRNA
Aprt	down	mRNA
Csf1	down	mRNA
Ppic	down	mRNA
Galns	down	mRNA
Rad51	down	mRNA
Mcm5	down	mRNA
Haao	down	mRNA
Dgkg	up	mRNA
Jakmip2	up	mRNA
Col3a1	down	mRNA
Elavl4	up	mRNA
Epha6	up	mRNA
Chgb	up	mRNA
Nlrc4	down	mRNA
RGD1561149	down	mRNA
Atp1a3	up	mRNA
Tpx2	down	mRNA
Mdga2	up	mRNA
Eva1b	down	mRNA
Gprasp2	up	mRNA
Minar1	up	mRNA
Pon3	down	mRNA
Fbn2	down	mRNA
Pomgnt2	up	mRNA
Slc39a1	down	mRNA
Kif14	down	mRNA
Gabarapl1	up	mRNA
Crmp1	up	mRNA
Cep170b	up	mRNA
Brsk2	up	mRNA
Rasa4	down	mRNA
AABR07030861.1	down	mRNA
Mdfic	down	mRNA
Unc5d	up	mRNA
Mapre1	down	mRNA
Olfml2b	down	mRNA
Tcf19	down	mRNA
Abcg4	up	mRNA
Hook1	up	mRNA
Ncoa3	down	mRNA
Emilin2	down	mRNA
Rcsd1	down	mRNA
Itih1	down	mRNA
Mcm4	down	mRNA
Zfp36l2	down	mRNA
AABR07039316.1	up	mRNA
Celf4	up	mRNA
Nuf2	down	mRNA
Vstm2b	up	mRNA
Lrch2	up	mRNA
Slitrk4	up	mRNA
Lgals1	down	mRNA
Agpat2	down	mRNA
Fanci	down	mRNA
Polr3g	down	mRNA
Ciita	down	mRNA
Rps27l	down	mRNA
Dnajc27	up	mRNA
Metrnl	down	mRNA
Hps5	down	mRNA
Zbp1	down	mRNA
Tlcd5	up	mRNA
Tnfrsf11a	down	mRNA
Thsd7b	up	mRNA
Aldh16a1	down	mRNA
Col25a1	up	mRNA
Brinp3	up	mRNA
Klra5	down	mRNA
Tmc8	down	mRNA
Tusc3	up	mRNA
Calr4	up	mRNA
Sphkap	up	mRNA
Coro2a	up	mRNA
Flrt3	up	mRNA
Ptch1	up	mRNA
Ccr5	down	mRNA
Dppa4	down	mRNA
St3gal1	down	mRNA
Osbpl10	up	mRNA
Fbxo44	up	mRNA
Col4a4	down	mRNA
Atp13a4	up	mRNA
Ccdc177	up	mRNA
Chst10	up	mRNA
Tspy26	up	mRNA
Mmp14	down	mRNA
Shisa9	up	mRNA
Ddx25	up	mRNA
Lrrk1	down	mRNA
Srgap3	up	mRNA
Nepro	down	mRNA
Stxbp1	up	mRNA
Ntf3	up	mRNA
Bcl2l11	down	mRNA
AABR07015812.1	up	mRNA
ENSRNOG00000063531	up	mRNA
Gnaz	up	mRNA
Tram2	down	mRNA
Gstm2	up	mRNA
Scn3a	up	mRNA
Arhgap31	down	mRNA
Cdkn3	down	mRNA
Coro1b	down	mRNA
Tll1	up	mRNA
AC128848.1	down	mRNA
Sstr3	up	mRNA
Stat5a	down	mRNA
AABR07029195.1	down	mRNA
Mcl1	down	mRNA
Gdap1l1	up	mRNA
Podxl2	up	mRNA
Top2a	down	mRNA
Cib1	down	mRNA
Rbp1	down	mRNA
Gpr61	up	mRNA
Plk3	down	mRNA
Asphd1	up	mRNA
Nras	down	mRNA
Pnma3	up	mRNA
Cst6	up	mRNA
Dusp6	down	mRNA
Ccdc92	up	mRNA
Dcc	up	mRNA
Maged1	up	mRNA
Kntc1	down	mRNA
ENSRNOG00000065068	down	mRNA
Me2	down	mRNA
Mdfi	down	mRNA
Plch2	up	mRNA
Psmb8	down	mRNA
Dlx1	up	mRNA
Snx29	down	mRNA
Nat1	down	mRNA
Bach1	down	mRNA
St3gal6	down	mRNA
Rnd1	up	mRNA
Lrp3	up	mRNA
Snx32	up	mRNA
Nell1	up	mRNA
Lat2	down	mRNA
Cybc1	down	mRNA
Dynlt1	down	mRNA
Gpr176	up	mRNA
Dnase1l1	down	mRNA
Pole	down	mRNA
Gm5127	down	mRNA
Spryd3	up	mRNA
C1ql2	up	mRNA
Rab3c	up	mRNA
Pld5	up	mRNA
Pcdh11x	up	mRNA
Dnajc3	down	mRNA
Casz1	up	mRNA
Polr1g	down	mRNA
Cd164	down	mRNA
AC135826.1	down	mRNA
Arhgap10	down	mRNA
Slc17a9	down	mRNA
Tyk2	down	mRNA
Fhl1	up	mRNA
Aldh9a1	down	mRNA
Rbm24	up	mRNA
Sass6	down	mRNA
Sla2	up	mRNA
Pla2g4e	up	mRNA
Cmklr1	down	mRNA
Gabrb2	up	mRNA
Igf1	down	mRNA
Angptl8	down	mRNA
Cd302	down	mRNA
ENSRNOG00000067970	up	mRNA
Map1b	up	mRNA
Lrrc23	up	mRNA
Vcan	down	mRNA
Arg2	up	mRNA
Nrg4	down	mRNA
AABR07048271.1	down	mRNA
Cadps	up	mRNA
Mrc2	down	mRNA
Fsd1	up	mRNA
AABR07002969.1	down	mRNA
Peg3	up	mRNA
Prcp	down	mRNA
Ifi44l	down	mRNA
Ctxn3	up	mRNA
Arhgef25	up	mRNA
Cemip	down	mRNA
MGC116202	up	mRNA
Gprin1	up	mRNA
Rdh12	up	mRNA
Oasl	down	mRNA
Csrnp1	down	mRNA
Arhgap45	down	mRNA
Srsf12	up	mRNA
Tcte1	up	mRNA
Pik3cd	down	mRNA
Mapt	up	mRNA
Abcc2	up	mRNA
Cdk14	up	mRNA
Ddias	down	mRNA
Cdca5	down	mRNA
Arap3	down	mRNA
Dtl	down	mRNA
Idh2	down	mRNA
Reep1	up	mRNA
Gnai3	down	mRNA
AABR07012795.1	down	mRNA
P2rx4	down	mRNA
Tnfsf13	down	mRNA
Scrn1	up	mRNA
Mgat3	up	mRNA
Ppm1n	down	mRNA
Nfkb1	down	mRNA
Fam78a	down	mRNA
Erap1	down	mRNA
ENSRNOG00000066731	up	mRNA
Dnm2	down	mRNA
Slitrk5	up	mRNA
Wdr81	down	mRNA
Myof	down	mRNA
Ndufa5	up	mRNA
Fam110a	down	mRNA
Itgb5	down	mRNA
Dcx	up	mRNA
Cd80	down	mRNA
Negr1	up	mRNA
Adgrb1	up	mRNA
Sertm1	up	mRNA
Napb	up	mRNA
Abca1	down	mRNA
Map3k11	down	mRNA
Ccdc77	down	mRNA
Nrsn1	up	mRNA
ENSRNOG00000037919	up	mRNA
Reep6	up	mRNA
ENSRNOG00000065666	down	mRNA
Cnksr3	down	mRNA
Tmem88	down	mRNA
Plagl2	down	mRNA
Asb15	down	mRNA
Slamf7	down	mRNA
Aurkb	down	mRNA
Dmp1	down	mRNA
Spc24	down	mRNA
Prdx1	down	mRNA
Ric3	up	mRNA
Aspm	down	mRNA
Lrrn3	up	mRNA
Mtap	down	mRNA
Cxcl1	down	mRNA
Shcbp1	down	mRNA
Ccdc149	up	mRNA
Slc39a2	down	mRNA
Eno2	up	mRNA
Pld4	down	mRNA
Fmnl3	down	mRNA
Adipor2	down	mRNA
Xkr4	up	mRNA
Crtapl1	down	mRNA
Mfsd12	down	mRNA
Hmgcll1	up	mRNA
Ifih1	down	mRNA
Lynx1	up	mRNA
Sesn2	down	mRNA
Erbb4	up	mRNA
Myo9b	down	mRNA
Rbfox2	up	mRNA
Trip13	down	mRNA
Necap1	up	mRNA
Unc13d	down	mRNA
Wtip	down	mRNA
Knl1	down	mRNA
Mok	up	mRNA
Col8a2	down	mRNA
AC120310.1	down	mRNA
Prkg2	up	mRNA
Slc39a8	down	mRNA
Ssbp2	up	mRNA
Pitpnm3	up	mRNA
Ckap4	down	mRNA
Arpc5	down	mRNA
Rpl7a	down	mRNA
Cblb	down	mRNA
Hmgb2l1	down	mRNA
Calr	down	mRNA
Grid1	up	mRNA
Primpol	down	mRNA
Ptger2	down	mRNA
B3galt1	up	mRNA
Ablim3	up	mRNA
Syt16	up	mRNA
Fscn3	down	mRNA
Slc38a1	up	mRNA
Dsc2	down	mRNA
Axl	down	mRNA
Fcgrt	down	mRNA
RGD1565622	up	mRNA
Oxtr	up	mRNA
Csrnp3	up	mRNA
Stard5	down	mRNA
Usp27x	up	mRNA
Fcho1	up	mRNA
Furin	down	mRNA
B4galnt4	up	mRNA
Grid2	up	mRNA
Eef1a2	up	mRNA
Lilrb4	down	mRNA
Shank2	up	mRNA
Slc8b1	down	mRNA
Vsnl1	up	mRNA
Ska1	down	mRNA
P4htm	up	mRNA
Kif3c	up	mRNA
Cxcl16	down	mRNA
Tnfaip2	down	mRNA
Nfya	down	mRNA
Gpld1	up	mRNA
Itgb7	down	mRNA
ENSRNOG00000063806	down	mRNA
Abhd15	down	mRNA
Sorcs2	up	mRNA
Lmna	down	mRNA
Pkmyt1	down	mRNA
Rad51c	down	mRNA
Prkx	down	mRNA
Tns3	down	mRNA
C1qa	down	mRNA
Arap1	down	mRNA
Prph	up	mRNA
Sema4f	up	mRNA
Itprip	down	mRNA
Rhoc	down	mRNA
Acap1	down	mRNA
Trim5	down	mRNA
Sv2c	up	mRNA
Inka1	down	mRNA
Pcsk1	up	mRNA
Nagpa	down	mRNA
Lrfn2	up	mRNA
Pgr	up	mRNA
Ydjc	up	mRNA
Kcnj6	up	mRNA
Nfkbia	down	mRNA
Nkain3	up	mRNA
Kmo	down	mRNA
0610040J01Rik	down	mRNA
Dpp10	up	mRNA
P2ry2	down	mRNA
Mcm10	down	mRNA
Hic1	down	mRNA
Melk	down	mRNA
AC115277.1	down	mRNA
Cpeb3	up	mRNA
Ormdl1	down	mRNA
Nkapd1	down	mRNA
Npepl1	down	mRNA
Adgrl3	up	mRNA
Lrrc73	up	mRNA
Ubqln2	up	mRNA
Emb	down	mRNA
Racgap1	down	mRNA
Alg2	up	mRNA
Pml	down	mRNA
Pltp	down	mRNA
Gmip	down	mRNA
Atl1	up	mRNA
RT1-S2	up	mRNA
Sgms2	down	mRNA
Mastl	down	mRNA
Tmsb10	down	mRNA
Dbn1	up	mRNA
ENSRNOG00000017586	down	mRNA
Itga6	down	mRNA
Rrbp1	down	mRNA
Kif2c	down	mRNA
Spn	down	mRNA
Fgf14	up	mRNA
RGD1566386	up	mRNA
Six3	up	mRNA
Lrrn2	up	mRNA
ENSRNOG00000063647	up	mRNA
Grb10	up	mRNA
Magi2	up	mRNA
Thsd7a	up	mRNA
Pla2g3	down	mRNA
Cdh10	up	mRNA
Bmf	down	mRNA
Rph3a	up	mRNA
Ccdc80	down	mRNA
Ryr2	up	mRNA
AABR07073181.1	down	mRNA
Ldb2	up	mRNA
Arhgap42	down	mRNA
Dglucy	down	mRNA
Mas1	up	mRNA
Actl6b	up	mRNA
Txlnb	down	mRNA
Tox3	up	mRNA
Shc2	up	mRNA
Glb1	down	mRNA
RGD1305184	down	mRNA
Col4a2	down	mRNA
Def6	down	mRNA
Fam114a1	down	mRNA
Mycn	up	mRNA
Cdc6	down	mRNA
Fut7	down	mRNA
Fam241b	up	mRNA
Fgd3	down	mRNA
Cygb	up	mRNA
Rundc3a	up	mRNA
Fam110b	up	mRNA
Ankle1	down	mRNA
Gal3st3	up	mRNA
Ppib	down	mRNA
Pfkm	up	mRNA
Scarb1	down	mRNA
Dram1	down	mRNA
Fbxo5	down	mRNA
Ripk1	down	mRNA
Marchf4	up	mRNA
Plekhg2	down	mRNA
Plch1	up	mRNA
Bst1	down	mRNA
Rcc1	down	mRNA
Igsf10	down	mRNA
Adcy8	up	mRNA
Limd2	down	mRNA
Muc6	up	mRNA
Acyp2	up	mRNA
Cr1l	down	mRNA
Magt1	down	mRNA
Syn2	up	mRNA
Kifc1	down	mRNA
Stk17b	down	mRNA
Neurod1	up	mRNA
Bicd1	up	mRNA
Parp3	down	mRNA
Anpep	down	mRNA
Gpr45	up	mRNA
Abca8	up	mRNA
Prkd3	down	mRNA
Vps37d	up	mRNA
Ankdd1a	up	mRNA
Irak1bp1	up	mRNA
Lamc1	down	mRNA
Cenpe	down	mRNA
Rassf4	down	mRNA
Fxyd2	down	mRNA
Syt5	up	mRNA
Xcr1	down	mRNA
Dock11	down	mRNA
Nipsnap1	up	mRNA
Fbxl2	up	mRNA
Dusp8	up	mRNA
Gdpd1	up	mRNA
AABR07030773.1	down	mRNA
Sptlc3	up	mRNA
Kif3a	up	mRNA
Cacna1d	up	mRNA
Alcam	up	mRNA
Sele	down	mRNA
Gabarap	down	mRNA
Ncs1	up	mRNA
Psmb10	down	mRNA
Hmmr	down	mRNA
Abcb1b	down	mRNA
Nrxn1	up	mRNA
Arhgap44	up	mRNA
Epha3	up	mRNA
Frmd8	down	mRNA
Rgs7	up	mRNA
ENSRNOG00000065338	up	mRNA
ENSRNOG00000070924	down	mRNA
Wdr47	up	mRNA
Sema4g	up	mRNA
Mapre3	up	mRNA
Zc3h12a	down	mRNA
Smagp	down	mRNA
Kcnn3	up	mRNA
Rgs10	down	mRNA
Diaph3	down	mRNA
Hgf	down	mRNA
Snap91	up	mRNA
RGD1305464	down	mRNA
Arrdc1	down	mRNA
Zbtb42	down	mRNA
Ildr2	up	mRNA
Rogdi	up	mRNA
Adgrb3	up	mRNA
Triobp	down	mRNA
Psme2	down	mRNA
Acsl5	down	mRNA
Nr1h3	down	mRNA
Zc2hc1a	up	mRNA
Fam189a1	up	mRNA
Trim21	down	mRNA
Klf3	down	mRNA
Cln8	down	mRNA
Cyb561a3	down	mRNA
Krba1	up	mRNA
Szrd1	down	mRNA
Nme5	up	mRNA
Rnaseh2b	down	mRNA
Nek2l1	down	mRNA
Habp4	up	mRNA
Nap1l5	up	mRNA
Unc13c	up	mRNA
Slc4a8	up	mRNA
Tpm3	down	mRNA
Mest	up	mRNA
Ndst4	up	mRNA
Mapk8ip1	up	mRNA
Mpv17l	up	mRNA
Ncaph	down	mRNA
Pdia6	down	mRNA
Hip1	down	mRNA
Erp29	down	mRNA
Ahnak	down	mRNA
Enho	up	mRNA
Lfng	down	mRNA
Stx1b	up	mRNA
Asf1b	down	mRNA
Cd8a	down	mRNA
Col15a1	down	mRNA
Rcn3	down	mRNA
Slc30a7	down	mRNA
Slc38a7	down	mRNA
[truncated: 1,686 more rows]
