# Supplementary material for: Investigation of the effects of Periplaneta americana (L.) extract on ischemic stroke based on combined multi-omics of gut microbiota
Source: Front Pharmacol. 2024 Nov 28;15:1429960. doi: 10.3389/fphar.2024.1429960 (PMC11638836; doi:10.3389/fphar.2024.1429960)
Supplement: Supplementary file 2 [file DataSheet1.zip › Correlation analysis/Model_vs_PAS840H.network (1).xls]

Node1	Node2	Score
Bub1	Birc5	0.96
Bst1	Nmnat2	0.95
Map3k8	Nfkb1	0.993
Atm	Mdc1	0.997
Kmo	Haao	0.987
Itgb7	Fn1	0.977
Col3a1	Col1a1	0.987
Myd88	Nfkb2	0.952
Lyn	Hck	0.97
Pola2	Cdc6	0.991
Tgm2	Fn1	0.972
Msn	Actb	0.97
Tbxas1	AABR07054614.1	0.975
Aurkb	Bub1b	0.984
Csf1r	Csf1	0.999
Tlr2	Myd88	0.99
Ngfr	Bex3	0.994
Cdc6	Pole	0.989
Rpsa	ENSRNOG00000031579	0.979
Gabrg2	Gabarap	0.962
Mcm6	Pole	0.995
Ube2c	Plk1	0.97
Postn	Fn1	0.99
Atp6v1g2	Atp6v0e2	0.984
Rps18	B4galnt1	0.998
Aurka	Cdc20	0.998
Dnm2	Snx9	0.983
Cdk2	Cdc20	0.979
Agpat2	Plppr3	0.959
Aspm	Ttk	0.965
Nsl1	Knl1	0.968
Mcm2	Mcm10	0.997
Abat	Aldh5a1	0.999
Mcm3	Gins2	0.991
Cd44	Vcan	0.975
Brca1	Mdc1	0.991
Mcm6	Mcm5	0.999
Aco1	Idh2	0.996
Mcm5	Mcm10	0.982
Ccna2	Cdca8	0.981
Hgf	Ptpn1	0.966
Col4a1	Col4a2	0.999
Grin2b	Rasgrf1	0.958
RT1-Ba	RT1-Bb	0.999
Tlr7	Unc93b1	0.993
Itgb1	Col1a2	0.952
Chst12	Chst1	0.953
Gria4	Grin1	0.958
Tgfbr2	Eng	0.973
Furin	Fbn2	0.95
Grin2b	Grin1	0.999
Mcm4	Dbf4	0.973
Pola1	Mcm10	0.993
Rpsa	Rpl18	0.982
Cybb	Mmp9	0.959
Comt	Cyp1b1	0.97
Tec	Blnk	0.966
Cdk2	Pola2	0.961
Evc2	Evc	0.972
Grik1	Dlg4	0.951
Chst10	B3gat2	0.974
Rps2	Bco2	0.976
Ada	Nt5e	0.997
Plk1	Cenpu	0.956
Cacna2d2	Cacnb2	0.977
Mcm2	Cdc6	0.999
Calr	Pdia3	0.999
Actl6b	Smarcd3	0.981
Rpl11	Rps28	0.986
Gins2	Gins4	0.998
Wdhd1	Pola1	0.993
Pole2	Pold1	0.983
Rpl17	Rpl11	0.986
Tusc3	Stt3a	0.993
Timp1	Mmp2	0.979
Rragd	RragB	0.984
Casp8	Ripk3	0.999
Ccna2	Plk1	0.986
Ccna2	Cdc6	0.999
Rps11	Bco2	0.99
Dsn1	Pmf1	0.969
Dok1	Inpp5d	0.954
Ptbp1	Hnrnpf	0.969
Ryr2	ENSRNOG00000067970	0.981
Anxa2	S100a4	0.989
Gusb	Gns	0.967
St3gal6	Fut7	0.967
Cenpu	Cenpw	0.95
Rapgef4	Abcc8	0.998
Plod1	Colgalt1	0.993
Mcm6	Gins1	0.988
Actl6b	Smarcd2	0.981
Pole2	Mcm5	0.975
Mcm2	Dbf4	0.959
Runx1	Ets1	0.952
Arpc3	Arpc5	0.999
Cdkn3	Ccna2	0.958
Nrg1	Nrg4	0.951
Syt1	Rab3a	0.973
Snx1	Snx2	0.976
Cybb	Ncf4	0.977
Pold1	Rad51	0.985
Acadl	Acsl5	0.952
Pla2g2d	Pla2g3	0.951
Lcp2	Fyb1	0.999
Ngfr	Ntf3	0.998
Aurkb	Cdc20	0.995
Cenpe	Incenp	0.956
Chaf1b	Asf1b	0.972
Bub1b	Zwint	0.966
Dlg3	Grin1	0.987
Tyrobp	Trem1	0.995
Plk1	Incenp	0.966
Dlgap1	Dlg4	0.999
Psmb9	Psmb10	0.999
Ctsb	Ctsd	0.981
Pdia3	Ppib	0.957
Cd44	Tiam1	0.98
Sh2b2	Cblb	0.97
Syt1	Syn1	0.955
Rgs1	Gnai2	0.952
Mx1	Mx1	0.952
Mcm3	Mcm2	0.999
Grip1	Gria4	0.968
Slc32a1	Gad2	0.993
Cdc6	Chek1	0.981
Pik3cd	Pik3r5	0.975
Nlgn2	Nrxn1	0.983
Dsn1	Zwint	0.95
Cd44	Msn	0.975
Nlrp3	Ctsb	0.984
Col3a1	Col1a2	0.993
Cxcl1	Ccl2	0.953
Pole2	Chtf18	0.97
Lrp10	Apoe	0.955
Il2rg	Stat5a	0.969
Nlrp3	Aim2	0.985
Plk1	Bub1	0.986
Pola1	Pole	0.992
Rpsa	Rps28	0.99
Blm	Atm	0.992
Rbp1	Rbp4	0.989
Entpd6	Enpp3	0.951
Ntrk1	Bdnf	0.996
Ptprc	Cd22	0.998
Lcp2	Vav1	0.999
Col3a1	Fbn1	0.96
Pxn	Tln1	0.996
Mcm4	Mcm10	0.997
Tp53bp1	Chek2	0.993
Kif5c	Kif5a	0.972
Stxbp1	Unc13a	0.97
Nek2l1	Cdc20	0.993
Prc1	Kif14	0.963
Casp8	Fas	0.999
Cdca8	Bub1	0.987
Mgat2	Mgat3	0.996
Pfn1	Actb	0.97
Nuf2	Ttk	0.966
Hk2	Pfkp	0.976
Dsn1	Spc24	0.985
Apaf1	Casp3	0.998
Cacnb1	Cacna1d	0.968
ENSRNOG00000031579	Rps28	0.991
Dnm2	Ntrk1	0.961
Aurka	Ube2c	0.979
Ppib	Pdia6	0.974
Gnai2	Gnai3	0.985
Lamb1	Lama1	0.969
Tp53bp1	Brca1	0.986
Lyn	Ptpn6	0.96
Col3a1	Col5a2	0.956
Mtap	Sms	0.99
Bub1b	Espl1	0.972
Tap2	Tap1	0.992
Lyn	Blnk	0.982
Mcm6	Pola2	0.988
Mcm10	Cdc6	0.987
Tlr6	Tlr2	0.97
Nfkb2	Nfkb1	0.958
Mad2l1	Ttk	0.998
Begain	Dlg4	0.97
Hmgcs1	Fdft1	0.958
Bub1b	Cdca8	0.963
Tac4	Tacr1	0.954
Cenph	Cenpm	0.974
Grin1	Gria1	0.966
Csf2rb	Shc1	0.981
Casp3	Actb	0.987
Spc24	Nsl1	0.958
Sdc3	Ncan	0.986
Cdk6	Ccnd1	0.999
Psme1	Psmb10	0.972
Wdhd1	Gins2	0.986
Blm	Chek1	0.986
Myd88	Tirap	0.993
Ncf1	Rac2	0.998
Loxl4	Loxl2	0.954
Kcnj3	Kcnj5	0.981
Stxbp2	AABR07053516.1	0.96
Ptprc	RT1-Bb	0.983
Pxn	Itgb7	0.95
Myc	Cdkn2b	0.98
Stat3	Il6r	0.988
Cdca8	Incenp	0.999
Tp53bp1	Atm	0.992
Hmgcll1	Hmgcs1	0.994
Casp3	Marveld2	0.956
Dse	Chst14	0.978
Prc1	Cdc20	0.952
Pdia3	B2m	0.981
Nid1	Lamc1	0.992
Mcm5	Gins2	0.996
Lpl	Apoe	0.981
Espl1	Ttk	0.951
Lmo2	Tal1	0.999
Gsdmd	Casp4	0.977
Mcub	Micu3	0.979
Aurka	Cdca8	0.994
Pole2	Pole	0.998
Zbp1	Ripk3	0.98
Shc1	Itgb3	0.972
Syk	Ptpn6	0.977
Bak1	Apaf1	0.967
Nuf2	Spc24	0.998
Dctd	Dctpp1	0.973
Cenpt	Cenpw	0.998
Nfkb1	Relb	0.995
Scarb1	Apoe	0.959
Kif3a	Arrb2	0.957
Dlgap5	Ube2c	0.959
Kcnip1	Kcnd3	0.994
Tradd	Tnfrsf1a	0.999
Mad2l1	Plk1	0.984
Aprt	Gda	0.973
Rps11	ENSRNOG00000031579	0.992
Arl3	Rp2	0.964
Stk3	Rassf4	0.953
Nlrc4	Pycard	0.978
Csf1r	Tyrobp	0.985
Rac2	Cyba	0.993
Pttg1	Cdc20	0.998
Tlr4	Ticam2	0.993
Stat5a	Stat3	0.958
Fn1	Spp1	0.957
Ak2	Rrm1	0.974
Bub1b	Ttk	0.986
Ntrk1	Shc1	0.999
Rad51c	Pold1	0.957
Cacna1e	Cacnb2	0.97
Il18	Il18bp	0.953
Stxbp1	Stx1b	0.998
Tlr7	Myd88	0.998
Sh3bp2	Vav1	0.985
Kif2c	Cdca8	0.983
Mcm10	Pole	0.982
Mcm6	Cdc6	0.999
Nuf2	Dsn1	0.984
Pold4	Pold1	0.998
Syk	Tyrobp	0.998
B3gat1	Chst10	0.959
Pxn	Itgb3	0.979
Ngfr	Sorcs2	0.972
Thra	Rxra	0.978
Erbb4	Nrg4	0.997
Il2rg	Il15ra	0.993
Lyn	Vav1	0.977
B4galt2	B3galt5	0.957
Lmnb1	Lmna	0.99
Rab27b	Mlph	0.985
Stxbp2	Vamp2	0.963
Col1a1	Col1a2	0.999
Dlgap5	Cdc20	0.976
Tenm4	Adgrl3	0.954
Rpsa	Rps10l1	0.979
Colgalt1	Plod2	0.994
Gfpt2	Amdhd2	0.965
Tnfrsf1b	Tnfrsf1a	0.961
Cfd	Cfb	0.987
Mcm3	Chek1	0.962
Rasgrf1	Nras	0.958
Apaf1	Casp6	0.968
Dlg4	Shank2	0.978
Cenpe	Dlgap5	0.95
Brca1	Chek2	0.993
Mdc1	Chek2	0.986
Rps11	Rps17	0.981
Cdca7	Mcm2	0.951
Tiam1	Nras	0.957
Ftcd	Mthfs	0.966
Ube2c	Cdc6	0.973
Stat5a	Tyk2	0.967
Aim2	Casp1	0.992
Acvr1b	Mstn	0.996
Mcm5	Mcm2	0.999
Blm	Timeless	0.972
Cdk2	Cdc6	0.999
Pxn	Itgb1	0.995
Kcnj6	Kcnj3	0.968
Spc25	Spc24	0.997
Mad2l1	Cdc20	0.999
Aurka	Ccna2	0.963
Gins1	Gins2	0.999
Ikbke	Sting1	0.979
Rrm1	Ak5	0.973
Mcm4	Mcm2	0.999
Cd44	Stat3	0.95
Mcm4	Gins1	0.995
Shh	Ptch1	0.999
Tlr2	Tirap	0.96
Kynu	Haao	0.999
Ncf1	Prkcz	0.983
Anxa2	S100a10	0.999
Snx5	Snx9	0.971
Il6	Il6r	0.999
Polr2d	Pcna	0.971
Dync1i1	Dynlt1	0.976
Plod3	Colgalt1	0.993
Itgb2	Itgal	0.996
Rab8a	Rab3il1	0.994
Grin1	Grik5	0.957
Nlrp3	Casp1	0.998
Itgam	Icam1	0.998
Mcm4	Gins2	0.991
Mx1	Usp18	0.976
Uck2	Upp1	0.982
Cd44	Tlr4	0.982
Gen1	Rad51c	0.956
Aurka	Bub1b	0.952
Prkcz	Tiam1	0.959
Rps28	Rps17	0.988
Tacc3	Cdc20	0.964
Rpsa	Bco2	0.983
Itgb1	Itgam	0.975
Trip13	Cdc20	0.992
Espl1	Cdc20	0.968
Pdia3	Calr4	0.968
Rapgef4	Rims2	0.972
Ngfr	Ripk2	0.993
Osm	Osmr	0.989
Tgfbr1	Pard6a	0.967
Spi1	Csf1r	0.98
Parp1	Casp3	0.996
Rad51	Pole	0.973
Atp6v0d2	Atp6v0e2	0.967
Angptl4	Lpl	0.985
Cdk2	Brca1	0.972
Nusap1	Cdc20	0.961
Mcm5	Gins4	0.995
Llgl2	Dlg4	0.956
Mapre3	Dbn1	0.959
Grin1	Dlg4	0.999
Erbb4	Shc1	0.997
Ccna2	Ttk	0.954
Mad2l1	Bub1	0.998
Hck	Syk	0.978
Cd44	Spp1	0.998
Rpl10a	Rpl7a	0.967
Pola1	Pold1	0.989
Pole2	Mcm10	0.989
Mcm6	Chek1	0.955
Grin3a	Dlg4	0.997
Brca1	Atm	0.998
Fn1	Itgam	0.966
Krt1	Krt10	0.983
Birc3	Tnfrsf1a	0.991
Il10ra	Stat3	0.968
Grik2	Grin1	0.97
Ar	Stat3	0.952
Rgs14	Gnai3	0.955
Myd88	Tlr9	0.999
Aurkb	Tpx2	0.987
Blm	Rad51	0.994
Pole2	Cdc6	0.978
Kmo	Kynu	0.999
Gen1	Rad51	0.979
Mcm4	Cdk2	0.963
Mcm2	Chek1	0.967
Sgo1	Bub1	0.957
Psmb8	Psme1	0.976
Kpna2	Rcc1	0.95
Glb1	Galns	0.98
Prok2	Prokr2	0.976
Ryr1	ENSRNOG00000067970	0.962
Col3a1	Pcolce	0.995
Espl1	Bub1	0.971
Pole2	Mcm3	0.996
Stx1b	AABR07053516.1	0.956
Septin9	Septin2	0.978
Aurka	Cenpe	0.952
Tlr4	Tirap	0.999
Hk2	H6pd	0.984
Mcm3	Mcm5	0.999
Gins1	Mcm2	0.989
Cdk2	Cks1b	0.99
Dlg4	Gria1	0.998
Chek2	Chek1	0.993
Idh2	Ogdhl	0.988
Atm	Chek1	0.998
Ercc6l	Plk1	0.984
Mcm4	Timeless	0.973
Ripk2	Nod1	0.995
Tyrobp	Hcst	0.99
Rpl18	Rps28	0.984
Rapgef4	Rap1b	0.996
Fas	Tnfrsf1a	0.964
Cbfb	Runx2	0.998
Cblb	Sh3gl2	0.955
Ntn1	Unc5d	0.962
Cenph	Cenpu	0.994
Usp1	Fanca	0.958
Aspm	Kif23	0.969
Itgb1	Spp1	0.988
Btc	Erbb4	0.997
Cdk2	Cdc25c	0.984
Aurkb	Plk1	0.99
Enpp1	Entpd3	0.961
Bard1	Brca1	0.999
Serpine1	Plau	0.999
Plk1	Cdca8	0.963
Rac2	Iqgap1	0.976
Crtapl1	P4hb	0.954
Syk	Shc1	0.981
Agpat2	Cds2	0.988
Grm1	Grm5	0.969
Mcm2	Rrm1	0.975
Plxna4	Sema3a	0.989
Aurka	Incenp	0.99
Ncf1	Cyba	0.999
Lyn	Syk	0.961
Cdk2	E2f2	0.983
Fdft1	Rusc1	0.991
Casp3	Vim	0.974
Shmt1	Tha1	0.951
Asf1b	Mcm2	0.987
Dntt	Pcna	0.977
Ank1	Itgam	0.999
Nrg1	Nras	0.967
Rab3a	Rab3il1	0.959
Rplp0	Rpl17	0.963
Chaf1b	Pcna	0.968
Syk	Fcer1g	0.998
Rps17	Rps10l1	0.989
Cd8b	Cd8a	0.998
Tgfbr1	Eng	0.981
Ccna2	Fbxo5	0.958
Rpl10a	Rpl11	0.994
Casp3	Gas2	0.969
Nfkbia	Arrb2	0.995
Birc3	Ripk1	0.989
Rpl10a	Rpl17	0.969
Mad2l1	Cenpe	0.971
Itgal	Icam5	0.971
Rpl17	Rpl18	0.987
Mgat4c	Mgat2	0.96
Il13ra1	Il4r	0.999
Gad1	Slc32a1	0.996
Lrfn2	Dlg4	0.97
NEWGENE_2134	Apoe	0.992
Enpp3	Entpd1	0.971
Cdc20	Bub1	0.999
Ccna2	Cdc20	0.999
Lamb1	Lama2	0.973
Grik2	Grik5	0.993
Gins1	Mcm5	0.995
Casp1	Nlrp1a	0.995
Grik1	Grin1	0.965
Ccna2	E2f2	0.979
Cdkn2b	Ccnd1	0.995
Bik	Bcl2l2	0.964
Gins1	Gins4	0.998
Angptl4	Angptl8	0.954
Mapkapk2	Mapk11	0.992
Rps12	Rps10l1	0.983
Cast	Capn1	0.989
Dennd2c	Rab9b	0.978
Dlg4	Shank1	0.992
Nos1	Grin1	0.984
Tmem176b	Tmem176a	0.968
Ntn1	Dcc	0.999
Stat2	Tyk2	0.993
Atp6v1g2	ENSRNOG00000003269	0.962
Pdgfrb	Shc1	0.964
Cenpm	Cenpk	0.967
Col1a1	Itgb1	0.97
Ccnd1	Pcna	0.975
Runx2	Ccnd1	0.96
Actl6b	Dpf3	0.967
Unc79	Unc80	0.981
Prkca	Lmnb1	0.968
Ntn1	Unc5c	0.998
Tuba4a	Tubb3	0.974
Tnni3	Tnnt3	0.994
Mcm5	Pcna	0.957
Ngfr	Maged1	0.998
Pole2	Pola2	0.983
Rpsa	Rps17	0.977
Pole2	Pola1	0.986
Bcl2l2	Bcl2l11	0.987
Amdhd2	Gnpda1	0.999
Gins1	Mcm3	0.992
Bub1b	Cenpe	0.995
Plk1	Kif2c	0.965
Espl1	Plk1	0.952
Ntf3	Stat3	0.97
Lamc1	Lamb1	0.998
Plk1	Cdc20	0.999
Col1a2	Pcolce	0.988
S100a11	Anxa1	0.989
Nusap1	Dlgap5	0.964
Ccna2	Bub1	0.963
Nuf2	Bub1	0.965
Aurka	Kif23	0.962
Unc5c	Dcc	0.983
Blm	Pold1	0.968
Abat	Aldh1b1	0.978
Myo5b	Rab8a	0.981
Birc3	Casp3	0.986
Gins4	Pole	0.954
Unc13b	Rims1	0.99
Tlr4	Fn1	0.978
Wipf1	Was	0.986
Rph3a	Rab3a	0.999
Gnaz	Gnai2	0.961
Il2rg	Il21r	0.985
Akap6	Ryr2	0.988
Nme6	Rrm1	0.973
Aspm	Ccna2	0.951
Rxra	Nr1h3	0.996
Cenpe	Aspm	0.977
Nlgn2	Dlg4	0.972
Cenpe	Plk1	0.986
Bco2	Rps17	0.983
Enpp3	Entpd3	0.98
Aurkb	Cdca8	0.999
Cdt1	Gmnn	0.999
Gnai3	Plcb3	0.955
Rbfox2	Hnrnpf	0.958
Lcp2	Vav2	0.958
Pnp	Gda	0.996
Irak4	Tlr4	0.99
Casp1	Il18	0.996
Tlr6	Myd88	0.998
Tenm2	Adgrl3	0.994
Adcy3	Gnal	0.969
Epha5	Efnb3	0.95
Nrp1	Sema3f	0.99
Mcm10	Pola2	0.969
Kif23	Racgap1	0.996
Cdkn2c	Cdk6	0.998
Crtapl1	Ppib	0.991
Pcna	Pole	0.98
Mad2l1	Ube2c	0.971
Pola1	Chtf18	0.98
Cdk2	Ccnd1	0.999
Gabra1	Gabrb2	0.971
Lgmn	Cst6	0.951
Ccnd1	E2f2	0.978
Cxcl11	Pf4	0.972
Ngfr	Ntrk3	0.982
Lgals3	Fn1	0.98
Rpsa	Rpl11	0.951
Ccl3	Ccl4	0.975
Kifap3	Kif3a	0.978
Cenpt	Cenpk	0.971
Mad2l1	Bub1b	0.999
Pola1	Mcm2	0.994
Tap1	Pdia3	0.976
Hexa	Hexb	0.997
Gria4	Dlg4	0.985
Aurka	Dlgap5	0.98
Ly86	Cd180	0.992
Sele	Cd44	0.994
Ptgs1	Alox12	0.952
Cdt1	Cdc6	0.999
Cd63	Timp1	0.993
Tlr4	Myd88	0.996
Il1r1	Irak2	0.989
Cdc20	Cdca8	0.975
Itgb2	Itgam	0.995
RT1-DMb	RT1-DMa	0.996
Pole2	Gins2	0.974
Inpp5d	Fcgr2b	0.957
Casp3	Casp8	0.983
Cdkn3	Prc1	0.953
Ccna2	Cdc25c	0.974
Kif23	Plk1	0.998
Enpp1	Entpd1	0.96
B2m	Fcgrt	0.999
Myd88	Tlr3	0.993
Tgfbr1	Tgfbr2	0.996
Mad2l1	Ccna2	0.993
Gad1	Abat	0.998
Mcm4	Wdhd1	0.993
Cblb	Syk	0.99
Rad51c	Pcna	0.963
Pnp	Ada	0.997
Pdgfrb	Nras	0.979
Mcm2	Pola2	0.993
Cenph	Cenpk	0.997
Psme1	Psme2	0.979
Myd88	Nfkb1	0.965
Psap	Ctsd	0.963
Tgfbr2	Tgfb1	0.999
Rps2	Rps17	0.974
Fanca	Brca1	0.981
Il6	Il6st	0.999
Pml	Sp100	0.954
Arhgef6	Pak2	0.97
Rps12	Rps28	0.996
B4galt2	Mgat5b	0.973
Tlr4	Lgals3	0.976
Pnp	Nt5e	0.989
Mcm4	Chek1	0.994
Lgi1	Dlg4	0.978
Ntrk3	Shc1	0.983
Cenpu	Cenpo	0.994
ENSRNOG00000003269	Atp6v0d2	0.981
Ntf3	Bdnf	0.982
Mcm6	Wdhd1	0.99
Aurkb	Cenpe	0.976
Ube2t	Fanci	0.982
Cnr1	Gnai3	0.97
Aurka	Plk1	0.993
Pcna	Rad51	0.995
C1qc	C1qa	0.995
Blm	Pole	0.972
Shmt1	Mthfd2	0.999
Arpc3	Was	0.992
Irak4	Il1r1	0.985
Casp3	Fas	0.986
Tpx2	Kpna2	0.964
Cyp19a1	Hsd17b3	0.967
Tradd	Fas	0.958
Cybb	Rac2	0.997
Cenph	Cenpi	0.981
ENSRNOG00000031579	Rps17	0.992
Nlrp3	Pycard	0.999
Tyrobp	Siglec15	0.952
Hjurp	Mis18bp1	0.961
Lcp2	Syk	0.996
Aurka	Mad2l1	0.961
Gen1	Pold1	0.953
Vamp2	Stx1b	0.993
Nuf2	Spc25	0.998
Blm	Eme1	0.968
Cdc25c	Chek1	0.999
Shc2	Ntrk1	0.958
Mybl2	Ccna2	0.968
Dsn1	Knl1	0.959
Grin1	Grin2d	0.984
Aim2	Pycard	0.996
Col1a1	Pcolce	0.985
Plcb1	Gna15	0.95
Irak4	Irak2	0.998
Tuba4a	Tubb2a	0.977
Rps2	Rps28	0.978
Fxyd2	Atp1a3	0.989
Chtf18	Dscc1	0.997
Grb10	Shc1	0.975
Gins1	Pole	0.973
Rpl11	ENSRNOG00000031579	0.973
Rpsa	Rps11	0.986
Sst	Sstr3	0.996
Myh10	Myh9	0.955
P2rx7	Nlrp3	0.953
Ptgs1	Tbxas1	0.996
Pola1	Pcna	0.969
Aurka	Birc5	0.992
Rbl1	E2f2	0.962
Aurkb	Kif23	0.97
Lmna	Casp6	0.978
Mcm3	Gins4	0.988
Vasp	Was	0.968
Vasp	Zyx	0.995
Dlgap1	Dlg2	0.952
Aurka	Tpx2	0.999
Pola1	Cdc6	0.991
Mmp14	Furin	0.987
Mcm6	Gmnn	0.972
Aurkb	Tacc3	0.972
Aspm	Cdc20	0.965
Birc3	Tradd	0.986
Aurkb	Sgo1	0.968
Prkcq	RT1-Bb	0.95
F3	F10	0.952
Hck	Fcgr1a	0.958
P4hb	Pdia6	0.958
Hspa4l	Hspa12a	0.958
Lap3	Ggt7	0.953
Rpl10a	Rps28	0.963
Entpd1	Rrm1	0.952
Alcam	Cd6	0.999
Pik3r6	Pik3cd	0.961
Mcm5	Pole	0.991
Rps28	Rps10l1	0.99
Ttk	Cdca8	0.953
Bak1	Bcl2a1	0.964
Mcm4	Rrm1	0.98
Hgf	Nras	0.956
Tpx2	Bub1	0.954
Tspoap1	Rims1	0.976
Tac3	Tacr3	0.985
Rbl1	Cdk6	0.984
Ncf1	Prkca	0.96
Ptprc	Cxcr4	0.959
Kif2c	Cdc20	0.964
Cdca7	Mcm5	0.96
Ptpn1	Tyk2	0.976
Adcy7	Adcy4	0.981
Ppfia2	Lin7b	0.957
B3galt1	B4galt2	0.963
Skap2	Fyb1	0.954
Wdhd1	Mcm3	0.993
Cerk	Cers2	0.975
Col1a1	Bmp1	0.956
Pfkp	Hk3	0.983
Syk	Itgb3	0.969
Cd8a	B2m	0.996
Hgf	Spint1	0.961
Birc3	Cd40	0.972
Fbln1	Fn1	0.961
Il2rg	Il4r	0.999
Ung	Apobec1	0.953
Pnp	Aprt	0.993
Anpep	Ggt7	0.993
Nlrc4	Casp1	0.999
Syt1	Vamp2	0.999
Rpl39	Rps28	0.965
Casp1	Pycard	0.999
Rims1	Unc13a	0.986
Mcm2	Pole	0.999
Cd44	Mmp9	0.995
Aurkb	Incenp	0.999
Nuf2	Cenpe	0.954
Nlgn3	Nrxn1	0.98
Pak3	Nras	0.957
Psmb9	Psme2	0.985
Psmb8	Psmb10	0.999
Rpl10a	Rplp0	0.994
C1qb	C1qc	0.999
C1qb	C1qa	0.999
Bub1b	Birc5	0.965
Rpl10a	Rpl18	0.997
Ube2c	Cdc20	0.999
Nlrp3	Nlrc4	0.998
Smc4	Ncaph	0.999
Mcm3	Ccna2	0.993
Mcm4	Pcna	0.962
Ncf4	Rac2	0.991
Ncapg2	Smc4	0.988
Ryr1	Fkbp1b	0.976
Cenpk	Cenpo	0.982
Pole	Dbf4	0.951
Atm	Pidd1	0.953
Kif23	Cdc20	0.966
Cenpk	Cenpw	0.957
Ifi35	Nmi	0.953
Srd5a3	Hsd17b3	0.951
Plk1	Cdc25c	0.999
Mitf	Tfeb	0.956
Pdia4	Pdia6	0.963
Mcm4	Pola1	0.997
Calcr	Adm	0.98
Pold1	Pcna	0.995
Entpd6	Rrm1	0.968
Lpl	Pnpla2	0.976
Nnt	Nmnat2	0.96
Pfkp	Taldo1	0.966
Vamp2	Rab3a	0.976
Bub1b	Ube2c	0.981
Tead4	Vgll4	0.971
Atm	Rad51	0.952
Inpp5d	Shc1	0.996
Mcm4	Ccna2	0.993
Runx1	Cbfb	0.997
Mcm5	Rrm1	0.986
Pak2	Rac2	0.954
Ifngr2	Ifngr1	0.999
Syt1	Stx1b	0.954
Mcm2	Gins4	0.991
Ftcd	Mthfd2	0.994
Snx5	Snx2	0.975
Cd8b	B2m	0.963
Bub1b	Dlgap5	0.951
Pik3cd	Nras	0.956
Parpbp	Mchr1	0.964
Syn1	Dlg4	0.959
Gnaz	Gnai3	0.956
Arpc5	Was	0.984
Rps2	Rpsa	0.982
St3gal6	Fut4	0.965
Cdc20	Ttk	0.984
Pxn	Csk	0.998
Il20ra	Il20rb	0.999
AC128848.1	Mt2A	0.97
Spi1	Irf8	0.987
Cenpf	Cenpe	0.987
Cenpu	Cenpk	0.979
Smc4	Aspm	0.969
Vasp	Apbb1ip	0.95
Bub1b	Incenp	0.958
B3galt1	Ggta1	0.966
Ngfr	Bdnf	0.999
Syt1	Chgb	0.982
Pttg1	Aurkb	0.989
Gabbr1	Gabbr2	0.998
Blm	Fanca	0.98
Casp1	Gsdmd	0.968
Cdk2	Mcm3	0.961
Aurkb	Dlgap5	0.974
Tradd	Ripk1	0.997
Bco2	Rps10l1	0.984
Calr	Pdia4	0.975
Epor	Stat5a	0.986
Mcm6	Cdt1	0.999
Cdt1	Ccna2	0.997
Nrp1	Sema3a	0.999
Vamp8	AABR07053516.1	0.996
Plppr4	Agpat2	0.959
Nuf2	Mad2l1	0.964
Sgms2	Cers2	0.959
Cnih2	Gria1	0.987
Tpx2	Plk1	0.956
Syn2	Syn1	0.962
Pola2	Pole	0.974
Tpx2	Kif2c	0.955
Blm	Pcna	0.974
Meiob	Pcna	0.959
Acvr2a	Mstn	0.986
Tfr2	Hfe	0.997
Hfe	B2m	0.999
Syk	Stat3	0.958
Atp6v1g2	Atp6v0d2	0.967
Ripk1	Tnfrsf1a	0.999
Pttg1	Ube2c	0.99
Cdk2	Pcna	0.999
Mmp9	Vegfa	0.976
Ect2	Racgap1	0.989
Ptpn6	Stat2	0.952
Rims2	Unc13a	0.962
Irak4	Myd88	0.999
Kif2c	Bub1	0.969
Cdk2	Rbl1	0.991
Aurkb	Birc5	0.996
Mcm6	Gins2	0.988
Parp14	Parp9	0.966
Bub1b	Aspm	0.959
Blnk	Vav1	0.986
Cenpu	Cenpt	0.981
Bcl2l11	Bcl2a1	0.987
Aurkb	Kif2c	0.99
Scn3a	Scn2a	0.973
Ntrk3	Ptprs	0.998
Lgals3bp	Lgals3	0.983
Cd80	Cd276	0.971
Ctsa	Ctsd	0.95
Atm	Pole	0.953
Asah1	Cerk	0.975
Atp6v0d2	Tcirg1	0.982
Rps2	Rps11	0.975
Tgfbr1	Tgfb1	0.998
Pnoc	Oprl1	0.989
Nos1	Grin2b	0.983
Ptpn6	Fcer1g	0.966
Gmnn	Cdc6	0.979
Cacna1e	Cacnb1	0.971
Cenpt	Cenpo	0.983
Plk1	Fbxo5	0.995
Mcm6	Mcm10	0.997
Gabrg2	Gabra1	0.99
Mcm6	Pole2	0.997
Kif23	Incenp	0.967
Ntrk3	Bdnf	0.996
Sptb	Ank1	0.983
Pcna	Rrm1	0.971
Pole2	Rad51	0.955
Dpf3	Smarcd3	0.958
Pole2	Blm	0.96
Rpl11	Rpl7a	0.975
Tlr4	Cd14	0.999
Itgb1	Itga9	0.98
Unc13a	Rab3a	0.974
Vamp2	AABR07053516.1	0.998
Casp8	Ripk1	0.998
Cenph	Cenpo	0.988
Furin	Mmp24	0.957
Gnal	Adcy7	0.955
Ppib	P4hb	0.997
Tp53bp1	Mdc1	0.992
Parp1	Chd1l	0.961
Mcm4	Pola2	0.993
Cenpm	Cenpo	0.975
Gen1	Atm	0.963
Lcp2	Ptpn6	0.952
Prc1	Plk1	0.976
Mgat2	Man2a1	0.997
Cdk6	E2f2	0.983
Itgb1	Itgal	0.968
Myd88	Irak2	0.999
Itgb1	Tln1	0.99
Il6	Stat3	0.988
Rps12	ENSRNOG00000031579	0.988
Mcm3	Rrm1	0.951
Arhgdib	Rac2	0.997
Fanci	Brca1	0.958
Ube2c	Birc5	0.961
Apaf1	Casp8	0.978
Nfkbia	Myd88	0.961
Cxcr4	Gnai2	0.964
Rps12	Rpl18	0.975
Fn1	Itgb3	0.999
Dtl	Pcna	0.989
Mad2l1	Aurkb	0.978
Gen1	Pcna	0.961
Incenp	Birc5	0.993
Mcm5	Timeless	0.971
Atg7	Gabarap	0.994
Pdia4	P4hb	0.973
H6pd	Taldo1	0.958
Shc1	Nras	0.977
Cenpe	Bub1	0.991
Chtf18	Pole	0.99
Mcm6	Gins4	0.992
Bco2	Rps28	0.991
Cenpe	Ttk	0.972
Il34	Csf1r	0.999
Col18a1	Mmp2	0.976
Casp8	Tradd	0.999
Tradd	Ripk3	0.986
Timp1	Mmp14	0.997
Mcm3	Pola1	0.993
Tacc3	Plk1	0.962
Tlr4	Syk	0.98
Psmb8	Psmb9	0.999
Mcm5	Dbf4	0.95
Fcer1g	Fcgr3a	0.962
Lcp2	Fcer1g	0.953
Itgb2	Icam1	0.998
Mcm6	Mcm2	0.999
Nfkbia	Nfkb2	0.981
Rps12	Rpl11	0.971
Aurkb	Ube2c	0.972
Bub1b	Plk1	0.996
Aspm	Plk1	0.954
Ptpn6	Cd22	0.956
Npc1	Npc2	0.999
Thy1	Itgam	0.992
Bmp1	Loxl4	0.953
Calr	B2m	0.999
Cacna1d	Cacnb2	0.992
Mcm2	Pcna	0.959
Casp8	Tnfrsf1a	0.989
Mcm5	Cdc20	0.96
Itgb1	Cd9	0.992
Pttg1	Bub1b	0.95
Syt1	Stxbp1	0.952
H6pd	Hk3	0.984
Mcm4	Pole2	0.997
Mmp14	Spock3	0.952
Dtl	Cdt1	0.978
Selplg	Sele	0.971
Grip1	Gria1	0.98
Nt5e	Entpd1	0.992
Aurka	Ncaph	0.956
Cdkn2b	Cdk6	0.998
Ntrk1	Ntf3	0.999
Cdk2	Mybl2	0.964
Ar	Ccnd1	0.988
Casp8	Casp6	0.966
Plau	Plaur	0.999
Ryr2	Ryr1	0.964
Nos1	Ryr2	0.979
Syt1	Sv2a	0.983
Cdk6	Pcna	0.993
Trem2	Tyrobp	0.999
Upp1	Pnp	0.957
Ngfr	Ntrk1	0.999
S100a4	Myh9	0.96
Angptl8	Lpl	0.962
Rac2	Vav2	0.984
Grip2	Gria1	0.952
Aim2	Nlrc4	0.985
Dtx3l	Parp9	0.997
Cd44	Iqgap1	0.966
Serpine1	Plaur	0.981
Cdc25c	Chek2	0.999
Mertk	Pros1	0.974
Col5a2	Pcolce	0.975
Pola2	Pcna	0.953
Xdh	Gda	0.998
Nfkb2	Relb	0.998
Itgb1	Fn1	0.999
Gen1	Blm	0.971
Prkcz	Pard6a	0.997
Bub1b	Bub1	0.989
Mcm4	Pole	0.998
Wdhd1	Pole	0.958
ENSRNOG00000031579	Bco2	0.988
Il18	Pycard	0.953
Syngap1	Dlg4	0.996
Glb1	Hexa	0.971
Ube2t	Fanca	0.982
Nalcn	Unc79	0.965
Aurka	Aurkb	0.985
Erbb4	Nras	0.986
Nrp1	Plxna4	0.994
Bub1	Incenp	0.98
Myd88	Il1r1	0.999
Lmnb1	Casp6	0.974
Cenpe	Kif2c	0.962
Rbl1	Ccnd1	0.989
Mcm3	Cdc6	0.999
Ntrk3	Stat3	0.97
Lyn	Shc1	0.956
Rps12	Rps17	0.979
Pttg1	Espl1	0.995
Cxadr	Jaml	0.992
Cd63	Rab27b	0.963
St3gal6	B4galt2	0.993
Rims2	Rab3a	0.994
Hmgcs1	Rusc1	0.968
Gnb3	Gng3	0.994
Pold1	Pola2	0.991
Grin2b	Gria1	0.952
Cbln1	Grid2	0.962
Sdf2l1	Creld2	0.983
Wdhd1	Gins4	0.98
Kcna4	Dlg4	0.99
Mcm3	Cdt1	0.996
Mcm10	Gins4	0.951
Prkca	Gria1	0.963
Rpl18	Rpl11	0.999
Itgb7	Itga9	0.981
Rplp0	Rpsa	0.974
Dlgap5	Ccna2	0.96
Nusap1	Aspm	0.962
Cdk2	Ccna2	0.999
Cdkn2c	Ccnd1	0.968
Pdia4	Ppib	0.995
Cenpe	Cdc20	0.985
Mcm4	Cdt1	0.996
Dlg3	Gria1	0.966
Cd44	Mmp14	0.985
Myd88	Tlr8	0.991
Ncf4	Cyba	0.989
Mcm3	Pole	0.997
Erbb4	Dlg4	0.999
Tyrobp	Clec5a	0.963
Mthfd2	Mthfs	0.998
Mcm2	Gins2	0.996
Il34	Csf1	0.973
Wdhd1	Timeless	0.971
Rps2	Rps12	0.976
Grik2	Dlg4	0.998
Rps11	Rps10l1	0.984
Vav2	Blnk	0.964
Gria4	Gria1	0.953
Dlgap1	Shank2	0.962
Tpx2	Dlgap5	0.968
Casp3	Prkcq	0.961
Nts	Ntsr1	0.999
Tpx2	Cdc20	0.953
Col3a1	Itgb1	0.96
Cybb	Cyba	0.999
Usp18	Eif2ak2	0.974
Tnip2	Map3k8	0.981
Aurkb	Ncaph	0.967
Itgb2	Itgax	0.997
Vamp2	Syn1	0.957
Tp53bp1	Chek1	0.976
Cd1d1	B2m	0.999
Il6st	Stat3	0.987
Grm1	Homer3	0.98
Csf2rb	Il2rg	0.954
Ngfr	Casp3	0.963
Calr	P4hb	0.999
Nalcn	Unc80	0.958
Plk3	Cdc25c	0.993
Ptprc	Lyn	0.98
Aprt	Ak5	0.994
Ccna2	Mcm2	0.992
Dsn1	Nsl1	0.998
Col5a2	Col1a2	0.989
Ak2	Aprt	0.995
Plk1	Ect2	0.97
Tnip2	Nfkb1	0.996
Brca1	Rad51	0.997
Rpl18	Rpl39	0.968
Il1rn	Il1r1	0.998
Gins1	Wdhd1	0.989
Upp1	Dpyd	0.95
Fanci	Fanca	0.983
Rac2	Tiam1	0.96
Unc93b1	Tlr9	0.983
Mcm2	Pold1	0.961
Mad2l1	Birc5	0.969
Arpc1b	Was	0.975
Ntrk1	Stat3	0.977
Dpf3	Smarcd2	0.962
Blm	Tp53bp1	0.963
Mcm3	Pola2	0.991
Cyp46a1	Ch25h	0.979
Loxl1	Bmp1	0.966
Tln1	Apbb1ip	0.994
Gins4	Timeless	0.963
Cdk2	Mcm2	0.984
Stat3	Bdnf	0.983
Dennd2d	Rab9b	0.98
Myc	Brca1	0.954
Mcm10	Chek1	0.951
Cd80	Cd86	0.97
Rbl1	Ccna2	0.986
Wdhd1	Mcm2	0.993
Rad51	Chek1	0.998
Mcm4	Cdc6	0.999
Mcm4	Mcm6	0.999
Dctpp1	Rrm1	0.986
Pygl	Pgm2l1	0.992
Trim9	Dcc	0.951
Cenph	Cenpt	0.982
Syk	Vav1	0.999
Bik	Bcl2a1	0.953
Ifngr1	Ptpn6	0.954
Umps	Upp1	0.976
Psmb8	Psme2	0.977
Kif23	Ect2	0.966
Nme6	Ak5	0.973
Rpl18	Rpl7a	0.967
Dlg3	Grin2b	0.997
Grin2b	Grin2d	0.966
Aurkb	Ccna2	0.983
Cxcr4	Arrb2	0.978
Pxn	Fn1	0.979
Aurkb	Bub1	0.99
Aurka	Bub1	0.985
Syk	Fcgr1a	0.966
Atm	Chek2	0.999
Ftcd	Shmt1	0.965
ENSRNOG00000031579	Rps10l1	0.99
Cd63	Itgb1	0.985
Sele	Spn	0.984
Serping1	C1qa	0.953
Chtf18	Pola2	0.95
Pole2	Mcm2	0.996
Gtse1	Plk1	0.958
Ryr2	Fkbp1b	0.999
Bub1b	Ccna2	0.986
Myh7	Myl4	0.964
Pold1	Pole	0.996
Pkmyt1	Plk1	0.987
Grin3a	Grin1	0.969
Cenpu	Cenpi	0.976
Nfkbia	Relb	0.986
Ntrk3	Ntf3	0.999
Rps12	Bco2	0.981
Unc93b1	Tlr3	0.95
Chtf18	Pcna	0.983
Fbxo5	Cdc20	0.996
Cyfip1	Nckap1l	0.992
Timeless	Chek1	0.987
Tgfbr1	Mstn	0.982
Grik1	Grik5	0.959
Ripk1	Ripk3	0.992
Cdca8	Birc5	0.999
Abat	Gad2	0.998
Eme1	Rad51	0.967
Rps12	Rpsa	0.995
Dnajc3	Eif2ak2	0.978
Cenpf	Aspm	0.959
Ptgs1	AABR07054614.1	0.997
Vim	Casp6	0.965
Adam23	Lgi1	0.992
Cxcl1	Il6	0.953
Igf1	Itgb3	0.951
Mcm5	Cdc6	0.999
Shmt1	Mthfs	0.975
Col5a2	Col1a1	0.95
Casp8	Bid	0.995
Il18	Il18r1	0.999
Adm	Cfh	0.952
Lyn	Fcer1g	0.976
Sh3gl2	Dnm2	0.966
Cdk2	Cdkn3	0.986
Psme2	Psmb10	0.985
Ube2c	Ccna2	0.989
Tlr6	Tirap	0.98
Pxn	Itga9	0.957
Mcm6	Pola1	0.99
Nusap1	Ube2c	0.956
Ngfr	Shc1	0.958
Tln1	Itgb3	0.989
Mcm6	Ccna2	0.996
Crh	Ucn3	0.982
Cdk2	Cdt1	0.998
Birc3	Ripk2	0.975
Mapk11	Mapkapk3	0.984
Nlgn3	Dlg4	0.956
Nos1	Dlg4	0.998
Syk	Blnk	0.998
Nrp1	Vegfa	0.999
Trim25	Ddx58	0.996
Aurkb	Racgap1	0.955
Tirap	Irak2	0.959
Nos1	Ass1	0.992
Mcm4	Mcm3	0.999
Il6st	Il6r	0.996
Mad2l1	Cdca8	0.963
Bid	Bcl2a1	0.967
Acvr2a	Acvr1b	0.957
Myd88	Tlr1	0.973
Mcm3	Mcm10	0.994
Wdhd1	Mcm5	0.992
Grin2b	Dlg2	0.952
Cdt1	Mcm5	0.996
Kifc1	Prc1	0.954
Rap1b	Sipa1	0.97
Ncaph	Smc2	0.999
Rps12	Rps11	0.997
Tyrobp	Fcer1g	0.962
Lama4	Lamb1	0.972
Nfkbia	Nfkb1	0.996
Csf2rb	Csf2ra	0.994
Bak1	Bid	0.989
Il6st	Osm	0.985
Rps11	Rps28	0.991
Stat3	Tyk2	0.992
Mcm6	Mcm3	0.999
Cenpe	Cdca8	0.964
Tlr2	Vcan	0.972
Pmf1	Nsl1	0.95
Dctd	Tk1	0.974
Nrg1	Erbb4	0.999
Cdca3	Cdc20	0.958
Mgat4c	Mgat5b	0.997
Cacnb1	Cacna2d2	0.981
Fbn1	Furin	0.956
Xdh	Pnp	0.993
Cenpu	Cenpm	0.967
Lyn	Epor	0.981
Cacnb1	Cacnb2	0.954
Bub1b	Knl1	0.957
Aurka	Tacc3	0.993
Mad2l1	Trip13	0.994
Mcm4	Gins4	0.99
Vamp2	Stxbp1	0.995
Nek2l1	Bub1b	0.966
Rps2	ENSRNOG00000031579	0.979
Plk1	Birc5	0.951
Mcm2	Timeless	0.991
Was	Vav1	0.954
Mcm4	Mcm5	0.999
Arpc1b	Arpc5	0.999
Gna15	Plcb3	0.965
Syngap1	Grin2b	0.958
Tirap	Tlr9	0.969
Tpm4	Tnni3	0.965
Trem2	Apoe	0.98
Rplp0	Rpl11	0.992
Rad51c	Pole	0.955
Arpc1b	Arpc3	0.999
Dlg4	Grin2d	0.965
Comt	Ddc	0.983
Apaf1	Bcl2l2	0.955
Fn1	Itga9	0.968
Bard1	Rad51	0.953
Psmb9	Psme1	0.955
Nfkb1	Bcl3	0.988
Mcm3	Timeless	0.969
Oprk1	Pdyn	0.957
Cdk2	Pola1	0.957
Rps11	Rpl11	0.962
Cdt1	Mcm10	0.985
Cdc20	Birc5	0.955
Cdt1	Pcna	0.981
Igf1	Ghrl	0.958
Igf1	Mmp2	0.954
Tgfb1	Eng	0.958
Cdk2	Cdk6	0.964
Necap2	Necap1	0.981
Arhgef6	Pak3	0.986
Rplp0	Rpl18	0.991
Mcm3	Pold1	0.97
Abat	Aldh9a1	0.958
Usp1	Fanci	0.994
Nusap1	Ccna2	0.961
Rps2	Rps10l1	0.977
Rragd	Fnip2	0.963
Hjurp	Cenpa	0.975
Septin3	Septin2	0.964
Cd44	Hyal2	0.979
Cdt1	Mcm2	0.995
Rad54l	Rad51	0.97
Plppr2	Agpat2	0.958
Cd44	Fn1	0.997
Pttg1	Aurka	0.992
Grin2b	Dlg4	0.999
Rps11	Rpl18	0.973
Gnal	Adcy4	0.955
Dlgap1	Shank1	0.995
Adamts12	Adamts7	0.954
Il10ra	Tyk2	0.979
Irak4	Tirap	0.99
Aspm	Bub1	0.965
Cenpf	Bub1	0.985
Rpl10a	Rps12	0.954
Smc4	Smc2	0.999
Erbb4	Stat5a	0.994
Rap1b	Rap1gap	0.995
Rims1	Rab3a	0.99
Itgb1	Actb	0.972
Vav2	Rhog	0.979
Nlrc4	Nlrp1a	0.988
Bub1b	Cdc20	0.999
Cenpe	Ccna2	0.954
Rap1b	Apbb1ip	0.952
Pttg1	Plk1	0.991
Vav2	Syk	0.964
Ttk	Bub1	0.992
Cds2	Mboat1	0.977
Timp1	Mmp9	0.998
Ncf1	Cybb	0.999
Flrt3	Adgrl3	0.994
Rac2	Vav1	0.988
Pole2	Gins1	0.99
Entpd3	Rrm1	0.955
Chtf18	Pold1	0.953
Itgal	Icam1	0.999
Ncapg2	Smc2	0.988
Umps	Uck2	0.979
Bub1	Knl1	0.984
Dlgap5	Ttk	0.967
Tlr2	Cd14	0.987
Pola1	Pola2	0.999
Ptpn1	Itgb3	0.971
Igf1	Igfbp2	0.986
