# Supplementary material for: Investigation of the effects of Periplaneta americana (L.) extract on ischemic stroke based on combined multi-omics of gut microbiota
Source: Front Pharmacol. 2024 Nov 28;15:1429960. doi: 10.3389/fphar.2024.1429960 (PMC11638836; doi:10.3389/fphar.2024.1429960)
Supplement: Supplementary file 2 [file DataSheet1.zip › Correlation analysis/Statistical data.xls]

sample	Model3	Model1	Model2	PAS840H1	PAS840H2	PAS840H3	Sham1	Sham2	Sham3
Model3	1	0.9766722666589701	0.975023018222303	0.961831670483676	0.9896646408769161	0.9551882067263715	0.9685809174033806	0.9750313011095764	0.9595442713875508
Model1	0.9766722666589701	1	0.9834190217184723	0.9332719535927774	0.9628820448873299	0.9278605669874567	0.9339137615645672	0.9404162206941438	0.9315279760346737
Model2	0.975023018222303	0.9834190217184723	1	0.9509577904376139	0.9757210905786939	0.9381190134847366	0.9330694636712893	0.9437769774850261	0.943970145914813
PAS840H1	0.961831670483676	0.9332719535927774	0.9509577904376139	1	0.9865557362668024	0.9824199385477342	0.9760498181833689	0.983293874493634	0.9869899095915573
PAS840H2	0.9896646408769161	0.9628820448873299	0.9757210905786939	0.9865557362668024	1	0.9774797398344924	0.980081997984909	0.9891958540154488	0.9830746363064539
PAS840H3	0.9551882067263715	0.9278605669874567	0.9381190134847366	0.9824199385477342	0.9774797398344924	1	0.99151168377207	0.9819148073149776	0.997153141208629
Sham1	0.9685809174033806	0.9339137615645672	0.9330694636712893	0.9760498181833689	0.980081997984909	0.99151168377207	1	0.9915774001263037	0.9911785749241617
Sham2	0.9750313011095764	0.9404162206941438	0.9437769774850261	0.983293874493634	0.9891958540154488	0.9819148073149776	0.9915774001263037	1	0.9891074342341031
Sham3	0.9595442713875508	0.9315279760346737	0.943970145914813	0.9869899095915573	0.9830746363064539	0.997153141208629	0.9911785749241617	0.9891074342341031	1
