# Supplementary material for: Investigation of the effects of Periplaneta americana (L.) extract on ischemic stroke based on combined multi-omics of gut microbiota
Source: Front Pharmacol. 2024 Nov 28;15:1429960. doi: 10.3389/fphar.2024.1429960 (PMC11638836; doi:10.3389/fphar.2024.1429960)
Supplement: Supplementary file 2 [file DataSheet1.zip › Differentially expressed gene/data.xls]

Model_vs_PAS840H	PAS840H_vs_Sham	Model_vs_Sham
ENSRNOG00000065735	ENSRNOG00000043465	ENSRNOG00000001959
ENSRNOG00000001414	ENSRNOG00000013681	ENSRNOG00000036834
ENSRNOG00000040287	ENSRNOG00000029980	ENSRNOG00000008759
ENSRNOG00000028016	ENSRNOG00000070632	ENSRNOG00000017869
ENSRNOG00000004179	ENSRNOG00000021256	ENSRNOG00000033444
ENSRNOG00000028015	ENSRNOG00000018606	ENSRNOG00000010208
ENSRNOG00000003895	ENSRNOG00000005392	ENSRNOG00000051235
ENSRNOG00000037931	ENSRNOG00000004805	ENSRNOG00000005809
ENSRNOG00000047473	ENSRNOG00000021663	ENSRNOG00000019542
ENSRNOG00000036834	ENSRNOG00000024837	ENSRNOG00000006094
ENSRNOG00000010208	ENSRNOG00000030016	ENSRNOG00000021644
ENSRNOG00000029191	ENSRNOG00000014367	ENSRNOG00000006979
ENSRNOG00000059947	ENSRNOG00000018163	ENSRNOG00000023334
ENSRNOG00000022426	ENSRNOG00000019422	ENSRNOG00000006314
ENSRNOG00000019440	ENSRNOG00000059479	ENSRNOG00000043044
ENSRNOG00000012723	ENSRNOG00000028417	ENSRNOG00000031743
ENSRNOG00000004444	ENSRNOG00000007607	ENSRNOG00000022256
ENSRNOG00000024382	ENSRNOG00000037476	ENSRNOG00000001414
ENSRNOG00000005809	ENSRNOG00000010188	ENSRNOG00000004444
ENSRNOG00000021345	ENSRNOG00000009206	ENSRNOG00000059097
ENSRNOG00000004229	ENSRNOG00000024120	ENSRNOG00000003217
ENSRNOG00000010516	ENSRNOG00000008169	ENSRNOG00000046254
ENSRNOG00000005935	ENSRNOG00000020009	ENSRNOG00000010266
ENSRNOG00000008180	ENSRNOG00000014714	ENSRNOG00000005935
ENSRNOG00000017680	ENSRNOG00000005964	ENSRNOG00000065735
ENSRNOG00000034031	ENSRNOG00000012942	ENSRNOG00000012881
ENSRNOG00000016219	ENSRNOG00000021102	ENSRNOG00000025051
ENSRNOG00000027433	ENSRNOG00000007387	ENSRNOG00000043465
ENSRNOG00000003453	ENSRNOG00000007907	ENSRNOG00000028814
ENSRNOG00000043044	ENSRNOG00000003741	ENSRNOG00000028016
ENSRNOG00000033192	ENSRNOG00000059406	ENSRNOG00000024382
ENSRNOG00000025051	ENSRNOG00000006972	ENSRNOG00000029658
ENSRNOG00000000818	ENSRNOG00000016343	ENSRNOG00000040287
ENSRNOG00000014956	ENSRNOG00000018969	ENSRNOG00000047349
ENSRNOG00000050841	ENSRNOG00000048187	ENSRNOG00000005457
ENSRNOG00000029682	ENSRNOG00000014215	ENSRNOG00000007539
ENSRNOG00000002408	ENSRNOG00000064052	ENSRNOG00000001425
ENSRNOG00000063244	ENSRNOG00000010888	ENSRNOG00000021424
ENSRNOG00000046076	ENSRNOG00000015155	ENSRNOG00000021345
ENSRNOG00000011821	ENSRNOG00000004756	ENSRNOG00000027037
ENSRNOG00000019542	ENSRNOG00000019447	ENSRNOG00000036604
ENSRNOG00000017328	ENSRNOG00000015357	ENSRNOG00000014956
ENSRNOG00000045558	ENSRNOG00000007528	ENSRNOG00000006116
ENSRNOG00000020206	ENSRNOG00000049768	ENSRNOG00000017414
ENSRNOG00000012109	ENSRNOG00000015691	ENSRNOG00000022822
ENSRNOG00000065633	ENSRNOG00000016244	ENSRNOG00000017680
ENSRNOG00000000187	ENSRNOG00000007687	ENSRNOG00000020699
ENSRNOG00000020465	ENSRNOG00000017406	ENSRNOG00000018681
ENSRNOG00000009533	ENSRNOG00000025121	ENSRNOG00000022839
ENSRNOG00000031222	ENSRNOG00000002097	ENSRNOG00000003745
ENSRNOG00000057451	ENSRNOG00000003066	ENSRNOG00000059900
ENSRNOG00000009912	ENSRNOG00000006037	ENSRNOG00000033192
ENSRNOG00000047349	ENSRNOG00000047473	ENSRNOG00000005284
ENSRNOG00000038066	ENSRNOG00000018242	ENSRNOG00000043416
ENSRNOG00000015496	ENSRNOG00000051905	ENSRNOG00000015078
ENSRNOG00000009735	ENSRNOG00000006231	ENSRNOG00000029682
ENSRNOG00000001704	ENSRNOG00000043085	ENSRNOG00000001187
ENSRNOG00000010266	ENSRNOG00000055103	ENSRNOG00000063847
ENSRNOG00000030930	ENSRNOG00000001173	ENSRNOG00000012109
ENSRNOG00000026306	ENSRNOG00000030920	ENSRNOG00000013309
ENSRNOG00000011205	ENSRNOG00000018122	ENSRNOG00000021474
ENSRNOG00000008588	ENSRNOG00000008666	ENSRNOG00000015441
ENSRNOG00000016863	ENSRNOG00000038686	ENSRNOG00000000105
ENSRNOG00000018200	ENSRNOG00000014363	ENSRNOG00000056947
ENSRNOG00000002425	ENSRNOG00000022921	ENSRNOG00000020679
ENSRNOG00000011459	ENSRNOG00000007637	ENSRNOG00000006384
ENSRNOG00000002657	ENSRNOG00000012371	ENSRNOG00000065219
ENSRNOG00000062806	ENSRNOG00000024657	ENSRNOG00000031138
ENSRNOG00000019447	ENSRNOG00000001516	ENSRNOG00000002968
ENSRNOG00000017819	ENSRNOG00000013610	ENSRNOG00000002657
ENSRNOG00000066325	ENSRNOG00000015493	ENSRNOG00000013902
ENSRNOG00000001752	ENSRNOG00000011200	ENSRNOG00000020401
ENSRNOG00000015835	ENSRNOG00000013312	ENSRNOG00000029756
ENSRNOG00000005620	ENSRNOG00000002773	ENSRNOG00000012723
ENSRNOG00000004217	ENSRNOG00000065081	ENSRNOG00000031312
ENSRNOG00000012481	ENSRNOG00000069314	ENSRNOG00000011459
ENSRNOG00000006094	ENSRNOG00000017659	ENSRNOG00000004117
ENSRNOG00000007044	ENSRNOG00000010053	ENSRNOG00000019435
ENSRNOG00000038746	ENSRNOG00000049949	ENSRNOG00000021745
ENSRNOG00000013902	ENSRNOG00000002911	ENSRNOG00000002540
ENSRNOG00000010513	ENSRNOG00000021140	ENSRNOG00000010688
ENSRNOG00000012965	ENSRNOG00000067479	ENSRNOG00000062731
ENSRNOG00000008759	ENSRNOG00000054458	ENSRNOG00000003895
ENSRNOG00000023005	ENSRNOG00000004899	ENSRNOG00000009157
ENSRNOG00000049918	ENSRNOG00000017987	ENSRNOG00000000456
ENSRNOG00000066958	ENSRNOG00000023446	ENSRNOG00000008465
ENSRNOG00000052407	ENSRNOG00000010128	ENSRNOG00000029191
ENSRNOG00000059461	ENSRNOG00000005278	ENSRNOG00000018712
ENSRNOG00000019141	ENSRNOG00000006397	ENSRNOG00000032240
ENSRNOG00000010131	ENSRNOG00000006850	ENSRNOG00000024159
ENSRNOG00000010261	ENSRNOG00000019321	ENSRNOG00000011032
ENSRNOG00000056714	ENSRNOG00000066703	ENSRNOG00000000459
ENSRNOG00000043416	ENSRNOG00000021067	ENSRNOG00000039759
ENSRNOG00000068923	ENSRNOG00000005049	ENSRNOG00000004731
ENSRNOG00000005126	ENSRNOG00000030019	ENSRNOG00000007993
ENSRNOG00000019838	ENSRNOG00000000781	ENSRNOG00000000137
ENSRNOG00000023214	ENSRNOG00000000579	ENSRNOG00000023463
ENSRNOG00000055365	ENSRNOG00000050767	ENSRNOG00000037198
ENSRNOG00000018566	ENSRNOG00000056457	ENSRNOG00000066958
ENSRNOG00000038722	ENSRNOG00000015036	ENSRNOG00000023400
ENSRNOG00000029556	ENSRNOG00000004423	ENSRNOG00000014006
ENSRNOG00000015089	ENSRNOG00000011550	ENSRNOG00000037113
ENSRNOG00000023830	ENSRNOG00000016866	ENSRNOG00000026653
ENSRNOG00000013101	ENSRNOG00000057044	ENSRNOG00000046191
ENSRNOG00000024159	ENSRNOG00000000640	ENSRNOG00000070575
ENSRNOG00000038835	ENSRNOG00000011000	ENSRNOG00000002470
ENSRNOG00000006278	ENSRNOG00000026055	ENSRNOG00000058842
ENSRNOG00000054217	ENSRNOG00000018827	ENSRNOG00000016852
ENSRNOG00000004155	ENSRNOG00000004179	ENSRNOG00000015719
ENSRNOG00000023628	ENSRNOG00000002212	ENSRNOG00000065590
ENSRNOG00000065590	ENSRNOG00000005457	ENSRNOG00000005378
ENSRNOG00000019620	ENSRNOG00000006118	ENSRNOG00000036661
ENSRNOG00000014294	ENSRNOG00000014007	ENSRNOG00000010516
ENSRNOG00000031397	ENSRNOG00000000906	ENSRNOG00000008180
ENSRNOG00000010597	ENSRNOG00000007970	ENSRNOG00000048222
ENSRNOG00000021031	ENSRNOG00000037687	ENSRNOG00000029662
ENSRNOG00000003313	ENSRNOG00000065528	ENSRNOG00000037563
ENSRNOG00000055939	ENSRNOG00000001728	ENSRNOG00000021412
ENSRNOG00000021062	ENSRNOG00000007645	ENSRNOG00000029342
ENSRNOG00000032381	ENSRNOG00000019203	ENSRNOG00000007036
ENSRNOG00000002520	ENSRNOG00000003510	ENSRNOG00000038835
ENSRNOG00000013748	ENSRNOG00000022523	ENSRNOG00000019270
ENSRNOG00000033844	ENSRNOG00000015719	ENSRNOG00000057221
ENSRNOG00000023312	ENSRNOG00000047436	ENSRNOG00000007412
ENSRNOG00000046121	ENSRNOG00000017118	ENSRNOG00000020884
ENSRNOG00000015393	ENSRNOG00000021225	ENSRNOG00000001752
ENSRNOG00000039754	ENSRNOG00000010688	ENSRNOG00000050697
ENSRNOG00000022822	ENSRNOG00000068909	ENSRNOG00000009054
ENSRNOG00000005853	ENSRNOG00000003296	ENSRNOG00000004063
ENSRNOG00000046548	ENSRNOG00000027658	ENSRNOG00000023546
ENSRNOG00000012611	ENSRNOG00000010694	ENSRNOG00000016367
ENSRNOG00000020557	ENSRNOG00000031232	ENSRNOG00000029386
ENSRNOG00000015297	ENSRNOG00000029165	ENSRNOG00000008246
ENSRNOG00000011774	ENSRNOG00000012989	ENSRNOG00000014653
ENSRNOG00000005275	ENSRNOG00000005450	ENSRNOG00000013306
ENSRNOG00000019387	ENSRNOG00000001785	ENSRNOG00000005214
ENSRNOG00000062480	ENSRNOG00000042929	ENSRNOG00000008736
ENSRNOG00000003745	ENSRNOG00000013938	ENSRNOG00000026662
ENSRNOG00000027859	ENSRNOG00000008865	ENSRNOG00000022426
ENSRNOG00000020849	ENSRNOG00000030759	ENSRNOG00000018247
ENSRNOG00000050430	ENSRNOG00000048321	ENSRNOG00000010951
ENSRNOG00000021644	ENSRNOG00000020013	ENSRNOG00000017939
ENSRNOG00000009347	ENSRNOG00000013213	ENSRNOG00000028768
ENSRNOG00000018141	ENSRNOG00000031397	ENSRNOG00000010513
ENSRNOG00000020444	ENSRNOG00000017072	ENSRNOG00000021243
ENSRNOG00000028872	ENSRNOG00000020650	ENSRNOG00000020716
ENSRNOG00000002660	ENSRNOG00000019350	ENSRNOG00000016733
ENSRNOG00000020991	ENSRNOG00000008447	ENSRNOG00000009912
ENSRNOG00000013309	ENSRNOG00000034190	ENSRNOG00000010131
ENSRNOG00000048449	ENSRNOG00000064612	ENSRNOG00000012965
ENSRNOG00000056786	ENSRNOG00000055185	ENSRNOG00000000457
ENSRNOG00000032729	ENSRNOG00000050841	ENSRNOG00000000818
ENSRNOG00000000708	ENSRNOG00000068351	ENSRNOG00000050547
ENSRNOG00000046159	ENSRNOG00000017939	ENSRNOG00000037331
ENSRNOG00000027658	ENSRNOG00000057031	ENSRNOG00000015894
ENSRNOG00000011659	ENSRNOG00000001297	ENSRNOG00000002827
ENSRNOG00000023910	ENSRNOG00000033942	ENSRNOG00000012172
ENSRNOG00000000335	ENSRNOG00000018938	ENSRNOG00000016872
ENSRNOG00000030118	ENSRNOG00000000525	ENSRNOG00000021031
ENSRNOG00000015024	ENSRNOG00000017002	ENSRNOG00000019440
ENSRNOG00000027739	ENSRNOG00000011631	ENSRNOG00000012481
ENSRNOG00000050697	ENSRNOG00000030269	ENSRNOG00000052080
ENSRNOG00000027233	ENSRNOG00000008480	ENSRNOG00000006828
ENSRNOG00000007089	ENSRNOG00000058470	ENSRNOG00000042753
ENSRNOG00000004149	ENSRNOG00000028348	ENSRNOG00000014227
ENSRNOG00000014975	ENSRNOG00000047457	ENSRNOG00000010803
ENSRNOG00000070614	ENSRNOG00000015049	ENSRNOG00000042353
ENSRNOG00000014832	ENSRNOG00000061160	ENSRNOG00000014202
ENSRNOG00000017874	ENSRNOG00000062731	ENSRNOG00000010897
ENSRNOG00000023458	ENSRNOG00000026392	ENSRNOG00000007364
ENSRNOG00000002161	ENSRNOG00000014143	ENSRNOG00000002773
ENSRNOG00000062279	ENSRNOG00000021670	ENSRNOG00000017060
ENSRNOG00000053430	ENSRNOG00000004229	ENSRNOG00000004367
ENSRNOG00000061403	ENSRNOG00000004100	ENSRNOG00000006778
ENSRNOG00000016852	ENSRNOG00000003486	ENSRNOG00000030930
ENSRNOG00000014117	ENSRNOG00000040266	ENSRNOG00000023389
ENSRNOG00000020807	ENSRNOG00000004443	ENSRNOG00000020009
ENSRNOG00000011954	ENSRNOG00000025641	ENSRNOG00000011821
ENSRNOG00000018337	ENSRNOG00000034177	ENSRNOG00000020746
ENSRNOG00000048660	ENSRNOG00000003313	ENSRNOG00000011205
ENSRNOG00000000991	ENSRNOG00000032884	ENSRNOG00000004500
ENSRNOG00000010319	ENSRNOG00000007300	ENSRNOG00000017803
ENSRNOG00000014653	ENSRNOG00000023389	ENSRNOG00000001173
ENSRNOG00000042353	ENSRNOG00000008257	ENSRNOG00000047450
ENSRNOG00000024349	ENSRNOG00000018850	ENSRNOG00000006037
ENSRNOG00000019357	ENSRNOG00000006471	ENSRNOG00000000187
ENSRNOG00000000824	ENSRNOG00000039698	ENSRNOG00000008144
ENSRNOG00000000515	ENSRNOG00000027859	ENSRNOG00000016962
ENSRNOG00000011400	ENSRNOG00000022691	ENSRNOG00000011000
ENSRNOG00000019281	ENSRNOG00000057256	ENSRNOG00000000991
ENSRNOG00000014686	ENSRNOG00000070831	ENSRNOG00000046834
ENSRNOG00000038881	ENSRNOG00000019138	ENSRNOG00000003386
ENSRNOG00000057347	ENSRNOG00000009565	ENSRNOG00000009882
ENSRNOG00000010951	ENSRNOG00000051619	ENSRNOG00000033747
ENSRNOG00000021161	ENSRNOG00000000010	ENSRNOG00000002626
ENSRNOG00000000700	ENSRNOG00000031607	ENSRNOG00000018092
ENSRNOG00000016334	ENSRNOG00000007707	ENSRNOG00000009822
ENSRNOG00000009005	ENSRNOG00000002092	ENSRNOG00000002045
ENSRNOG00000006079	ENSRNOG00000025725	ENSRNOG00000061595
ENSRNOG00000024114	ENSRNOG00000010635	ENSRNOG00000000699
ENSRNOG00000017869	ENSRNOG00000020770	ENSRNOG00000048449
ENSRNOG00000012620	ENSRNOG00000017198	ENSRNOG00000030269
ENSRNOG00000001528	ENSRNOG00000070420	ENSRNOG00000004280
ENSRNOG00000008463	ENSRNOG00000006204	ENSRNOG00000013886
ENSRNOG00000029871	ENSRNOG00000004155	ENSRNOG00000008615
ENSRNOG00000020657	ENSRNOG00000002158	ENSRNOG00000003480
ENSRNOG00000011032	ENSRNOG00000018681	ENSRNOG00000020465
ENSRNOG00000015441	ENSRNOG00000021063	ENSRNOG00000068001
ENSRNOG00000020884	ENSRNOG00000018461	ENSRNOG00000008565
ENSRNOG00000006460	ENSRNOG00000023643	ENSRNOG00000011160
ENSRNOG00000062454	ENSRNOG00000019472	ENSRNOG00000038722
ENSRNOG00000065488	ENSRNOG00000001715	ENSRNOG00000057451
ENSRNOG00000023935	ENSRNOG00000025527	ENSRNOG00000000528
ENSRNOG00000017469	ENSRNOG00000014061	ENSRNOG00000017980
ENSRNOG00000024390	ENSRNOG00000008837	ENSRNOG00000038955
ENSRNOG00000002592	ENSRNOG00000039323	ENSRNOG00000018087
ENSRNOG00000012172	ENSRNOG00000027831	ENSRNOG00000063679
ENSRNOG00000016525	ENSRNOG00000007552	ENSRNOG00000017874
ENSRNOG00000038955	ENSRNOG00000019317	ENSRNOG00000020657
ENSRNOG00000002045	ENSRNOG00000002391	ENSRNOG00000033653
ENSRNOG00000057827	ENSRNOG00000023803	ENSRNOG00000032844
ENSRNOG00000010320	ENSRNOG00000001309	ENSRNOG00000006227
ENSRNOG00000028801	ENSRNOG00000023935	ENSRNOG00000023708
ENSRNOG00000004752	ENSRNOG00000001392	ENSRNOG00000049994
ENSRNOG00000001201	ENSRNOG00000049583	ENSRNOG00000018517
ENSRNOG00000028097	ENSRNOG00000002202	ENSRNOG00000028156
ENSRNOG00000004111	ENSRNOG00000065273	ENSRNOG00000048161
ENSRNOG00000020193	ENSRNOG00000032396	ENSRNOG00000005620
ENSRNOG00000050547	ENSRNOG00000064205	ENSRNOG00000001224
ENSRNOG00000069633	ENSRNOG00000000956	ENSRNOG00000038746
ENSRNOG00000056219	ENSRNOG00000019128	ENSRNOG00000000568
ENSRNOG00000045779	ENSRNOG00000013162	ENSRNOG00000011774
ENSRNOG00000014025	ENSRNOG00000009450	ENSRNOG00000013578
ENSRNOG00000037853	ENSRNOG00000001706	ENSRNOG00000037838
ENSRNOG00000006116	ENSRNOG00000014452	ENSRNOG00000001908
ENSRNOG00000000855	ENSRNOG00000062806	ENSRNOG00000014758
ENSRNOG00000020679	ENSRNOG00000048169	ENSRNOG00000010252
ENSRNOG00000024762	ENSRNOG00000012991	ENSRNOG00000031287
ENSRNOG00000000307	ENSRNOG00000000873	ENSRNOG00000000704
ENSRNOG00000024641	ENSRNOG00000012061	ENSRNOG00000059479
ENSRNOG00000061230	ENSRNOG00000029911	ENSRNOG00000020650
ENSRNOG00000019270	ENSRNOG00000065219	ENSRNOG00000066111
ENSRNOG00000020845	ENSRNOG00000016490	ENSRNOG00000001368
ENSRNOG00000014290	ENSRNOG00000011548	ENSRNOG00000021199
ENSRNOG00000049020	ENSRNOG00000042394	ENSRNOG00000006548
ENSRNOG00000047931	ENSRNOG00000012556	ENSRNOG00000050430
ENSRNOG00000010549	ENSRNOG00000013321	ENSRNOG00000013282
ENSRNOG00000066876	ENSRNOG00000005705	ENSRNOG00000018509
ENSRNOG00000002349	ENSRNOG00000069157	ENSRNOG00000018414
ENSRNOG00000025518	ENSRNOG00000011160	ENSRNOG00000039754
ENSRNOG00000063373	ENSRNOG00000002800	ENSRNOG00000029165
ENSRNOG00000005662	ENSRNOG00000021513	ENSRNOG00000015691
ENSRNOG00000021243	ENSRNOG00000004641	ENSRNOG00000009288
ENSRNOG00000016505	ENSRNOG00000017712	ENSRNOG00000015603
ENSRNOG00000019179	ENSRNOG00000027724	ENSRNOG00000065208
ENSRNOG00000018371	ENSRNOG00000022533	ENSRNOG00000016541
ENSRNOG00000010278	ENSRNOG00000017759	ENSRNOG00000007089
ENSRNOG00000020424	ENSRNOG00000018712	ENSRNOG00000003170
ENSRNOG00000026866	ENSRNOG00000016999	ENSRNOG00000007679
ENSRNOG00000010747	ENSRNOG00000015397	ENSRNOG00000023643
ENSRNOG00000013128	ENSRNOG00000005185	ENSRNOG00000008656
ENSRNOG00000013668	ENSRNOG00000002217	ENSRNOG00000002403
ENSRNOG00000009369	ENSRNOG00000002812	ENSRNOG00000061403
ENSRNOG00000037146	ENSRNOG00000047656	ENSRNOG00000004726
ENSRNOG00000004367	ENSRNOG00000021547	ENSRNOG00000013658
ENSRNOG00000009342	ENSRNOG00000007600	ENSRNOG00000001431
ENSRNOG00000021424	ENSRNOG00000069835	ENSRNOG00000011054
ENSRNOG00000008639	ENSRNOG00000002469	ENSRNOG00000005278
ENSRNOG00000001425	ENSRNOG00000026091	ENSRNOG00000000824
ENSRNOG00000018384	ENSRNOG00000019495	ENSRNOG00000007607
ENSRNOG00000015306	ENSRNOG00000010899	ENSRNOG00000022635
ENSRNOG00000007350	ENSRNOG00000049853	ENSRNOG00000014046
ENSRNOG00000000655	ENSRNOG00000028708	ENSRNOG00000049456
ENSRNOG00000065509	ENSRNOG00000010011	ENSRNOG00000047466
ENSRNOG00000010805	ENSRNOG00000046276	ENSRNOG00000013948
ENSRNOG00000001224	ENSRNOG00000025042	ENSRNOG00000005018
ENSRNOG00000020726	ENSRNOG00000012742	ENSRNOG00000005049
ENSRNOG00000027944	ENSRNOG00000012995	ENSRNOG00000014117
ENSRNOG00000008602	ENSRNOG00000011321	ENSRNOG00000015297
ENSRNOG00000059474	ENSRNOG00000000811	ENSRNOG00000054695
ENSRNOG00000031312	ENSRNOG00000004679	ENSRNOG00000028436
ENSRNOG00000020699	ENSRNOG00000016826	ENSRNOG00000024479
ENSRNOG00000046191	ENSRNOG00000009354	ENSRNOG00000023428
ENSRNOG00000005550	ENSRNOG00000007477	ENSRNOG00000000638
ENSRNOG00000003975	ENSRNOG00000025415	ENSRNOG00000010448
ENSRNOG00000004500	ENSRNOG00000060179	ENSRNOG00000062783
ENSRNOG00000028348	ENSRNOG00000021731	ENSRNOG00000050983
ENSRNOG00000064385	ENSRNOG00000020173	ENSRNOG00000014125
ENSRNOG00000004676	ENSRNOG00000049099	ENSRNOG00000054217
ENSRNOG00000017568	ENSRNOG00000031669	ENSRNOG00000007636
ENSRNOG00000049943	ENSRNOG00000023628	ENSRNOG00000024818
ENSRNOG00000007650	ENSRNOG00000036865	ENSRNOG00000027871
ENSRNOG00000031058	ENSRNOG00000000559	ENSRNOG00000031930
ENSRNOG00000060687	ENSRNOG00000068106	ENSRNOG00000003283
ENSRNOG00000031598	ENSRNOG00000010597	ENSRNOG00000002040
ENSRNOG00000006828	ENSRNOG00000005934	ENSRNOG00000000655
ENSRNOG00000049099	ENSRNOG00000012259	ENSRNOG00000018406
ENSRNOG00000014083	ENSRNOG00000067926	ENSRNOG00000020182
ENSRNOG00000004726	ENSRNOG00000011815	ENSRNOG00000006911
ENSRNOG00000010252	ENSRNOG00000013290	ENSRNOG00000048315
ENSRNOG00000026110	ENSRNOG00000001152	ENSRNOG00000014647
ENSRNOG00000039668	ENSRNOG00000023561	ENSRNOG00000012273
ENSRNOG00000001079	ENSRNOG00000069878	ENSRNOG00000006932
ENSRNOG00000006940	ENSRNOG00000015812	ENSRNOG00000020206
ENSRNOG00000005180	ENSRNOG00000037146	ENSRNOG00000006204
ENSRNOG00000000137	ENSRNOG00000004861	ENSRNOG00000029912
ENSRNOG00000067162	ENSRNOG00000032941	ENSRNOG00000005565
ENSRNOG00000047002	ENSRNOG00000008246	ENSRNOG00000010834
ENSRNOG00000013953	ENSRNOG00000065633	ENSRNOG00000001309
ENSRNOG00000010448	ENSRNOG00000019851	ENSRNOG00000001375
ENSRNOG00000057058	ENSRNOG00000005109	ENSRNOG00000056219
ENSRNOG00000010331	ENSRNOG00000033564	ENSRNOG00000049714
ENSRNOG00000047714	ENSRNOG00000001701	ENSRNOG00000043350
ENSRNOG00000053889	ENSRNOG00000004713	ENSRNOG00000005438
ENSRNOG00000048295	ENSRNOG00000013647	ENSRNOG00000013213
ENSRNOG00000001908	ENSRNOG00000002488	ENSRNOG00000070397
ENSRNOG00000013162	ENSRNOG00000059827	ENSRNOG00000005934
ENSRNOG00000004479	ENSRNOG00000016733	ENSRNOG00000010947
ENSRNOG00000037620	ENSRNOG00000005960	ENSRNOG00000003716
ENSRNOG00000043513	ENSRNOG00000037409	ENSRNOG00000000485
ENSRNOG00000063726	ENSRNOG00000047699	ENSRNOG00000001704
ENSRNOG00000048462	ENSRNOG00000019009	ENSRNOG00000000195
ENSRNOG00000014125	ENSRNOG00000036692	ENSRNOG00000018566
ENSRNOG00000012881	ENSRNOG00000009949	ENSRNOG00000022921
ENSRNOG00000026577	ENSRNOG00000033299	ENSRNOG00000007415
ENSRNOG00000012804	ENSRNOG00000010158	ENSRNOG00000063244
ENSRNOG00000029147	ENSRNOG00000025115	ENSRNOG00000036829
ENSRNOG00000018267	ENSRNOG00000017539	ENSRNOG00000020652
ENSRNOG00000001311	ENSRNOG00000066798	ENSRNOG00000000693
ENSRNOG00000029756	ENSRNOG00000038916	ENSRNOG00000001516
ENSRNOG00000010645	ENSRNOG00000000341	ENSRNOG00000011762
ENSRNOG00000033881	ENSRNOG00000008644	ENSRNOG00000005067
ENSRNOG00000004273	ENSRNOG00000025781	ENSRNOG00000047606
ENSRNOG00000054251	ENSRNOG00000003897	ENSRNOG00000023005
ENSRNOG00000021242	ENSRNOG00000012436	ENSRNOG00000056012
ENSRNOG00000029662	ENSRNOG00000027767	ENSRNOG00000064385
ENSRNOG00000055496	ENSRNOG00000038999	ENSRNOG00000001548
ENSRNOG00000011054	ENSRNOG00000015975	ENSRNOG00000019311
ENSRNOG00000007412	ENSRNOG00000018371	ENSRNOG00000033837
ENSRNOG00000063676	ENSRNOG00000020951	ENSRNOG00000000129
ENSRNOG00000026861	ENSRNOG00000018110	ENSRNOG00000031536
ENSRNOG00000036865	ENSRNOG00000005284	ENSRNOG00000023628
ENSRNOG00000006167	ENSRNOG00000037310	ENSRNOG00000052407
ENSRNOG00000026662	ENSRNOG00000056553	ENSRNOG00000033608
ENSRNOG00000018740	ENSRNOG00000003357	ENSRNOG00000000441
ENSRNOG00000007584	ENSRNOG00000022697	ENSRNOG00000002161
ENSRNOG00000008816	ENSRNOG00000009540	ENSRNOG00000009571
ENSRNOG00000017625	ENSRNOG00000048751	ENSRNOG00000018385
ENSRNOG00000062686	ENSRNOG00000063808	ENSRNOG00000013987
ENSRNOG00000013791	ENSRNOG00000019584	ENSRNOG00000023830
ENSRNOG00000015329	ENSRNOG00000011292	ENSRNOG00000021161
ENSRNOG00000013634	ENSRNOG00000029543	ENSRNOG00000016525
ENSRNOG00000005565	ENSRNOG00000001474	ENSRNOG00000003841
ENSRNOG00000004280	ENSRNOG00000043304	ENSRNOG00000054371
ENSRNOG00000049075	ENSRNOG00000011346	ENSRNOG00000012698
ENSRNOG00000017803	ENSRNOG00000064836	ENSRNOG00000056786
ENSRNOG00000006932	ENSRNOG00000018092	ENSRNOG00000021540
ENSRNOG00000012640	ENSRNOG00000021242	ENSRNOG00000001216
ENSRNOG00000011705	ENSRNOG00000050205	ENSRNOG00000007104
ENSRNOG00000031163	ENSRNOG00000060020	ENSRNOG00000056944
ENSRNOG00000014172	ENSRNOG00000045560	ENSRNOG00000010188
ENSRNOG00000025235	ENSRNOG00000003736	ENSRNOG00000013781
ENSRNOG00000033617	ENSRNOG00000031126	ENSRNOG00000037793
ENSRNOG00000014550	ENSRNOG00000005798	ENSRNOG00000010966
ENSRNOG00000009570	ENSRNOG00000024923	ENSRNOG00000016167
ENSRNOG00000008936	ENSRNOG00000023077	ENSRNOG00000028896
ENSRNOG00000020182	ENSRNOG00000020084	ENSRNOG00000057315
ENSRNOG00000014479	ENSRNOG00000059507	ENSRNOG00000037620
ENSRNOG00000058337	ENSRNOG00000004624	ENSRNOG00000016196
ENSRNOG00000001422	ENSRNOG00000049714	ENSRNOG00000028015
ENSRNOG00000016640	ENSRNOG00000017477	ENSRNOG00000013389
ENSRNOG00000000815	ENSRNOG00000005806	ENSRNOG00000007048
ENSRNOG00000053498	ENSRNOG00000065780	ENSRNOG00000031855
ENSRNOG00000013014	ENSRNOG00000005956	ENSRNOG00000046949
ENSRNOG00000011156	ENSRNOG00000012235	ENSRNOG00000007014
ENSRNOG00000061928	ENSRNOG00000046163	ENSRNOG00000012640
ENSRNOG00000001575	ENSRNOG00000001229	ENSRNOG00000013036
ENSRNOG00000049491	ENSRNOG00000052354	ENSRNOG00000018982
ENSRNOG00000021199	ENSRNOG00000012840	ENSRNOG00000024310
ENSRNOG00000007300	ENSRNOG00000011568	ENSRNOG00000012628
ENSRNOG00000010362	ENSRNOG00000052499	ENSRNOG00000013387
ENSRNOG00000009181	ENSRNOG00000017893	ENSRNOG00000008423
ENSRNOG00000002040	ENSRNOG00000061739	ENSRNOG00000011646
ENSRNOG00000013987	ENSRNOG00000029242	ENSRNOG00000020277
ENSRNOG00000047339	ENSRNOG00000054695	ENSRNOG00000046159
ENSRNOG00000027156	ENSRNOG00000048230	ENSRNOG00000029195
ENSRNOG00000017093	ENSRNOG00000033434	ENSRNOG00000045816
ENSRNOG00000002309	ENSRNOG00000020684	ENSRNOG00000013681
ENSRNOG00000068001	ENSRNOG00000029478	ENSRNOG00000051706
ENSRNOG00000016367	ENSRNOG00000013324	ENSRNOG00000020726
ENSRNOG00000023428	ENSRNOG00000020621	ENSRNOG00000005369
ENSRNOG00000028198	ENSRNOG00000005906	ENSRNOG00000014294
ENSRNOG00000004937	ENSRNOG00000021104	ENSRNOG00000019422
ENSRNOG00000001514	ENSRNOG00000010997	ENSRNOG00000018784
ENSRNOG00000000521	ENSRNOG00000057616	ENSRNOG00000010522
ENSRNOG00000003929	ENSRNOG00000033490	ENSRNOG00000020845
ENSRNOG00000010938	ENSRNOG00000016977	ENSRNOG00000015496
ENSRNOG00000011373	ENSRNOG00000008680	ENSRNOG00000019281
ENSRNOG00000007570	ENSRNOG00000006979	ENSRNOG00000009005
ENSRNOG00000015956	ENSRNOG00000023557	ENSRNOG00000014079
ENSRNOG00000043215	ENSRNOG00000018336	ENSRNOG00000012228
ENSRNOG00000006470	ENSRNOG00000009227	ENSRNOG00000004217
ENSRNOG00000050395	ENSRNOG00000005853	ENSRNOG00000025584
ENSRNOG00000028896	ENSRNOG00000022242	ENSRNOG00000003241
ENSRNOG00000028036	ENSRNOG00000052224	ENSRNOG00000055650
ENSRNOG00000005037	ENSRNOG00000018330	ENSRNOG00000054204
ENSRNOG00000039924	ENSRNOG00000069239	ENSRNOG00000032381
ENSRNOG00000000441	ENSRNOG00000018346	ENSRNOG00000018399
ENSRNOG00000024065	ENSRNOG00000004540	ENSRNOG00000011659
ENSRNOG00000012988	ENSRNOG00000009577	ENSRNOG00000016225
ENSRNOG00000007133	ENSRNOG00000018106	ENSRNOG00000063866
ENSRNOG00000015416	ENSRNOG00000024818	ENSRNOG00000019357
ENSRNOG00000062645	ENSRNOG00000002862	ENSRNOG00000050767
ENSRNOG00000054964	ENSRNOG00000056944	ENSRNOG00000033434
ENSRNOG00000037563	ENSRNOG00000030467	ENSRNOG00000047367
ENSRNOG00000007679	ENSRNOG00000043416	ENSRNOG00000016831
ENSRNOG00000011518	ENSRNOG00000052981	ENSRNOG00000060123
ENSRNOG00000007036	ENSRNOG00000003069	ENSRNOG00000014504
ENSRNOG00000022800	ENSRNOG00000057315	ENSRNOG00000002312
ENSRNOG00000012284	ENSRNOG00000015072	ENSRNOG00000011947
ENSRNOG00000036689	ENSRNOG00000019648	ENSRNOG00000013014
ENSRNOG00000028768	ENSRNOG00000011954	ENSRNOG00000007682
ENSRNOG00000045844	ENSRNOG00000006709	ENSRNOG00000027739
ENSRNOG00000021589	ENSRNOG00000046851	ENSRNOG00000019264
ENSRNOG00000020105	ENSRNOG00000010816	ENSRNOG00000010319
ENSRNOG00000028362	ENSRNOG00000031398	ENSRNOG00000019212
ENSRNOG00000063755	ENSRNOG00000009542	ENSRNOG00000010555
ENSRNOG00000002273	ENSRNOG00000002461	ENSRNOG00000013170
ENSRNOG00000017922	ENSRNOG00000014574	ENSRNOG00000059474
ENSRNOG00000068180	ENSRNOG00000008754	ENSRNOG00000028417
ENSRNOG00000031743	ENSRNOG00000014819	ENSRNOG00000049351
ENSRNOG00000020349	ENSRNOG00000036703	ENSRNOG00000017469
ENSRNOG00000037838	ENSRNOG00000015297	ENSRNOG00000026791
ENSRNOG00000037340	ENSRNOG00000011823	ENSRNOG00000016219
ENSRNOG00000051450	ENSRNOG00000020482	ENSRNOG00000007666
ENSRNOG00000021170	ENSRNOG00000002548	ENSRNOG00000014775
ENSRNOG00000014464	ENSRNOG00000069375	ENSRNOG00000054251
ENSRNOG00000011228	ENSRNOG00000015071	ENSRNOG00000006426
ENSRNOG00000001270	ENSRNOG00000017050	ENSRNOG00000012630
ENSRNOG00000017020	ENSRNOG00000001271	ENSRNOG00000024832
ENSRNOG00000010018	ENSRNOG00000016225	ENSRNOG00000007049
ENSRNOG00000007993	ENSRNOG00000023213	ENSRNOG00000000451
ENSRNOG00000052064	ENSRNOG00000009922	ENSRNOG00000030118
ENSRNOG00000000485	ENSRNOG00000004731	ENSRNOG00000020991
ENSRNOG00000014475	ENSRNOG00000057451	ENSRNOG00000054508
ENSRNOG00000010146	ENSRNOG00000010560	ENSRNOG00000033942
ENSRNOG00000019890	ENSRNOG00000016978	ENSRNOG00000005609
ENSRNOG00000000081	ENSRNOG00000010210	ENSRNOG00000006167
ENSRNOG00000028259	ENSRNOG00000028996	ENSRNOG00000010971
ENSRNOG00000013578	ENSRNOG00000019718	ENSRNOG00000010731
ENSRNOG00000047692	ENSRNOG00000001618	ENSRNOG00000007542
ENSRNOG00000009334	ENSRNOG00000069618	ENSRNOG00000057058
ENSRNOG00000000994	ENSRNOG00000022320	ENSRNOG00000016978
ENSRNOG00000014373	ENSRNOG00000022975	ENSRNOG00000054964
ENSRNOG00000012228	ENSRNOG00000008602	ENSRNOG00000050223
ENSRNOG00000018087	ENSRNOG00000046196	ENSRNOG00000005063
ENSRNOG00000015857	ENSRNOG00000004400	ENSRNOG00000001963
ENSRNOG00000016758	ENSRNOG00000054809	ENSRNOG00000009369
ENSRNOG00000001889	ENSRNOG00000004610	ENSRNOG00000002341
ENSRNOG00000028733	ENSRNOG00000031100	ENSRNOG00000004273
ENSRNOG00000010941	ENSRNOG00000033220	ENSRNOG00000019306
ENSRNOG00000017980	ENSRNOG00000008990	ENSRNOG00000019065
ENSRNOG00000067317	ENSRNOG00000030212	ENSRNOG00000059463
ENSRNOG00000054437	ENSRNOG00000000561	ENSRNOG00000001706
ENSRNOG00000010866	ENSRNOG00000059260	ENSRNOG00000020339
ENSRNOG00000018229	ENSRNOG00000042975	ENSRNOG00000019141
ENSRNOG00000027833	ENSRNOG00000061182	ENSRNOG00000005561
ENSRNOG00000018690	ENSRNOG00000012721	ENSRNOG00000062279
ENSRNOG00000019136	ENSRNOG00000068150	ENSRNOG00000007350
ENSRNOG00000009892	ENSRNOG00000002667	ENSRNOG00000001492
ENSRNOG00000016826	ENSRNOG00000010208	ENSRNOG00000018500
ENSRNOG00000021438	ENSRNOG00000021229	ENSRNOG00000006235
ENSRNOG00000030547	ENSRNOG00000036674	ENSRNOG00000003748
ENSRNOG00000008246	ENSRNOG00000016451	ENSRNOG00000052247
ENSRNOG00000001548	ENSRNOG00000006639	ENSRNOG00000019374
ENSRNOG00000020652	ENSRNOG00000000728	ENSRNOG00000063031
ENSRNOG00000017448	ENSRNOG00000051244	ENSRNOG00000067317
ENSRNOG00000046663	ENSRNOG00000042455	ENSRNOG00000014832
ENSRNOG00000009258	ENSRNOG00000015615	ENSRNOG00000005404
ENSRNOG00000026644	ENSRNOG00000026585	ENSRNOG00000007528
ENSRNOG00000005700	ENSRNOG00000003136	ENSRNOG00000007437
ENSRNOG00000011762	ENSRNOG00000033693	ENSRNOG00000061928
ENSRNOG00000039759	ENSRNOG00000011039	ENSRNOG00000011624
ENSRNOG00000021155	ENSRNOG00000022899	ENSRNOG00000003741
ENSRNOG00000068016	ENSRNOG00000004290	ENSRNOG00000039530
ENSRNOG00000005352	ENSRNOG00000001915	ENSRNOG00000013415
ENSRNOG00000009957	ENSRNOG00000016102	ENSRNOG00000057817
ENSRNOG00000010183	ENSRNOG00000009269	ENSRNOG00000016595
ENSRNOG00000004483	ENSRNOG00000002776	ENSRNOG00000017969
ENSRNOG00000026252	ENSRNOG00000003956	ENSRNOG00000013794
ENSRNOG00000007006	ENSRNOG00000009871	ENSRNOG00000047476
ENSRNOG00000008676	ENSRNOG00000005935	ENSRNOG00000026306
ENSRNOG00000003170	ENSRNOG00000010497	ENSRNOG00000018366
ENSRNOG00000007334	ENSRNOG00000039504	ENSRNOG00000008816
ENSRNOG00000016166	ENSRNOG00000021046	ENSRNOG00000031058
ENSRNOG00000002358	ENSRNOG00000005830	ENSRNOG00000058646
ENSRNOG00000020653	ENSRNOG00000043137	ENSRNOG00000008005
ENSRNOG00000046327	ENSRNOG00000000441	ENSRNOG00000012061
ENSRNOG00000023317	ENSRNOG00000010320	ENSRNOG00000019387
ENSRNOG00000023226	ENSRNOG00000058288	ENSRNOG00000056174
ENSRNOG00000023991	ENSRNOG00000033234	ENSRNOG00000030243
ENSRNOG00000058388	ENSRNOG00000016222	ENSRNOG00000067661
ENSRNOG00000052549	ENSRNOG00000000521	ENSRNOG00000022769
ENSRNOG00000016782	ENSRNOG00000064511	ENSRNOG00000014573
ENSRNOG00000028156	ENSRNOG00000007302	ENSRNOG00000014479
ENSRNOG00000015894	ENSRNOG00000038955	ENSRNOG00000019675
ENSRNOG00000055716	ENSRNOG00000012752	ENSRNOG00000013916
ENSRNOG00000010691	ENSRNOG00000054375	ENSRNOG00000054458
ENSRNOG00000049028	ENSRNOG00000006921	ENSRNOG00000005299
ENSRNOG00000009805	ENSRNOG00000008078	ENSRNOG00000027859
ENSRNOG00000005223	ENSRNOG00000005067	ENSRNOG00000014971
ENSRNOG00000028822	ENSRNOG00000015253	ENSRNOG00000037765
ENSRNOG00000070230	ENSRNOG00000050469	ENSRNOG00000071073
ENSRNOG00000014936	ENSRNOG00000065254	ENSRNOG00000004753
ENSRNOG00000047606	ENSRNOG00000015406	ENSRNOG00000013312
ENSRNOG00000016451	ENSRNOG00000012956	ENSRNOG00000027213
ENSRNOG00000016351	ENSRNOG00000042686	ENSRNOG00000007733
ENSRNOG00000010274	ENSRNOG00000011718	ENSRNOG00000038881
ENSRNOG00000059801	ENSRNOG00000017828	ENSRNOG00000055934
ENSRNOG00000003217	ENSRNOG00000038746	ENSRNOG00000012611
ENSRNOG00000002343	ENSRNOG00000061527	ENSRNOG00000002520
ENSRNOG00000030880	ENSRNOG00000069481	ENSRNOG00000037432
ENSRNOG00000027098	ENSRNOG00000042327	ENSRNOG00000010691
ENSRNOG00000002341	ENSRNOG00000043219	ENSRNOG00000008400
ENSRNOG00000009848	ENSRNOG00000010344	ENSRNOG00000011683
ENSRNOG00000008000	ENSRNOG00000004133	ENSRNOG00000024657
ENSRNOG00000005996	ENSRNOG00000000081	ENSRNOG00000021269
ENSRNOG00000013554	ENSRNOG00000055962	ENSRNOG00000003209
ENSRNOG00000011268	ENSRNOG00000015441	ENSRNOG00000004111
ENSRNOG00000027037	ENSRNOG00000022957	ENSRNOG00000007581
ENSRNOG00000008683	ENSRNOG00000063806	ENSRNOG00000034031
ENSRNOG00000045670	ENSRNOG00000009263	ENSRNOG00000018971
ENSRNOG00000005807	ENSRNOG00000023410	ENSRNOG00000014503
ENSRNOG00000022767	ENSRNOG00000013237	ENSRNOG00000031824
ENSRNOG00000012698	ENSRNOG00000025691	ENSRNOG00000005345
ENSRNOG00000048682	ENSRNOG00000022863	ENSRNOG00000007686
ENSRNOG00000015845	ENSRNOG00000009197	ENSRNOG00000003597
ENSRNOG00000008115	ENSRNOG00000008947	ENSRNOG00000068909
ENSRNOG00000000122	ENSRNOG00000028036	ENSRNOG00000057501
ENSRNOG00000013631	ENSRNOG00000022298	ENSRNOG00000026466
ENSRNOG00000019134	ENSRNOG00000005965	ENSRNOG00000024115
ENSRNOG00000040166	ENSRNOG00000022721	ENSRNOG00000018371
ENSRNOG00000009726	ENSRNOG00000013928	ENSRNOG00000004118
ENSRNOG00000019147	ENSRNOG00000008168	ENSRNOG00000045558
ENSRNOG00000019921	ENSRNOG00000013053	ENSRNOG00000010964
ENSRNOG00000066637	ENSRNOG00000064497	ENSRNOG00000005965
ENSRNOG00000006494	ENSRNOG00000013969	ENSRNOG00000063290
ENSRNOG00000012156	ENSRNOG00000009907	ENSRNOG00000006086
ENSRNOG00000049236	ENSRNOG00000023126	ENSRNOG00000013742
ENSRNOG00000067966	ENSRNOG00000023473	ENSRNOG00000017673
ENSRNOG00000016978	ENSRNOG00000015113	ENSRNOG00000008463
ENSRNOG00000028630	ENSRNOG00000066633	ENSRNOG00000058202
ENSRNOG00000011683	ENSRNOG00000017403	ENSRNOG00000004201
ENSRNOG00000050848	ENSRNOG00000013588	ENSRNOG00000009907
ENSRNOG00000009211	ENSRNOG00000034191	ENSRNOG00000007574
ENSRNOG00000019043	ENSRNOG00000010747	ENSRNOG00000019193
ENSRNOG00000013177	ENSRNOG00000001414	ENSRNOG00000006620
ENSRNOG00000017333	ENSRNOG00000052051	ENSRNOG00000005126
ENSRNOG00000007541	ENSRNOG00000062101	ENSRNOG00000017703
ENSRNOG00000004242	ENSRNOG00000008586	ENSRNOG00000002079
ENSRNOG00000015439	ENSRNOG00000016980	ENSRNOG00000059461
ENSRNOG00000031930	ENSRNOG00000005492	ENSRNOG00000017974
ENSRNOG00000007427	ENSRNOG00000000383	ENSRNOG00000063373
ENSRNOG00000064970	ENSRNOG00000019573	ENSRNOG00000023521
ENSRNOG00000014029	ENSRNOG00000019141	ENSRNOG00000007570
ENSRNOG00000008301	ENSRNOG00000009440	ENSRNOG00000010063
ENSRNOG00000014647	ENSRNOG00000037175	ENSRNOG00000028801
ENSRNOG00000027125	ENSRNOG00000007159	ENSRNOG00000028743
ENSRNOG00000003486	ENSRNOG00000017237	ENSRNOG00000042289
ENSRNOG00000054860	ENSRNOG00000015562	ENSRNOG00000008447
ENSRNOG00000018602	ENSRNOG00000007743	ENSRNOG00000023603
ENSRNOG00000008837	ENSRNOG00000011754	ENSRNOG00000001348
ENSRNOG00000010964	ENSRNOG00000066616	ENSRNOG00000013321
ENSRNOG00000052219	ENSRNOG00000047960	ENSRNOG00000062645
ENSRNOG00000029658	ENSRNOG00000057159	ENSRNOG00000012804
ENSRNOG00000004498	ENSRNOG00000033609	ENSRNOG00000001079
ENSRNOG00000013657	ENSRNOG00000003950	ENSRNOG00000023910
ENSRNOG00000033608	ENSRNOG00000032618	ENSRNOG00000013190
ENSRNOG00000009157	ENSRNOG00000016147	ENSRNOG00000002496
ENSRNOG00000016630	ENSRNOG00000023824	ENSRNOG00000020644
ENSRNOG00000007048	ENSRNOG00000007354	ENSRNOG00000007300
ENSRNOG00000008409	ENSRNOG00000002930	ENSRNOG00000011951
ENSRNOG00000002440	ENSRNOG00000006548	ENSRNOG00000056714
ENSRNOG00000019077	ENSRNOG00000063796	ENSRNOG00000016046
ENSRNOG00000005176	ENSRNOG00000010685	ENSRNOG00000049943
ENSRNOG00000022859	ENSRNOG00000008895	ENSRNOG00000069633
ENSRNOG00000017744	ENSRNOG00000020332	ENSRNOG00000024089
ENSRNOG00000008941	ENSRNOG00000060241	ENSRNOG00000063450
ENSRNOG00000067119	ENSRNOG00000027990	ENSRNOG00000030253
ENSRNOG00000015303	ENSRNOG00000011459	ENSRNOG00000004479
ENSRNOG00000008865	ENSRNOG00000014840	ENSRNOG00000004353
ENSRNOG00000019430	ENSRNOG00000008182	ENSRNOG00000011937
ENSRNOG00000037435	ENSRNOG00000053232	ENSRNOG00000049075
ENSRNOG00000001375	ENSRNOG00000034258	ENSRNOG00000055382
ENSRNOG00000006527	ENSRNOG00000064984	ENSRNOG00000014375
ENSRNOG00000009982	ENSRNOG00000066573	ENSRNOG00000022248
ENSRNOG00000033256	ENSRNOG00000009131	ENSRNOG00000058388
ENSRNOG00000013641	ENSRNOG00000006857	ENSRNOG00000020653
ENSRNOG00000011497	ENSRNOG00000014555	ENSRNOG00000009805
ENSRNOG00000064442	ENSRNOG00000047647	ENSRNOG00000018267
ENSRNOG00000022704	ENSRNOG00000045683	ENSRNOG00000018706
ENSRNOG00000007509	ENSRNOG00000015788	ENSRNOG00000020849
ENSRNOG00000027400	ENSRNOG00000059750	ENSRNOG00000009211
ENSRNOG00000001261	ENSRNOG00000003283	ENSRNOG00000015773
ENSRNOG00000037331	ENSRNOG00000014936	ENSRNOG00000017079
ENSRNOG00000012439	ENSRNOG00000015618	ENSRNOG00000022800
ENSRNOG00000001837	ENSRNOG00000050190	ENSRNOG00000013177
ENSRNOG00000006778	ENSRNOG00000052510	ENSRNOG00000049470
ENSRNOG00000023299	ENSRNOG00000010545	ENSRNOG00000025691
ENSRNOG00000025691	ENSRNOG00000000196	ENSRNOG00000000081
ENSRNOG00000016543	ENSRNOG00000001713	ENSRNOG00000034075
ENSRNOG00000018674		ENSRNOG00000008169
ENSRNOG00000051836		ENSRNOG00000008209
ENSRNOG00000009325		ENSRNOG00000017052
ENSRNOG00000045665		ENSRNOG00000017191
ENSRNOG00000016316		ENSRNOG00000028733
ENSRNOG00000016581		ENSRNOG00000006228
ENSRNOG00000060694		ENSRNOG00000037435
ENSRNOG00000017773		ENSRNOG00000014104
ENSRNOG00000002480		ENSRNOG00000006984
ENSRNOG00000002775		ENSRNOG00000049491
ENSRNOG00000063049		ENSRNOG00000014367
ENSRNOG00000007372		ENSRNOG00000003365
ENSRNOG00000045764		ENSRNOG00000009649
ENSRNOG00000006824		ENSRNOG00000009198
ENSRNOG00000064909		ENSRNOG00000064749
ENSRNOG00000008933		ENSRNOG00000014838
ENSRNOG00000059683		ENSRNOG00000061215
ENSRNOG00000000913		ENSRNOG00000008409
ENSRNOG00000000547		ENSRNOG00000064634
ENSRNOG00000002636		ENSRNOG00000059947
ENSRNOG00000001314		ENSRNOG00000011406
ENSRNOG00000014202		ENSRNOG00000018602
ENSRNOG00000013265		ENSRNOG00000014083
ENSRNOG00000032178		ENSRNOG00000001851
ENSRNOG00000047635		ENSRNOG00000002514
ENSRNOG00000024931		ENSRNOG00000048053
ENSRNOG00000039048		ENSRNOG00000008639
ENSRNOG00000004353		ENSRNOG00000013231
ENSRNOG00000022176		ENSRNOG00000043103
ENSRNOG00000018191		ENSRNOG00000025463
ENSRNOG00000022975		ENSRNOG00000005903
ENSRNOG00000010553		ENSRNOG00000050395
ENSRNOG00000034254		ENSRNOG00000060694
ENSRNOG00000014504		ENSRNOG00000012482
ENSRNOG00000002537		ENSRNOG00000020247
ENSRNOG00000013231		ENSRNOG00000024904
ENSRNOG00000048812		ENSRNOG00000054391
ENSRNOG00000017575		ENSRNOG00000009131
ENSRNOG00000000854		ENSRNOG00000046975
ENSRNOG00000007060		ENSRNOG00000011039
ENSRNOG00000020393		ENSRNOG00000003289
ENSRNOG00000046053		ENSRNOG00000005964
ENSRNOG00000011231		ENSRNOG00000003486
ENSRNOG00000005003		ENSRNOG00000057848
ENSRNOG00000012164		ENSRNOG00000010308
ENSRNOG00000026518		ENSRNOG00000011841
ENSRNOG00000020590		ENSRNOG00000001658
ENSRNOG00000042628		ENSRNOG00000071001
ENSRNOG00000001707		ENSRNOG00000001204
ENSRNOG00000011071		ENSRNOG00000013962
ENSRNOG00000017052		ENSRNOG00000021062
ENSRNOG00000005772		ENSRNOG00000004210
ENSRNOG00000050554		ENSRNOG00000013967
ENSRNOG00000011815		ENSRNOG00000009700
ENSRNOG00000058646		ENSRNOG00000065273
ENSRNOG00000010497		ENSRNOG00000007030
ENSRNOG00000049422		ENSRNOG00000007650
ENSRNOG00000015308		ENSRNOG00000007541
ENSRNOG00000061004		ENSRNOG00000009848
ENSRNOG00000030759		ENSRNOG00000004409
ENSRNOG00000016257		ENSRNOG00000003975
ENSRNOG00000034007		ENSRNOG00000020407
ENSRNOG00000012428		ENSRNOG00000061004
ENSRNOG00000003269		ENSRNOG00000054765
ENSRNOG00000006963		ENSRNOG00000048847
ENSRNOG00000050190		ENSRNOG00000010183
ENSRNOG00000048222		ENSRNOG00000006940
ENSRNOG00000019212		ENSRNOG00000033235
ENSRNOG00000029028		ENSRNOG00000001192
ENSRNOG00000012756		ENSRNOG00000005352
ENSRNOG00000021787		ENSRNOG00000049410
ENSRNOG00000005530		ENSRNOG00000000579
ENSRNOG00000048751		ENSRNOG00000020731
ENSRNOG00000013886		ENSRNOG00000002506
ENSRNOG00000012160		ENSRNOG00000021693
ENSRNOG00000052499		ENSRNOG00000019728
ENSRNOG00000009815		ENSRNOG00000008000
ENSRNOG00000031638		ENSRNOG00000019299
ENSRNOG00000006397		ENSRNOG00000005185
ENSRNOG00000008970		ENSRNOG00000009206
ENSRNOG00000022640		ENSRNOG00000008904
ENSRNOG00000002312		ENSRNOG00000018242
ENSRNOG00000000588		ENSRNOG00000047014
ENSRNOG00000012037		ENSRNOG00000032703
ENSRNOG00000000986		ENSRNOG00000002032
ENSRNOG00000018454		ENSRNOG00000021102
ENSRNOG00000021048		ENSRNOG00000004839
ENSRNOG00000028892		ENSRNOG00000013917
ENSRNOG00000052247		ENSRNOG00000002074
ENSRNOG00000049150		ENSRNOG00000016653
ENSRNOG00000016575		ENSRNOG00000013963
ENSRNOG00000067126		ENSRNOG00000016334
ENSRNOG00000021729		ENSRNOG00000013634
ENSRNOG00000010875		ENSRNOG00000003512
ENSRNOG00000014992		ENSRNOG00000010645
ENSRNOG00000043486		ENSRNOG00000059720
ENSRNOG00000015449		ENSRNOG00000006761
ENSRNOG00000014882		ENSRNOG00000005985
ENSRNOG00000004560		ENSRNOG00000022432
ENSRNOG00000021370		ENSRNOG00000051408
ENSRNOG00000020401		ENSRNOG00000032708
ENSRNOG00000009446		ENSRNOG00000011550
ENSRNOG00000031431		ENSRNOG00000001148
ENSRNOG00000025274		ENSRNOG00000024452
ENSRNOG00000001715		ENSRNOG00000008427
ENSRNOG00000016413		ENSRNOG00000055049
ENSRNOG00000008005		ENSRNOG00000064228
ENSRNOG00000003480		ENSRNOG00000065312
ENSRNOG00000009967		ENSRNOG00000021437
ENSRNOG00000005634		ENSRNOG00000021787
ENSRNOG00000010803		ENSRNOG00000018735
ENSRNOG00000004921		ENSRNOG00000003069
ENSRNOG00000045816		ENSRNOG00000000700
ENSRNOG00000006921		ENSRNOG00000062686
ENSRNOG00000005729		ENSRNOG00000025527
ENSRNOG00000026787		ENSRNOG00000011912
ENSRNOG00000006946		ENSRNOG00000063676
ENSRNOG00000000699		ENSRNOG00000013657
ENSRNOG00000037462		ENSRNOG00000019433
ENSRNOG00000011167		ENSRNOG00000005375
ENSRNOG00000047581		ENSRNOG00000002436
ENSRNOG00000050869		ENSRNOG00000047057
ENSRNOG00000011406		ENSRNOG00000036827
ENSRNOG00000062421		ENSRNOG00000001713
ENSRNOG00000007864		ENSRNOG00000024390
ENSRNOG00000016920		ENSRNOG00000016643
ENSRNOG00000069900		ENSRNOG00000017406
ENSRNOG00000003762		ENSRNOG00000017149
ENSRNOG00000036829		ENSRNOG00000033835
ENSRNOG00000010897		ENSRNOG00000025274
ENSRNOG00000038047		ENSRNOG00000023446
ENSRNOG00000002470		ENSRNOG00000027008
ENSRNOG00000017595		ENSRNOG00000065300
ENSRNOG00000059765		ENSRNOG00000069647
ENSRNOG00000003959		ENSRNOG00000015845
ENSRNOG00000011820		ENSRNOG00000011373
ENSRNOG00000000774		ENSRNOG00000010248
ENSRNOG00000009389		ENSRNOG00000055433
ENSRNOG00000017087		ENSRNOG00000022893
ENSRNOG00000059140		ENSRNOG00000002425
ENSRNOG00000007326		ENSRNOG00000014714
ENSRNOG00000010077		ENSRNOG00000007892
ENSRNOG00000005378		ENSRNOG00000010747
ENSRNOG00000022432		ENSRNOG00000069640
ENSRNOG00000055650		ENSRNOG00000007334
ENSRNOG00000042251		ENSRNOG00000017628
ENSRNOG00000011417		ENSRNOG00000038228
ENSRNOG00000034038		ENSRNOG00000021856
ENSRNOG00000018159		ENSRNOG00000019657
ENSRNOG00000015084		ENSRNOG00000001514
ENSRNOG00000005857		ENSRNOG00000021984
ENSRNOG00000006853		ENSRNOG00000069579
ENSRNOG00000016983		ENSRNOG00000026605
ENSRNOG00000025428		ENSRNOG00000067971
ENSRNOG00000058186		ENSRNOG00000054860
ENSRNOG00000046216		ENSRNOG00000032922
ENSRNOG00000008001		ENSRNOG00000002948
ENSRNOG00000005335		ENSRNOG00000002097
ENSRNOG00000032517		ENSRNOG00000013747
ENSRNOG00000000528		ENSRNOG00000019246
ENSRNOG00000006617		ENSRNOG00000057996
ENSRNOG00000012582		ENSRNOG00000012730
ENSRNOG00000013615		ENSRNOG00000063505
ENSRNOG00000050996		ENSRNOG00000032576
ENSRNOG00000015906		ENSRNOG00000033688
ENSRNOG00000071073		ENSRNOG00000042137
ENSRNOG00000003956		ENSRNOG00000019321
ENSRNOG00000018399		ENSRNOG00000026647
ENSRNOG00000003759		ENSRNOG00000017679
ENSRNOG00000012628		ENSRNOG00000000525
ENSRNOG00000012543		ENSRNOG00000056955
ENSRNOG00000038228		ENSRNOG00000049028
ENSRNOG00000048817		ENSRNOG00000000840
ENSRNOG00000051952		ENSRNOG00000002364
ENSRNOG00000069648		ENSRNOG00000010365
ENSRNOG00000008337		ENSRNOG00000029798
ENSRNOG00000008048		ENSRNOG00000013265
ENSRNOG00000049853		ENSRNOG00000064381
ENSRNOG00000068779		ENSRNOG00000011592
ENSRNOG00000003288		ENSRNOG00000005776
ENSRNOG00000057848		ENSRNOG00000068779
ENSRNOG00000017119		ENSRNOG00000001314
ENSRNOG00000049484		ENSRNOG00000006079
ENSRNOG00000000907		ENSRNOG00000005850
ENSRNOG00000009433		ENSRNOG00000007372
ENSRNOG00000048870		ENSRNOG00000039969
ENSRNOG00000031824		ENSRNOG00000043167
ENSRNOG00000000368		ENSRNOG00000007645
ENSRNOG00000008465		ENSRNOG00000011726
ENSRNOG00000012098		ENSRNOG00000015420
ENSRNOG00000001692		ENSRNOG00000054314
ENSRNOG00000065022		ENSRNOG00000006604
ENSRNOG00000047491		ENSRNOG00000009862
ENSRNOG00000033906		ENSRNOG00000017890
ENSRNOG00000017319		ENSRNOG00000014135
ENSRNOG00000062678		ENSRNOG00000053122
ENSRNOG00000000568		ENSRNOG00000002004
ENSRNOG00000038720		ENSRNOG00000003251
ENSRNOG00000027592		ENSRNOG00000056643
ENSRNOG00000027026		ENSRNOG00000009878
ENSRNOG00000064090		ENSRNOG00000013267
ENSRNOG00000002968		ENSRNOG00000054212
ENSRNOG00000007456		ENSRNOG00000027468
ENSRNOG00000015773		ENSRNOG00000022218
ENSRNOG00000004409		ENSRNOG00000031408
ENSRNOG00000055966		ENSRNOG00000012346
ENSRNOG00000005850		ENSRNOG00000005958
ENSRNOG00000007437		ENSRNOG00000011015
ENSRNOG00000001915		ENSRNOG00000012164
ENSRNOG00000001124		ENSRNOG00000013220
ENSRNOG00000022094		ENSRNOG00000047574
ENSRNOG00000017220		ENSRNOG00000005550
ENSRNOG00000007728		ENSRNOG00000017787
ENSRNOG00000014879		ENSRNOG00000043486
ENSRNOG00000049629		ENSRNOG00000058337
ENSRNOG00000049985		ENSRNOG00000007728
ENSRNOG00000007078		ENSRNOG00000013141
ENSRNOG00000050482		ENSRNOG00000013554
ENSRNOG00000042478		ENSRNOG00000012982
ENSRNOG00000019675		ENSRNOG00000001223
ENSRNOG00000019311		ENSRNOG00000006483
ENSRNOG00000010071		ENSRNOG00000026518
ENSRNOG00000027341		ENSRNOG00000013538
ENSRNOG00000045997		ENSRNOG00000010034
ENSRNOG00000015201		ENSRNOG00000011334
ENSRNOG00000024728		ENSRNOG00000021128
ENSRNOG00000014886		ENSRNOG00000014661
ENSRNOG00000066254		ENSRNOG00000065666
ENSRNOG00000068425		ENSRNOG00000061845
ENSRNOG00000018406		ENSRNOG00000056558
ENSRNOG00000046975		ENSRNOG00000016451
ENSRNOG00000018681		ENSRNOG00000014783
ENSRNOG00000029087		ENSRNOG00000057044
ENSRNOG00000003494		ENSRNOG00000013668
ENSRNOG00000060153		ENSRNOG00000017595
ENSRNOG00000029242		ENSRNOG00000009372
ENSRNOG00000007918		ENSRNOG00000008481
ENSRNOG00000000565		ENSRNOG00000029598
ENSRNOG00000042070		ENSRNOG00000007763
ENSRNOG00000008904		ENSRNOG00000023317
ENSRNOG00000021100		ENSRNOG00000004027
ENSRNOG00000006228		ENSRNOG00000019317
ENSRNOG00000032579		ENSRNOG00000019620
ENSRNOG00000002139		ENSRNOG00000056697
ENSRNOG00000016595		ENSRNOG00000006963
ENSRNOG00000003241		ENSRNOG00000019136
ENSRNOG00000028668		ENSRNOG00000020119
ENSRNOG00000047367		ENSRNOG00000018141
ENSRNOG00000001424		ENSRNOG00000042686
ENSRNOG00000018915		ENSRNOG00000002343
ENSRNOG00000023708		ENSRNOG00000003198
ENSRNOG00000017209		ENSRNOG00000022298
ENSRNOG00000030807		ENSRNOG00000009347
ENSRNOG00000012095		ENSRNOG00000053498
ENSRNOG00000065208		ENSRNOG00000070632
ENSRNOG00000019403		ENSRNOG00000054437
ENSRNOG00000009522		ENSRNOG00000045665
ENSRNOG00000061367		ENSRNOG00000019742
ENSRNOG00000014398		ENSRNOG00000055531
ENSRNOG00000051993		ENSRNOG00000047891
ENSRNOG00000010574		ENSRNOG00000067479
ENSRNOG00000066176		ENSRNOG00000029980
ENSRNOG00000025075		ENSRNOG00000034007
ENSRNOG00000039390		ENSRNOG00000008196
ENSRNOG00000005302		ENSRNOG00000030920
ENSRNOG00000001192		ENSRNOG00000012331
ENSRNOG00000014532		ENSRNOG00000002358
ENSRNOG00000006388		ENSRNOG00000033844
ENSRNOG00000000885		ENSRNOG00000018454
ENSRNOG00000008560		ENSRNOG00000012378
ENSRNOG00000003622		ENSRNOG00000005058
ENSRNOG00000054765		ENSRNOG00000014574
ENSRNOG00000011460		ENSRNOG00000001296
ENSRNOG00000006957		ENSRNOG00000006557
ENSRNOG00000003809		ENSRNOG00000066137
ENSRNOG00000016281		ENSRNOG00000001804
ENSRNOG00000042411		ENSRNOG00000020148
ENSRNOG00000063505		ENSRNOG00000000512
ENSRNOG00000017259		ENSRNOG00000018122
ENSRNOG00000004772		ENSRNOG00000054809
ENSRNOG00000000164		ENSRNOG00000007133
ENSRNOG00000054625		ENSRNOG00000000614
ENSRNOG00000070281		ENSRNOG00000006583
ENSRNOG00000015131		ENSRNOG00000016398
ENSRNOG00000032828		ENSRNOG00000059857
ENSRNOG00000020832		ENSRNOG00000019339
ENSRNOG00000018782		ENSRNOG00000031671
ENSRNOG00000013190		ENSRNOG00000002309
ENSRNOG00000069369		ENSRNOG00000019961
ENSRNOG00000015347		ENSRNOG00000011417
ENSRNOG00000008956		ENSRNOG00000019179
ENSRNOG00000007581		ENSRNOG00000030715
ENSRNOG00000016628		ENSRNOG00000001270
ENSRNOG00000020073		ENSRNOG00000012037
ENSRNOG00000021540		ENSRNOG00000001480
ENSRNOG00000022769		ENSRNOG00000059840
ENSRNOG00000004072		ENSRNOG00000008376
ENSRNOG00000014872		ENSRNOG00000046663
ENSRNOG00000000571		ENSRNOG00000069840
ENSRNOG00000002391		ENSRNOG00000018384
ENSRNOG00000026091		ENSRNOG00000000394
ENSRNOG00000014783		ENSRNOG00000048870
ENSRNOG00000015078		ENSRNOG00000021067
ENSRNOG00000008543		ENSRNOG00000009588
ENSRNOG00000058870		ENSRNOG00000007457
ENSRNOG00000042189		ENSRNOG00000016603
ENSRNOG00000000692		ENSRNOG00000067966
ENSRNOG00000030639		ENSRNOG00000002052
ENSRNOG00000013564		ENSRNOG00000002013
ENSRNOG00000014278		ENSRNOG00000026793
ENSRNOG00000002950		ENSRNOG00000016244
ENSRNOG00000024245		ENSRNOG00000009385
ENSRNOG00000021264		ENSRNOG00000037476
ENSRNOG00000049689		ENSRNOG00000004794
ENSRNOG00000017703		ENSRNOG00000014776
ENSRNOG00000020470		ENSRNOG00000017163
ENSRNOG00000014835		ENSRNOG00000004200
ENSRNOG00000012634		ENSRNOG00000020557
ENSRNOG00000042426		ENSRNOG00000053469
ENSRNOG00000020918		ENSRNOG00000003269
ENSRNOG00000003954		ENSRNOG00000005652
ENSRNOG00000014227		ENSRNOG00000009260
ENSRNOG00000013967		ENSRNOG00000014215
ENSRNOG00000008427		ENSRNOG00000049422
ENSRNOG00000028996		ENSRNOG00000036689
ENSRNOG00000011947		ENSRNOG00000001128
ENSRNOG00000011151		ENSRNOG00000023258
ENSRNOG00000064205		ENSRNOG00000016256
ENSRNOG00000007490		ENSRNOG00000030183
ENSRNOG00000023712		ENSRNOG00000024931
ENSRNOG00000004275		ENSRNOG00000002273
ENSRNOG00000058007		ENSRNOG00000014992
ENSRNOG00000016483		ENSRNOG00000019555
ENSRNOG00000048166		ENSRNOG00000018207
ENSRNOG00000017403		ENSRNOG00000006003
ENSRNOG00000002540		ENSRNOG00000027592
ENSRNOG00000013970		ENSRNOG00000054775
ENSRNOG00000016037		ENSRNOG00000007989
ENSRNOG00000023334		ENSRNOG00000017819
ENSRNOG00000017897		ENSRNOG00000018949
ENSRNOG00000007214		ENSRNOG00000019838
ENSRNOG00000012748		ENSRNOG00000059750
ENSRNOG00000004440		ENSRNOG00000049580
ENSRNOG00000008736		ENSRNOG00000012160
ENSRNOG00000022144		ENSRNOG00000000571
ENSRNOG00000049470		ENSRNOG00000016687
ENSRNOG00000020332		ENSRNOG00000004575
ENSRNOG00000046261		ENSRNOG00000018960
ENSRNOG00000046566		ENSRNOG00000010261
ENSRNOG00000017212		ENSRNOG00000010941
ENSRNOG00000049495		ENSRNOG00000010853
ENSRNOG00000046021		ENSRNOG00000066120
ENSRNOG00000015591		ENSRNOG00000000599
ENSRNOG00000001728		ENSRNOG00000031896
ENSRNOG00000003084		ENSRNOG00000018689
ENSRNOG00000010592		ENSRNOG00000052707
ENSRNOG00000014776		ENSRNOG00000027463
ENSRNOG00000016496		ENSRNOG00000015051
ENSRNOG00000024365		ENSRNOG00000023809
ENSRNOG00000013948		ENSRNOG00000005810
ENSRNOG00000000869		ENSRNOG00000052510
ENSRNOG00000031896		ENSRNOG00000009570
ENSRNOG00000052017		ENSRNOG00000002767
ENSRNOG00000048723		ENSRNOG00000013884
ENSRNOG00000004063		ENSRNOG00000011156
ENSRNOG00000012556		ENSRNOG00000018716
ENSRNOG00000018949		ENSRNOG00000048462
ENSRNOG00000018110		ENSRNOG00000016630
ENSRNOG00000003716		ENSRNOG00000012721
ENSRNOG00000020247		ENSRNOG00000023991
ENSRNOG00000026065		ENSRNOG00000001006
ENSRNOG00000011688		ENSRNOG00000004269
ENSRNOG00000009822		ENSRNOG00000017208
ENSRNOG00000002014		ENSRNOG00000012371
ENSRNOG00000012779		ENSRNOG00000025075
ENSRNOG00000018414		ENSRNOG00000047714
ENSRNOG00000016377		ENSRNOG00000019138
ENSRNOG00000066773		ENSRNOG00000017123
ENSRNOG00000013747		ENSRNOG00000016488
ENSRNOG00000000632		ENSRNOG00000042426
ENSRNOG00000032703		ENSRNOG00000007256
ENSRNOG00000009594		ENSRNOG00000000547
ENSRNOG00000042094		ENSRNOG00000007060
ENSRNOG00000024426		ENSRNOG00000037931
ENSRNOG00000003802		ENSRNOG00000014007
ENSRNOG00000061595		ENSRNOG00000031202
ENSRNOG00000021945		ENSRNOG00000007918
ENSRNOG00000020097		ENSRNOG00000064090
ENSRNOG00000018509		ENSRNOG00000030771
ENSRNOG00000010966		ENSRNOG00000027839
ENSRNOG00000065301		ENSRNOG00000050137
ENSRNOG00000058308		ENSRNOG00000020770
ENSRNOG00000017250		ENSRNOG00000020349
ENSRNOG00000004013		ENSRNOG00000012333
ENSRNOG00000003469		ENSRNOG00000017193
ENSRNOG00000039284		ENSRNOG00000060168
ENSRNOG00000010128		ENSRNOG00000026704
ENSRNOG00000010971		ENSRNOG00000013128
ENSRNOG00000004461		ENSRNOG00000050190
ENSRNOG00000056038		ENSRNOG00000007214
ENSRNOG00000015941		ENSRNOG00000000304
ENSRNOG00000005574		ENSRNOG00000003905
ENSRNOG00000043077		ENSRNOG00000037853
ENSRNOG00000046858		ENSRNOG00000032410
ENSRNOG00000030475		ENSRNOG00000046076
ENSRNOG00000012331		ENSRNOG00000009183
ENSRNOG00000047406		ENSRNOG00000013046
ENSRNOG00000006800		ENSRNOG00000006460
ENSRNOG00000015774		ENSRNOG00000064186
ENSRNOG00000001148		ENSRNOG00000007031
ENSRNOG00000004207		ENSRNOG00000005729
ENSRNOG00000025811		ENSRNOG00000008666
ENSRNOG00000006995		ENSRNOG00000004841
ENSRNOG00000031398		ENSRNOG00000004249
ENSRNOG00000020325		ENSRNOG00000008941
ENSRNOG00000010106		ENSRNOG00000007584
ENSRNOG00000024852		ENSRNOG00000017828
ENSRNOG00000014135		ENSRNOG00000025843
ENSRNOG00000011841		ENSRNOG00000014152
ENSRNOG00000001066		ENSRNOG00000059770
ENSRNOG00000019374		ENSRNOG00000009209
ENSRNOG00000005568		ENSRNOG00000014936
ENSRNOG00000025302		ENSRNOG00000024641
ENSRNOG00000013415		ENSRNOG00000026065
ENSRNOG00000010381		ENSRNOG00000054782
ENSRNOG00000000961		ENSRNOG00000018740
ENSRNOG00000020486		ENSRNOG00000063135
ENSRNOG00000009700		ENSRNOG00000005309
ENSRNOG00000057458		ENSRNOG00000006787
ENSRNOG00000019202		ENSRNOG00000021100
ENSRNOG00000043167		ENSRNOG00000002544
ENSRNOG00000009331		ENSRNOG00000002488
ENSRNOG00000026407		ENSRNOG00000012759
ENSRNOG00000046390		ENSRNOG00000001506
ENSRNOG00000006324		ENSRNOG00000003088
ENSRNOG00000014562		ENSRNOG00000018416
ENSRNOG00000046280		ENSRNOG00000033741
ENSRNOG00000011781		ENSRNOG00000016758
ENSRNOG00000016733		ENSRNOG00000004756
ENSRNOG00000056069		ENSRNOG00000063675
ENSRNOG00000064880		ENSRNOG00000005176
ENSRNOG00000057616		ENSRNOG00000062814
ENSRNOG00000016724		ENSRNOG00000049918
ENSRNOG00000005705		ENSRNOG00000015449
ENSRNOG00000009260		ENSRNOG00000019491
ENSRNOG00000062590		ENSRNOG00000005275
ENSRNOG00000018716		ENSRNOG00000050552
ENSRNOG00000000459		ENSRNOG00000050869
ENSRNOG00000015921		ENSRNOG00000029179
ENSRNOG00000003198		ENSRNOG00000008919
ENSRNOG00000026143		ENSRNOG00000050090
ENSRNOG00000013813		ENSRNOG00000023601
ENSRNOG00000020489		ENSRNOG00000027341
ENSRNOG00000022267		ENSRNOG00000004680
ENSRNOG00000019299		ENSRNOG00000032828
ENSRNOG00000006003		ENSRNOG00000027811
ENSRNOG00000042747		ENSRNOG00000011751
ENSRNOG00000002396		ENSRNOG00000020105
ENSRNOG00000010296		ENSRNOG00000013869
ENSRNOG00000007090		ENSRNOG00000046452
ENSRNOG00000032778		ENSRNOG00000013641
ENSRNOG00000017105		ENSRNOG00000067962
ENSRNOG00000019955		ENSRNOG00000018039
ENSRNOG00000069640		ENSRNOG00000011346
ENSRNOG00000004489		ENSRNOG00000032729
ENSRNOG00000039530		ENSRNOG00000001528
ENSRNOG00000007440		ENSRNOG00000001837
ENSRNOG00000039388		ENSRNOG00000047686
ENSRNOG00000017693		ENSRNOG00000009471
ENSRNOG00000020644		ENSRNOG00000034190
ENSRNOG00000017354		ENSRNOG00000013654
ENSRNOG00000061359		ENSRNOG00000005307
ENSRNOG00000051986		ENSRNOG00000014562
ENSRNOG00000070689		ENSRNOG00000010018
ENSRNOG00000014574		ENSRNOG00000067086
ENSRNOG00000032576		ENSRNOG00000016724
ENSRNOG00000001854		ENSRNOG00000024952
ENSRNOG00000005515		ENSRNOG00000000164
ENSRNOG00000037428		ENSRNOG00000033271
ENSRNOG00000013663		ENSRNOG00000028632
ENSRNOG00000056558		ENSRNOG00000003742
ENSRNOG00000001859		ENSRNOG00000017333
ENSRNOG00000003748		ENSRNOG00000042628
ENSRNOG00000009401		ENSRNOG00000002480
ENSRNOG00000046452		ENSRNOG00000019890
ENSRNOG00000002278		ENSRNOG00000013813
ENSRNOG00000026898		ENSRNOG00000052887
ENSRNOG00000018971		ENSRNOG00000003205
ENSRNOG00000026235		ENSRNOG00000017922
ENSRNOG00000059720		ENSRNOG00000016592
ENSRNOG00000002947		ENSRNOG00000020918
ENSRNOG00000002514		ENSRNOG00000015528
ENSRNOG00000050137		ENSRNOG00000008570
ENSRNOG00000013069		ENSRNOG00000005509
ENSRNOG00000011592		ENSRNOG00000007422
ENSRNOG00000004249		ENSRNOG00000061367
ENSRNOG00000003805		ENSRNOG00000003622
ENSRNOG00000008091		ENSRNOG00000006470
ENSRNOG00000061857		ENSRNOG00000012620
ENSRNOG00000014775		ENSRNOG00000012957
ENSRNOG00000033434		ENSRNOG00000020061
ENSRNOG00000003218		ENSRNOG00000023688
ENSRNOG00000017854		ENSRNOG00000001252
ENSRNOG00000046763		ENSRNOG00000006357
ENSRNOG00000057153		ENSRNOG00000003809
ENSRNOG00000011654		ENSRNOG00000021663
ENSRNOG00000001416		ENSRNOG00000029242
ENSRNOG00000057703		ENSRNOG00000019077
ENSRNOG00000012002		ENSRNOG00000014543
ENSRNOG00000021560		ENSRNOG00000015616
ENSRNOG00000004614		ENSRNOG00000024762
ENSRNOG00000021086		ENSRNOG00000011798
ENSRNOG00000017712		ENSRNOG00000016575
ENSRNOG00000015529		ENSRNOG00000010535
ENSRNOG00000000457		ENSRNOG00000011107
ENSRNOG00000047741		ENSRNOG00000006957
ENSRNOG00000027502		ENSRNOG00000011705
ENSRNOG00000066973		ENSRNOG00000046216
ENSRNOG00000049676		ENSRNOG00000028580
ENSRNOG00000019575		ENSRNOG00000022691
ENSRNOG00000005575		ENSRNOG00000069481
ENSRNOG00000013733		ENSRNOG00000009079
ENSRNOG00000007062		ENSRNOG00000019556
ENSRNOG00000028930		ENSRNOG00000048145
ENSRNOG00000024954		ENSRNOG00000002660
ENSRNOG00000012749		ENSRNOG00000012122
ENSRNOG00000010853		ENSRNOG00000015582
ENSRNOG00000030689		ENSRNOG00000004072
ENSRNOG00000019264		ENSRNOG00000055365
ENSRNOG00000001782		ENSRNOG00000030467
ENSRNOG00000025669		ENSRNOG00000020021
ENSRNOG00000024115		ENSRNOG00000007529
ENSRNOG00000042137		ENSRNOG00000013631
ENSRNOG00000022686		ENSRNOG00000017258
ENSRNOG00000017022		ENSRNOG00000042411
ENSRNOG00000003195		ENSRNOG00000014278
ENSRNOG00000007081		ENSRNOG00000047799
ENSRNOG00000069198		ENSRNOG00000016552
ENSRNOG00000070472		ENSRNOG00000010584
ENSRNOG00000047960		ENSRNOG00000020942
ENSRNOG00000018929		ENSRNOG00000018526
ENSRNOG00000010522		ENSRNOG00000007575
ENSRNOG00000054391		ENSRNOG00000008431
ENSRNOG00000026979		ENSRNOG00000033697
ENSRNOG00000007688		ENSRNOG00000000130
ENSRNOG00000004327		ENSRNOG00000014137
ENSRNOG00000025843		ENSRNOG00000004810
ENSRNOG00000056174		ENSRNOG00000009401
ENSRNOG00000007923		ENSRNOG00000038190
ENSRNOG00000007302		ENSRNOG00000048487
ENSRNOG00000006996		ENSRNOG00000009331
ENSRNOG00000024452		ENSRNOG00000028083
ENSRNOG00000023786		ENSRNOG00000031222
ENSRNOG00000065770		ENSRNOG00000015080
ENSRNOG00000063135		ENSRNOG00000004783
ENSRNOG00000011153		ENSRNOG00000007124
ENSRNOG00000042286		ENSRNOG00000000231
ENSRNOG00000017911		ENSRNOG00000053430
ENSRNOG00000008902		ENSRNOG00000010793
ENSRNOG00000049782		ENSRNOG00000047931
ENSRNOG00000000007		ENSRNOG00000022975
ENSRNOG00000032240		ENSRNOG00000020330
ENSRNOG00000000879		ENSRNOG00000014405
ENSRNOG00000064381		ENSRNOG00000050197
ENSRNOG00000006871		ENSRNOG00000017448
ENSRNOG00000001506		ENSRNOG00000049484
ENSRNOG00000056955		ENSRNOG00000023214
ENSRNOG00000005214		ENSRNOG00000063806
ENSRNOG00000037167		ENSRNOG00000022110
ENSRNOG00000000693		ENSRNOG00000009389
ENSRNOG00000014844		ENSRNOG00000015220
ENSRNOG00000000195		ENSRNOG00000014373
ENSRNOG00000000495		ENSRNOG00000019207
ENSRNOG00000046874		ENSRNOG00000012749
ENSRNOG00000024689		ENSRNOG00000002916
ENSRNOG00000065330		ENSRNOG00000013072
ENSRNOG00000029597		ENSRNOG00000016372
ENSRNOG00000010254		ENSRNOG00000008133
ENSRNOG00000031440		ENSRNOG00000043007
ENSRNOG00000052513		ENSRNOG00000021256
ENSRNOG00000005388		ENSRNOG00000018651
ENSRNOG00000063216		ENSRNOG00000001408
ENSRNOG00000057716		ENSRNOG00000049530
ENSRNOG00000015370		ENSRNOG00000019163
ENSRNOG00000020148		ENSRNOG00000029903
ENSRNOG00000011921		ENSRNOG00000028036
ENSRNOG00000012122		ENSRNOG00000017444
ENSRNOG00000010034		ENSRNOG00000030266
ENSRNOG00000009243		ENSRNOG00000021140
ENSRNOG00000003025		ENSRNOG00000016472
ENSRNOG00000011133		ENSRNOG00000008933
ENSRNOG00000003388		ENSRNOG00000058308
ENSRNOG00000013170		ENSRNOG00000047363
ENSRNOG00000006984		ENSRNOG00000025594
ENSRNOG00000013072		ENSRNOG00000015788
ENSRNOG00000014961		ENSRNOG00000049498
ENSRNOG00000004200		ENSRNOG00000004207
ENSRNOG00000043451		ENSRNOG00000025155
ENSRNOG00000050819		ENSRNOG00000012060
ENSRNOG00000008026		ENSRNOG00000008588
ENSRNOG00000019574		ENSRNOG00000010480
ENSRNOG00000011150		ENSRNOG00000017119
ENSRNOG00000020322		ENSRNOG00000011400
ENSRNOG00000003562		ENSRNOG00000013610
ENSRNOG00000016971		ENSRNOG00000024870
ENSRNOG00000005093		ENSRNOG00000046851
ENSRNOG00000007455		ENSRNOG00000028566
ENSRNOG00000001959		ENSRNOG00000002667
ENSRNOG00000008554		ENSRNOG00000020970
ENSRNOG00000001296		ENSRNOG00000014835
ENSRNOG00000052051		ENSRNOG00000006324
ENSRNOG00000009385		ENSRNOG00000063710
ENSRNOG00000013229		ENSRNOG00000002950
ENSRNOG00000023400		ENSRNOG00000015303
ENSRNOG00000013013		ENSRNOG00000048682
ENSRNOG00000025349		ENSRNOG00000063755
ENSRNOG00000026328		ENSRNOG00000001313
ENSRNOG00000012346		ENSRNOG00000032436
ENSRNOG00000016468		ENSRNOG00000022320
ENSRNOG00000012703		ENSRNOG00000010497
ENSRNOG00000032350		ENSRNOG00000024728
ENSRNOG00000005965		ENSRNOG00000000855
ENSRNOG00000000054		ENSRNOG00000011016
ENSRNOG00000002232		ENSRNOG00000008030
ENSRNOG00000009324		ENSRNOG00000006469
ENSRNOG00000017424		ENSRNOG00000017220
ENSRNOG00000024650		ENSRNOG00000052064
ENSRNOG00000057832		ENSRNOG00000013061
ENSRNOG00000010813		ENSRNOG00000015480
ENSRNOG00000016302		ENSRNOG00000058645
ENSRNOG00000031168		ENSRNOG00000019202
ENSRNOG00000004650		ENSRNOG00000012960
ENSRNOG00000021151		ENSRNOG00000026432
ENSRNOG00000056216		ENSRNOG00000017087
ENSRNOG00000004100		ENSRNOG00000010381
ENSRNOG00000055382		ENSRNOG00000024120
ENSRNOG00000033747		ENSRNOG00000009910
ENSRNOG00000022911		ENSRNOG00000007142
ENSRNOG00000001152		ENSRNOG00000055966
ENSRNOG00000017079		ENSRNOG00000014452
ENSRNOG00000017277		ENSRNOG00000063332
ENSRNOG00000021713		ENSRNOG00000019645
ENSRNOG00000015049		ENSRNOG00000020835
ENSRNOG00000024636		ENSRNOG00000004752
ENSRNOG00000028708		ENSRNOG00000018452
ENSRNOG00000013057		ENSRNOG00000031598
ENSRNOG00000015878		ENSRNOG00000013743
ENSRNOG00000001474		ENSRNOG00000026392
ENSRNOG00000012957		ENSRNOG00000007646
ENSRNOG00000013790		ENSRNOG00000008602
ENSRNOG00000032825		ENSRNOG00000069900
ENSRNOG00000033893		ENSRNOG00000027433
ENSRNOG00000027940		ENSRNOG00000028097
ENSRNOG00000019869		ENSRNOG00000018229
ENSRNOG00000020197		ENSRNOG00000018163
ENSRNOG00000038286		ENSRNOG00000030616
ENSRNOG00000061544		ENSRNOG00000021234
ENSRNOG00000002327		ENSRNOG00000031612
ENSRNOG00000020150		ENSRNOG00000066437
ENSRNOG00000037509		ENSRNOG00000012362
ENSRNOG00000003585		ENSRNOG00000023786
ENSRNOG00000023093		ENSRNOG00000057322
ENSRNOG00000055962		ENSRNOG00000017093
ENSRNOG00000020407		ENSRNOG00000005575
ENSRNOG00000005825		ENSRNOG00000050946
ENSRNOG00000014629		ENSRNOG00000050152
ENSRNOG00000030253		ENSRNOG00000055641
ENSRNOG00000018706		ENSRNOG00000014218
ENSRNOG00000052940		ENSRNOG00000004518
ENSRNOG00000039496		ENSRNOG00000020587
ENSRNOG00000020416		ENSRNOG00000012756
ENSRNOG00000007486		ENSRNOG00000019629
ENSRNOG00000027194		ENSRNOG00000012311
ENSRNOG00000027954		ENSRNOG00000012428
ENSRNOG00000055111		ENSRNOG00000063049
ENSRNOG00000007508		ENSRNOG00000060599
ENSRNOG00000025736		ENSRNOG00000019465
ENSRNOG00000032329		ENSRNOG00000026235
ENSRNOG00000002948		ENSRNOG00000014064
ENSRNOG00000054695		ENSRNOG00000003562
ENSRNOG00000013538		ENSRNOG00000063103
ENSRNOG00000003374		ENSRNOG00000043451
ENSRNOG00000008177		ENSRNOG00000009299
ENSRNOG00000067844		ENSRNOG00000031081
ENSRNOG00000016288		ENSRNOG00000059015
ENSRNOG00000000525		ENSRNOG00000006077
ENSRNOG00000066120		ENSRNOG00000023458
ENSRNOG00000024952		ENSRNOG00000031263
ENSRNOG00000024089		ENSRNOG00000000412
ENSRNOG00000037432		ENSRNOG00000010905
ENSRNOG00000028083		ENSRNOG00000043513
ENSRNOG00000006077		ENSRNOG00000021151
ENSRNOG00000010535		ENSRNOG00000016581
ENSRNOG00000010584		ENSRNOG00000042086
ENSRNOG00000007647		ENSRNOG00000016728
ENSRNOG00000010037		ENSRNOG00000020393
ENSRNOG00000002360		ENSRNOG00000005388
ENSRNOG00000019308		ENSRNOG00000008592
ENSRNOG00000046050		ENSRNOG00000050968
ENSRNOG00000001960		ENSRNOG00000019926
ENSRNOG00000022261		ENSRNOG00000061739
ENSRNOG00000056332		ENSRNOG00000010331
ENSRNOG00000030012		ENSRNOG00000001931
ENSRNOG00000014543		ENSRNOG00000011211
ENSRNOG00000052224		ENSRNOG00000009863
ENSRNOG00000008644		ENSRNOG00000046280
ENSRNOG00000057817		ENSRNOG00000015503
ENSRNOG00000012752		ENSRNOG00000002890
ENSRNOG00000064749		ENSRNOG00000003680
ENSRNOG00000060054		ENSRNOG00000021041
ENSRNOG00000004404		ENSRNOG00000046171
ENSRNOG00000009907		ENSRNOG00000001201
ENSRNOG00000007422		ENSRNOG00000019353
ENSRNOG00000017523		ENSRNOG00000001439
ENSRNOG00000059827		ENSRNOG00000050473
ENSRNOG00000006583		ENSRNOG00000006946
ENSRNOG00000049349		ENSRNOG00000017952
ENSRNOG00000018405		ENSRNOG00000065643
ENSRNOG00000021795		ENSRNOG00000049629
ENSRNOG00000000614		ENSRNOG00000053288
ENSRNOG00000011285		ENSRNOG00000023803
ENSRNOG00000030715		ENSRNOG00000021231
ENSRNOG00000016831		ENSRNOG00000007439
ENSRNOG00000026150		ENSRNOG00000018305
ENSRNOG00000010311		ENSRNOG00000021150
ENSRNOG00000039745		ENSRNOG00000064701
ENSRNOG00000061782		ENSRNOG00000004026
ENSRNOG00000010105		ENSRNOG00000020332
ENSRNOG00000019598		ENSRNOG00000011921
ENSRNOG00000006052		ENSRNOG00000018488
ENSRNOG00000020272		ENSRNOG00000009726
ENSRNOG00000024661		ENSRNOG00000055936
ENSRNOG00000007892		ENSRNOG00000012942
ENSRNOG00000007545		ENSRNOG00000056297
ENSRNOG00000013148		ENSRNOG00000008943
ENSRNOG00000005365		ENSRNOG00000004863
ENSRNOG00000015717		ENSRNOG00000006663
ENSRNOG00000016643		ENSRNOG00000012748
ENSRNOG00000015437		ENSRNOG00000011781
ENSRNOG00000059097		ENSRNOG00000010549
ENSRNOG00000019288		ENSRNOG00000004361
ENSRNOG00000016695		ENSRNOG00000005673
ENSRNOG00000022565		ENSRNOG00000026504
ENSRNOG00000005679		ENSRNOG00000016281
ENSRNOG00000063310		ENSRNOG00000052022
ENSRNOG00000046211		ENSRNOG00000021017
ENSRNOG00000016204		ENSRNOG00000028404
ENSRNOG00000019728		ENSRNOG00000019496
ENSRNOG00000007764		ENSRNOG00000017625
ENSRNOG00000008144		ENSRNOG00000022686
ENSRNOG00000039976		ENSRNOG00000023614
ENSRNOG00000047574		ENSRNOG00000028426
ENSRNOG00000025705		ENSRNOG00000052499
ENSRNOG00000047466		ENSRNOG00000003759
ENSRNOG00000029866		ENSRNOG00000027230
ENSRNOG00000037113		ENSRNOG00000005289
ENSRNOG00000021103		ENSRNOG00000013229
ENSRNOG00000005723		ENSRNOG00000057827
ENSRNOG00000009503		ENSRNOG00000056024
ENSRNOG00000001223		ENSRNOG00000001416
ENSRNOG00000051534		ENSRNOG00000011913
ENSRNOG00000003291		ENSRNOG00000016770
ENSRNOG00000011039		ENSRNOG00000033321
ENSRNOG00000013586		ENSRNOG00000016180
ENSRNOG00000001271		ENSRNOG00000027502
ENSRNOG00000051706		ENSRNOG00000069878
ENSRNOG00000050552		ENSRNOG00000019341
ENSRNOG00000037765		ENSRNOG00000004918
ENSRNOG00000010701		ENSRNOG00000021401
ENSRNOG00000015514		ENSRNOG00000013408
ENSRNOG00000002074		ENSRNOG00000050849
ENSRNOG00000002937		ENSRNOG00000024837
ENSRNOG00000026387		ENSRNOG00000012156
ENSRNOG00000070242		ENSRNOG00000058938
ENSRNOG00000028569		ENSRNOG00000011820
ENSRNOG00000028415		ENSRNOG00000008628
ENSRNOG00000054286		ENSRNOG00000014464
ENSRNOG00000062370		ENSRNOG00000006989
ENSRNOG00000004794		ENSRNOG00000009325
ENSRNOG00000019536		ENSRNOG00000003025
ENSRNOG00000022325		ENSRNOG00000042189
ENSRNOG00000019199		ENSRNOG00000013889
ENSRNOG00000070765		ENSRNOG00000023861
ENSRNOG00000018111		ENSRNOG00000018018
ENSRNOG00000025108		ENSRNOG00000016467
ENSRNOG00000016041		ENSRNOG00000026644
ENSRNOG00000069252		ENSRNOG00000016826
ENSRNOG00000023538		ENSRNOG00000029366
ENSRNOG00000002364		ENSRNOG00000029441
ENSRNOG00000001252		ENSRNOG00000018441
ENSRNOG00000029773		ENSRNOG00000001527
ENSRNOG00000014758		ENSRNOG00000013663
ENSRNOG00000056643		ENSRNOG00000003603
ENSRNOG00000019341		ENSRNOG00000070149
ENSRNOG00000026435		ENSRNOG00000011420
ENSRNOG00000061328		ENSRNOG00000000708
ENSRNOG00000003703		ENSRNOG00000016326
ENSRNOG00000015522		ENSRNOG00000006623
ENSRNOG00000003999		ENSRNOG00000019574
ENSRNOG00000005920		ENSRNOG00000045997
ENSRNOG00000033654		ENSRNOG00000026821
ENSRNOG00000021938		ENSRNOG00000010275
ENSRNOG00000031540		ENSRNOG00000028198
ENSRNOG00000020083		ENSRNOG00000016257
ENSRNOG00000066351		ENSRNOG00000024435
ENSRNOG00000020505		ENSRNOG00000037428
ENSRNOG00000022283		ENSRNOG00000039861
ENSRNOG00000010286		ENSRNOG00000016505
ENSRNOG00000019742		ENSRNOG00000048686
ENSRNOG00000042886		ENSRNOG00000017456
ENSRNOG00000046343		ENSRNOG00000019043
ENSRNOG00000007763		ENSRNOG00000004148
ENSRNOG00000019318		ENSRNOG00000001582
ENSRNOG00000023908		ENSRNOG00000070974
ENSRNOG00000002216		ENSRNOG00000021589
ENSRNOG00000031443		ENSRNOG00000019147
ENSRNOG00000048961		ENSRNOG00000009114
ENSRNOG00000008996		ENSRNOG00000017568
ENSRNOG00000017117		ENSRNOG00000024661
ENSRNOG00000042825		ENSRNOG00000060241
ENSRNOG00000037148		ENSRNOG00000006921
ENSRNOG00000067139		ENSRNOG00000019159
ENSRNOG00000006469		ENSRNOG00000002886
ENSRNOG00000067723		ENSRNOG00000052940
ENSRNOG00000012378		ENSRNOG00000045998
ENSRNOG00000018615		ENSRNOG00000023410
ENSRNOG00000007755		ENSRNOG00000016617
ENSRNOG00000042944		ENSRNOG00000000007
ENSRNOG00000016768		ENSRNOG00000054625
ENSRNOG00000009772		ENSRNOG00000051977
ENSRNOG00000001149		ENSRNOG00000046050
ENSRNOG00000007906		ENSRNOG00000002396
ENSRNOG00000008673		ENSRNOG00000019244
ENSRNOG00000020778		ENSRNOG00000000913
ENSRNOG00000018081		ENSRNOG00000000307
ENSRNOG00000033335		ENSRNOG00000004404
ENSRNOG00000056151		ENSRNOG00000013615
ENSRNOG00000049456		ENSRNOG00000049236
ENSRNOG00000018827		ENSRNOG00000002810
ENSRNOG00000033321		ENSRNOG00000009342
ENSRNOG00000019587		ENSRNOG00000010296
ENSRNOG00000009049		ENSRNOG00000002278
ENSRNOG00000011912		ENSRNOG00000055939
ENSRNOG00000050111		ENSRNOG00000001859
ENSRNOG00000020875		ENSRNOG00000002369
ENSRNOG00000004837		ENSRNOG00000010813
ENSRNOG00000001874		ENSRNOG00000027276
ENSRNOG00000018815		ENSRNOG00000000777
ENSRNOG00000002032		ENSRNOG00000014874
ENSRNOG00000039183		ENSRNOG00000033234
ENSRNOG00000015664		ENSRNOG00000014303
ENSRNOG00000016502		ENSRNOG00000012807
ENSRNOG00000001204		ENSRNOG00000016220
ENSRNOG00000025998		ENSRNOG00000059140
ENSRNOG00000003512		ENSRNOG00000017417
ENSRNOG00000009910		ENSRNOG00000026842
ENSRNOG00000008053		ENSRNOG00000051619
ENSRNOG00000015781		ENSRNOG00000017786
ENSRNOG00000010721		ENSRNOG00000013172
ENSRNOG00000047314		ENSRNOG00000064836
ENSRNOG00000014405		ENSRNOG00000006278
ENSRNOG00000018659		ENSRNOG00000005034
ENSRNOG00000017416		ENSRNOG00000007038
ENSRNOG00000014461		ENSRNOG00000026866
ENSRNOG00000037302		ENSRNOG00000001124
ENSRNOG00000014336		ENSRNOG00000056216
ENSRNOG00000031263		ENSRNOG00000051986
ENSRNOG00000001796		ENSRNOG00000007688
ENSRNOG00000019159		ENSRNOG00000017227
ENSRNOG00000003357		ENSRNOG00000021729
ENSRNOG00000023601		ENSRNOG00000019575
ENSRNOG00000029184		ENSRNOG00000008115
ENSRNOG00000021269		ENSRNOG00000004781
ENSRNOG00000005810		ENSRNOG00000052758
ENSRNOG00000008113		ENSRNOG00000022015
ENSRNOG00000020263		ENSRNOG00000031443
ENSRNOG00000008165		ENSRNOG00000012988
ENSRNOG00000000618		ENSRNOG00000071062
ENSRNOG00000024818		ENSRNOG00000018111
ENSRNOG00000037658		ENSRNOG00000004998
ENSRNOG00000013399		ENSRNOG00000052513
ENSRNOG00000009096		ENSRNOG00000002595
ENSRNOG00000043219		ENSRNOG00000017194
ENSRNOG00000019492		ENSRNOG00000070434
ENSRNOG00000059463		ENSRNOG00000069648
ENSRNOG00000037211		ENSRNOG00000060775
ENSRNOG00000053362		ENSRNOG00000036659
ENSRNOG00000004781		ENSRNOG00000003029
ENSRNOG00000033688		ENSRNOG00000003805
ENSRNOG00000020021		ENSRNOG00000003357
ENSRNOG00000001431		ENSRNOG00000000781
ENSRNOG00000053469		ENSRNOG00000006831
ENSRNOG00000053787		ENSRNOG00000005731
ENSRNOG00000011858		ENSRNOG00000021560
ENSRNOG00000011798		ENSRNOG00000068715
ENSRNOG00000003018		ENSRNOG00000001417
ENSRNOG00000058288		ENSRNOG00000005159
ENSRNOG00000008862		ENSRNOG00000010805
ENSRNOG00000026226		ENSRNOG00000007822
ENSRNOG00000005616		ENSRNOG00000012062
ENSRNOG00000014837		ENSRNOG00000040201
ENSRNOG00000003283		ENSRNOG00000062480
ENSRNOG00000033386		ENSRNOG00000019738
ENSRNOG00000001833		ENSRNOG00000020505
ENSRNOG00000005067		ENSRNOG00000002163
ENSRNOG00000022286		ENSRNOG00000011803
ENSRNOG00000014503		ENSRNOG00000026979
ENSRNOG00000002711		ENSRNOG00000000522
ENSRNOG00000017456		ENSRNOG00000046121
ENSRNOG00000029582		ENSRNOG00000056765
ENSRNOG00000062783		ENSRNOG00000010889
ENSRNOG00000009884		ENSRNOG00000010475
ENSRNOG00000019466		ENSRNOG00000014909
ENSRNOG00000016689		ENSRNOG00000005772
ENSRNOG00000016260		ENSRNOG00000022261
ENSRNOG00000002659		ENSRNOG00000070919
ENSRNOG00000050473		ENSRNOG00000048660
ENSRNOG00000003988		ENSRNOG00000066027
ENSRNOG00000046202		ENSRNOG00000012424
ENSRNOG00000055531		ENSRNOG00000002652
ENSRNOG00000006314		ENSRNOG00000001066
ENSRNOG00000021793		ENSRNOG00000018126
ENSRNOG00000015615		ENSRNOG00000042458
ENSRNOG00000003878		ENSRNOG00000020299
ENSRNOG00000020623		ENSRNOG00000015906
ENSRNOG00000050706		ENSRNOG00000065856
ENSRNOG00000002811		ENSRNOG00000003177
ENSRNOG00000062297		ENSRNOG00000014666
ENSRNOG00000046086		ENSRNOG00000010888
ENSRNOG00000013061		ENSRNOG00000048723
ENSRNOG00000037710		ENSRNOG00000048036
ENSRNOG00000016388		ENSRNOG00000070242
ENSRNOG00000008901		ENSRNOG00000006646
ENSRNOG00000004874		ENSRNOG00000045554
ENSRNOG00000019354		ENSRNOG00000012991
ENSRNOG00000049115		ENSRNOG00000020248
ENSRNOG00000025404		ENSRNOG00000004483
ENSRNOG00000008209		ENSRNOG00000001369
ENSRNOG00000011435		ENSRNOG00000015857
ENSRNOG00000009298		ENSRNOG00000027099
ENSRNOG00000014851		ENSRNOG00000042929
ENSRNOG00000001714		ENSRNOG00000015002
ENSRNOG00000033973		ENSRNOG00000006649
ENSRNOG00000012815		ENSRNOG00000039390
ENSRNOG00000026770		ENSRNOG00000000961
ENSRNOG00000010947		ENSRNOG00000017416
ENSRNOG00000063400		ENSRNOG00000067416
ENSRNOG00000012260		ENSRNOG00000056332
ENSRNOG00000012730		ENSRNOG00000011228
ENSRNOG00000006509		ENSRNOG00000007957
ENSRNOG00000013721		ENSRNOG00000019142
ENSRNOG00000015420		ENSRNOG00000022884
ENSRNOG00000019716		ENSRNOG00000027233
ENSRNOG00000016551		ENSRNOG00000000335
ENSRNOG00000038427		ENSRNOG00000022116
ENSRNOG00000063531		ENSRNOG00000004067
ENSRNOG00000001313		ENSRNOG00000015018
ENSRNOG00000013046		ENSRNOG00000021468
ENSRNOG00000018937		ENSRNOG00000009997
ENSRNOG00000005007		ENSRNOG00000003491
ENSRNOG00000003088		ENSRNOG00000029087
ENSRNOG00000009785		ENSRNOG00000018019
ENSRNOG00000021828		ENSRNOG00000000815
ENSRNOG00000033528		ENSRNOG00000027098
ENSRNOG00000025764		ENSRNOG00000000994
ENSRNOG00000007332		ENSRNOG00000055371
ENSRNOG00000019496		ENSRNOG00000005984
ENSRNOG00000003401		ENSRNOG00000018790
ENSRNOG00000063678		ENSRNOG00000034177
ENSRNOG00000008790		ENSRNOG00000020478
ENSRNOG00000016255		ENSRNOG00000001747
ENSRNOG00000053047		ENSRNOG00000012767
ENSRNOG00000033498		ENSRNOG00000013720
ENSRNOG00000013794		ENSRNOG00000019810
ENSRNOG00000019738		ENSRNOG00000023257
ENSRNOG00000018484		ENSRNOG00000038212
ENSRNOG00000027213		ENSRNOG00000065511
ENSRNOG00000023079		ENSRNOG00000069835
ENSRNOG00000052022		ENSRNOG00000033202
ENSRNOG00000020455		ENSRNOG00000030091
ENSRNOG00000023896		ENSRNOG00000012956
ENSRNOG00000021691		ENSRNOG00000015329
ENSRNOG00000033099		ENSRNOG00000015903
ENSRNOG00000006756		ENSRNOG00000014576
ENSRNOG00000033658		ENSRNOG00000069198
ENSRNOG00000065068		ENSRNOG00000001640
ENSRNOG00000015582		ENSRNOG00000054017
ENSRNOG00000014987		ENSRNOG00000055673
ENSRNOG00000014226		ENSRNOG00000006853
ENSRNOG00000000456		ENSRNOG00000000907
ENSRNOG00000001520		ENSRNOG00000006368
ENSRNOG00000002294		ENSRNOG00000020694
ENSRNOG00000049498		ENSRNOG00000018851
ENSRNOG00000001582		ENSRNOG00000026053
ENSRNOG00000001653		ENSRNOG00000009334
ENSRNOG00000059857		ENSRNOG00000001627
ENSRNOG00000011451		ENSRNOG00000027410
ENSRNOG00000026527		ENSRNOG00000046955
ENSRNOG00000015675		ENSRNOG00000020721
ENSRNOG00000021856		ENSRNOG00000054890
ENSRNOG00000036666		ENSRNOG00000022753
ENSRNOG00000018207		ENSRNOG00000047692
ENSRNOG00000005971		ENSRNOG00000014461
ENSRNOG00000055641		ENSRNOG00000059683
ENSRNOG00000037449		ENSRNOG00000070769
ENSRNOG00000029090		ENSRNOG00000014532
ENSRNOG00000010793		ENSRNOG00000028362
ENSRNOG00000046863		ENSRNOG00000019937
ENSRNOG00000011623		ENSRNOG00000014761
ENSRNOG00000003997		ENSRNOG00000048088
ENSRNOG00000069840		ENSRNOG00000019598
ENSRNOG00000010352		ENSRNOG00000028259
ENSRNOG00000013474		ENSRNOG00000000455
ENSRNOG00000016825		ENSRNOG00000050220
ENSRNOG00000000304		ENSRNOG00000010196
ENSRNOG00000033693		ENSRNOG00000004060
ENSRNOG00000013152		ENSRNOG00000047002
ENSRNOG00000010275		ENSRNOG00000039858
ENSRNOG00000032948		ENSRNOG00000005206
ENSRNOG00000000875		ENSRNOG00000007981
ENSRNOG00000004027		ENSRNOG00000052549
ENSRNOG00000046547		ENSRNOG00000004099
ENSRNOG00000015211		ENSRNOG00000053362
ENSRNOG00000020337		ENSRNOG00000012702
ENSRNOG00000024904		ENSRNOG00000067162
ENSRNOG00000000704		ENSRNOG00000053075
ENSRNOG00000003680		ENSRNOG00000008157
ENSRNOG00000004517		ENSRNOG00000062590
ENSRNOG00000011490		ENSRNOG00000016695
ENSRNOG00000006623		ENSRNOG00000001271
ENSRNOG00000067970		ENSRNOG00000004048
ENSRNOG00000017428		ENSRNOG00000053045
ENSRNOG00000026309		ENSRNOG00000001103
ENSRNOG00000029212		ENSRNOG00000004489
ENSRNOG00000053811		ENSRNOG00000018081
ENSRNOG00000015149		ENSRNOG00000020518
ENSRNOG00000033271		ENSRNOG00000000569
ENSRNOG00000008570		ENSRNOG00000053804
ENSRNOG00000006548		ENSRNOG00000022707
ENSRNOG00000050318		ENSRNOG00000021938
ENSRNOG00000052945		ENSRNOG00000014982
ENSRNOG00000014791		ENSRNOG00000010694
ENSRNOG00000010630		ENSRNOG00000066065
ENSRNOG00000049994		ENSRNOG00000016164
ENSRNOG00000022957		ENSRNOG00000014060
ENSRNOG00000005034		ENSRNOG00000030180
ENSRNOG00000012442		ENSRNOG00000011094
ENSRNOG00000015625		ENSRNOG00000061544
ENSRNOG00000017974		ENSRNOG00000060410
ENSRNOG00000056553		ENSRNOG00000010124
ENSRNOG00000001187		ENSRNOG00000023951
ENSRNOG00000033433		ENSRNOG00000006248
ENSRNOG00000013220		ENSRNOG00000005138
ENSRNOG00000069984		ENSRNOG00000007664
ENSRNOG00000019961		ENSRNOG00000003999
ENSRNOG00000016846		ENSRNOG00000010701
ENSRNOG00000005133		ENSRNOG00000007864
ENSRNOG00000046727		ENSRNOG00000011268
ENSRNOG00000007151		ENSRNOG00000005535
ENSRNOG00000022521		ENSRNOG00000013577
ENSRNOG00000046635		ENSRNOG00000007518
ENSRNOG00000055527		ENSRNOG00000007326
ENSRNOG00000004195		ENSRNOG00000000645
ENSRNOG00000013949		ENSRNOG00000066264
ENSRNOG00000008481		ENSRNOG00000007907
ENSRNOG00000019465		ENSRNOG00000006617
ENSRNOG00000017695		ENSRNOG00000057761
ENSRNOG00000001300		ENSRNOG00000009691
ENSRNOG00000014171		ENSRNOG00000066773
ENSRNOG00000009636		ENSRNOG00000002775
ENSRNOG00000017434		ENSRNOG00000026055
ENSRNOG00000058133		ENSRNOG00000000565
ENSRNOG00000023258		ENSRNOG00000000827
ENSRNOG00000023352		ENSRNOG00000016351
ENSRNOG00000009997		ENSRNOG00000004284
ENSRNOG00000066731		ENSRNOG00000005003
ENSRNOG00000007649		ENSRNOG00000064052
ENSRNOG00000009649		ENSRNOG00000022565
ENSRNOG00000003243		ENSRNOG00000024127
ENSRNOG00000016117		ENSRNOG00000022325
ENSRNOG00000071062		ENSRNOG00000009760
ENSRNOG00000050946		ENSRNOG00000019570
ENSRNOG00000001795		ENSRNOG00000018850
ENSRNOG00000047712		ENSRNOG00000020623
ENSRNOG00000001527		ENSRNOG00000016166
ENSRNOG00000021410		ENSRNOG00000027194
ENSRNOG00000029450		ENSRNOG00000009170
ENSRNOG00000014046		ENSRNOG00000001795
ENSRNOG00000004753		ENSRNOG00000012269
ENSRNOG00000018126		ENSRNOG00000048824
ENSRNOG00000020773		ENSRNOG00000069756
ENSRNOG00000037206		ENSRNOG00000007062
ENSRNOG00000017444		ENSRNOG00000003084
ENSRNOG00000037919		ENSRNOG00000006919
ENSRNOG00000033262		ENSRNOG00000020678
ENSRNOG00000065666		ENSRNOG00000028569
ENSRNOG00000018052		ENSRNOG00000002440
ENSRNOG00000009870		ENSRNOG00000034254
ENSRNOG00000010086		ENSRNOG00000010362
ENSRNOG00000006365		ENSRNOG00000014961
ENSRNOG00000023209		ENSRNOG00000010868
ENSRNOG00000005659		ENSRNOG00000056038
ENSRNOG00000002167		ENSRNOG00000010146
ENSRNOG00000029862		ENSRNOG00000037687
ENSRNOG00000017194		ENSRNOG00000045949
ENSRNOG00000014691		ENSRNOG00000002339
ENSRNOG00000012318		ENSRNOG00000017020
ENSRNOG00000006368		ENSRNOG00000007934
ENSRNOG00000006615		ENSRNOG00000060348
ENSRNOG00000002802		ENSRNOG00000010286
ENSRNOG00000053026		ENSRNOG00000006114
ENSRNOG00000024454		ENSRNOG00000020577
ENSRNOG00000010375		ENSRNOG00000049507
ENSRNOG00000013141		ENSRNOG00000016213
ENSRNOG00000028566		ENSRNOG00000016456
ENSRNOG00000056297		ENSRNOG00000015024
ENSRNOG00000007990		ENSRNOG00000000605
ENSRNOG00000027276		ENSRNOG00000017328
ENSRNOG00000009878		ENSRNOG00000005700
ENSRNOG00000039858		ENSRNOG00000031974
ENSRNOG00000011193		ENSRNOG00000049020
ENSRNOG00000006227		ENSRNOG00000010021
ENSRNOG00000006086		ENSRNOG00000014172
ENSRNOG00000042785		ENSRNOG00000009539
ENSRNOG00000014248		ENSRNOG00000019199
ENSRNOG00000016256		ENSRNOG00000047491
ENSRNOG00000004688		ENSRNOG00000025423
ENSRNOG00000015810		ENSRNOG00000012946
ENSRNOG00000009236		ENSRNOG00000042978
ENSRNOG00000007439		ENSRNOG00000018645
ENSRNOG00000023296		ENSRNOG00000059538
ENSRNOG00000060100		ENSRNOG00000025730
ENSRNOG00000007850		ENSRNOG00000017428
ENSRNOG00000010841		ENSRNOG00000011991
ENSRNOG00000055942		ENSRNOG00000051905
ENSRNOG00000002361		ENSRNOG00000000854
ENSRNOG00000012508		ENSRNOG00000014363
ENSRNOG00000016213		ENSRNOG00000000054
ENSRNOG00000008323		ENSRNOG00000010643
ENSRNOG00000008016		ENSRNOG00000045670
ENSRNOG00000028062		ENSRNOG00000027833
ENSRNOG00000070974		ENSRNOG00000010274
ENSRNOG00000001982		ENSRNOG00000016315
ENSRNOG00000013167		ENSRNOG00000029055
ENSRNOG00000003029		ENSRNOG00000025094
ENSRNOG00000055499		ENSRNOG00000001849
ENSRNOG00000022320		ENSRNOG00000046947
ENSRNOG00000050968		ENSRNOG00000021478
ENSRNOG00000007625		ENSRNOG00000008301
ENSRNOG00000019365		ENSRNOG00000002294
ENSRNOG00000056012		ENSRNOG00000019027
ENSRNOG00000007942		ENSRNOG00000003229
ENSRNOG00000005291		ENSRNOG00000020687
ENSRNOG00000039969		ENSRNOG00000004888
ENSRNOG00000020716		ENSRNOG00000009815
ENSRNOG00000020583		ENSRNOG00000058586
ENSRNOG00000062859		ENSRNOG00000051952
ENSRNOG00000005806		ENSRNOG00000032664
ENSRNOG00000005359		ENSRNOG00000012826
ENSRNOG00000025052		ENSRNOG00000036666
ENSRNOG00000002844		ENSRNOG00000053787
ENSRNOG00000033912		ENSRNOG00000002659
ENSRNOG00000011352		ENSRNOG00000001049
ENSRNOG00000053075		ENSRNOG00000057988
ENSRNOG00000006174		ENSRNOG00000016781
ENSRNOG00000011624		ENSRNOG00000009982
ENSRNOG00000027811		ENSRNOG00000006859
ENSRNOG00000050206		ENSRNOG00000016800
ENSRNOG00000001383		ENSRNOG00000021447
ENSRNOG00000005345		ENSRNOG00000009892
ENSRNOG00000015275		ENSRNOG00000008790
ENSRNOG00000020249		ENSRNOG00000022094
ENSRNOG00000011394		ENSRNOG00000006494
ENSRNOG00000026647		ENSRNOG00000019869
ENSRNOG00000010165		ENSRNOG00000005180
ENSRNOG00000012702		ENSRNOG00000021035
ENSRNOG00000017702		ENSRNOG00000007129
ENSRNOG00000012208		ENSRNOG00000049115
ENSRNOG00000063806		ENSRNOG00000004873
ENSRNOG00000015002		ENSRNOG00000008025
ENSRNOG00000007033		ENSRNOG00000026036
ENSRNOG00000019638		ENSRNOG00000070230
ENSRNOG00000003657		ENSRNOG00000009298
ENSRNOG00000006661		ENSRNOG00000032569
ENSRNOG00000060168		ENSRNOG00000017403
ENSRNOG00000025695		ENSRNOG00000042246
ENSRNOG00000012807		ENSRNOG00000006995
ENSRNOG00000019555		ENSRNOG00000009258
ENSRNOG00000052880		ENSRNOG00000059245
ENSRNOG00000006784		ENSRNOG00000022859
ENSRNOG00000046036		ENSRNOG00000028356
ENSRNOG00000012630		ENSRNOG00000010756
ENSRNOG00000015674		ENSRNOG00000017579
ENSRNOG00000017191		ENSRNOG00000048961
ENSRNOG00000018094		ENSRNOG00000014156
ENSRNOG00000019363		ENSRNOG00000010533
ENSRNOG00000011107		ENSRNOG00000000561
ENSRNOG00000002895		ENSRNOG00000005662
ENSRNOG00000011803		ENSRNOG00000012439
ENSRNOG00000006831		ENSRNOG00000052219
ENSRNOG00000001861		ENSRNOG00000018895
ENSRNOG00000001658		ENSRNOG00000043342
ENSRNOG00000007390		ENSRNOG00000059510
ENSRNOG00000013085		ENSRNOG00000046566
ENSRNOG00000003709		ENSRNOG00000011568
ENSRNOG00000002191		ENSRNOG00000019587
ENSRNOG00000002595		ENSRNOG00000006871
ENSRNOG00000019283		ENSRNOG00000013547
ENSRNOG00000017981		ENSRNOG00000017631
ENSRNOG00000057619		ENSRNOG00000002014
ENSRNOG00000013598		ENSRNOG00000003121
ENSRNOG00000004662		ENSRNOG00000015573
ENSRNOG00000020689		ENSRNOG00000020263
ENSRNOG00000064999		ENSRNOG00000047339
ENSRNOG00000009958		ENSRNOG00000013825
ENSRNOG00000028384		ENSRNOG00000026116
ENSRNOG00000030149		ENSRNOG00000009433
ENSRNOG00000039856		ENSRNOG00000000633
ENSRNOG00000003099		ENSRNOG00000011718
ENSRNOG00000060329		ENSRNOG00000025428
ENSRNOG00000049033		ENSRNOG00000055527
ENSRNOG00000006369		ENSRNOG00000017477
ENSRNOG00000008400		ENSRNOG00000017243
ENSRNOG00000016488		ENSRNOG00000021839
ENSRNOG00000027257		ENSRNOG00000028872
ENSRNOG00000005063		ENSRNOG00000021130
ENSRNOG00000032664		ENSRNOG00000018241
ENSRNOG00000011284		ENSRNOG00000015538
ENSRNOG00000054474		ENSRNOG00000012752
ENSRNOG00000036921		ENSRNOG00000005592
ENSRNOG00000014170		ENSRNOG00000002126
ENSRNOG00000017586		ENSRNOG00000046283
ENSRNOG00000001518		ENSRNOG00000018110
ENSRNOG00000005958		ENSRNOG00000015308
ENSRNOG00000019100		ENSRNOG00000002408
ENSRNOG00000036711		ENSRNOG00000006110
ENSRNOG00000009288		ENSRNOG00000006631
ENSRNOG00000028651		ENSRNOG00000052354
ENSRNOG00000057031		ENSRNOG00000014170
ENSRNOG00000009691		ENSRNOG00000054274
ENSRNOG00000063647		ENSRNOG00000025695
ENSRNOG00000004290		ENSRNOG00000039856
ENSRNOG00000013962		ENSRNOG00000024114
ENSRNOG00000030151		ENSRNOG00000008846
ENSRNOG00000025121		ENSRNOG00000000551
ENSRNOG00000009771		ENSRNOG00000007006
ENSRNOG00000007529		ENSRNOG00000004650
ENSRNOG00000001368		ENSRNOG00000013991
ENSRNOG00000002052		ENSRNOG00000003018
ENSRNOG00000017060		ENSRNOG00000063678
ENSRNOG00000021437		ENSRNOG00000047783
ENSRNOG00000003205		ENSRNOG00000007281
ENSRNOG00000026821		ENSRNOG00000024454
ENSRNOG00000004442		ENSRNOG00000020322
ENSRNOG00000014971		ENSRNOG00000020590
ENSRNOG00000001408		ENSRNOG00000021499
ENSRNOG00000060021		ENSRNOG00000008676
ENSRNOG00000028649		ENSRNOG00000004094
ENSRNOG00000008030		ENSRNOG00000009660
ENSRNOG00000010196		ENSRNOG00000006972
ENSRNOG00000038957		ENSRNOG00000050205
ENSRNOG00000023972		ENSRNOG00000007271
ENSRNOG00000000502		ENSRNOG00000066242
ENSRNOG00000026504		ENSRNOG00000004498
ENSRNOG00000051372		ENSRNOG00000017693
ENSRNOG00000027787		ENSRNOG00000049828
ENSRNOG00000014156		ENSRNOG00000016356
ENSRNOG00000000551		ENSRNOG00000022760
ENSRNOG00000016225		ENSRNOG00000042070
ENSRNOG00000011541		ENSRNOG00000032178
ENSRNOG00000020970		ENSRNOG00000029336
ENSRNOG00000009114		ENSRNOG00000056151
ENSRNOG00000017156		ENSRNOG00000000483
ENSRNOG00000028743		ENSRNOG00000023079
ENSRNOG00000016781		ENSRNOG00000013017
ENSRNOG00000057988		ENSRNOG00000014779
ENSRNOG00000000981		ENSRNOG00000004442
ENSRNOG00000038916		ENSRNOG00000058478
ENSRNOG00000024077		ENSRNOG00000013970
ENSRNOG00000017787		ENSRNOG00000050714
ENSRNOG00000016472		ENSRNOG00000021438
ENSRNOG00000030266		ENSRNOG00000042536
ENSRNOG00000009955		ENSRNOG00000050554
ENSRNOG00000003064		ENSRNOG00000060988
ENSRNOG00000050106		ENSRNOG00000020807
ENSRNOG00000013917		ENSRNOG00000062297
ENSRNOG00000004890		ENSRNOG00000008810
ENSRNOG00000025448		ENSRNOG00000019959
ENSRNOG00000056817		ENSRNOG00000017976
ENSRNOG00000042419		ENSRNOG00000021719
ENSRNOG00000008193		ENSRNOG00000021264
ENSRNOG00000051408		ENSRNOG00000012573
ENSRNOG00000008157		ENSRNOG00000050482
ENSRNOG00000000479		ENSRNOG00000061328
ENSRNOG00000012502		ENSRNOG00000016288
ENSRNOG00000005609		ENSRNOG00000014168
ENSRNOG00000036911		ENSRNOG00000000869
ENSRNOG00000012865		ENSRNOG00000024277
ENSRNOG00000014610		ENSRNOG00000039976
ENSRNOG00000016446		ENSRNOG00000027697
ENSRNOG00000004040		ENSRNOG00000033693
ENSRNOG00000005289		ENSRNOG00000004589
ENSRNOG00000048699		ENSRNOG00000024631
ENSRNOG00000015554		ENSRNOG00000017427
ENSRNOG00000008984		ENSRNOG00000009533
ENSRNOG00000002680		ENSRNOG00000048580
ENSRNOG00000009339		ENSRNOG00000028384
ENSRNOG00000013526		ENSRNOG00000001142
ENSRNOG00000016469		ENSRNOG00000023143
ENSRNOG00000018217		ENSRNOG00000002811
ENSRNOG00000006620		ENSRNOG00000025235
ENSRNOG00000013321		ENSRNOG00000009987
ENSRNOG00000008374		ENSRNOG00000000505
ENSRNOG00000027099		ENSRNOG00000019955
ENSRNOG00000029394		ENSRNOG00000014975
ENSRNOG00000060561		ENSRNOG00000015562
ENSRNOG00000050974		ENSRNOG00000011945
ENSRNOG00000004443		ENSRNOG00000008961
ENSRNOG00000007515		ENSRNOG00000010352
ENSRNOG00000013147		ENSRNOG00000025597
ENSRNOG00000001989		ENSRNOG00000002244
ENSRNOG00000002723		ENSRNOG00000020737
ENSRNOG00000017417		ENSRNOG00000004772
ENSRNOG00000064701		ENSRNOG00000012779
ENSRNOG00000019353		ENSRNOG00000055111
ENSRNOG00000059894		ENSRNOG00000052256
ENSRNOG00000066042		ENSRNOG00000021828
ENSRNOG00000050220		ENSRNOG00000066128
ENSRNOG00000003603		ENSRNOG00000054264
ENSRNOG00000030285		ENSRNOG00000020470
ENSRNOG00000020881		ENSRNOG00000042374
ENSRNOG00000021984		ENSRNOG00000000853
ENSRNOG00000065338		ENSRNOG00000065438
ENSRNOG00000070924		ENSRNOG00000047028
ENSRNOG00000020330		ENSRNOG00000052620
ENSRNOG00000014650		ENSRNOG00000024349
ENSRNOG00000008961		ENSRNOG00000007332
ENSRNOG00000009131		ENSRNOG00000014872
ENSRNOG00000062981		ENSRNOG00000019779
ENSRNOG00000020706		ENSRNOG00000055962
ENSRNOG00000042592		ENSRNOG00000020881
ENSRNOG00000008986		ENSRNOG00000029260
ENSRNOG00000007027		ENSRNOG00000016041
ENSRNOG00000023861		ENSRNOG00000016308
ENSRNOG00000018689		ENSRNOG00000006298
ENSRNOG00000007622		ENSRNOG00000063741
ENSRNOG00000037562		ENSRNOG00000020249
ENSRNOG00000025151		ENSRNOG00000008193
ENSRNOG00000003125		ENSRNOG00000021691
ENSRNOG00000012045		ENSRNOG00000046211
ENSRNOG00000059015		ENSRNOG00000019985
ENSRNOG00000019246		ENSRNOG00000014844
ENSRNOG00000016265		ENSRNOG00000008911
ENSRNOG00000013172		ENSRNOG00000068243
ENSRNOG00000022356		ENSRNOG00000016974
ENSRNOG00000023496		ENSRNOG00000009594
ENSRNOG00000018517		ENSRNOG00000031709
ENSRNOG00000002163		ENSRNOG00000023993
ENSRNOG00000012565		ENSRNOG00000030840
ENSRNOG00000020702		ENSRNOG00000008560
ENSRNOG00000007405		ENSRNOG00000019533
ENSRNOG00000009183		ENSRNOG00000010086
ENSRNOG00000020118		ENSRNOG00000064999
ENSRNOG00000009192		ENSRNOG00000029574
ENSRNOG00000004487		ENSRNOG00000018865
ENSRNOG00000019027		ENSRNOG00000005371
ENSRNOG00000007808		ENSRNOG00000032596
ENSRNOG00000056612		ENSRNOG00000018250
ENSRNOG00000028879		ENSRNOG00000004659
ENSRNOG00000017441		ENSRNOG00000030719
ENSRNOG00000048088		ENSRNOG00000013733
ENSRNOG00000009577		ENSRNOG00000015732
ENSRNOG00000058478		ENSRNOG00000027125
ENSRNOG00000003285		ENSRNOG00000009568
ENSRNOG00000012051		ENSRNOG00000059801
ENSRNOG00000050197		ENSRNOG00000007625
ENSRNOG00000001448		ENSRNOG00000017707
ENSRNOG00000001348		ENSRNOG00000032350
ENSRNOG00000057569		ENSRNOG00000067229
ENSRNOG00000043300		ENSRNOG00000005264
ENSRNOG00000001250		ENSRNOG00000017319
ENSRNOG00000019193		ENSRNOG00000037167
ENSRNOG00000005115		ENSRNOG00000017209
ENSRNOG00000007178		ENSRNOG00000046261
ENSRNOG00000060381		ENSRNOG00000013836
ENSRNOG00000043007		ENSRNOG00000017259
ENSRNOG00000013912		ENSRNOG00000008187
ENSRNOG00000012007		ENSRNOG00000017659
[truncated: 3,328 more rows]
