# Supplementary material for: Investigation of the effects of Periplaneta americana (L.) extract on ischemic stroke based on combined multi-omics of gut microbiota
Source: Front Pharmacol. 2024 Nov 28;15:1429960. doi: 10.3389/fphar.2024.1429960 (PMC11638836; doi:10.3389/fphar.2024.1429960)
Supplement: Supplementary file 2 [file DataSheet1.zip › Differentially expressed gene/diff_gene_of_all_groups.xls]

gene_id	Model_vs_PAS840H_de	Model_vs_PAS840H_log2fc	Model_vs_PAS840H_pvalue	PAS840H_vs_Sham_de	PAS840H_vs_Sham_log2fc	PAS840H_vs_Sham_pvalue	Model_vs_Sham_de	Model_vs_Sham_log2fc	Model_vs_Sham_pvalue
ENSRNOG00000065735	Down Regulation	-3.6632987805663	1.3114283346341e-15	Nodiff	-2.90353028755767	0.20351438128634	Down Regulation	-6.57188256828453	1.41369561919675e-40
ENSRNOG00000001414	Down Regulation	-3.39036383338201	2.58064131215964e-15	Down Regulation	-1.24921228090518	0.0405080093471291	Down Regulation	-4.65907805016224	6.05966485690731e-43
ENSRNOG00000040287	Down Regulation	-2.9292754708102	1.18524010208115e-12	Nodiff	-1.73388411905085	0.166097163685546	Down Regulation	-4.68293671748563	3.19126894969373e-38
ENSRNOG00000028016	Down Regulation	-3.12937422284245	2.0673633712071e-12	Nodiff	-2.60714308086609	0.190575996609603	Down Regulation	-5.75226901749702	2.63703867659925e-39
ENSRNOG00000004179	Up Regulation	3.06463251936814	2.41728278645066e-12	Down Regulation	-1.3703285952529	0.000162744048030582	Up Regulation	1.67299346849374	0.000113454110075815
ENSRNOG00000028015	Down Regulation	-3.59287470589925	2.44709720677051e-12	Nodiff	-1.13783835714773	0.302412513135217	Down Regulation	-4.75556062629526	2.35545733946721e-17
ENSRNOG00000003895	Down Regulation	-3.55116720795239	5.91345902043768e-12	Nodiff	-2.82295587463976	0.159058972909222	Down Regulation	-6.39172073523382	7.655534004894e-28
ENSRNOG00000037931	Down Regulation	-3.78433256477532	7.88171249964081e-12	Nodiff	0.327989755211053	0.849461822675436	Down Regulation	-3.48155234538195	1.23877497633852e-11
ENSRNOG00000047473	Up Regulation	3.0821381369023	1.16596069295458e-11	Down Regulation	-1.73877491346489	9.66860794413537e-06	Up Regulation	1.32068755681943	0.00271050091603799
ENSRNOG00000036834	Down Regulation	-2.81371155445018	2.76795437108809e-11	Nodiff	-2.53742074194834	0.178392858926348	Down Regulation	-5.36529547577568	1.86032616636108e-64
ENSRNOG00000010208	Down Regulation	-2.73374259723784	2.77257554176199e-11	Down Regulation	-2.23023527290932	0.0282226773047459	Down Regulation	-4.98149886404542	2.06707605305666e-54
ENSRNOG00000029191	Down Regulation	-2.77012279961847	3.73631020005423e-11	Nodiff	-1.86766307834193	0.0955451580149288	Down Regulation	-4.65921190739217	1.34411223261368e-27
ENSRNOG00000059947	Down Regulation	-3.63130243513104	4.53050478934762e-11	Nodiff	-0.684175632968047	0.482526205658251	Down Regulation	-4.34323750896233	3.41847241087519e-14
ENSRNOG00000022426	Down Regulation	-3.16271579995918	1.08204130638176e-10	Nodiff	-2.19960618986017	0.170136008728944	Down Regulation	-5.37524892149671	3.23381820677055e-24
ENSRNOG00000019440	Down Regulation	-3.51717393553087	1.17498377125662e-10	Nodiff	-2.34823288738097	0.19671647404933	Down Regulation	-5.88462039772103	3.33824017961728e-23
ENSRNOG00000012723	Down Regulation	-2.98763300977263	1.2549232825685e-10	Nodiff	-2.4909710816912	0.129110376907508	Down Regulation	-5.50012599230316	5.08053049486167e-29
ENSRNOG00000004444	Down Regulation	-2.62698017898072	1.81238191697809e-10	Nodiff	-1.80858641961419	0.19944400048579	Down Regulation	-4.45419519850384	4.92636414795413e-42
ENSRNOG00000024382	Down Regulation	-3.02179023746033	2.37050262677995e-10	Nodiff	-3.04915946462874	0.167099718334212	Down Regulation	-6.09519122933009	8.18601739940683e-39
ENSRNOG00000005809	Down Regulation	-2.55292180021905	3.11516934385245e-10	Nodiff	-1.59699206863336	0.132055600068052	Down Regulation	-4.17140086441981	4.39973698654394e-49
ENSRNOG00000021345	Down Regulation	-3.21647254156307	3.28407652031063e-10	Nodiff	-3.64135117826607	0.219953565079172	Down Regulation	-6.88761300017601	5.77907271040852e-36
ENSRNOG00000004229	Up Regulation	3.10728130901777	5.00603111342589e-10	Down Regulation	-1.29963675447361	0.00127060959911479	Up Regulation	1.78173593924384	4.68567742541354e-05
ENSRNOG00000010516	Down Regulation	-3.98467852607916	5.29022638143058e-10	Nodiff	-3.55482770921079	0.202281313829285	Down Regulation	-7.56141265335075	2.66868575595571e-25
ENSRNOG00000005935	Down Regulation	-2.55952487948043	6.05197517473215e-10	Down Regulation	-1.71383217179604	0.0305469395034268	Down Regulation	-4.29664032431941	1.14495123699186e-40
ENSRNOG00000008180	Down Regulation	-2.7729247565131	6.08260951686509e-10	Nodiff	-1.38028104688425	0.24085452921748	Down Regulation	-4.17459280203087	2.85378272433703e-25
ENSRNOG00000017680	Down Regulation	-3.04573157283624	7.72618586037891e-10	Nodiff	-2.91186809523119	0.0750406806970859	Down Regulation	-5.98540462968444	1.16344396055995e-32
ENSRNOG00000034031	Up Regulation	2.62418401321813	1.45760949909503e-09	Nodiff	-0.0717502294858191	0.950501720721552	Up Regulation	2.52597002567274	3.53387781012018e-15
ENSRNOG00000016219	Down Regulation	-3.43115359002353	1.61353727171833e-09	Nodiff	-1.29337081656276	0.398511383592089	Down Regulation	-4.74310671917611	1.28824829801274e-16
ENSRNOG00000027433	Down Regulation	-3.71050553272944	1.87799917813656e-09	Nodiff	-0.317210424095489	0.800720819517415	Down Regulation	-4.06032821856369	1.61557915399286e-10
ENSRNOG00000003453	Up Regulation	2.93783714231866	1.88335302612627e-09	Nodiff	-0.941128799553518	0.0233813555410252	Up Regulation	1.9730021089966	0.000788113580275195
ENSRNOG00000043044	Down Regulation	-2.38594837571428	3.94279431774604e-09	Nodiff	-1.75906178318449	0.0540300104628789	Down Regulation	-4.16896501924767	4.21459873188464e-45
ENSRNOG00000033192	Down Regulation	-2.41787341227368	4.38829511456185e-09	Nodiff	-1.04469133048041	0.161356261073332	Down Regulation	-3.48376925304211	5.45795889521597e-32
ENSRNOG00000025051	Down Regulation	-2.4509680383523	4.47778025730339e-09	Nodiff	-1.61377224978112	0.129382432196284	Down Regulation	-4.08221619033681	2.71571720703023e-40
ENSRNOG00000000818	Down Regulation	-2.46418207793351	6.08228194328317e-09	Nodiff	-1.44716335954821	0.14279182047202	Down Regulation	-3.93237263155298	9.5938177994661e-24
ENSRNOG00000014956	Down Regulation	-2.58454991655611	6.60626973617193e-09	Nodiff	-2.00104012079637	0.193989149858927	Down Regulation	-4.60571910895072	8.81761237069889e-35
ENSRNOG00000050841	Up Regulation	2.21945555811118	7.00831782005708e-09	Down Regulation	-1.01913882759961	0.000736018886908886	Up Regulation	1.18259187380962	0.000813026270382226
ENSRNOG00000029682	Down Regulation	-2.33912767190591	7.06785065115535e-09	Nodiff	-1.49898080007305	0.143656674443362	Down Regulation	-3.86136977681852	2.53179435497748e-31
ENSRNOG00000002408	Down Regulation	-2.68532353657746	7.57845554387685e-09	Nodiff	0.987175235356947	0.44676047816532	Down Regulation	-1.72334947311846	2.69523573310573e-08
ENSRNOG00000063244	Down Regulation	-3.20241162925691	8.82787453860438e-09	Nodiff	-1.83344944451679	0.182944499085687	Down Regulation	-5.05884328909853	3.12066705662056e-18
ENSRNOG00000046076	Down Regulation	-3.6007288988842	9.13139487734895e-09	Nodiff	0.14656335289162	0.972362494626547	Down Regulation	-3.47871524258045	1.60110906541798e-11
ENSRNOG00000011821	Down Regulation	-2.46761491477324	9.61751012028797e-09	Nodiff	-0.463996248935553	0.578780856620898	Down Regulation	-2.95631800663829	2.18739049769184e-22
ENSRNOG00000019542	Down Regulation	-2.31155137362139	9.94650935534782e-09	Nodiff	-2.22259366339241	0.067953388068221	Down Regulation	-4.55807151073093	9.02773775700187e-48
ENSRNOG00000017328	Down Regulation	-2.39614216446599	1.00221982116441e-08	Nodiff	0.259660963649145	0.656442365163625	Down Regulation	-2.16210552083659	1.15588949691781e-08
ENSRNOG00000045558	Down Regulation	-2.33355367928759	1.00346637247205e-08	Nodiff	0.267977840747105	0.893036543947445	Down Regulation	-2.08838451948097	4.82000753023124e-15
ENSRNOG00000020206	Down Regulation	-2.94121849797585	1.01279581254051e-08	Nodiff	-1.30981324512531	0.295487430454353	Down Regulation	-4.2739418603521	1.14299826657876e-18
ENSRNOG00000012109	Down Regulation	-2.49154079866379	1.1228564600202e-08	Nodiff	-1.79071768502201	0.166734982473832	Down Regulation	-4.30248372081662	6.80760866897754e-31
ENSRNOG00000065633	Up Regulation	3.07912092687934	1.14099476315206e-08	Down Regulation	-1.36243790004391	0.0101355641151762	Nodiff	1.69189081962667	0.0951887532556308
ENSRNOG00000000187	Down Regulation	-3.77574313954168	1.19063111216376e-08	Nodiff	-3.43420862231037	0.142864214419573	Down Regulation	-7.22477690112263	5.80850606010732e-22
ENSRNOG00000020465	Down Regulation	-3.22975946093688	1.35544840865231e-08	Nodiff	-2.46710188113687	0.179368901378123	Down Regulation	-5.71754489575937	4.25952112893443e-21
ENSRNOG00000009533	Up Regulation	2.36592879796901	1.46908039032404e-08	Nodiff	-0.0506806922796295	0.974575479228997	Up Regulation	2.29186658643221	4.18751505045946e-08
ENSRNOG00000031222	Up Regulation	2.15851789204714	1.60524347763113e-08	Nodiff	-0.42573340590444	0.188819350544667	Up Regulation	1.70766058766289	6.93119532162661e-11
ENSRNOG00000057451	Down Regulation	-2.37701110460927	1.7626919662515e-08	Down Regulation	-1.85919500497124	0.0260371299164808	Down Regulation	-4.25764158246089	7.45748644138034e-21
ENSRNOG00000009912	Down Regulation	-3.00726420593793	1.9342080908046e-08	Nodiff	-2.86208005117845	0.0968545451884662	Down Regulation	-5.88074484654785	8.39998295725482e-24
ENSRNOG00000047349	Down Regulation	-2.48984914107671	1.95013564265491e-08	Nodiff	-1.97911299881323	0.190628384170216	Down Regulation	-4.49123502774726	1.32395628339629e-37
ENSRNOG00000038066	Up Regulation	2.41983452211996	2.14937623509321e-08	Nodiff	-0.530623777737607	0.155357096131971	Up Regulation	1.86844153835389	7.61260439674977e-08
ENSRNOG00000015496	Down Regulation	-2.30701005042981	2.1885654966777e-08	Nodiff	-1.04458296685285	0.114313038752736	Down Regulation	-3.37469347672257	4.18150925590655e-17
ENSRNOG00000009735	Up Regulation	3.19356049408514	2.28938990223041e-08	Nodiff	-0.205947563171369	0.650717620315799	Up Regulation	2.9569468482695	2.63420672546344e-07
ENSRNOG00000001704	Down Regulation	-2.62217625262895	2.49809501671694e-08	Nodiff	-0.656379953128793	0.291926402289313	Down Regulation	-3.29786147636131	2.44918581585904e-18
ENSRNOG00000010266	Down Regulation	-2.64313115701648	2.59576624978156e-08	Nodiff	-3.05736094018418	0.12880342370575	Down Regulation	-5.71746666041343	3.6934867407764e-41
ENSRNOG00000030930	Down Regulation	-3.24063127483322	2.72718394027594e-08	Nodiff	-3.20889438541218	0.148300762724212	Down Regulation	-6.46507124704605	1.24470943167095e-22
ENSRNOG00000026306	Down Regulation	-3.60678119229344	2.80074912479504e-08	Nodiff	-2.0486778629046	0.243093270594549	Down Regulation	-5.67374221466873	1.18572218494433e-15
ENSRNOG00000011205	Down Regulation	-3.30044432991878	3.39991141967633e-08	Nodiff	-3.82315523588768	0.210116937041412	Down Regulation	-7.14933390382283	3.54788310495732e-22
ENSRNOG00000008588	Down Regulation	-4.82208539131217	3.47864453948473e-08	Nodiff	-2.39225409783978	0.588659560031303	Down Regulation	-7.21356096971154	1.10813975796963e-10
ENSRNOG00000016863	Up Regulation	2.06912612652794	4.11830734050353e-08	Nodiff	-0.409353863288927	0.204057432044981	Up Regulation	1.63768267582181	2.37545749091346e-07
ENSRNOG00000018200	Up Regulation	2.04805871095407	4.23800640157446e-08	Nodiff	-0.51986199497977	0.0771806671730356	Up Regulation	1.50736841553725	3.15890115357015e-06
ENSRNOG00000002425	Down Regulation	-2.52657313661558	4.43410456280356e-08	Nodiff	-0.0300900788014588	0.866116888216708	Down Regulation	-2.58239950186469	3.15297067360707e-13
ENSRNOG00000011459	Down Regulation	-2.33333190218769	4.86736854126295e-08	Down Regulation	-2.37489924479443	0.0455180835570478	Down Regulation	-4.72546820531385	9.44382208165674e-29
ENSRNOG00000002657	Down Regulation	-2.21988083570466	4.90908615911424e-08	Nodiff	-0.961189184695918	0.199512892167307	Down Regulation	-3.20315446787423	1.59118689327239e-29
ENSRNOG00000062806	Up Regulation	2.29773182681705	5.03240830042407e-08	Down Regulation	-1.02965860142557	0.00412995453505712	Up Regulation	1.2461964858342	0.000490882086600834
ENSRNOG00000019447	Up Regulation	2.8051139360844	5.04798888488579e-08	Down Regulation	-2.40284732704879	1.47635415993418e-06	Nodiff	0.392219182941769	0.659589981298382
ENSRNOG00000017819	Down Regulation	-4.48686032285857	5.16201819946127e-08	Nodiff	-1.41956265735901	0.24546717552605	Down Regulation	-5.92617461747624	6.55184893440484e-12
ENSRNOG00000066325	Up Regulation	2.56501863720962	5.26316130725909e-08	Nodiff	-0.922667381925029	0.0245677745687519	Up Regulation	1.62439093869333	0.00589040183673707
ENSRNOG00000001752	Down Regulation	-2.42102431904072	5.54061746215337e-08	Nodiff	-1.5616625688536	0.178123587416322	Down Regulation	-4.00470492933704	8.52248755381849e-25
ENSRNOG00000015835	Up Regulation	2.04530772291611	5.55637104126453e-08	Nodiff	-0.688700662725294	0.0187895683049244	Up Regulation	1.33680685285245	0.000267281134779098
ENSRNOG00000005620	Down Regulation	-2.93086768581535	7.09202233173301e-08	Nodiff	-2.15916559601231	0.148968641118398	Down Regulation	-5.10852441657224	4.02349385648754e-20
ENSRNOG00000004217	Down Regulation	-2.54012279584237	7.46305878620499e-08	Nodiff	-1.27492901978607	0.156583618419037	Down Regulation	-3.83524093861026	5.13869783450627e-17
ENSRNOG00000012481	Down Regulation	-2.51700434062692	7.66192270757065e-08	Nodiff	-1.35773387377028	0.144542484624369	Down Regulation	-3.89568311435964	3.47937821330324e-23
ENSRNOG00000006094	Down Regulation	-2.16490676057163	7.7656580165965e-08	Nodiff	-1.83551423660998	0.108824496096088	Down Regulation	-4.02263635685824	3.96060692327928e-47
ENSRNOG00000007044	Up Regulation	2.45339531586385	8.06985030456333e-08	Nodiff	-0.478689907155084	0.383203290345584	Up Regulation	1.95593602221717	0.0305490105884299
ENSRNOG00000038746	Down Regulation	-2.44190326770825	9.39227456932507e-08	Down Regulation	-2.16122160643932	0.034717517146112	Down Regulation	-4.62588590336847	4.53184316827884e-20
ENSRNOG00000013902	Down Regulation	-2.28625686371186	1.00956380261449e-07	Nodiff	-1.64672386414777	0.152348530252139	Down Regulation	-3.95339954290708	1.9176054456078e-29
ENSRNOG00000010513	Down Regulation	-2.67694775283048	1.24693416161679e-07	Nodiff	-2.07159207744422	0.176709609743699	Down Regulation	-4.7686392839915	4.44625874795546e-24
ENSRNOG00000012965	Down Regulation	-2.39403539381042	1.28964006542147e-07	Nodiff	-1.10031610542908	0.311259639638144	Down Regulation	-3.52038483444365	8.53413539701851e-24
ENSRNOG00000008759	Down Regulation	-2.58356221330783	1.32519726723856e-07	Nodiff	-3.19475430658251	0.190969610673402	Down Regulation	-5.79800207242864	2.95885057458976e-59
ENSRNOG00000023005	Down Regulation	-3.23691246655793	1.4167041761405e-07	Nodiff	-5.04895652724313	0.0553958014969669	Down Regulation	-8.31551992768452	4.45867689021756e-18
ENSRNOG00000049918	Down Regulation	-2.27828899956302	1.48603254650249e-07	Nodiff	0.0722374312994209	0.927338356530965	Down Regulation	-2.22960809377259	2.27086175145663e-11
ENSRNOG00000066958	Down Regulation	-2.60839396360734	1.49481544031589e-07	Nodiff	-2.37263168008836	0.170629144745591	Down Regulation	-5.00127531213066	2.762070521609e-26
ENSRNOG00000052407	Down Regulation	-2.78867951060459	1.53962678911274e-07	Nodiff	-1.7367943243791	0.19036941051055	Down Regulation	-4.5460282894165	5.60434676244665e-18
ENSRNOG00000059461	Down Regulation	-2.33598427443814	1.62250444706971e-07	Nodiff	-0.965795324282456	0.18609911054961	Down Regulation	-3.32471804794073	6.62935858180678e-15
ENSRNOG00000019141	Down Regulation	-2.57977819520515	1.66792893157759e-07	Down Regulation	-1.83191911212118	0.0416537328435762	Down Regulation	-4.42879778492486	4.27489223146234e-16
ENSRNOG00000010131	Down Regulation	-2.0863081931565	1.77149998728499e-07	Nodiff	-0.799471935738814	0.294212743667653	Down Regulation	-2.90898610191734	8.46738595568761e-24
ENSRNOG00000010261	Down Regulation	-3.38596384510665	1.77310550379017e-07	Nodiff	-0.919981269998695	0.542640063832263	Down Regulation	-4.32502187106589	7.47368121260759e-12
ENSRNOG00000056714	Down Regulation	-2.62999231728221	2.01655839977969e-07	Nodiff	-1.46062075158375	0.0899281890448891	Down Regulation	-4.1099737095274	1.29884626883968e-14
ENSRNOG00000043416	Down Regulation	-2.52645299728434	2.02231323510761e-07	Down Regulation	-3.61854907713812	0.0219296334303924	Down Regulation	-6.15634915738015	9.52705282239216e-32
ENSRNOG00000068923	Up Regulation	2.65672242507745	2.05487482701277e-07	Nodiff	-0.902873582236924	0.0190295853815954	Up Regulation	1.73252176299281	1.72188395614978e-06
ENSRNOG00000005126	Down Regulation	-2.13163480071967	2.12557747250834e-07	Nodiff	-0.118958663335763	0.693098175969587	Down Regulation	-2.27323606850985	6.38854684972429e-15
ENSRNOG00000019838	Down Regulation	-3.15143050716157	2.18310991897119e-07	Nodiff	-1.09134084162753	0.244962849177778	Down Regulation	-4.26496339740764	6.81304641015886e-12
ENSRNOG00000023214	Down Regulation	-4.00567397504877	2.21987579764327e-07	Nodiff	-1.52465277781657	0.312371489213836	Down Regulation	-5.55744818959183	8.39852337914741e-11
ENSRNOG00000055365	Down Regulation	-2.00673519777448	2.26095237476999e-07	Nodiff	-0.165918069689545	0.564138638986217	Down Regulation	-2.19799933555665	5.1201926185138e-11
ENSRNOG00000018566	Down Regulation	-1.99053928120095	2.4519407288862e-07	Nodiff	-0.603128154076446	0.199003301630944	Down Regulation	-2.61790875816752	3.00147088203756e-18
ENSRNOG00000038722	Down Regulation	-2.5843635982594	2.45644029661794e-07	Nodiff	-2.01208053249009	0.171943420876793	Down Regulation	-4.61944011112769	6.25849165099045e-21
ENSRNOG00000029556	Up Regulation	2.42986935099297	2.47737050969445e-07	Nodiff	-0.13926715308864	0.791922613457383	Up Regulation	2.26644347731119	1.77814455355847e-05
ENSRNOG00000015089	Down Regulation	-4.71080600060331	2.5261711501992e-07	Nodiff	0.48294054570678	0.951448654903807	Down Regulation	-4.25805329847483	8.04680633277001e-07
ENSRNOG00000023830	Down Regulation	-2.683041633357	2.56329935350893e-07	Nodiff	-1.29457427263104	0.304684144363301	Down Regulation	-4.00133314394763	7.83307640174772e-18
ENSRNOG00000013101	Up Regulation	2.30671463006919	2.58861761912616e-07	Nodiff	-0.65671421627191	0.0739786339333643	Up Regulation	1.62834400616191	1.29078395200526e-05
ENSRNOG00000024159	Down Regulation	-2.70730817105253	2.70471620280894e-07	Nodiff	-2.61248217407504	0.16499282599482	Down Regulation	-5.33914728487351	5.33146009747535e-27
ENSRNOG00000038835	Down Regulation	-2.89406193034303	2.7522861840724e-07	Nodiff	-2.84435147585799	0.19805704878869	Down Regulation	-5.75763385766382	6.55027196482559e-25
ENSRNOG00000006278	Up Regulation	2.14779160419208	3.06364664598768e-07	Nodiff	-0.0860098775981162	0.89741577701372	Up Regulation	2.03760386215772	1.2111659744119e-09
ENSRNOG00000054217	Down Regulation	-2.86287433006051	3.24774892508548e-07	Nodiff	-2.82967818456377	0.0596777930411299	Down Regulation	-5.71284671951504	6.01188028286873e-19
ENSRNOG00000004155	Up Regulation	2.21561216049964	3.26255714637371e-07	Down Regulation	-1.11182800081985	0.00225786985480085	Up Regulation	1.08057476218083	0.000185395305717146
ENSRNOG00000023628	Down Regulation	-2.25061737703459	3.39014013057602e-07	Down Regulation	-2.12327101599443	0.00847946922853836	Down Regulation	-4.39428370728627	5.56447663201298e-18
ENSRNOG00000065590	Down Regulation	-2.90208100376217	3.56553374726437e-07	Nodiff	-3.66503928145929	0.124740675162328	Down Regulation	-6.58716849111351	1.1397586094933e-25
ENSRNOG00000019620	Down Regulation	-2.29348509128515	3.631346319931e-07	Nodiff	-0.718225352032864	0.161328330410432	Down Regulation	-3.0327862138877	1.37131378018077e-12
ENSRNOG00000014294	Down Regulation	-3.11339946081236	3.6954650655197e-07	Nodiff	-2.25375321668075	0.193461905622774	Down Regulation	-5.38861768786795	3.85149029210364e-17
ENSRNOG00000031397	Up Regulation	2.70006435900468	3.90309853122497e-07	Down Regulation	-1.83017043376357	0.000494894203710324	Nodiff	0.847994285688229	0.177689017574568
ENSRNOG00000010597	Up Regulation	3.7102637816358	3.93902130694888e-07	Down Regulation	-1.39755262610613	0.00871027928462496	Up Regulation	2.29683190607278	0.00170517085420587
ENSRNOG00000021031	Down Regulation	-2.75433498038508	4.12747371058932e-07	Nodiff	-2.28470145484958	0.206751656588702	Down Regulation	-5.0577114952241	2.98964246389023e-23
ENSRNOG00000003313	Up Regulation	2.33611899744185	4.32238927208568e-07	Down Regulation	-1.3168687586098	0.00147936289623899	Nodiff	1.00230646889468	0.0643500251208032
ENSRNOG00000055939	Up Regulation	1.87913180686054	4.36062428752952e-07	Nodiff	-0.345597283917739	0.269353036438857	Up Regulation	1.51044839869287	1.00676547428531e-09
ENSRNOG00000021062	Down Regulation	-2.80871986452704	4.55746239091147e-07	Nodiff	-1.72198484189622	0.0556684793672133	Down Regulation	-4.54738071182487	6.30368859334293e-14
ENSRNOG00000032381	Down Regulation	-2.0707571290443	4.73382620233533e-07	Nodiff	-0.827253065242029	0.19158225172726	Down Regulation	-2.91938391784134	5.64131611507134e-17
ENSRNOG00000002520	Down Regulation	-2.0008116649558	4.80226541504837e-07	Nodiff	-0.17894426147986	0.654353628770835	Down Regulation	-2.2028950402482	2.4530984671581e-15
ENSRNOG00000013748	Down Regulation	-5.00595315816084	4.86879948045389e-07	Nodiff	0.452377502319923	1	Down Regulation	-4.58343450138927	3.18575243600592e-07
ENSRNOG00000033844	Up Regulation	2.46162746856464	5.0223887620524e-07	Nodiff	-0.474490311992863	0.196982330025567	Up Regulation	1.96197568034531	2.28476049999225e-12
ENSRNOG00000023312	Up Regulation	1.88766394378504	5.06410904961819e-07	Nodiff	-0.427276852115721	0.156665711539904	Up Regulation	1.44019698475528	4.64305641724775e-06
ENSRNOG00000046121	Down Regulation	-5.1786968280856	5.20623102073934e-07	Nodiff	-Inf	0.598918777199144	Down Regulation	-Inf	2.0285371320439e-09
ENSRNOG00000015393	Up Regulation	2.2491690195008	5.25354781613921e-07	Nodiff	-0.364368756372432	0.254507892770879	Up Regulation	1.86352784008724	8.80297134007316e-07
ENSRNOG00000039754	Down Regulation	-2.22199452975755	5.32406749726331e-07	Nodiff	-1.28538661075113	0.155614839945148	Down Regulation	-3.52913366141097	9.97318966431101e-20
ENSRNOG00000022822	Down Regulation	-2.16962491209113	5.35728938204184e-07	Nodiff	-1.85061079723827	0.0967979830386105	Down Regulation	-4.03408920189295	2.90508982340335e-33
ENSRNOG00000005853	Up Regulation	2.7057905942618	5.4337386120859e-07	Down Regulation	-1.13759904919119	0.0202755383625203	Up Regulation	1.54709840949242	0.0443572936052309
ENSRNOG00000046548	Down Regulation	-4.95068657587779	5.5527798059506e-07	Nodiff	-0.52479318848737	0.956353170349297	Down Regulation	-5.51589434188357	2.3018099019527e-07
ENSRNOG00000012611	Down Regulation	-2.30199702673127	5.70971603364238e-07	Nodiff	-1.13267121515308	0.155003722038685	Down Regulation	-3.45616143925471	2.45001600158778e-15
ENSRNOG00000020557	Up Regulation	3.29676835818198	5.80932257928265e-07	Nodiff	-0.507269603381882	0.228728558221968	Up Regulation	2.76338715459523	4.92626874500496e-12
ENSRNOG00000015297	Down Regulation	-2.68954835651489	5.86323387007774e-07	Down Regulation	-3.13171557856762	0.0240755374021633	Down Regulation	-5.8377353762456	3.65873840055964e-19
ENSRNOG00000011774	Down Regulation	-2.10697801395336	6.0521782465474e-07	Nodiff	-1.2619669219717	0.0975653819116579	Down Regulation	-3.39064679213993	4.68920810853227e-20
ENSRNOG00000005275	Down Regulation	-2.3807126638789	6.23292214323651e-07	Nodiff	-0.39638313601646	0.480135455810727	Down Regulation	-2.79800092390495	2.33801593581304e-11
ENSRNOG00000019387	Down Regulation	-3.22896015877257	6.24453429563501e-07	Nodiff	-2.16592443956985	0.214163224886848	Down Regulation	-5.41564791552507	1.40469443600184e-15
ENSRNOG00000062480	Down Regulation	-3.81420983830581	6.28139307244182e-07	Nodiff	-1.16777085762042	0.131290502675154	Down Regulation	-5.00677532850827	1.89691460493234e-09
ENSRNOG00000003745	Down Regulation	-2.35868238674365	6.28821885566177e-07	Nodiff	-2.7553970483099	0.124865279739943	Down Regulation	-5.14063471417329	3.31174167922889e-32
ENSRNOG00000027859	Down Regulation	-2.59838022703881	6.40826945220866e-07	Down Regulation	-2.56618808269886	0.00168215766704186	Down Regulation	-5.17211288472961	1.90163162302709e-15
ENSRNOG00000020849	Down Regulation	-3.1043446039983	6.55550892733181e-07	Nodiff	-2.69688280216817	0.166047703757175	Down Regulation	-5.83273200035891	1.91013341567491e-14
ENSRNOG00000050430	Down Regulation	-3.01070013926889	6.685170107551e-07	Nodiff	-2.84369943816269	0.150222371527145	Down Regulation	-5.87125819685731	8.50272773345954e-20
ENSRNOG00000021644	Down Regulation	-2.21341086113182	6.70187721220587e-07	Nodiff	-2.17427557653879	0.174731255798119	Down Regulation	-4.40587978235326	1.16400029593704e-46
ENSRNOG00000009347	Down Regulation	-2.07225641897548	6.73541703444679e-07	Nodiff	0.187197816792845	0.954320610001065	Down Regulation	-1.90992378838137	1.60223980196841e-12
ENSRNOG00000018141	Up Regulation	1.96285022553211	6.97782086189739e-07	Nodiff	0.0425138705670772	0.79076222932307	Up Regulation	1.98058808250464	1.51805398267266e-12
ENSRNOG00000020444	Up Regulation	2.06557988210892	6.99561280985147e-07	Nodiff	-0.988406043691886	0.00516725450866552	Up Regulation	1.05829108870058	0.0119001325991941
ENSRNOG00000028872	Down Regulation	-1.97556850777667	7.00522621682763e-07	Nodiff	0.025803764197335	0.94263821610848	Down Regulation	-1.97654445714107	2.52079966252394e-08
ENSRNOG00000002660	Up Regulation	1.85879729499539	7.08359426016647e-07	Nodiff	-0.15379014778802	0.648537406750213	Up Regulation	1.68287246227045	4.87505735687347e-11
ENSRNOG00000020991	Down Regulation	-2.85713445672183	7.51054685793265e-07	Nodiff	-2.20514463262347	0.117791147709896	Down Regulation	-5.08421897976532	1.9049493276253e-16
ENSRNOG00000013309	Down Regulation	-2.23483923474387	7.65064817796932e-07	Nodiff	-1.29787063468428	0.275984401605469	Down Regulation	-3.55620019005916	8.22978429994265e-31
ENSRNOG00000048449	Down Regulation	-2.62818832958556	7.69793159908816e-07	Nodiff	-1.95361142429365	0.242316140411165	Down Regulation	-4.60311969283941	2.6571451728043e-21
ENSRNOG00000056786	Down Regulation	-2.4607471891518	7.99802404945086e-07	Nodiff	-1.74006156997889	0.111101176430492	Down Regulation	-4.22036241075251	1.05027445010946e-17
ENSRNOG00000032729	Up Regulation	1.85480775305608	8.24801572980741e-07	Nodiff	-0.140074812742475	0.722772396187169	Up Regulation	1.69056401246053	2.85324194031487e-11
ENSRNOG00000000708	Up Regulation	1.86133832250855	8.26698603332431e-07	Nodiff	-0.246479083970082	0.459146564205303	Up Regulation	1.59213251196063	6.08235213567227e-10
ENSRNOG00000046159	Down Regulation	-2.0442083271151	8.49803361745382e-07	Nodiff	-0.959077590197463	0.172316419858962	Down Regulation	-3.02550259886581	3.28157345830842e-17
ENSRNOG00000027658	Up Regulation	3.80114637486304	8.56933702448649e-07	Down Regulation	-2.38440961127362	0.00031199815228787	Up Regulation	1.40401605014688	0.0176396859404515
ENSRNOG00000011659	Down Regulation	-2.72142355447299	8.84145363884622e-07	Nodiff	-1.9210675473199	0.161533666696608	Down Regulation	-4.661366750708	5.6775523769161e-17
ENSRNOG00000023910	Down Regulation	-1.9265480031293	9.06205151652528e-07	Nodiff	-0.668322815769098	0.21217135665358	Down Regulation	-2.61778696321923	1.16807973576321e-14
ENSRNOG00000000335	Down Regulation	-3.51269770532495	9.09702941552494e-07	Nodiff	-1.11803640448909	0.566349354120847	Down Regulation	-4.66251389493511	2.93017493668905e-09
ENSRNOG00000030118	Down Regulation	-2.1514509843041	9.10047252726643e-07	Nodiff	-1.24949571147545	0.112744935258544	Down Regulation	-3.42412911131694	1.7085260914512e-16
ENSRNOG00000015024	Down Regulation	-3.5592050173716	9.45952170878026e-07	Nodiff	-0.73296479047438	0.509014602094594	Down Regulation	-4.32250676403725	1.13557781974147e-08
ENSRNOG00000027739	Down Regulation	-2.89865351342831	9.60031402704268e-07	Nodiff	-2.06183417998267	0.19515224110734	Down Regulation	-4.97794171479888	8.04528474391467e-17
ENSRNOG00000050697	Down Regulation	-2.72359234320978	9.92594635773844e-07	Nodiff	-2.57358831019428	0.200178360913559	Down Regulation	-5.3182063030677	9.47057554466305e-25
ENSRNOG00000027233	Up Regulation	2.42374061176412	1.02186044868812e-06	Nodiff	-0.303357026939236	0.474720278129387	Up Regulation	2.09396509285935	2.92825907804912e-09
ENSRNOG00000007089	Down Regulation	-2.47930002233045	1.04938603870293e-06	Nodiff	-1.50693063301439	0.232110472776837	Down Regulation	-4.00752026404168	1.1347582626407e-19
ENSRNOG00000004149	Up Regulation	2.10455910092221	1.0501713202532e-06	Nodiff	-0.343452595841063	0.387382879802856	Up Regulation	1.73637178872068	3.35521382936629e-07
ENSRNOG00000014975	Up Regulation	2.22344661542769	1.06623827979214e-06	Nodiff	-0.245449907740134	0.546874260332287	Up Regulation	1.95445392188759	4.30087967207412e-08
ENSRNOG00000070614	Up Regulation	2.34363091377059	1.08084236537076e-06	Nodiff	-0.380520681139917	0.384743359778634	Up Regulation	1.94594439504506	0.00677478145268509
ENSRNOG00000014832	Down Regulation	-1.95827680599114	1.19621865892385e-06	Nodiff	-0.724703725395102	0.184854837927922	Down Regulation	-2.70828602932162	6.54471425058385e-16
ENSRNOG00000017874	Down Regulation	-2.7925404956411	1.19731966829159e-06	Nodiff	-2.41498895889738	0.193066550963796	Down Regulation	-5.22609837831815	1.25843427306236e-20
ENSRNOG00000023458	Up Regulation	2.01105564558475	1.20046038859808e-06	Nodiff	-0.303752226482044	0.374570584455512	Up Regulation	1.68272170031297	2.11719690891935e-10
ENSRNOG00000002161	Down Regulation	-2.37121862685664	1.21911851486913e-06	Nodiff	-1.31282602604852	0.228350675824687	Down Regulation	-3.70507597445149	6.08355826621356e-18
ENSRNOG00000062279	Down Regulation	-1.91647240265517	1.22647599248221e-06	Nodiff	-0.833148090135342	0.0864806744431181	Down Regulation	-2.77397081807252	5.25102103937487e-16
ENSRNOG00000053430	Down Regulation	-2.18623994823	1.25180885936738e-06	Nodiff	-1.00488225170354	0.087232010179636	Down Regulation	-3.21249264161233	7.19658388390474e-11
ENSRNOG00000061403	Down Regulation	-2.88908787233363	1.28140219366817e-06	Nodiff	-2.29230569482135	0.247865717426383	Down Regulation	-5.19904361549733	1.49793783903117e-19
ENSRNOG00000016852	Down Regulation	-2.35447142783882	1.28880935197993e-06	Nodiff	-2.47860800136863	0.0601659352787176	Down Regulation	-4.8464076727961	7.14407080004554e-26
ENSRNOG00000014117	Down Regulation	-2.86281462451129	1.30926514066551e-06	Nodiff	-2.34143835515899	0.204888919803811	Down Regulation	-5.22202101635194	3.44364873175511e-19
ENSRNOG00000020807	Down Regulation	-2.59427862172014	1.34405361958071e-06	Nodiff	-0.327350820767063	0.511449053749945	Down Regulation	-2.95012183504002	3.64742245117725e-08
ENSRNOG00000011954	Up Regulation	3.8822762893805	1.35535732537461e-06	Down Regulation	-1.56314105969349	0.0231112793662165	Up Regulation	2.30413077925254	0.0209753739337798
ENSRNOG00000018337	Up Regulation	1.99176808858676	1.37922923803571e-06	Nodiff	-0.701477647329338	0.0372209428128681	Up Regulation	1.27054267513322	3.88098365725271e-05
ENSRNOG00000048660	Down Regulation	-2.56035035297014	1.38967765258586e-06	Nodiff	-0.523534626491546	0.408690101822571	Down Regulation	-3.11317244181634	2.16197397383112e-09
ENSRNOG00000000991	Down Regulation	-2.59186344670729	1.40794042221489e-06	Nodiff	-2.37707836353819	0.145912147806561	Down Regulation	-4.99050858407826	7.5954783946111e-22
ENSRNOG00000010319	Down Regulation	-2.88582044996653	1.41215195215787e-06	Nodiff	-2.2098294595657	0.162639372162634	Down Regulation	-5.11386652416924	8.75939216297935e-17
ENSRNOG00000014653	Down Regulation	-2.81351526538601	1.44822005477246e-06	Nodiff	-2.89444923376892	0.213464741051862	Down Regulation	-5.7282201230818	2.04284137233547e-24
ENSRNOG00000042353	Down Regulation	-2.57716966243101	1.46403461582462e-06	Nodiff	-2.25970094535411	0.208320132489888	Down Regulation	-4.8593949821012	5.84576680580176e-23
ENSRNOG00000024349	Up Regulation	2.14556056981213	1.49782845994704e-06	Nodiff	-0.302522471195158	0.420081811285905	Up Regulation	1.82207066683191	4.85735748370669e-08
ENSRNOG00000019357	Down Regulation	-1.97053123102827	1.51154850889944e-06	Nodiff	-0.90739866781695	0.122233871625002	Down Regulation	-2.90157038404194	5.95490479378059e-17
ENSRNOG00000000824	Down Regulation	-1.92789889993666	1.56478904346567e-06	Nodiff	-0.997159793195312	0.156564565683619	Down Regulation	-2.94664100984375	2.15135818416952e-19
ENSRNOG00000000515	Down Regulation	-2.91282458057023	1.59152176740542e-06	Nodiff	0.887952897850288	0.604515234027144	Down Regulation	-2.05023844283361	7.83178865253438e-06
ENSRNOG00000011400	Up Regulation	1.84865945320803	1.61784170980856e-06	Nodiff	-0.0960172283338981	0.837479318635863	Up Regulation	1.72979639103126	1.12559981520103e-10
ENSRNOG00000019281	Down Regulation	-1.88502752535491	1.65142177409583e-06	Nodiff	-0.528685183263823	0.250742909339017	Down Regulation	-2.4369552519051	4.27621335466208e-17
ENSRNOG00000014686	Up Regulation	1.80207689823952	1.7167485897228e-06	Nodiff	-0.54859218652363	0.0705710384115559	Up Regulation	1.23375285074631	2.20570612383742e-05
ENSRNOG00000038881	Down Regulation	-2.95439438296669	1.736877738924e-06	Nodiff	-1.96054535005612	0.220535483792934	Down Regulation	-4.93344321518736	2.33692775164368e-15
ENSRNOG00000057347	Down Regulation	-2.11397223185278	1.80937224691243e-06	Nodiff	0.338645411729909	0.56488918941757	Down Regulation	-1.80054255374916	8.78692811144996e-08
ENSRNOG00000010951	Down Regulation	-1.90256493268607	1.82561714013253e-06	Nodiff	-0.964831839606548	0.173517845086156	Down Regulation	-2.88880255830759	3.60596739282694e-24
ENSRNOG00000021161	Down Regulation	-2.78066945572347	1.84658428049857e-06	Nodiff	-2.22873986997423	0.178068530468157	Down Regulation	-5.02888089668331	7.85904787111685e-18
ENSRNOG00000000700	Down Regulation	-1.84627855897793	1.8957125891877e-06	Nodiff	-0.467040768185646	0.114709087878024	Down Regulation	-2.33826736084687	1.75962108454798e-13
ENSRNOG00000016334	Down Regulation	-1.93667124798531	1.90772337536994e-06	Nodiff	-0.782937224787153	0.160364149842731	Down Regulation	-2.7439968641341	1.29691708725564e-13
ENSRNOG00000009005	Down Regulation	-1.97601526030476	1.93348165857782e-06	Nodiff	-0.919923966504349	0.208809079528482	Down Regulation	-2.91303338963929	4.29968791136762e-17
ENSRNOG00000006079	Down Regulation	-2.35342984600861	1.94495414671943e-06	Nodiff	-1.34581287199159	0.0774215834714165	Down Regulation	-3.71675100452209	6.11316438231569e-13
ENSRNOG00000024114	Up Regulation	2.24089733642549	1.94604087540925e-06	Nodiff	-0.650548110784269	0.0507928273246599	Up Regulation	1.57136900778199	2.81179848720918e-08
ENSRNOG00000017869	Down Regulation	-2.38983483247522	1.95438054957336e-06	Nodiff	-3.11888090316926	0.157749808580908	Down Regulation	-5.52646185783653	3.85693491189856e-55
ENSRNOG00000012620	Up Regulation	1.81055510972845	1.95560893094697e-06	Nodiff	-0.0780968132460857	0.904680512751948	Up Regulation	1.7065354570585	4.01946217340338e-11
ENSRNOG00000001528	Up Regulation	1.94225977099784	1.95813803524488e-06	Nodiff	-0.211434414988734	0.579728811788378	Up Regulation	1.70640570944013	2.8607940331143e-11
ENSRNOG00000008463	Up Regulation	2.09056567405367	1.98819892313392e-06	Nodiff	0.0412573656468124	0.749188725927164	Up Regulation	2.10662992877135	5.53049056737104e-15
ENSRNOG00000029871	Up Regulation	1.89528242097423	2.00823281345574e-06	Nodiff	-0.518916681695818	0.129445186871047	Up Regulation	1.35398966399715	3.10985049326354e-06
ENSRNOG00000020657	Down Regulation	-2.18093795236878	2.01629796796027e-06	Nodiff	-1.56659387325362	0.131033957811834	Down Regulation	-3.77030810435536	1.42191434576117e-20
ENSRNOG00000011032	Down Regulation	-1.88512731188554	2.09938026056477e-06	Nodiff	-1.09542450475099	0.145823133375337	Down Regulation	-3.00333150583979	5.40868567766322e-27
ENSRNOG00000015441	Down Regulation	-1.90999081301043	2.11057793115056e-06	Down Regulation	-1.5585102982254	0.0360771131547407	Down Regulation	-3.49044769830862	3.23310793952015e-30
ENSRNOG00000020884	Down Regulation	-2.14059871798731	2.17833042267403e-06	Nodiff	-1.48264700408874	0.190732761895996	Down Regulation	-3.64024875760249	8.34900370562143e-25
ENSRNOG00000006460	Down Regulation	-1.96036593664366	2.18389119096413e-06	Nodiff	-0.639762864096451	0.127224408908235	Down Regulation	-2.62576680154098	1.64077228072971e-11
ENSRNOG00000062454	Up Regulation	1.81522851978126	2.20141704279383e-06	Nodiff	-0.371284797582801	0.244009485916005	Up Regulation	1.4246295891556	0.00218608475111974
ENSRNOG00000065488	Up Regulation	2.22322154709032	2.24989313541039e-06	Nodiff	-0.869348390545248	0.0412121809005088	Up Regulation	1.33160541888118	0.00223287804335828
ENSRNOG00000023935	Up Regulation	2.59363541354715	2.25249854225794e-06	Down Regulation	-1.39785854762265	0.00322591579360647	Up Regulation	1.17983094838372	0.0222523287182378
ENSRNOG00000017469	Down Regulation	-2.24905831996644	2.39567779917767e-06	Nodiff	-1.79087751202102	0.0725625395126614	Down Regulation	-4.0634901692322	1.16967709882494e-16
ENSRNOG00000024390	Down Regulation	-2.83885086347241	2.40500571024531e-06	Nodiff	-1.31472803864439	0.368549317852317	Down Regulation	-4.1758509728553	2.21383780163308e-13
ENSRNOG00000002592	Up Regulation	2.68032772616324	2.47507165067711e-06	Nodiff	-0.881409952599816	0.0321691972032862	Up Regulation	1.78132732733175	4.46686871523543e-07
ENSRNOG00000012172	Down Regulation	-2.63449226154513	2.48221822751428e-06	Nodiff	-2.6044629375023	0.174725351145053	Down Regulation	-5.25263930292413	2.05734861316935e-23
ENSRNOG00000016525	Down Regulation	-2.15401917257512	2.49755430916318e-06	Nodiff	-1.52822230606277	0.0661896550695145	Down Regulation	-3.7053539820168	7.95733681801591e-18
ENSRNOG00000038955	Down Regulation	-2.14592338241613	2.52739597465061e-06	Down Regulation	-2.4733060450469	0.0320197195668143	Down Regulation	-4.64408432750775	9.56477826149909e-21
ENSRNOG00000002045	Down Regulation	-2.52447979542598	2.55187298015719e-06	Nodiff	-2.05459294597732	0.194727499414819	Down Regulation	-4.5982732861841	1.6321267954531e-21
ENSRNOG00000057827	Down Regulation	-3.18091982145692	2.57170568123993e-06	Nodiff	-0.725605611599414	0.557283788272195	Down Regulation	-3.92061870806392	4.4020468343337e-10
ENSRNOG00000010320	Up Regulation	2.98906068978051	2.57625731953524e-06	Down Regulation	-1.11080999548179	0.031339577310817	Up Regulation	1.85705512086166	0.000918218214938276
ENSRNOG00000028801	Down Regulation	-2.62218630736496	2.66762950633983e-06	Nodiff	-1.86283558808385	0.126017367520769	Down Regulation	-4.50329571116503	7.71816093546903e-15
ENSRNOG00000004752	Up Regulation	1.9147932172303	2.69186570186117e-06	Nodiff	-0.288530877534018	0.394224985495552	Up Regulation	1.60304467743769	1.5396417680005e-10
ENSRNOG00000001201	Down Regulation	-1.75991170862213	2.6969544427151e-06	Nodiff	-0.260659966140413	0.332460684331275	Down Regulation	-2.04733835214089	2.62451597384777e-10
ENSRNOG00000028097	Up Regulation	2.12333889445475	2.70403156433023e-06	Nodiff	-0.225473855170688	0.578028206789538	Up Regulation	1.87470896168839	1.61762250654831e-10
ENSRNOG00000004111	Down Regulation	-2.11792604194292	2.75232242347911e-06	Nodiff	-0.819462271136908	0.27535128427468	Down Regulation	-2.95968261963409	3.39460639187761e-15
ENSRNOG00000020193	Down Regulation	-2.01716808880998	2.75772935541169e-06	Nodiff	0.354770171423004	0.609905909157339	Down Regulation	-1.68412153320097	9.60029801814916e-06
ENSRNOG00000050547	Down Regulation	-1.91729877765375	2.77436851049815e-06	Nodiff	-0.770457864920047	0.329814543142168	Down Regulation	-2.71219301248022	1.38591957645081e-23
ENSRNOG00000069633	Down Regulation	-2.22143079802727	2.78338421370838e-06	Nodiff	-1.03358409518745	0.210740816344851	Down Regulation	-3.27603407782501	1.43335985201287e-14
ENSRNOG00000056219	Down Regulation	-3.25770956642382	2.79291248993178e-06	Nodiff	-3.23230481305973	0.210991369176505	Down Regulation	-6.50594424812835	1.33471723763438e-18
ENSRNOG00000045779	Up Regulation	2.111785800301	2.80874124017607e-06	Nodiff	-0.728499421334124	0.0376882564840928	Up Regulation	1.36339616877334	1.6582397417823e-07
ENSRNOG00000014025	Up Regulation	1.74409296232946	2.81273023414826e-06	Nodiff	-0.240793374198557	0.472455434740833	Up Regulation	1.48181491589682	2.32106648067846e-05
ENSRNOG00000037853	Down Regulation	-2.4364537954674	2.94795368247674e-06	Nodiff	-1.13488736505017	0.121367184509419	Down Regulation	-3.59261009210407	1.58321556534432e-11
ENSRNOG00000006116	Down Regulation	-2.16212518774059	2.95131458764467e-06	Nodiff	-2.60148322684428	0.0778113525122132	Down Regulation	-4.7800994157299	9.50459069152365e-35
ENSRNOG00000000855	Down Regulation	-3.70408567556401	3.01346697576856e-06	Nodiff	-2.16368167614568	0.171300235589726	Down Regulation	-5.89377959953566	1.35581120040579e-10
ENSRNOG00000020679	Down Regulation	-1.93177240466442	3.02362879286593e-06	Nodiff	-1.47787076077724	0.101987260048976	Down Regulation	-3.43313859254001	4.75202076597516e-30
ENSRNOG00000024762	Down Regulation	-2.82368904985961	3.03174982507919e-06	Nodiff	-1.25948685207548	0.304479779236786	Down Regulation	-4.10829849283488	4.34940206809796e-11
ENSRNOG00000000307	Down Regulation	-1.94059378568962	3.17633091584501e-06	Nodiff	-0.148244827203239	0.710663134777955	Down Regulation	-2.11593215868061	9.20045210126032e-10
ENSRNOG00000024641	Up Regulation	1.79994800614025	3.17664331535949e-06	Nodiff	0.00853836319554837	0.854520108447145	Up Regulation	1.78456914235402	1.96860022723514e-11
ENSRNOG00000061230	Up Regulation	1.83904538000576	3.25107083105794e-06	Nodiff	-0.0664326221135077	0.926015816124738	Up Regulation	1.75042006019219	8.66076275392252e-06
ENSRNOG00000019270	Down Regulation	-2.52693002524883	3.29307340590221e-06	Nodiff	-2.40096244344721	0.195940075534911	Down Regulation	-4.94563799089292	7.71248609592975e-25
ENSRNOG00000020845	Down Regulation	-3.002678915826	3.37207926475525e-06	Nodiff	-2.57182510535308	0.21931201954791	Down Regulation	-5.59438839922626	4.13353462007118e-17
ENSRNOG00000014290	Up Regulation	1.86312580364818	3.39261372426818e-06	Nodiff	-0.276654057822191	0.420368975902626	Up Regulation	1.56542984448087	4.69279085679527e-07
ENSRNOG00000049020	Up Regulation	2.15236553917205	3.42373869737793e-06	Nodiff	-0.267582730348944	0.503698577892463	Up Regulation	1.86198125995892	1.21332851590312e-08
ENSRNOG00000047931	Down Regulation	-1.87576973473678	3.47680987137286e-06	Nodiff	-0.478533382077827	0.281561113800932	Down Regulation	-2.3803556975021	7.37401899352075e-11
ENSRNOG00000010549	Down Regulation	-3.13667528606975	3.51668417477686e-06	Nodiff	-0.917243930200168	0.474858817396196	Down Regulation	-4.08009250978005	3.54277576707222e-10
ENSRNOG00000066876	Up Regulation	2.49682160743152	3.58893051304926e-06	Nodiff	-0.237489207081728	0.663097324367579	Up Regulation	2.24059862386801	0.00313291513073735
ENSRNOG00000002349	Up Regulation	1.7797479302316	3.60049049670057e-06	Nodiff	-0.304114874537551	0.374117384148257	Up Regulation	1.45084276262885	1.34201133517952e-07
ENSRNOG00000025518	Up Regulation	1.80938162875586	3.62369866729677e-06	Nodiff	-0.789994862854175	0.0131403763335704	Nodiff	0.998909033022567	0.0127362147064174
ENSRNOG00000063373	Down Regulation	-2.38165114851227	3.64287119786288e-06	Nodiff	-1.54926897719213	0.102978055201461	Down Regulation	-3.94437274661034	6.92640705909346e-15
ENSRNOG00000005662	Up Regulation	1.99747748578653	3.64805097291849e-06	Nodiff	-0.0622235227810855	0.950561404436145	Up Regulation	1.91294833264706	2.10702953576551e-08
ENSRNOG00000021243	Down Regulation	-3.04961711490641	3.66550548706838e-06	Nodiff	-4.21193716896998	0.16138985292534	Down Regulation	-7.27870170990734	5.00886973976455e-24
ENSRNOG00000016505	Up Regulation	1.77089762953675	3.75480797658648e-06	Nodiff	-0.0870210886433117	0.830324398250331	Up Regulation	1.65916471074357	7.59371321573483e-10
ENSRNOG00000019179	Down Regulation	-2.34428572005975	3.77615860107643e-06	Nodiff	-1.12524703002042	0.136611878617325	Down Regulation	-3.49160421596264	3.23462995110449e-12
ENSRNOG00000018371	Down Regulation	-2.28258693711518	3.83515963689219e-06	Down Regulation	-2.07095612877594	0.0128862552525643	Down Regulation	-4.37900667023477	4.6606133902425e-15
ENSRNOG00000010278	Down Regulation	-3.44395202195219	3.83743945044236e-06	Nodiff	0.78238755915437	0.668469259278245	Down Regulation	-2.67766131845094	2.52896597417692e-05
ENSRNOG00000020424	Up Regulation	2.14571025207762	4.04043409826463e-06	Nodiff	-0.94237744819608	0.0303070342612289	Up Regulation	1.17997317414483	0.0273619215061133
ENSRNOG00000026866	Up Regulation	1.7707319364623	4.06691500960896e-06	Nodiff	0.0545727727695752	0.773716460782896	Up Regulation	1.80145925920396	1.23407630227318e-09
ENSRNOG00000010747	Down Regulation	-1.96779589631031	4.07274846978073e-06	Down Regulation	-1.24160527482041	0.0401273420739117	Down Regulation	-3.23430141857795	3.25286397500055e-13
ENSRNOG00000013128	Up Regulation	1.76141648247084	4.09654861666238e-06	Nodiff	0.0664845227437094	0.754235418609018	Up Regulation	1.80523645572558	1.51534104899434e-11
ENSRNOG00000013668	Down Regulation	-3.40234852825935	4.26680675065082e-06	Nodiff	-2.41838096967493	0.113655998598901	Down Regulation	-5.83973777768284	1.29141375495507e-12
ENSRNOG00000009369	Down Regulation	-1.92762649929913	4.27524392177159e-06	Nodiff	-0.872692291281793	0.173737705719687	Down Regulation	-2.82405468015156	3.32225144505908e-16
ENSRNOG00000037146	Up Regulation	2.20888862058451	4.28600670713158e-06	Down Regulation	-1.14904848903697	0.00992850649719684	Up Regulation	1.04030963702345	0.0441543574055355
ENSRNOG00000004367	Down Regulation	-1.90947229891693	4.33062674350247e-06	Nodiff	-1.33738816521989	0.115281332860114	Down Regulation	-3.26764352235132	1.05773392939198e-22
ENSRNOG00000009342	Down Regulation	-4.72194979376361	4.48251308127775e-06	Nodiff	-2.60095898783414	0.106436407143273	Down Regulation	-7.35629042498615	9.84639179238849e-10
ENSRNOG00000021424	Down Regulation	-2.05094516843954	4.49020888095288e-06	Nodiff	-2.04168447539899	0.164077734319211	Down Regulation	-4.1140497915215	2.27240828814528e-36
ENSRNOG00000008639	Down Regulation	-1.76390667983192	4.53215716223585e-06	Nodiff	-0.497800104971548	0.230454188485535	Down Regulation	-2.28531176911522	3.86109855466537e-14
ENSRNOG00000001425	Down Regulation	-1.99380034448698	4.53548524881339e-06	Nodiff	-2.49824652622455	0.0530050026014615	Down Regulation	-4.5111792363945	6.44622860770743e-37
ENSRNOG00000018384	Down Regulation	-2.00216937274783	4.5586661477785e-06	Nodiff	-0.936032512900943	0.107248263704106	Down Regulation	-2.96362265048492	3.88885342575763e-12
ENSRNOG00000015306	Up Regulation	3.63040178436652	4.59615015557725e-06	Nodiff	-0.40650425889327	0.540674085508703	Up Regulation	3.19976949183075	2.94413451745225e-05
ENSRNOG00000007350	Down Regulation	-3.00939716031171	4.69034534472864e-06	Nodiff	-2.77749774145749	0.140734862009133	Down Regulation	-5.81025696860138	5.25964581802835e-16
ENSRNOG00000000655	Down Regulation	-2.74860310672159	4.71238036381693e-06	Nodiff	-2.65058762525015	0.146294897567786	Down Regulation	-5.41854915138827	9.1704510106902e-19
ENSRNOG00000065509	Up Regulation	2.04918850663182	4.84622023361009e-06	Nodiff	-0.237066628818362	0.510833854374747	Up Regulation	1.79162432176305	3.29682787261151e-07
ENSRNOG00000010805	Down Regulation	-4.58055227516813	4.85284047761129e-06	Nodiff	-1.86173840788713	0.35998814709351	Down Regulation	-6.46723824477151	1.79766411233817e-09
ENSRNOG00000001224	Down Regulation	-2.85543173143048	4.86267286284596e-06	Nodiff	-3.01799201817148	0.169973574924568	Down Regulation	-5.8914001370313	4.12492079452878e-20
ENSRNOG00000020726	Down Regulation	-2.18167322188083	4.91671700273033e-06	Nodiff	-1.48288113901435	0.129988663967422	Down Regulation	-3.68542222435993	3.76390629200627e-17
ENSRNOG00000027944	Up Regulation	2.21792407508084	4.9509562025608e-06	Nodiff	-0.244486585696577	0.609668197192624	Up Regulation	1.9510609313036	0.000527330142015434
ENSRNOG00000008602	Down Regulation	-2.54526142184538	4.9849472222338e-06	Down Regulation	-1.23761715694375	0.0269553338299527	Down Regulation	-3.80073315783767	1.58571339238783e-10
ENSRNOG00000059474	Down Regulation	-1.88348466002851	4.9918779188049e-06	Nodiff	-0.984006375983805	0.148094280962419	Down Regulation	-2.88964132634256	1.06326080755781e-16
ENSRNOG00000031312	Down Regulation	-1.85479588527106	5.00062637891722e-06	Nodiff	-1.28174800984902	0.0926616916631107	Down Regulation	-3.15759798326856	6.92284417845302e-29
ENSRNOG00000020699	Down Regulation	-2.35710151167331	5.00111446235517e-06	Nodiff	-2.47520080524948	0.177154778957335	Down Regulation	-4.85054966372566	2.08894062009624e-32
ENSRNOG00000046191	Down Regulation	-2.28417596369682	5.10168206180771e-06	Nodiff	-2.64282214145055	0.165162917477375	Down Regulation	-4.94886987232163	5.95964733344576e-26
ENSRNOG00000005550	Up Regulation	1.78476924917554	5.16176000755846e-06	Nodiff	0.183402781275745	0.449947938850835	Up Regulation	1.94383986371351	9.35309376605434e-13
ENSRNOG00000003975	Down Regulation	-1.74611141164894	5.25440813794913e-06	Nodiff	-0.401168423631503	0.236544222699779	Down Regulation	-2.17226139490788	7.0282180203403e-14
ENSRNOG00000004500	Down Regulation	-1.92944556596975	5.27701095800149e-06	Nodiff	-1.12513390589155	0.0923005087185233	Down Regulation	-3.07612681485287	3.85481438956859e-22
ENSRNOG00000028348	Up Regulation	4.18270202238214	5.31677879760275e-06	Down Regulation	-2.39152125212636	0.00118428964203091	Nodiff	1.78081363516556	0.116970649808812
ENSRNOG00000064385	Down Regulation	-2.0903245459345	5.39127321861607e-06	Nodiff	-1.09861044140284	0.217085360734286	Down Regulation	-3.21115615655274	4.69621798647524e-18
ENSRNOG00000004676	Up Regulation	1.77860407494053	5.39709298682997e-06	Nodiff	-0.482132151538675	0.137509850061908	Up Regulation	1.27713415259183	5.54862378578722e-05
ENSRNOG00000017568	Up Regulation	1.69956337367199	5.66497777302326e-06	Nodiff	-0.131945761081815	0.7490841491628	Up Regulation	1.54307568854024	8.07980665179712e-10
ENSRNOG00000049943	Down Regulation	-1.9990093342453	5.69461152958179e-06	Nodiff	-0.394929164661756	0.525342120529134	Down Regulation	-2.41883606403189	1.43043549139362e-14
ENSRNOG00000007650	Down Regulation	-2.01146833415773	5.74637889345408e-06	Nodiff	-0.800601050722907	0.293519475467506	Down Regulation	-2.83799435111902	6.84167977621429e-14
ENSRNOG00000031058	Down Regulation	-2.68775252960992	5.75430946147345e-06	Nodiff	-2.27896085863994	0.121562642862562	Down Regulation	-4.98464379605034	1.3505138133423e-15
ENSRNOG00000060687	Up Regulation	1.68564947150062	5.7802943082292e-06	Nodiff	-0.250806469636499	0.402531863836457	Up Regulation	1.41485835722173	1.32031041864552e-06
ENSRNOG00000031598	Down Regulation	-4.2086160815363	5.78390504892709e-06	Nodiff	-2.83864171722211	0.0662329179141928	Down Regulation	-7.06201087894728	1.54820040965818e-10
ENSRNOG00000006828	Down Regulation	-1.8722816424677	5.84709426135864e-06	Nodiff	-0.920729435998124	0.21866485393065	Down Regulation	-2.81585217172262	4.37581688138364e-23
ENSRNOG00000049099	Down Regulation	-2.51525172737236	5.88390685227596e-06	Up Regulation	1.59117902853139	0.00840948811500024	Nodiff	-0.949142359829441	0.0330288391982785
ENSRNOG00000014083	Up Regulation	1.69378139432277	5.94536309628616e-06	Nodiff	0.256892458402519	0.315704546992856	Up Regulation	1.92606713019685	3.5920914650122e-14
ENSRNOG00000004726	Down Regulation	-1.76825567449526	6.0105785002846e-06	Nodiff	-0.525403246516108	0.248942688373182	Down Regulation	-2.31627447747801	1.57893056801994e-19
ENSRNOG00000010252	Down Regulation	-1.77292743742766	6.09028653943219e-06	Nodiff	-0.946761715731852	0.12659172464193	Down Regulation	-2.74212403711323	5.81680228703286e-20
ENSRNOG00000026110	Up Regulation	2.04541167936679	6.28532905476353e-06	Nodiff	-0.961890233696926	0.0185783539617343	Up Regulation	1.06006802068933	0.0118376461450079
ENSRNOG00000039668	Down Regulation	-2.47201830897981	6.28747833491461e-06	Nodiff	0.700086960863192	0.569473385470474	Down Regulation	-1.79921203091247	0.0003109164447882
ENSRNOG00000001079	Down Regulation	-1.77924072396288	6.32186681259251e-06	Nodiff	-0.282755856059551	0.452591856389329	Down Regulation	-2.08595405523296	1.10917245679039e-14
ENSRNOG00000006940	Down Regulation	-2.99264915877635	6.40947225272958e-06	Nodiff	-2.08914962048943	0.241455174413009	Down Regulation	-5.10497891564303	7.97802019656177e-14
ENSRNOG00000005180	Up Regulation	2.49555482119563	6.43299132741917e-06	Nodiff	-0.465735500184379	0.286733073568061	Up Regulation	2.00587581813084	1.84331468167112e-08
ENSRNOG00000000137	Down Regulation	-2.45509868660339	6.46939586765964e-06	Nodiff	-3.01251520939016	0.123075683009032	Down Regulation	-5.4872419759456	8.61317924893705e-27
ENSRNOG00000067162	Up Regulation	1.86774781406575	6.47598439325775e-06	Nodiff	-0.0519614023723351	0.985406628500189	Up Regulation	1.79289638329297	5.32626624064311e-09
ENSRNOG00000047002	Up Regulation	2.3876980222342	6.5775188640329e-06	Nodiff	-0.778420567600995	0.0565048762275938	Up Regulation	1.58439522108327	5.09199430265916e-09
ENSRNOG00000013953	Up Regulation	2.76443531005567	6.63517511842596e-06	Nodiff	-0.726657566302082	0.122405267097526	Up Regulation	2.01422435835857	9.18817403272055e-05
ENSRNOG00000010448	Down Regulation	-1.73659348080308	6.68933475053718e-06	Nodiff	-0.517173373423897	0.187753823391095	Down Regulation	-2.27627264249434	5.08015350582382e-19
ENSRNOG00000057058	Down Regulation	-2.86242965651919	6.76957969852103e-06	Nodiff	-2.25367344511914	0.244020412863693	Down Regulation	-5.13087382143512	2.64651954259572e-16
ENSRNOG00000010331	Down Regulation	-2.47160067890679	6.86442190722839e-06	Nodiff	-0.859556564994736	0.246141514736046	Down Regulation	-3.35418942040014	2.45815616766447e-10
ENSRNOG00000047714	Down Regulation	-2.50968181322564	6.87996489725051e-06	Nodiff	-1.81649320772712	0.0710691833465651	Down Regulation	-4.33957095071651	1.12972435783292e-11
ENSRNOG00000053889	Up Regulation	1.73365992643064	7.02096448272631e-06	Nodiff	0.0993508673082938	0.708000695864878	Up Regulation	1.8101358622946	0.000117188778039812
ENSRNOG00000048295	Up Regulation	2.17267287457883	7.17009646985807e-06	Nodiff	-0.238486230222402	0.640551290752946	Up Regulation	1.90896100047703	2.87703166646794e-06
ENSRNOG00000001908	Down Regulation	-2.50011180990262	7.17940578558889e-06	Nodiff	-2.2200972033795	0.177957769072671	Down Regulation	-4.73888193519434	4.82490048621603e-20
ENSRNOG00000013162	Up Regulation	2.95098932346561	7.20317964915161e-06	Down Regulation	-1.60042946837295	0.00394782991441973	Up Regulation	1.33617930142688	0.0191661991829653
ENSRNOG00000004479	Down Regulation	-2.19356447680078	7.35304523943765e-06	Nodiff	-1.05126523561111	0.238822495627075	Down Regulation	-3.26726944957993	1.51423668668142e-14
ENSRNOG00000037620	Down Regulation	-1.93368580291637	7.37737166211323e-06	Nodiff	-0.740806982092293	0.218289004240649	Down Regulation	-2.69607934162666	1.96061305048108e-17
ENSRNOG00000043513	Up Regulation	1.79601172272731	7.43924849219163e-06	Nodiff	0.0514522704255277	0.768241988595833	Up Regulation	1.82246940394802	2.22593543555139e-10
ENSRNOG00000063726	Up Regulation	2.24306612011063	7.50071737329579e-06	Nodiff	0.0313757345264827	0.954148780785973	Up Regulation	2.25441259887552	0.0114915291239305
ENSRNOG00000048462	Down Regulation	-1.91879544040626	7.59332503199692e-06	Nodiff	-0.786562323769197	0.245220869412244	Down Regulation	-2.73179470676178	9.54844018381008e-12
ENSRNOG00000014125	Down Regulation	-2.70070707052546	7.73040631814368e-06	Nodiff	-2.54693452403737	0.190476481036184	Down Regulation	-5.26735436960587	5.64020313059207e-19
ENSRNOG00000012881	Down Regulation	-1.7889684952085	7.74939510883214e-06	Nodiff	-1.9332540250506	0.0618498468171695	Down Regulation	-3.74269947061018	1.52636767806891e-40
ENSRNOG00000026577	Up Regulation	2.14678647285198	7.93032862831551e-06	Nodiff	0.357539011468597	0.290723244099023	Up Regulation	2.47433408869858	4.6548839727075e-07
ENSRNOG00000012804	Down Regulation	-2.95997436123324	7.98238527214864e-06	Nodiff	-2.53359628638346	0.147524466549519	Down Regulation	-5.51610221339119	1.09720694823915e-14
ENSRNOG00000029147	Up Regulation	2.00988490509671	8.09109889155928e-06	Nodiff	-0.156485164700669	0.751509609938793	Up Regulation	1.83236029450654	3.94571520924526e-07
ENSRNOG00000018267	Down Regulation	-2.00040258827203	8.11060852443179e-06	Nodiff	-1.19260286927866	0.108558549710517	Down Regulation	-3.21381927888724	1.85606192653522e-14
ENSRNOG00000001311	Up Regulation	1.76838554646227	8.24024065685349e-06	Nodiff	-0.265859457895604	0.446830066199734	Up Regulation	1.47970217398999	3.30854230212227e-07
ENSRNOG00000029756	Down Regulation	-1.911273409336	8.29575460581347e-06	Nodiff	-1.67699108063602	0.105385046266299	Down Regulation	-3.60703564725645	4.96736988034567e-29
ENSRNOG00000010645	Down Regulation	-3.75560198821888	8.35427842209158e-06	Nodiff	-3.23777361744138	0.224051510328385	Down Regulation	-7.01994224213378	1.36992692891359e-13
ENSRNOG00000033881	Up Regulation	2.25443429467039	8.38504105570421e-06	Nodiff	-0.644601817152363	0.124065888084287	Up Regulation	1.58572832665752	3.77905657814128e-05
ENSRNOG00000004273	Down Regulation	-3.55211277688514	8.39538835191098e-06	Nodiff	-4.23393630453961	0.0900401997106377	Down Regulation	-7.80048398182627	3.50038065824962e-16
ENSRNOG00000054251	Down Regulation	-3.61036568745372	8.44875686784519e-06	Nodiff	-4.38110338657963	0.134797383384259	Down Regulation	-8.01430689961105	1.36576911162833e-16
ENSRNOG00000021242	Down Regulation	-2.55717514463391	8.69658975760301e-06	Up Regulation	1.4437350594283	0.0151740589363813	Down Regulation	-1.13473639701413	0.00433861532757587
ENSRNOG00000029662	Down Regulation	-2.54085747036404	8.83619848091781e-06	Nodiff	-2.75429411770788	0.186304072084393	Down Regulation	-5.30915126559091	3.39693872237071e-25
ENSRNOG00000055496	Up Regulation	2.56512643386134	8.84277899745439e-06	Nodiff	-0.509525846296424	0.365722101776778	Up Regulation	2.03634782203667	0.000211288945063659
ENSRNOG00000011054	Down Regulation	-2.54903849736956	8.87272478846967e-06	Nodiff	-2.27591697808542	0.180773394810969	Down Regulation	-4.84465151387675	1.93754624128941e-19
ENSRNOG00000007412	Down Regulation	-2.07209502952993	8.97031134849752e-06	Nodiff	-1.9734624813471	0.114470471098197	Down Regulation	-4.06388335811874	8.22758401837266e-25
ENSRNOG00000063676	Up Regulation	1.89999897178077	9.01482294522497e-06	Nodiff	0.0662071668262479	0.693706575616062	Up Regulation	1.94230588873916	1.87060969719088e-13
ENSRNOG00000026861	Up Regulation	1.95593410963826	9.06490213732146e-06	Nodiff	-0.369973665713899	0.349981794172708	Up Regulation	1.56667320693563	0.00019112531746176
ENSRNOG00000036865	Up Regulation	4.5190328572401	9.13561999032012e-06	Down Regulation	-2.02709274283928	0.00851879031504529	Up Regulation	2.47095067277567	0.0083908280856184
ENSRNOG00000006167	Down Regulation	-2.6073172536015	9.48268442601723e-06	Nodiff	-2.45501699682629	0.118412336142051	Down Regulation	-5.08562422417407	2.34468303213837e-16
ENSRNOG00000026662	Down Regulation	-1.76949519644753	9.52732850761373e-06	Nodiff	-0.893731396090782	0.175131907745194	Down Regulation	-2.68657787187911	3.16858830718522e-24
ENSRNOG00000018740	Down Regulation	-2.45011978687024	9.65138418611402e-06	Nodiff	-1.16471502193489	0.197874339898791	Down Regulation	-3.64019355431698	1.98877044470689e-11
ENSRNOG00000007584	Down Regulation	-2.01693281452498	9.97222007069644e-06	Nodiff	-1.0154636480635	0.0764794656516014	Down Regulation	-3.05518695707196	1.79117484943859e-11
ENSRNOG00000008816	Down Regulation	-3.75260108687473	1.01026493343219e-05	Nodiff	-4.02952382856944	0.204290344144905	Down Regulation	-7.80371021628078	1.28487335321464e-15
ENSRNOG00000017625	Down Regulation	-4.34240047623157	1.01990117042009e-05	Nodiff	-2.59576254582625	0.340369762865945	Down Regulation	-6.96456753522292	4.03488542644084e-10
ENSRNOG00000062686	Down Regulation	-2.35255369330709	1.02690605879758e-05	Nodiff	-1.64227475800097	0.0994449582450538	Down Regulation	-4.01866857500712	1.76341587992251e-13
ENSRNOG00000013791	Down Regulation	-2.97854154750507	1.03023460679125e-05	Nodiff	-0.493025962670259	0.537395534532562	Down Regulation	-3.49830451408197	2.21240946716504e-07
ENSRNOG00000015329	Down Regulation	-1.69932933128913	1.05082897335822e-05	Nodiff	-0.467750501353761	0.101036376349667	Down Regulation	-2.19115498215986	3.79571652410083e-09
ENSRNOG00000013634	Down Regulation	-1.87551687850542	1.0558905773522e-05	Nodiff	-1.06133254609982	0.0908913219779503	Down Regulation	-2.96057164362537	1.33752253886315e-13
ENSRNOG00000005565	Down Regulation	-2.08494521019555	1.05999460049168e-05	Nodiff	-1.68867052221622	0.118624787767436	Down Regulation	-3.79594759592982	1.25289896153442e-18
ENSRNOG00000004280	Down Regulation	-1.75054314714407	1.06138165389106e-05	Nodiff	-0.681247338835132	0.271472179962415	Down Regulation	-2.45606576442503	3.52535916361299e-21
ENSRNOG00000049075	Down Regulation	-1.67675325155984	1.06584039888105e-05	Nodiff	-0.428040789540073	0.154442331992872	Down Regulation	-2.13243367166455	1.62086733561222e-14
ENSRNOG00000017803	Down Regulation	-2.07975088905495	1.07411028091043e-05	Nodiff	-1.68785144328248	0.135202681470504	Down Regulation	-3.78804232344274	4.57241204952058e-22
ENSRNOG00000006932	Down Regulation	-2.57516274048036	1.08086277278105e-05	Nodiff	-2.51727632972168	0.144038273697059	Down Regulation	-5.11250092166715	1.10441821690567e-18
ENSRNOG00000012640	Down Regulation	-1.9538644201687	1.10331942725658e-05	Nodiff	-0.953895845632224	0.228315614652124	Down Regulation	-2.93037365916703	2.74612418267884e-17
ENSRNOG00000011705	Up Regulation	1.67939218180535	1.10356399707021e-05	Nodiff	-0.030274887765968	0.950387755796697	Up Regulation	1.62477773914089	4.66864964182651e-11
ENSRNOG00000031163	Down Regulation	-1.92892290599447	1.10834687316021e-05	Nodiff	0.311909485202984	0.5914532377696	Down Regulation	-1.64343812926486	3.6988904802189e-07
ENSRNOG00000014172	Up Regulation	2.20644077321056	1.11937438864166e-05	Nodiff	0.151463261534483	0.641455838727769	Up Regulation	2.33510095778371	1.23225854685881e-08
ENSRNOG00000025235	Up Regulation	2.44949184996448	1.1259183140042e-05	Nodiff	-0.852362692686493	0.0471163198162535	Up Regulation	1.57836717549239	4.24481574879255e-08
ENSRNOG00000033617	Up Regulation	1.80659286525053	1.14024191066857e-05	Nodiff	-0.189221335738729	0.637595806761664	Up Regulation	1.59526695567734	2.4220404923799e-07
ENSRNOG00000014550	Up Regulation	1.98436017840522	1.14160554129246e-05	Nodiff	-0.967193708000586	0.0194003362071388	Nodiff	0.995187583116442	0.043645478249779
ENSRNOG00000009570	Up Regulation	1.82449630203724	1.16449891675494e-05	Nodiff	-0.0114195811585175	0.892637447706693	Up Regulation	1.78708043346473	9.02257727237697e-12
ENSRNOG00000008936	Down Regulation	-2.44261462983646	1.16501067938403e-05	Nodiff	0.536570036648013	0.541145702722546	Down Regulation	-1.93621604899507	4.97023070075879e-05
ENSRNOG00000020182	Down Regulation	-1.88722717288936	1.16533407530424e-05	Nodiff	-1.12970031679819	0.161098768930977	Down Regulation	-3.03938437654668	9.86473642632811e-19
ENSRNOG00000014479	Down Regulation	-1.73348358303445	1.16578366134211e-05	Nodiff	-0.658612291835307	0.244508594686889	Down Regulation	-2.41522269903948	1.66945013006887e-15
ENSRNOG00000058337	Down Regulation	-2.70556862011199	1.16821398207773e-05	Nodiff	-1.74610576158063	0.187161066938753	Down Regulation	-4.46389424725502	9.60232548355914e-13
ENSRNOG00000001422	Down Regulation	-2.32203074538055	1.17380035632087e-05	Nodiff	-0.0922264960964118	0.909140890893548	Down Regulation	-2.43702571303636	1.04899042315477e-07
ENSRNOG00000016640	Up Regulation	1.61787644657252	1.17910202237075e-05	Nodiff	-0.865703103914786	0.00287636278369288	Nodiff	0.733558347950448	0.0652838581620249
ENSRNOG00000000815	Down Regulation	-2.61899857424244	1.19450495396535e-05	Nodiff	-0.887302579421305	0.266435314989488	Down Regulation	-3.53356858926431	3.20465483930677e-09
ENSRNOG00000053498	Down Regulation	-2.8572757336037	1.19486076331262e-05	Nodiff	-2.01051935972466	0.226280442223932	Down Regulation	-4.88888164220493	1.61336628381969e-12
ENSRNOG00000013014	Down Regulation	-2.65339010761495	1.21389053354986e-05	Nodiff	-2.43928442904869	0.157767526928093	Down Regulation	-5.11499336112169	7.74278255921445e-17
ENSRNOG00000011156	Up Regulation	1.63597506039072	1.21976671255062e-05	Nodiff	0.093767603409926	0.646424952282002	Up Regulation	1.70728804380811	9.19908988812254e-12
ENSRNOG00000061928	Down Regulation	-1.74780629580432	1.22420712973629e-05	Nodiff	-0.286383748867069	0.554017247842583	Down Regulation	-2.05684252342928	7.23040950307894e-16
ENSRNOG00000001575	Up Regulation	1.75227751901633	1.22423222260674e-05	Nodiff	-0.636099676637418	0.0619201140018781	Up Regulation	1.09538968691309	0.000440455403861728
ENSRNOG00000049491	Down Regulation	-2.79625779884754	1.22722818836088e-05	Nodiff	-2.26285707535701	0.154593760400241	Down Regulation	-5.07836946679352	2.7836784017875e-14
ENSRNOG00000021199	Down Regulation	-2.53663897322082	1.23162364373582e-05	Nodiff	-2.57169129178346	0.161708897311407	Down Regulation	-5.13021249706472	7.41946525746547e-20
ENSRNOG00000007300	Down Regulation	-2.17874196816408	1.23230080055038e-05	Down Regulation	-2.7831991415139	0.00152712273908506	Down Regulation	-4.97506866445695	1.21695299175802e-14
ENSRNOG00000010362	Down Regulation	-2.79089391702945	1.24435695450653e-05	Nodiff	-1.11609634281641	0.131373440292245	Down Regulation	-3.93205052299316	9.66580062623252e-09
ENSRNOG00000009181	Up Regulation	2.04319013993418	1.24638181134707e-05	Nodiff	-0.683459143032987	0.107373223661879	Up Regulation	1.34068983389298	0.00140100304453339
ENSRNOG00000002040	Down Regulation	-1.71936394430579	1.25381727779867e-05	Nodiff	-0.553690021245603	0.241645746587738	Down Regulation	-2.29723540577166	8.72874822855116e-19
ENSRNOG00000013987	Down Regulation	-1.738545874405	1.2608625095479e-05	Nodiff	-0.542154786027483	0.228026496432397	Down Regulation	-2.30024284480193	7.52250621348081e-18
ENSRNOG00000047339	Up Regulation	1.61710176743113	1.29143003859381e-05	Nodiff	-0.223721640592592	0.50358746341109	Up Regulation	1.36918966286469	2.38328654322061e-08
ENSRNOG00000027156	Up Regulation	1.66821455736894	1.29224247376285e-05	Nodiff	-0.237929513732976	0.485764770397186	Up Regulation	1.40688859411169	1.19553432813625e-07
ENSRNOG00000017093	Down Regulation	-1.7618539874374	1.29377809524159e-05	Nodiff	-0.749690402236626	0.179328036821723	Down Regulation	-2.53670249003924	1.72324608253453e-10
ENSRNOG00000002309	Down Regulation	-2.5082324529318	1.29833159143786e-05	Nodiff	-1.78382708919815	0.0888512340074909	Down Regulation	-4.31373889692693	3.19882897515562e-12
ENSRNOG00000068001	Down Regulation	-1.7570083770248	1.32333222135295e-05	Nodiff	-0.781833789779523	0.193176116444021	Down Regulation	-2.56139685033679	4.50292126701701e-21
ENSRNOG00000016367	Down Regulation	-1.75920739685836	1.32772914966829e-05	Nodiff	-1.41981674424611	0.0730689531513261	Down Regulation	-3.19988054770147	1.60012226554569e-24
ENSRNOG00000023428	Down Regulation	-2.48392416350165	1.32862434822543e-05	Nodiff	-2.11726052021825	0.209105929059478	Down Regulation	-4.61799451026026	4.53149237527297e-19
ENSRNOG00000028198	Down Regulation	-1.83432670179932	1.33023400874896e-05	Nodiff	-0.624601200610183	0.151723624073545	Down Regulation	-2.48209649354315	7.22281847531876e-10
ENSRNOG00000004937	Up Regulation	2.22785486409953	1.33378472993051e-05	Nodiff	-0.231075112256445	0.621836929431548	Up Regulation	1.97429724353615	6.73871479856222e-07
ENSRNOG00000001514	Down Regulation	-2.29823152459455	1.34480920695174e-05	Nodiff	-0.731767163128409	0.438432452774117	Down Regulation	-3.05462814356104	3.49628307651923e-13
ENSRNOG00000000521	Down Regulation	-1.83985270541668	1.35662671146003e-05	Up Regulation	1.46724170896901	0.0318274193564752	Nodiff	-0.398301577448481	0.185362956847699
ENSRNOG00000003929	Up Regulation	1.71681931711435	1.3710347426703e-05	Nodiff	-0.777309682400783	0.062369879870571	Nodiff	0.920191872718324	0.0758349446281246
ENSRNOG00000010938	Up Regulation	1.75199305653106	1.37496257786601e-05	Nodiff	-0.394858932704112	0.265534357617465	Up Regulation	1.3354132659745	9.43896298021233e-06
ENSRNOG00000011373	Down Regulation	-1.89963616782689	1.3815587561358e-05	Nodiff	-0.800603675784597	0.14781155251073	Down Regulation	-2.72728457715261	2.65318022975736e-13
ENSRNOG00000007570	Down Regulation	-1.73707467496756	1.38369654172189e-05	Nodiff	-0.597622148301688	0.270511808161132	Down Regulation	-2.35988112909966	7.07513955389206e-15
ENSRNOG00000015956	Up Regulation	2.30284258113746	1.3887508903555e-05	Nodiff	-0.819988568654798	0.0483760451147933	Up Regulation	1.46418330114287	2.55756563987247e-06
ENSRNOG00000043215	Up Regulation	2.53124564714401	1.40357190620625e-05	Nodiff	-0.831575681153679	0.126557407394076	Up Regulation	1.6772407426289	0.0140482091619244
ENSRNOG00000006470	Up Regulation	1.83692492837987	1.41632568337769e-05	Nodiff	0.117634232751871	0.650066262202366	Up Regulation	1.93290390294111	3.99914120892476e-11
ENSRNOG00000050395	Down Regulation	-2.85691482684142	1.41930875700953e-05	Nodiff	-2.22316315020071	0.191686881885641	Down Regulation	-5.09704540618988	4.45075354840907e-14
ENSRNOG00000028896	Down Regulation	-2.22650900993075	1.42740776058165e-05	Nodiff	-1.67158257983338	0.16519761391104	Down Regulation	-3.92037647068419	1.85758270764302e-17
ENSRNOG00000028036	Down Regulation	-2.36202302861112	1.42771235348458e-05	Down Regulation	-1.56009875269117	0.03741409843674	Down Regulation	-3.94318185573441	9.88282573263239e-11
ENSRNOG00000005037	Down Regulation	-2.8607461418559	1.42929675545115e-05	Nodiff	-0.460352332159797	0.496177593826279	Down Regulation	-3.34103165948564	2.81482654203009e-07
ENSRNOG00000039924	Up Regulation	1.80301292375172	1.43172360594811e-05	Nodiff	-0.391634747316547	0.297991791590589	Up Regulation	1.3856635611518	1.23412674093902e-05
ENSRNOG00000000441	Down Regulation	-1.86542214069427	1.43873215154702e-05	Down Regulation	-1.80009387932757	0.03119153174317	Down Regulation	-3.68288898954628	6.07703197435829e-18
ENSRNOG00000024065	Up Regulation	2.35206574831214	1.44520711944093e-05	Nodiff	-0.408608610361605	0.451042048370865	Up Regulation	1.91535683024106	0.000100005388608863
ENSRNOG00000012988	Up Regulation	1.78799630468877	1.46653074362559e-05	Nodiff	-0.143778582997984	0.741069127944084	Up Regulation	1.62081789323892	1.44483306958746e-09
ENSRNOG00000007133	Down Regulation	-1.7311869725687	1.47211228634415e-05	Nodiff	-0.703549009168692	0.169137340987407	Down Regulation	-2.45876649775258	2.84719013535589e-12
ENSRNOG00000015416	Down Regulation	-1.67193532464955	1.48863812810662e-05	Nodiff	-0.432237816485164	0.202803709114368	Down Regulation	-2.13347239558031	1.10030340057388e-07
ENSRNOG00000062645	Down Regulation	-2.14444821881108	1.48951709794338e-05	Nodiff	-1.14133552209092	0.224048215551495	Down Regulation	-3.30894465275688	1.07301139709689e-14
ENSRNOG00000054964	Down Regulation	-2.32368434884724	1.49905505868251e-05	Nodiff	-2.79714641553914	0.054388323072417	Down Regulation	-5.14364788691831	2.88049724653371e-16
ENSRNOG00000037563	Down Regulation	-3.02418323098123	1.50335474507307e-05	Nodiff	-5.08217461503285	0.139854773432097	Down Regulation	-8.12652434313665	3.6315637757044e-25
ENSRNOG00000007679	Down Regulation	-2.37710873895306	1.51601079599891e-05	Nodiff	-2.22809696898698	0.143028027676802	Down Regulation	-4.62499565384001	1.20325826896907e-19
ENSRNOG00000011518	Up Regulation	1.65658117677732	1.52485779068141e-05	Nodiff	-0.223131887916222	0.484710474370392	Up Regulation	1.41247078489194	3.12536496253203e-07
ENSRNOG00000007036	Down Regulation	-2.2162227848918	1.52723555757309e-05	Nodiff	-1.87445862466496	0.193073457830602	Down Regulation	-4.11192173961192	5.40817019203784e-25
ENSRNOG00000022800	Down Regulation	-2.2541807956625	1.5368874555814e-05	Nodiff	-1.81124623244558	0.0777695542647528	Down Regulation	-4.08932705105451	2.09356834634244e-14
ENSRNOG00000012284	Up Regulation	1.87742983663565	1.5416580248355e-05	Nodiff	-0.0635485538968693	0.923603775868708	Up Regulation	1.79088503994931	1.25312560676165e-07
ENSRNOG00000036689	Down Regulation	-1.65467831972763	1.54389487225031e-05	Nodiff	-0.594178410498735	0.142740537721955	Down Regulation	-2.27272891705132	5.34735464198999e-12
ENSRNOG00000028768	Down Regulation	-2.22086154930595	1.54661123819021e-05	Nodiff	-2.62170581438576	0.103298846006816	Down Regulation	-4.86540532951107	4.32370249466704e-24
ENSRNOG00000045844	Up Regulation	1.58532213247842	1.54872408668978e-05	Nodiff	-0.424278669717247	0.160963476401488	Up Regulation	1.13739500600104	2.30179611399962e-06
ENSRNOG00000021589	Up Regulation	2.31690554857944	1.55744108675042e-05	Nodiff	-0.460629984061644	0.273821990717721	Up Regulation	1.83440496553975	7.97776378964959e-10
ENSRNOG00000020105	Down Regulation	-3.51513187406125	1.5603710761478e-05	Nodiff	-2.39771690307655	0.312693546715363	Down Regulation	-5.94016381345155	2.67769043648135e-11
ENSRNOG00000028362	Up Regulation	1.75111260318392	1.56994239747112e-05	Nodiff	0.149338469711521	0.501941322415096	Up Regulation	1.8771242752839	4.66620665855023e-09
ENSRNOG00000063755	Down Regulation	-3.05626495499223	1.57093757835687e-05	Nodiff	-1.75222012681107	0.228273496698346	Down Regulation	-4.83471379954175	1.29085676160746e-10
ENSRNOG00000002273	Down Regulation	-2.38895633411937	1.58185597507275e-05	Nodiff	-1.63187187446319	0.0615936444297008	Down Regulation	-4.04110696598241	5.66295840179579e-12
ENSRNOG00000017922	Down Regulation	-2.29041103989994	1.58198189652241e-05	Nodiff	-1.63292075113879	0.0504604466080326	Down Regulation	-3.9425214498198	3.62251582181968e-11
ENSRNOG00000068180	Up Regulation	2.17598149836133	1.59811968421393e-05	Nodiff	-0.731264886938939	0.064772207177364	Up Regulation	1.42001629604954	1.17989130524909e-05
ENSRNOG00000031743	Down Regulation	-1.92669515988321	1.6189173959218e-05	Nodiff	-2.12720903995784	0.13668512569655	Down Regulation	-4.07749335237831	9.82318232101172e-45
ENSRNOG00000020349	Down Regulation	-2.57970940709435	1.63123293368404e-05	Nodiff	-1.68237862298882	0.0889882332197286	Down Regulation	-4.28466114388037	1.44453932320842e-11
ENSRNOG00000037838	Down Regulation	-2.03073684537175	1.63321462849099e-05	Nodiff	-1.77162044695686	0.0599079835757861	Down Regulation	-3.82253117451082	4.80284020765206e-20
ENSRNOG00000037340	Up Regulation	1.81111146733548	1.6467151052604e-05	Nodiff	-0.480346587554886	0.190826910270938	Up Regulation	1.31013140329587	9.66472550439527e-05
ENSRNOG00000051450	Down Regulation	-1.83027199839916	1.64818971874087e-05	Nodiff	-0.0906781581020732	0.68313454846773	Down Regulation	-1.94872956813829	2.14895865975671e-06
ENSRNOG00000021170	Down Regulation	-1.65983644159618	1.65472556911742e-05	Nodiff	-0.0992063396497044	0.608183353704657	Down Regulation	-1.78503621492396	2.37614891276072e-07
ENSRNOG00000014464	Down Regulation	-3.14354820514381	1.66507959727999e-05	Nodiff	-1.27834654697726	0.422154041254774	Down Regulation	-4.44126414352867	5.16608941891826e-10
ENSRNOG00000011228	Down Regulation	-1.82563748150688	1.67157644114296e-05	Nodiff	-0.222224707554226	0.534534262323344	Down Regulation	-2.07034152243593	2.87721508471485e-09
ENSRNOG00000001270	Down Regulation	-2.51253920153877	1.6773139697629e-05	Nodiff	-1.40531148313082	0.216229743651132	Down Regulation	-3.9407489760674	3.33018730629225e-12
ENSRNOG00000017020	Down Regulation	-2.35924787040909	1.68829484148382e-05	Nodiff	-0.175215759393813	0.67737291140428	Down Regulation	-2.55575918297619	1.05690620437189e-08
ENSRNOG00000010018	Down Regulation	-3.27890957350221	1.70130548215771e-05	Nodiff	-2.27870654941599	0.124964029110143	Down Regulation	-5.57698763604179	3.22718801167815e-11
ENSRNOG00000007993	Down Regulation	-1.86897067770272	1.7116825810929e-05	Nodiff	-1.5567785292114	0.146649659630268	Down Regulation	-3.44296529414511	7.80534987543077e-27
ENSRNOG00000052064	Down Regulation	-2.82816711689153	1.7323311530589e-05	Nodiff	-1.5533238790617	0.168987968607393	Down Regulation	-4.40447790018404	1.40716823218356e-10
ENSRNOG00000000485	Down Regulation	-1.76400399720573	1.75231883045107e-05	Nodiff	-0.655296559216112	0.297247917440232	Down Regulation	-2.44245521115232	2.32548303392702e-18
ENSRNOG00000014475	Down Regulation	-1.66342858301917	1.77990817839475e-05	Nodiff	0.726455355964086	0.231295423843398	Nodiff	-0.964021753908194	0.00464537215716524
ENSRNOG00000010146	Up Regulation	2.2089187375326	1.78078430331104e-05	Nodiff	-0.744356722067577	0.0573928886544344	Up Regulation	1.44381270341795	1.0333300864395e-08
ENSRNOG00000019890	Down Regulation	-3.83224502953261	1.79782586904065e-05	Nodiff	-2.89833426976557	0.148155260554755	Down Regulation	-6.7446260667043	3.51547533421059e-11
ENSRNOG00000000081	Down Regulation	-1.88031509591916	1.82190061969659e-05	Down Regulation	-1.55801796921833	0.0360521235975424	Down Regulation	-3.46146500474081	2.51448508651478e-14
ENSRNOG00000028259	Down Regulation	-3.56041850767126	1.84106895041638e-05	Nodiff	-Inf	0.194893645067563	Down Regulation	-Inf	4.87012756581549e-09
ENSRNOG00000013578	Down Regulation	-2.69327515192042	1.88748219304094e-05	Nodiff	-2.6023483815751	0.248466234823425	Down Regulation	-5.31315093271002	4.7191200146493e-20
ENSRNOG00000047692	Down Regulation	-1.79959318312425	1.94414251015632e-05	Nodiff	-0.349315668673521	0.367916112942867	Down Regulation	-2.17328285973755	4.42554869552499e-09
ENSRNOG00000009334	Down Regulation	-3.09286425642611	2.00396087494509e-05	Nodiff	-1.59262399331919	0.204384746358183	Down Regulation	-4.71878317767168	4.08968720739094e-09
ENSRNOG00000000994	Down Regulation	-2.2835382629352	2.0210494125511e-05	Nodiff	-0.962110891961605	0.108416107270891	Down Regulation	-3.27209013351551	3.3611652691853e-09
ENSRNOG00000014373	Up Regulation	1.87558270351861	2.03302150396618e-05	Nodiff	0.0320639391038656	0.806340306197707	Up Regulation	1.88331675827201	8.63318248558949e-11
ENSRNOG00000012228	Down Regulation	-2.06675358657434	2.0501473684583e-05	Nodiff	-1.50284027542563	0.132919461188434	Down Regulation	-3.58895960734468	5.05398350470906e-17
ENSRNOG00000018087	Down Regulation	-1.906924790749	2.05644986966945e-05	Nodiff	-1.77710772257511	0.0838829119381155	Down Regulation	-3.70702619481562	9.71493425509973e-21
ENSRNOG00000015857	Down Regulation	-1.94475306540316	2.05966172524568e-05	Nodiff	-0.440930552835587	0.339403390419274	Down Regulation	-2.40890751989335	2.64851639248878e-09
ENSRNOG00000016758	Down Regulation	-2.38331406472764	2.0751375565072e-05	Nodiff	-1.39002127004296	0.13357399518281	Down Regulation	-3.79499323947915	2.18223027333284e-11
ENSRNOG00000001889	Down Regulation	-1.70173231780977	2.09176038757914e-05	Nodiff	-0.0673624993974079	0.741862894841647	Down Regulation	-1.7960514284813	9.48650404775208e-07
ENSRNOG00000028733	Up Regulation	1.87205129064806	2.1301886845667e-05	Nodiff	0.0375111589457913	0.737204059667611	Up Regulation	1.88484956593442	2.65352978206042e-14
ENSRNOG00000010941	Down Regulation	-2.15320240364784	2.14050294575529e-05	Nodiff	-0.649856422074754	0.412544935087595	Down Regulation	-2.82772896753243	7.54305109243675e-12
ENSRNOG00000017980	Down Regulation	-2.80667000190152	2.15618417115658e-05	Nodiff	-3.81583256726454	0.128105604486531	Down Regulation	-6.63891760327347	8.90302854626773e-21
ENSRNOG00000067317	Down Regulation	-2.54309205651584	2.16790584548361e-05	Nodiff	-2.03492783474211	0.202281688975366	Down Regulation	-4.59719012227541	6.22779525444914e-16
ENSRNOG00000054437	Down Regulation	-1.91439809969717	2.19403110926116e-05	Nodiff	-0.428657045289463	0.414530273194332	Down Regulation	-2.36455094109944	1.68651523249245e-12
ENSRNOG00000010866	Down Regulation	-2.26529682723394	2.20648726952589e-05	Nodiff	-0.567974533674981	0.474602968203649	Down Regulation	-2.86213187826102	2.51736753417058e-07
ENSRNOG00000018229	Up Regulation	1.67149588053295	2.20649344776048e-05	Nodiff	0.132560668911223	0.576800294031178	Up Regulation	1.78029555842971	1.63144856184867e-10
ENSRNOG00000027833	Down Regulation	-1.66185235750179	2.21268176331689e-05	Nodiff	-0.203403393149054	0.481342638944117	Down Regulation	-1.88980542764051	1.38744364552929e-08
ENSRNOG00000018690	Up Regulation	1.63193815051939	2.2229253983518e-05	Nodiff	-0.0371882918572411	1	Up Regulation	1.57328294749742	1.52265976523463e-07
ENSRNOG00000019136	Down Regulation	-1.86591979312514	2.22493421360931e-05	Nodiff	-0.939106769790888	0.131607263057244	Down Regulation	-2.82779453201623	1.39215195873577e-12
ENSRNOG00000009892	Down Regulation	-2.0599881103048	2.23827132367879e-05	Nodiff	-0.585356242875741	0.213892903855918	Down Regulation	-2.66827089241917	1.82464130570129e-08
ENSRNOG00000016826	Down Regulation	-3.31608329104054	2.25114964362159e-05	Down Regulation	-3.07372176800551	0.00776999635291262	Down Regulation	-6.42650785398934	5.74758103643502e-10
ENSRNOG00000021438	Down Regulation	-2.50036417025712	2.25466319135478e-05	Nodiff	-0.910230739134815	0.0729455654079581	Down Regulation	-3.43302113875198	3.5284770785473e-08
ENSRNOG00000030547	Up Regulation	1.69133494259437	2.25939272318771e-05	Nodiff	-0.199189118982268	0.566826685215354	Up Regulation	1.47171772051516	8.89058550455887e-05
ENSRNOG00000008246	Down Regulation	-1.68192371500616	2.33021644627956e-05	Down Regulation	-1.53174955251818	0.010068401601634	Down Regulation	-3.23420763962653	2.04066955734342e-24
ENSRNOG00000001548	Down Regulation	-1.65606925696132	2.33351045159714e-05	Nodiff	-0.552804448368061	0.265720103519859	Down Regulation	-2.23338437501187	4.80087635142637e-18
ENSRNOG00000020652	Down Regulation	-2.47144752580838	2.34591817896542e-05	Nodiff	-2.48850511985309	0.135990415967499	Down Regulation	-4.9805504810075	3.47599886962453e-18
ENSRNOG00000017448	Down Regulation	-2.05478481114249	2.36811682966349e-05	Nodiff	-0.339339094343669	0.570638964401207	Down Regulation	-2.41632715687927	8.29790882585179e-11
ENSRNOG00000046663	Down Regulation	-2.89520103786746	2.37256755629264e-05	Nodiff	-1.97002914170085	0.208019715245816	Down Regulation	-4.8831976607457	3.83687596299488e-12
ENSRNOG00000009258	Down Regulation	-2.06413404490668	2.39217974315481e-05	Nodiff	-0.119277304019591	0.761579126467438	Down Regulation	-2.20532559548724	2.03086359231156e-08
ENSRNOG00000026644	Down Regulation	-1.88988242089191	2.39317813064253e-05	Nodiff	-0.862796145101551	0.0778660980511716	Down Regulation	-2.77755097151246	5.74713116044984e-10
ENSRNOG00000005700	Up Regulation	1.56546201455187	2.42830046108578e-05	Nodiff	-0.129879107388682	0.721718037134158	Up Regulation	1.41249625860428	1.18698845430277e-08
ENSRNOG00000011762	Down Regulation	-1.69368708047778	2.43205585683925e-05	Nodiff	-0.942724710470638	0.137783865982273	Down Regulation	-2.65952594130802	3.99050170616956e-18
ENSRNOG00000039759	Down Regulation	-2.21267996364452	2.43438987396469e-05	Nodiff	-2.07146348537214	0.18721525025135	Down Regulation	-4.30214057270848	6.45366361589205e-27
ENSRNOG00000021155	Down Regulation	-2.89317069130703	2.51589072992801e-05	Nodiff	-0.716069617276607	0.246542761937402	Down Regulation	-3.63009832805636	2.01031733000074e-07
ENSRNOG00000068016	Up Regulation	1.73230326889306	2.52061565473793e-05	Nodiff	0.0531632942414525	0.953601411179086	Up Regulation	1.75867161830065	3.80100299998237e-05
ENSRNOG00000005352	Down Regulation	-2.49634978433	2.57456630228629e-05	Nodiff	-2.12075743574926	0.12919266956473	Down Regulation	-4.64111056788112	8.27291011174495e-14
ENSRNOG00000009957	Down Regulation	-1.68129274035018	2.58247280379127e-05	Nodiff	0.0409948192725413	0.917760513770689	Down Regulation	-1.66629664881217	2.44778795502406e-07
ENSRNOG00000010183	Down Regulation	-1.79047269695542	2.59084910257134e-05	Nodiff	-1.23802763045666	0.0588117456579568	Down Regulation	-3.04706585429299	7.61346761925792e-14
ENSRNOG00000004483	Up Regulation	1.7470801457085	2.60659628031135e-05	Nodiff	0.0383379945016001	0.784262304597962	Up Regulation	1.76014746516547	2.59916029116635e-09
ENSRNOG00000026252	Down Regulation	-3.03112012757913	2.60900059544349e-05	Nodiff	0.515906518126028	0.62527034735605	Down Regulation	-2.54078133881922	7.22759519131891e-05
ENSRNOG00000007006	Up Regulation	1.56786676788887	2.65039623750164e-05	Nodiff	-0.160526619916648	0.672564032925754	Up Regulation	1.38439777697814	2.84926150323774e-08
ENSRNOG00000008676	Down Regulation	-2.97132132762471	2.65233437504729e-05	Nodiff	-1.20184104857125	0.123015889153074	Down Regulation	-4.19305974223613	2.99402640077596e-08
ENSRNOG00000003170	Down Regulation	-2.42341495626099	2.70170395299871e-05	Nodiff	-2.3752147091794	0.170917978889914	Down Regulation	-4.81474932174229	1.17087861883486e-19
ENSRNOG00000007334	Up Regulation	2.31591383958352	2.73329941907979e-05	Nodiff	-0.360672427026934	0.391361606976618	Up Regulation	1.9321943264112	3.33510795211489e-13
ENSRNOG00000016166	Down Regulation	-1.76880545539141	2.74470917673847e-05	Nodiff	-0.245478767285522	0.567295258844756	Down Regulation	-2.03715169661781	8.99044819189056e-09
ENSRNOG00000002358	Down Regulation	-2.27499999445598	2.7456984580171e-05	Nodiff	-1.24831566201675	0.195471665400912	Down Regulation	-3.54508881298929	2.2685456984918e-12
ENSRNOG00000020653	Down Regulation	-1.76981676238709	2.75874047489187e-05	Nodiff	-0.548045171545821	0.304470710450155	Down Regulation	-2.34064643566573	1.79954533543119e-14
ENSRNOG00000046327	Down Regulation	-1.58234496038484	2.76170898902898e-05	Nodiff	-0.29769554103332	0.238201118436471	Down Regulation	-1.90284900473603	2.31944170656213e-07
ENSRNOG00000023317	Down Regulation	-1.93211002005781	2.76440419251488e-05	Nodiff	-0.765939858733092	0.254617522242059	Down Regulation	-2.71986858568037	1.34040871650162e-12
ENSRNOG00000023226	Down Regulation	-1.6776975304743	2.78837058941953e-05	Nodiff	0.167675988632382	0.856190904962815	Down Regulation	-1.53038724689812	2.60845886623249e-07
ENSRNOG00000023991	Down Regulation	-2.1615806848737	2.80702467862041e-05	Nodiff	-1.19586693215894	0.194362342505774	Down Regulation	-3.38306901964861	1.08015831291374e-11
ENSRNOG00000058388	Down Regulation	-1.69361228515702	2.82473071558103e-05	Nodiff	-0.651389444950152	0.149549171173051	Down Regulation	-2.36899556075854	1.79019770075671e-14
ENSRNOG00000052549	Up Regulation	1.55870045622877	2.84419544542232e-05	Nodiff	-0.072528221602401	0.889811139521297	Up Regulation	1.46250423883878	5.24318263000452e-09
ENSRNOG00000016782	Down Regulation	-3.23653851780907	2.86348286306636e-05	Nodiff	1.06681036641865	0.58340643843382	Down Regulation	-2.18819316503084	0.000231252642332109
ENSRNOG00000028156	Down Regulation	-1.6389604542168	2.86728381222643e-05	Nodiff	-0.719959658663206	0.176431476749631	Down Regulation	-2.38138253175571	3.12886287881602e-20
ENSRNOG00000015894	Down Regulation	-2.32096367764639	2.88600732537632e-05	Nodiff	-2.73493296478668	0.118450032126906	Down Regulation	-5.07437701751576	1.93058962500582e-23
ENSRNOG00000055716	Down Regulation	-2.81230860417311	2.88646018479891e-05	Nodiff	0.206289840062487	0.890868855750945	Down Regulation	-2.6299041347931	4.12886371646686e-05
ENSRNOG00000010691	Down Regulation	-2.30397345337465	2.88893617770758e-05	Nodiff	-2.09153633279496	0.0944058528536023	Down Regulation	-4.41630979891675	2.55033800006563e-15
ENSRNOG00000049028	Down Regulation	-2.62549740129273	2.89096190339875e-05	Nodiff	-2.22525879254761	0.0954722984336317	Down Regulation	-4.87406783874428	5.51711787134305e-13
ENSRNOG00000009805	Down Regulation	-1.65854836321777	2.93973238592803e-05	Nodiff	-0.888507682584985	0.116294950601291	Down Regulation	-2.56864974143712	1.80919322614566e-14
ENSRNOG00000005223	Up Regulation	1.76602350242703	2.94136013666151e-05	Nodiff	-0.0896063271062969	0.911812984163528	Up Regulation	1.6492818419678	1.92169819132817e-07
ENSRNOG00000028822	Up Regulation	1.57622340360235	2.9582141373863e-05	Nodiff	-0.251244556885186	0.463383111459758	Up Regulation	1.30189379480808	2.94492202034946e-07
ENSRNOG00000070230	Down Regulation	-1.60073132258492	2.96098550495607e-05	Nodiff	-0.474665072058687	0.0898999698856183	Down Regulation	-2.10016857591168	1.9149706799292e-08
ENSRNOG00000014936	Down Regulation	-2.47526625427051	2.96795518966577e-05	Down Regulation	-1.89516607719099	0.0484033804787714	Down Regulation	-4.39257992560737	1.96041173390316e-11
ENSRNOG00000047606	Down Regulation	-2.83266941503847	2.97349240439413e-05	Nodiff	-3.68264111251074	0.133314625455366	Down Regulation	-6.54115304788391	4.10568314478816e-18
ENSRNOG00000016451	Down Regulation	-1.80789623832017	2.98838743499811e-05	Down Regulation	-1.21567504293319	0.0291267421949786	Down Regulation	-3.04898781340102	1.23193094170224e-12
ENSRNOG00000016351	Down Regulation	-2.39685260049377	3.02736962570264e-05	Nodiff	-1.05445880575559	0.161592974740212	Down Regulation	-3.48028759820417	8.31166215989566e-09
ENSRNOG00000010274	Down Regulation	-1.76365767271984	3.03991144092296e-05	Nodiff	-0.49226516959245	0.209559834742955	Down Regulation	-2.28126638577111	1.41687338026347e-08
ENSRNOG00000059801	Down Regulation	-1.67019344507537	3.05811827572069e-05	Nodiff	-0.240419562833301	0.446244792542406	Down Regulation	-1.93509228529205	6.44882703248086e-08
ENSRNOG00000003217	Down Regulation	-1.80820234371761	3.07388006054745e-05	Nodiff	-1.80793435564194	0.134897611850153	Down Regulation	-3.64194613350365	3.3440817499028e-41
ENSRNOG00000002343	Up Regulation	1.75515263859074	3.08734458142234e-05	Nodiff	0.00408324598657816	0.832567804948601	Up Regulation	1.73460138115995	1.5490808465156e-12
ENSRNOG00000030880	Up Regulation	2.2016328200435	3.09545887532299e-05	Nodiff	-0.693383512020739	0.112440336670966	Up Regulation	1.48583213191584	0.000208395785272482
ENSRNOG00000027098	Up Regulation	1.75051225936959	3.1292444522392e-05	Nodiff	0.103508164027438	0.611787821966609	Up Regulation	1.82988899024713	3.34501685289144e-09
ENSRNOG00000002341	Down Regulation	-1.90837431463565	3.13341408441437e-05	Nodiff	-1.34225116015019	0.129481124461836	Down Regulation	-3.27564602196539	3.38786761878678e-16
ENSRNOG00000009848	Down Regulation	-2.29351955519635	3.15096187612901e-05	Nodiff	-1.8320343890162	0.102755761821849	Down Regulation	-4.14602796764254	6.9333637484981e-14
ENSRNOG00000008000	Up Regulation	1.56503587813114	3.15846152104963e-05	Nodiff	0.332941726404184	0.182130927978692	Up Regulation	1.87078284169424	8.98394835946381e-14
ENSRNOG00000005996	Up Regulation	1.79915572769416	3.16078247319244e-05	Nodiff	-0.643519374416274	0.0900084298642964	Up Regulation	1.13113999066789	0.00184576149963107
ENSRNOG00000013554	Down Regulation	-2.08710135631253	3.20383374696575e-05	Nodiff	-1.2531252333515	0.122419449610217	Down Regulation	-3.36653113719139	9.87161381801643e-13
ENSRNOG00000011268	Up Regulation	1.8193991741002	3.22632335766998e-05	Nodiff	0.132325490836073	0.563017675142673	Up Regulation	1.92711119369247	7.19842980893422e-09
ENSRNOG00000027037	Down Regulation	-2.13341770488993	3.29104789105932e-05	Nodiff	-2.58028387250396	0.145263050156953	Down Regulation	-4.73383259821164	1.45220800684137e-35
ENSRNOG00000008683	Up Regulation	1.72246109665857	3.31915393767866e-05	Nodiff	-0.804322748103196	0.0254885389525641	Nodiff	0.895242423796441	0.00849348375463951
ENSRNOG00000045670	Down Regulation	-1.6941640783089	3.40123530384636e-05	Nodiff	-0.467696699257058	0.254026595312685	Down Regulation	-2.18674942819631	1.37692722963815e-08
ENSRNOG00000005807	Down Regulation	-2.28221921730621	3.42729093854312e-05	Nodiff	-0.429103006110167	0.46193141631903	Down Regulation	-2.73653232288494	3.77969469461057e-07
ENSRNOG00000022767	Up Regulation	1.90761117252898	3.42768424085553e-05	Nodiff	-0.591727330161678	0.138474697796259	Up Regulation	1.29129735447917	0.000899871681542924
ENSRNOG00000012698	Down Regulation	-1.6100302159046	3.47760684064225e-05	Nodiff	-0.585841293250996	0.141731749009619	Down Regulation	-2.21863959590886	8.49939499880186e-18
ENSRNOG00000048682	Up Regulation	1.53624059948972	3.49615620989404e-05	Nodiff	0.0436485273989707	0.735328797970878	Up Regulation	1.55418479952593	1.27816015426727e-10
ENSRNOG00000015845	Down Regulation	-1.57154558061891	3.52086373668595e-05	Nodiff	-0.292620963510385	0.287487647476165	Down Regulation	-1.88853845059125	2.63171131496599e-13
ENSRNOG00000008115	Down Regulation	-2.39615966769279	3.53454527092615e-05	Nodiff	-0.886921061467191	0.293345474844449	Down Regulation	-3.30756061009822	1.3736400024363e-09
ENSRNOG00000000122	Down Regulation	-1.75131587562378	3.54130142088269e-05	Nodiff	-0.434830251004536	0.252805292263144	Down Regulation	-2.2129491422828	7.5251593973082e-08
ENSRNOG00000013631	Down Regulation	-1.74798126339254	3.54965466603311e-05	Nodiff	-0.162359885603755	0.622988542334793	Down Regulation	-1.93504750787474	5.32094767090382e-11
ENSRNOG00000019134	Up Regulation	3.24086768009658	3.60145611435428e-05	Nodiff	0.230875620334952	0.658874277997737	Up Regulation	3.46034037716766	9.06603263930128e-07
ENSRNOG00000040166	Up Regulation	1.70737135677446	3.60396261152641e-05	Nodiff	-0.464256914667729	0.128823493295805	Up Regulation	1.22405992130358	0.00100178183693165
ENSRNOG00000009726	Up Regulation	1.5672450197179	3.62448417249964e-05	Nodiff	0.231883853233581	0.516054823993005	Up Regulation	1.77704382648147	3.31367676979128e-10
ENSRNOG00000019147	Down Regulation	-2.47875261220867	3.62652989034737e-05	Nodiff	-1.29323720754569	0.130712604437055	Down Regulation	-3.79506317905771	8.04296315800969e-10
ENSRNOG00000019921	Up Regulation	1.79750980564837	3.64324270463052e-05	Nodiff	-0.564622055241759	0.137016198512514	Up Regulation	1.2119979030925	0.000319541954839354
ENSRNOG00000066637	Down Regulation	-1.44659892835529	3.68663691923312e-05	Nodiff	0.920249662087297	0.00177962752106148	Nodiff	-0.554814676281806	0.0312216060939004
ENSRNOG00000006494	Up Regulation	1.79138319753741	3.71504405323004e-05	Nodiff	-0.0133303484901258	0.914873589644434	Up Regulation	1.75473629256542	1.83266160632779e-08
ENSRNOG00000012156	Down Regulation	-1.83329337536687	3.81327818855333e-05	Nodiff	-0.362071269052787	0.480127770241851	Down Regulation	-2.21999571307272	5.00011601647619e-10
ENSRNOG00000049236	Down Regulation	-1.56134008575576	3.86351966913877e-05	Nodiff	-0.459840181372706	0.14040173877423	Down Regulation	-2.044571450922	9.75773375358572e-10
ENSRNOG00000067966	Down Regulation	-2.23874376469386	3.8860753791116e-05	Nodiff	-1.63610237594365	0.0762458197433259	Down Regulation	-3.89624551312898	4.30300632937831e-12
ENSRNOG00000016978	Down Regulation	-2.01977152174054	3.91276286069705e-05	Down Regulation	-2.35248720095839	0.0261584873875122	Down Regulation	-4.38575070778156	2.80636321687454e-16
ENSRNOG00000028630	Up Regulation	2.16313558661299	3.93945037067603e-05	Nodiff	0.231654019724312	0.444420128902028	Up Regulation	2.37072338663125	1.05075689722318e-07
ENSRNOG00000011683	Down Regulation	-2.58525156172576	4.02160618853663e-05	Nodiff	-2.2484068727778	0.195105479842695	Down Regulation	-4.8512365375913	2.68721732603521e-15
ENSRNOG00000050848	Up Regulation	1.58791478119924	4.06408026585811e-05	Nodiff	-0.168073327680091	0.660063395633891	Up Regulation	1.39582611801285	2.88267003831553e-07
ENSRNOG00000009211	Down Regulation	-2.84529206533141	4.11634188615086e-05	Nodiff	-2.82630442719154	0.145229126249	Down Regulation	-5.6910513216402	2.02500931671551e-14
ENSRNOG00000019043	Down Regulation	-4.05890891209261	4.17878911617372e-05	Nodiff	-3.14149959951142	0.309687300612275	Down Regulation	-7.21874756286676	7.79766932615875e-10
ENSRNOG00000013177	Down Regulation	-1.59846181535827	4.19975651765727e-05	Nodiff	-0.955428331985685	0.00664304918918957	Down Regulation	-2.57709403737255	2.26344393046193e-14
ENSRNOG00000017333	Up Regulation	1.52552438509808	4.27548557010023e-05	Nodiff	0.14298179518234	0.512680568398774	Up Regulation	1.64307679133405	3.36141964487799e-11
ENSRNOG00000007541	Down Regulation	-1.96240520951753	4.29801405875585e-05	Nodiff	-1.32417928728168	0.122554868297663	Down Regulation	-3.3032668912978	6.84583259008077e-14
ENSRNOG00000004242	Down Regulation	-2.09325768037446	4.30905760765133e-05	Nodiff	-0.10323035270477	0.844306387752044	Down Regulation	-2.21934816034282	1.17415641751001e-05
ENSRNOG00000015439	Down Regulation	-1.54451811785758	4.32214505828482e-05	Nodiff	0.0715013027341589	0.957526586635681	Down Regulation	-1.49870451617152	2.73510779860624e-06
ENSRNOG00000031930	Down Regulation	-2.30165245137753	4.34311304152815e-05	Nodiff	-2.45516385985081	0.112120752744931	Down Regulation	-4.77513939664751	7.53031607406607e-19
ENSRNOG00000007427	Up Regulation	1.55664938441267	4.37830625587339e-05	Nodiff	-0.398043787906223	0.211601961950945	Up Regulation	1.13590895412389	1.96453039451059e-05
ENSRNOG00000064970	Up Regulation	2.10110648911632	4.39853472414718e-05	Nodiff	-0.489000129222948	0.260667664424595	Up Regulation	1.58490078672212	3.08317360237852e-05
ENSRNOG00000014029	Up Regulation	1.64285331334852	4.4012725099452e-05	Nodiff	-0.512087228717837	0.166156349312667	Up Regulation	1.10821500488406	0.00405212891371333
ENSRNOG00000008301	Down Regulation	-2.22871224847634	4.43291275715515e-05	Nodiff	-1.0021560649964	0.0694104372606387	Down Regulation	-3.25316787710742	1.56201667116557e-08
ENSRNOG00000014647	Down Regulation	-1.59424472031944	4.46687109552933e-05	Nodiff	-0.647463339147797	0.157388844591476	Down Regulation	-2.26549051362928	1.0394066607032e-18
ENSRNOG00000027125	Down Regulation	-3.31689035105489	4.48398999591718e-05	Nodiff	-1.34356848529003	0.137071761312598	Down Regulation	-4.68155614189779	6.33592184935621e-08
ENSRNOG00000003486	Down Regulation	-2.80466106026431	4.51312661658281e-05	Down Regulation	-5.12714396073074	0.00130452885139509	Down Regulation	-7.94380771335052	5.42003954529154e-14
ENSRNOG00000054860	Down Regulation	-3.24201393988511	4.52686054438652e-05	Nodiff	-3.30364010722293	0.138979079104083	Down Regulation	-6.56279614759382	3.54943660751481e-13
ENSRNOG00000018602	Up Regulation	1.51596046524405	4.56656437174951e-05	Nodiff	0.382293893292002	0.130078213813633	Up Regulation	1.8735909204474	3.48568433229319e-14
ENSRNOG00000008837	Up Regulation	1.63415436941551	4.60196242190039e-05	Down Regulation	-1.03329661895045	0.00294003674331727	Nodiff	0.581163160141352	0.196232506241619
ENSRNOG00000010964	Down Regulation	-1.70442667467973	4.60874646623939e-05	Nodiff	-0.70874583328067	0.257310874124173	Down Regulation	-2.43657777916211	4.97726242209104e-15
ENSRNOG00000052219	Down Regulation	-2.39769014494083	4.63210388720139e-05	Nodiff	-0.862748574187604	0.196261896397032	Down Regulation	-3.28435728930088	2.13126344229458e-08
ENSRNOG00000029658	Down Regulation	-1.84794466945019	4.63510304615058e-05	Nodiff	-1.59840273615737	0.165453624867209	Down Regulation	-3.46737414031419	2.29174504133685e-38
ENSRNOG00000004498	Down Regulation	-4.22115453419951	4.65603736264242e-05	Nodiff	-2.72647141101453	0.196044366373567	Down Regulation	-6.98110413636177	3.09762844768092e-08
ENSRNOG00000013657	Up Regulation	1.5262561915805	4.6827344176817e-05	Nodiff	0.349863303716146	0.169175564044111	Up Regulation	1.84978162995175	1.94976346533482e-13
ENSRNOG00000033608	Down Regulation	-1.63117148020026	4.69290885683331e-05	Nodiff	-0.757846094534436	0.137000168310824	Down Regulation	-2.41073273754204	5.61963159572098e-18
ENSRNOG00000009157	Down Regulation	-1.74216401219057	4.69428396887497e-05	Nodiff	-1.80671453691157	0.0574749363529102	Down Regulation	-3.56610931732644	9.298658660436e-28
ENSRNOG00000016630	Down Regulation	-1.69209974547953	4.72212088804815e-05	Nodiff	-0.779368194307767	0.148206554677753	Down Regulation	-2.49496377791884	1.0322956772831e-11
ENSRNOG00000007048	Down Regulation	-1.56366016618522	4.74827333973441e-05	Nodiff	-0.517909654346851	0.192769077215877	Down Regulation	-2.10556118204071	2.43039030961385e-17
ENSRNOG00000008409	Down Regulation	-3.00343354932432	4.74845175239395e-05	Nodiff	-3.12761284856187	0.153733561889704	Down Regulation	-6.15129809186131	3.25215421161542e-14
ENSRNOG00000002440	Down Regulation	-1.57657879626683	4.76468130702902e-05	Nodiff	0.144624145387009	0.819902356663875	Down Regulation	-1.45758766684907	9.57177781486413e-09
ENSRNOG00000019077	Down Regulation	-1.83458434481222	4.81429010292409e-05	Nodiff	-0.827072024980944	0.159969163175916	Down Regulation	-2.68469230874082	4.2611194178276e-11
ENSRNOG00000005176	Up Regulation	1.62988323238763	4.83128957034192e-05	Nodiff	0.0753201323086778	0.650064703097616	Up Regulation	1.68031565698488	2.22478598811812e-11
ENSRNOG00000022859	Down Regulation	-4.78880204915157	4.84850037338581e-05	Nodiff	-4.33889732581982	0.0712385400102348	Down Regulation	-9.16130895970344	2.04231162230807e-08
ENSRNOG00000017744	Down Regulation	-1.99965804921453	4.95040433214228e-05	Nodiff	-0.321865427724238	0.347980363669712	Down Regulation	-2.34574636864936	6.01351139366968e-07
ENSRNOG00000008941	Down Regulation	-1.58343279331299	4.99413616063269e-05	Nodiff	-0.757188714864037	0.0741509391509171	Down Regulation	-2.36512730755601	1.73395495362405e-11
ENSRNOG00000067119	Up Regulation	1.89879389595289	5.0047012067248e-05	Nodiff	-0.605035584753799	0.165703033845217	Up Regulation	1.27157275712911	0.00178361027369993
ENSRNOG00000015303	Up Regulation	2.148944835708	5.00534757105515e-05	Nodiff	-0.150233224754818	0.803379461695738	Up Regulation	1.97193912187952	1.25215912647853e-10
ENSRNOG00000008865	Up Regulation	2.58834219219017	5.01833294435608e-05	Down Regulation	-2.51575192640705	0.000424757599767614	Nodiff	0.0567594460877639	1
ENSRNOG00000019430	Down Regulation	-1.98536261466988	5.04921468239767e-05	Nodiff	-0.369825848782237	0.364365685829482	Down Regulation	-2.37996670438066	1.77764991426663e-07
ENSRNOG00000037435	Up Regulation	1.64805332812508	5.06266971210391e-05	Nodiff	0.555616768500329	0.0525451322796913	Up Regulation	2.17684892683558	2.68061187138973e-14
ENSRNOG00000001375	Down Regulation	-1.74126544133788	5.12855201272444e-05	Nodiff	-1.15967058188154	0.144662817825174	Down Regulation	-2.92324543949394	1.32193685554676e-18
ENSRNOG00000006527	Up Regulation	1.49223813631391	5.15092530373287e-05	Nodiff	-0.234416684856154	0.474912968858889	Up Regulation	1.23496987459087	3.84783668194455e-07
ENSRNOG00000009982	Down Regulation	-2.01429011984861	5.19663512690907e-05	Nodiff	-0.799059210278656	0.111674600922887	Down Regulation	-2.83893074781458	1.75637337185076e-08
ENSRNOG00000033256	Down Regulation	-3.09349340291976	5.21442295423306e-05	Nodiff	-1.05359410264876	0.222830243094748	Down Regulation	-4.17322057437369	2.43201782139636e-07
ENSRNOG00000013641	Down Regulation	-2.58398352623761	5.22054367197451e-05	Nodiff	-1.29598140307937	0.342441326547845	Down Regulation	-3.90504692605932	2.7468956846957e-11
ENSRNOG00000011497	Up Regulation	1.70196805973313	5.25699110917509e-05	Nodiff	-0.641598285860215	0.080474188602989	Up Regulation	1.03606527823629	0.00254981058540063
ENSRNOG00000064442	Up Regulation	1.68557949049789	5.28312050384149e-05	Nodiff	-0.0552611884015021	0.937870061576337	Up Regulation	1.60642821244028	3.63763061955767e-07
ENSRNOG00000022704	Up Regulation	3.23840193538346	5.31674323828844e-05	Nodiff	-0.211455149542184	0.787508559781858	Up Regulation	3.00115193924989	9.64005528371065e-08
ENSRNOG00000007509	Up Regulation	2.5464392742777	5.33605431242349e-05	Nodiff	-0.310725399098101	0.63629254081792	Up Regulation	2.2165411111267	0.000226978215815306
ENSRNOG00000027400	Up Regulation	1.8949574001666	5.33972965933324e-05	Nodiff	-0.371367438054204	0.387351976212571	Up Regulation	1.50088919225418	0.000217682497023114
ENSRNOG00000001261	Up Regulation	3.38701493343167	5.4964498329123e-05	Nodiff	-0.800267125321211	0.279873965937306	Up Regulation	2.56386175003803	0.00864824122069842
ENSRNOG00000037331	Down Regulation	-2.35896595260707	5.5405684697469e-05	Nodiff	-2.78865387959366	0.16137123649097	Down Regulation	-5.16975465252384	1.41605319616834e-23
ENSRNOG00000012439	Down Regulation	-1.81691295147534	5.54251010318173e-05	Nodiff	-0.765621913466812	0.0604638856644589	Down Regulation	-2.60453225513239	2.10930383475386e-08
ENSRNOG00000001837	Up Regulation	2.05235306544047	5.59993820489704e-05	Nodiff	-0.247151563736286	0.570790882721973	Up Regulation	1.77781619417497	2.89831443049168e-11
ENSRNOG00000006778	Down Regulation	-2.04688427521851	5.71106174965349e-05	Nodiff	-2.52494632664712	0.0676149261859838	Down Regulation	-4.59011359431713	1.16566628214652e-22
ENSRNOG00000023299	Up Regulation	2.00569083970679	5.7391784718748e-05	Nodiff	-0.0406042995836813	1	Up Regulation	1.94399516184455	0.000473801227935731
ENSRNOG00000025691	Down Regulation	-1.56162630214336	5.75644821535721e-05	Down Regulation	-1.2307391690751	0.0371033960846966	Down Regulation	-2.81483434653337	2.44428871464289e-14
ENSRNOG00000016543	Down Regulation	-2.27491492587041	5.77525782557764e-05	Nodiff	0.514435732915625	0.712302835004409	Down Regulation	-1.78321088958293	3.4661013242525e-05
ENSRNOG00000018674	Up Regulation	1.55674939119646	5.77687161001627e-05	Nodiff	-0.187105959870605	0.609751809027313	Up Regulation	1.34696721067227	6.15465037139819e-06
ENSRNOG00000051836	Up Regulation	1.99359089783549	5.81745922733964e-05	Nodiff	-0.622227002151379	0.102953277944045	Up Regulation	1.35080701800438	5.13460097090813e-05
ENSRNOG00000009325	Down Regulation	-1.89435161223801	5.85025058875051e-05	Nodiff	-0.625072388747942	0.313082842070928	Down Regulation	-2.54490123783485	5.21721967460798e-10
ENSRNOG00000045665	Up Regulation	1.52033488240731	5.9376309058199e-05	Nodiff	0.301863224223433	0.228889288053221	Up Regulation	1.7970953146743	1.76395719836239e-12
ENSRNOG00000016316	Down Regulation	-2.41388238820743	6.01146050819348e-05	Nodiff	-0.58852981402273	0.259800479978992	Down Regulation	-3.02527914988991	4.13413844907439e-07
ENSRNOG00000016581	Down Regulation	-2.50673679199005	6.03642799693827e-05	Nodiff	-0.880588816955267	0.452947114433159	Down Regulation	-3.41367739193329	2.25531332922705e-10
ENSRNOG00000060694	Down Regulation	-1.56116015173237	6.0403202323354e-05	Nodiff	-0.841345223036679	0.0841118255350973	Down Regulation	-2.42577369141432	4.5587689137596e-14
ENSRNOG00000017773	Down Regulation	-1.87747096379012	6.05283323757257e-05	Nodiff	0.732805056646829	0.321700871708538	Down Regulation	-1.17395614845233	0.000640990342510212
ENSRNOG00000002480	Down Regulation	-1.58393093078007	6.08968011324914e-05	Nodiff	-0.168885332891287	0.596254530805908	Down Regulation	-1.77843717871482	3.50426624171319e-11
ENSRNOG00000002775	Down Regulation	-2.14287209417336	6.10450888089429e-05	Nodiff	-0.928342833993885	0.122277910020778	Down Regulation	-3.09207921042249	8.07990877143481e-09
ENSRNOG00000063049	Up Regulation	1.64266136585586	6.16791296993512e-05	Nodiff	0.297019713076759	0.235322704294082	Up Regulation	1.91492998257772	1.86495734715435e-10
ENSRNOG00000007372	Down Regulation	-2.2519094503614	6.1863968952428e-05	Nodiff	-1.96596876291736	0.0777730953382545	Down Regulation	-4.24510932585059	6.26799715134289e-13
ENSRNOG00000045764	Up Regulation	1.52647644446556	6.18949519163079e-05	Nodiff	-0.136248113675592	0.693170268607932	Up Regulation	1.36909594355473	3.65863982529277e-07
ENSRNOG00000006824	Up Regulation	1.48368736576915	6.22826404257857e-05	Nodiff	-0.237461311516489	0.455727161814896	Up Regulation	1.22432567810734	8.54029014474528e-07
ENSRNOG00000064909	Up Regulation	3.1497054043678	6.23191692145144e-05	Nodiff	-0.914820982402137	0.201698845036671	Nodiff	2.22203287540571	0.30231685551936
ENSRNOG00000008933	Down Regulation	-3.55952371235034	6.25001229220931e-05	Nodiff	-2.89741783685508	0.197735400705866	Down Regulation	-6.48141297712708	1.04716537874432e-10
ENSRNOG00000059683	Up Regulation	1.49950212136457	6.2599540145663e-05	Nodiff	0.00111298055353633	0.908290666357959	Up Regulation	1.4772518048862	4.62038342597522e-09
ENSRNOG00000000913	Down Regulation	-2.65070334381764	6.26738485270669e-05	Nodiff	-1.39145216034533	0.2299268804642	Down Regulation	-4.06557008927428	8.98853470063518e-10
ENSRNOG00000000547	Up Regulation	1.47378089742383	6.2734167936416e-05	Nodiff	0.20608433245501	0.385588217254554	Up Regulation	1.65518548649686	1.20487945995619e-11
ENSRNOG00000002636	Up Regulation	1.47165126793464	6.31998031546409e-05	Nodiff	-0.441361478445331	0.134063069435909	Up Regulation	1.00895518354067	5.49601724755636e-05
ENSRNOG00000001314	Down Regulation	-1.51136691037174	6.33640325602273e-05	Nodiff	-0.457239851132489	0.0893533394042806	Down Regulation	-1.99244461837705	6.08880384074039e-13
ENSRNOG00000014202	Down Regulation	-2.16458444705747	6.37804670085934e-05	Nodiff	-2.14737561681524	0.177668057491994	Down Regulation	-4.33204789413362	6.04815407729949e-23
ENSRNOG00000013265	Down Regulation	-2.07671299577982	6.40930657715418e-05	Nodiff	-1.15046915708871	0.217712533505331	Down Regulation	-3.25030460032909	5.77938398319351e-13
ENSRNOG00000032178	Down Regulation	-3.46579947397015	6.41689758663891e-05	Nodiff	-1.68826197300876	0.248161982671083	Down Regulation	-5.18215597878213	3.19073333003992e-08
ENSRNOG00000047635	Up Regulation	1.63539000592598	6.43799347080497e-05	Nodiff	-0.0185110440599294	0.947743088711526	Up Regulation	1.59491976976813	5.12851634892742e-05
ENSRNOG00000024931	Down Regulation	-2.21893079561439	6.44691065720698e-05	Nodiff	-0.959675609437747	0.328498094139817	Down Regulation	-3.20007597677544	5.64444094273211e-12
ENSRNOG00000039048	Down Regulation	-2.76711031181286	6.46758293847868e-05	Nodiff	0.0737731366659291	0.886067318013417	Down Regulation	-2.71288308974406	1.90504796288205e-06
ENSRNOG00000004353	Up Regulation	1.7194542495775	6.49153460333116e-05	Nodiff	0.282544416312055	0.238356881985147	Up Regulation	1.97574587260259	1.52759998608662e-14
ENSRNOG00000022176	Up Regulation	1.58609952444366	6.51848985995684e-05	Nodiff	-0.200064131782209	0.574679708608366	Up Regulation	1.36433982768175	3.76696770163913e-06
ENSRNOG00000018191	Up Regulation	2.05998826781945	6.53162420443985e-05	Nodiff	-0.63945350467287	0.162678569849701	Up Regulation	1.40621271418827	0.00637315951884858
ENSRNOG00000022975	Down Regulation	-1.879537996014	6.5731498482168e-05	Down Regulation	-1.3536383455062	0.0269409345523728	Down Regulation	-3.25524833650049	7.3850726589841e-11
ENSRNOG00000010553	Up Regulation	2.41940676734791	6.58320062181302e-05	Nodiff	-0.447531227995676	0.439355833188591	Up Regulation	1.94718762747787	0.00853109733432796
ENSRNOG00000034254	Down Regulation	-1.47687286539544	6.61305515401613e-05	Nodiff	-0.303923194438808	0.205610117005535	Down Regulation	-1.80602571492196	9.64503142905951e-09
ENSRNOG00000014504	Down Regulation	-1.57203890367693	6.62501517418611e-05	Nodiff	-0.710410092574494	0.173985406696456	Down Regulation	-2.30480085912689	6.83976234205833e-17
ENSRNOG00000002537	Up Regulation	1.54971828486023	6.62886424286104e-05	Nodiff	-0.399506129751843	0.229184622062854	Up Regulation	1.1275777457868	6.36330793109178e-05
ENSRNOG00000013231	Down Regulation	-2.34526923520796	6.63006952237457e-05	Nodiff	-1.6576701764036	0.216261917835298	Down Regulation	-4.02336810253628	3.97650117109929e-14
ENSRNOG00000048812	Down Regulation	-2.22289365702372	6.67031300092389e-05	Nodiff	-0.429766529413244	0.46633499563312	Down Regulation	-2.67918815402893	1.55075910037603e-07
ENSRNOG00000017575	Down Regulation	-2.22314349487181	6.71020428816279e-05	Nodiff	-0.328284525964739	0.664902451204613	Down Regulation	-2.57899334587775	9.01684707052967e-07
ENSRNOG00000000854	Down Regulation	-3.44593379257467	6.83026884267573e-05	Nodiff	-2.09750687105382	0.318019762625893	Down Regulation	-5.55852876960349	1.3501235628093e-08
ENSRNOG00000007060	Down Regulation	-2.25384427897236	6.86941942855931e-05	Nodiff	-1.85387924052453	0.0511098565743032	Down Regulation	-4.13112222915547	1.2191485681745e-11
ENSRNOG00000020393	Down Regulation	-1.54808808710548	6.88244326015652e-05	Nodiff	-0.0216916133103592	0.812194781952474	Down Regulation	-1.59433873702025	2.28697236508528e-10
ENSRNOG00000046053	Up Regulation	1.55134634836814	6.8879942511905e-05	Nodiff	-0.421185842200177	0.212627765407073	Up Regulation	1.10757529093898	6.60200714477718e-05
ENSRNOG00000011231	Up Regulation	1.93900286162325	6.9566411134125e-05	Nodiff	-0.167215136545526	0.747424224703233	Up Regulation	1.74742495449889	6.16938128983453e-06
ENSRNOG00000005003	Up Regulation	1.4878717586776	7.0244879489902e-05	Nodiff	0.13418100538255	0.533965088215112	Up Regulation	1.5989419396736	8.32911714851638e-09
ENSRNOG00000012164	Up Regulation	1.56199928600076	7.07553061372321e-05	Nodiff	0.30374775609803	0.220538063146928	Up Regulation	1.84045709188822	9.02686462400531e-13
ENSRNOG00000026518	Down Regulation	-2.46629596492511	7.09202410398711e-05	Nodiff	-1.86768008246597	0.199923906870605	Down Regulation	-4.35149745581676	1.01371492580564e-12
ENSRNOG00000020590	Down Regulation	-1.49952410152048	7.11921351574143e-05	Nodiff	-0.302148949895075	0.251506425145472	Down Regulation	-1.82591813883075	2.98080125646976e-08
ENSRNOG00000042628	Down Regulation	-1.98826203868999	7.17348917547257e-05	Nodiff	-0.907625085152202	0.319393755409781	Down Regulation	-2.90894050409106	3.44662894014443e-11
ENSRNOG00000001707	Up Regulation	1.62398335944411	7.19293185856738e-05	Nodiff	0.545571468844677	0.179445258628338	Up Regulation	2.14753779246575	0.000271834540516397
ENSRNOG00000011071	Down Regulation	-1.62571187763446	7.19940238985678e-05	Nodiff	0.315080652136363	0.63089588708439	Down Regulation	-1.33632628425681	2.06045795545481e-05
ENSRNOG00000017052	Up Regulation	2.12839652291528	7.21664309473934e-05	Nodiff	-0.102720474190977	0.899408213755741	Up Regulation	1.99990408526387	2.60715176961236e-14
ENSRNOG00000005772	Down Regulation	-2.50189202105394	7.25639206955503e-05	Nodiff	-1.35976855706972	0.165586131385814	Down Regulation	-3.88602341699983	2.08794846008051e-09
ENSRNOG00000050554	Down Regulation	-1.99511789974954	7.2745691978665e-05	Nodiff	-0.313786684185969	0.517750957718981	Down Regulation	-2.33195189065951	3.54475820881055e-08
ENSRNOG00000011815	Down Regulation	-2.03806168032831	7.32033821242629e-05	Up Regulation	1.61916066241197	0.00898697603292431	Nodiff	-0.449186948243413	0.332874167782926
ENSRNOG00000058646	Down Regulation	-1.59340583677181	7.34931531884628e-05	Nodiff	-1.05793316547241	0.0983924873763166	Down Regulation	-2.67495938943488	1.35053441116469e-15
ENSRNOG00000010497	Down Regulation	-2.85283817830442	7.42023276718723e-05	Down Regulation	-3.8607417116496	0.0305632008886967	Down Regulation	-6.7496021280783	1.32381136209633e-10
ENSRNOG00000049422	Down Regulation	-2.72343256661226	7.43151657493823e-05	Nodiff	-2.18474425848027	0.175522492098286	Down Regulation	-4.92854587435058	5.28795631222878e-12
ENSRNOG00000015308	Down Regulation	-3.2122662314093	7.4327719413409e-05	Nodiff	-1.49941784520078	0.330402606679946	Down Regulation	-4.74111406767949	2.68289005553851e-08
ENSRNOG00000061004	Up Regulation	1.63928472555602	7.43901176237438e-05	Nodiff	0.584320724093595	0.049207605205983	Up Regulation	2.19671731183994	7.35687539421445e-14
ENSRNOG00000030759	Up Regulation	1.73181536756776	7.46368929787518e-05	Down Regulation	-1.43881777565657	0.000429243064673058	Nodiff	0.274270892301698	0.580288369467986
ENSRNOG00000016257	Down Regulation	-2.08208473414226	7.49379583831574e-05	Nodiff	-1.05434424122824	0.142195078370887	Down Regulation	-3.16049031179911	7.2465912251093e-10
ENSRNOG00000034007	Up Regulation	1.52390625484758	7.49405866096162e-05	Nodiff	0.349414921490073	0.179241152882608	Up Regulation	1.84445790728004	2.0331719089368e-12
ENSRNOG00000012428	Down Regulation	-2.04782142964337	7.52157539205834e-05	Nodiff	-0.989661968880363	0.177795570093884	Down Regulation	-3.05687366672897	1.85407243516167e-10
ENSRNOG00000003269	Down Regulation	-1.52972857163166	7.55617942548351e-05	Nodiff	-0.246354762345543	0.46918542025475	Down Regulation	-1.80213772828304	5.10178130120506e-12
ENSRNOG00000006963	Down Regulation	-2.42966540061487	7.56409831039621e-05	Nodiff	-1.81407822782836	0.193099972963033	Down Regulation	-4.26833684874449	1.38541238563133e-12
ENSRNOG00000050190	Down Regulation	-1.98946374269947	7.63356016697501e-05	Down Regulation	-1.45566585568606	0.0490455443111105	Down Regulation	-3.46587835175118	1.51692349701385e-11
ENSRNOG00000048222	Down Regulation	-1.75286102795037	7.65813165152957e-05	Nodiff	-1.73628161159895	0.142142781213722	Down Regulation	-3.51219379297376	2.95467497417891e-25
ENSRNOG00000019212	Down Regulation	-1.54136497654895	7.69334606476124e-05	Nodiff	-0.506557844528335	0.293057131416457	Down Regulation	-2.07161744110168	9.71871341516202e-17
ENSRNOG00000029028	Down Regulation	-1.51151269160255	7.7681077268405e-05	Nodiff	-0.0757960946002893	0.668850604137084	Down Regulation	-1.61280574118325	1.63405362471413e-06
ENSRNOG00000012756	Down Regulation	-2.18521864772149	7.77682409487165e-05	Nodiff	-1.26440450049952	0.160903041871909	Down Regulation	-3.47136372492155	1.82209632733379e-10
ENSRNOG00000021787	Down Regulation	-2.0289917838596	7.83747179676883e-05	Nodiff	-1.13885216436895	0.227624325682538	Down Regulation	-3.19149899122823	1.69004689801606e-13
ENSRNOG00000005530	Up Regulation	1.61458977341315	7.9273666268786e-05	Nodiff	-0.0702077891362126	0.930216697179942	Up Regulation	1.51959510311039	9.19564920056174e-08
ENSRNOG00000048751	Up Regulation	2.54362301485885	7.97080619240462e-05	Down Regulation	-1.63939531797393	0.013735076216631	Nodiff	0.880739094331856	0.294517326914802
ENSRNOG00000013886	Down Regulation	-2.25560176275067	7.99719982091315e-05	Nodiff	-2.0267513751578	0.222530527216693	Down Regulation	-4.30303751905704	3.72508092935978e-21
ENSRNOG00000012160	Down Regulation	-2.5901077872778	8.0273597013508e-05	Nodiff	-1.76702207684697	0.232250070058372	Down Regulation	-4.37955600053172	6.9688919105126e-12
ENSRNOG00000052499	Down Regulation	-1.88003527492708	8.05525189165513e-05	Down Regulation	-1.33700387352923	0.0172410482345455	Down Regulation	-3.23785215047437	4.10574048185972e-10
ENSRNOG00000009815	Up Regulation	1.79967271765942	8.06940595630999e-05	Nodiff	-0.3185135630005	0.397184197628752	Up Regulation	1.45896634388074	1.6470135979066e-08
ENSRNOG00000031638	Up Regulation	2.06819164182889	8.12562701655428e-05	Nodiff	-0.406598925974797	0.440357418984277	Up Regulation	1.6384419613248	0.000525062621363976
ENSRNOG00000006397	Up Regulation	3.12072420149363	8.19363635314484e-05	Down Regulation	-3.25843044641766	7.24534034732139e-05	Nodiff	-0.153953467724239	0.897847932430227
ENSRNOG00000008970	Up Regulation	1.453165988879	8.23030135256998e-05	Nodiff	-0.744789681405025	0.0116340805050041	Nodiff	0.68816226334293	0.00774507444546567
ENSRNOG00000022640	Down Regulation	-2.87837734931988	8.24708025971631e-05	Nodiff	-0.265904428323173	0.957812111668775	Down Regulation	-3.16357841425404	1.42712293754886e-05
ENSRNOG00000002312	Down Regulation	-1.55146104263774	8.2564975871051e-05	Nodiff	-0.764963669006082	0.0218104268285866	Down Regulation	-2.34026726103868	7.25845826421718e-17
ENSRNOG00000000588	Down Regulation	-2.15081201377511	8.29839995248499e-05	Nodiff	0.737559661534714	0.331432949502078	Down Regulation	-1.43951044150036	0.0020448615747402
ENSRNOG00000012037	Down Regulation	-1.52413227077835	8.38151881246944e-05	Nodiff	-0.256417680053314	0.359256622227066	Down Regulation	-1.80575912201723	3.45176388549067e-12
ENSRNOG00000000986	Up Regulation	1.63230938962765	8.4307857642412e-05	Nodiff	-0.0228056887717933	0.971379848693903	Up Regulation	1.58641780549859	3.10353389194096e-07
ENSRNOG00000018454	Down Regulation	-1.69606833509031	8.53438388046719e-05	Nodiff	-1.05188339491856	0.0836554396164882	Down Regulation	-2.77075143284771	2.30191817274413e-12
ENSRNOG00000021048	Up Regulation	1.60010733997337	8.53850623722505e-05	Nodiff	0.212957582255281	0.440224368026685	Up Regulation	1.78837861661598	1.8074022626995e-06
ENSRNOG00000028892	Up Regulation	1.55781086041302	8.70339539230749e-05	Nodiff	-0.1210817932075	0.779828247219142	Up Regulation	1.41260987204952	0.000116750105498615
ENSRNOG00000052247	Down Regulation	-1.54321858722562	8.72002016861632e-05	Nodiff	-0.653708707404189	0.109295372883505	Down Regulation	-2.22129112743959	5.84525983113289e-16
ENSRNOG00000049150	Up Regulation	1.71015589914307	8.74152679973935e-05	Nodiff	-0.108498692408833	0.857669492042414	Up Regulation	1.57678708098537	6.39607258592626e-05
ENSRNOG00000016575	Down Regulation	-2.51853334684094	8.8800775425112e-05	Nodiff	-1.94115137795278	0.104717837976031	Down Regulation	-4.47906265230759	4.49184680130974e-11
ENSRNOG00000067126	Up Regulation	2.67153041020608	8.90628167704184e-05	Nodiff	-0.26582616446368	0.705213765368193	Up Regulation	2.3871880528187	0.000953022203867524
ENSRNOG00000021729	Up Regulation	1.52547748106787	8.92602833125283e-05	Nodiff	0.141406756393074	0.553833207504465	Up Regulation	1.64226870661655	1.32269387730612e-09
ENSRNOG00000010875	Down Regulation	-1.7810155984818	8.97058175966232e-05	Nodiff	0.163168392338825	0.896313203169697	Down Regulation	-1.64434726418465	1.011593155777e-06
ENSRNOG00000014992	Down Regulation	-1.48148431518965	8.97937899384387e-05	Nodiff	-0.364985943894374	0.191723593769422	Down Regulation	-1.87124534188006	5.73726517747531e-12
ENSRNOG00000043486	Down Regulation	-2.11239459398593	8.99008360239582e-05	Nodiff	-1.29492756766768	0.210436257710196	Down Regulation	-3.42506860493667	9.55020983977179e-13
ENSRNOG00000015449	Down Regulation	-2.78001797802854	8.99146426367502e-05	Nodiff	-2.606881771136	0.248102402879813	Down Regulation	-5.38507829114821	2.27943601435195e-11
ENSRNOG00000014882	Up Regulation	1.68895803861375	8.99939859997877e-05	Nodiff	-0.578146312433307	0.117809996192231	Up Regulation	1.08775427054249	0.000987407687595516
ENSRNOG00000004560	Up Regulation	1.77080414348531	9.02100096686954e-05	Nodiff	0.230266728844335	0.46271321530801	Up Regulation	1.97721245096394	2.11569437953944e-05
ENSRNOG00000021370	Down Regulation	-2.74726670468675	9.07395032325852e-05	Nodiff	-1.15036352311914	0.281370293753865	Down Regulation	-3.92984905635086	1.08510819797253e-06
ENSRNOG00000020401	Down Regulation	-1.90350109043256	9.13871258361054e-05	Nodiff	-2.11726290574103	0.108545726155223	Down Regulation	-4.0406142477765	2.57294289955268e-29
ENSRNOG00000009446	Down Regulation	-1.67167088435588	9.14220697391327e-05	Nodiff	-0.473110935968683	0.167388034888008	Down Regulation	-2.16821376682049	1.32557153722804e-07
ENSRNOG00000031431	Down Regulation	-2.5353017258662	9.1488285613596e-05	Nodiff	-0.575052274977604	0.301799153045351	Down Regulation	-3.13163285271494	1.85790294743535e-06
ENSRNOG00000025274	Down Regulation	-1.97743291897203	9.23429576545972e-05	Nodiff	-1.00482294724981	0.245787039282146	Down Regulation	-3.00312001907015	2.40944702420273e-13
ENSRNOG00000001715	Up Regulation	1.60874082659837	9.31207134178001e-05	Down Regulation	-1.11929419593723	0.00268637727679579	Nodiff	0.472555349944346	0.208775877760858
ENSRNOG00000016413	Down Regulation	-2.20324350791275	9.3891623082407e-05	Nodiff	-0.998199440008809	0.0252265499128146	Down Regulation	-3.21933517589725	4.76035221394483e-07
ENSRNOG00000008005	Down Regulation	-1.70619194365396	9.46082207104787e-05	Nodiff	-0.761295610074458	0.277324971038276	Down Regulation	-2.49075574174549	1.3932108275672e-15
ENSRNOG00000003480	Down Regulation	-1.76304760110626	9.46128301697511e-05	Nodiff	-1.58839472543785	0.105558796495836	Down Regulation	-3.37096092159279	4.22193176037557e-21
ENSRNOG00000009967	Up Regulation	3.61034988972646	9.52275816187695e-05	Nodiff	-0.167270868045762	0.881483730256027	Up Regulation	3.4203351647398	0.00810468547033352
ENSRNOG00000005634	Up Regulation	2.35640504144099	9.55509685088203e-05	Nodiff	-0.284731645605195	0.609441710913092	Up Regulation	2.04898390205199	0.000470167526532853
ENSRNOG00000010803	Up Regulation	2.06332829755531	9.56382180244736e-05	Nodiff	0.607540578068057	0.0208903154742454	Up Regulation	2.64236283836267	5.67752163792202e-23
ENSRNOG00000004921	Down Regulation	-3.07400949061161	9.5834320793138e-05	Nodiff	-0.863386584514679	0.373110213924936	Down Regulation	-3.96511845263776	6.12245877370358e-07
ENSRNOG00000045816	Up Regulation	2.11621623917668	9.62051345136022e-05	Nodiff	0.0454994726970267	0.726120583898817	Up Regulation	2.13296275840984	3.3423610040508e-17
ENSRNOG00000006921	Down Regulation	-2.31910905215236	9.62924436087116e-05	Down Regulation	-1.66248136302634	0.0325153111971551	Down Regulation	-4.0020924738007	8.40493362436728e-10
ENSRNOG00000005729	Up Regulation	2.29799999949248	9.6720288736656e-05	Nodiff	0.256852552678373	0.401893176137474	Up Regulation	2.52841918300487	1.69218486821218e-11
ENSRNOG00000026787	Up Regulation	1.54759408479094	9.67209788428334e-05	Nodiff	-0.249365116275106	0.471821314940519	Up Regulation	1.27731505200616	1.21816374372096e-06
ENSRNOG00000006946	Down Regulation	-2.34166039619248	9.69870066841602e-05	Nodiff	-1.2024578524086	0.247601624609466	Down Regulation	-3.56167025938612	2.78076038178437e-10
ENSRNOG00000000699	Down Regulation	-1.47427544107007	9.71321544584833e-05	Nodiff	-0.956532637103568	0.000962160209411782	Down Regulation	-2.45374177375144	2.31547064062251e-21
ENSRNOG00000037462	Up Regulation	1.55607624889788	9.73452266650007e-05	Nodiff	-0.738955473837933	0.0316330536825693	Nodiff	0.794308098610135	0.00918694738005762
ENSRNOG00000011167	Down Regulation	-1.93074229351739	9.7694141740291e-05	Nodiff	-0.231109878265442	0.55707873353988	Down Regulation	-2.18687033824074	7.66478078964691e-07
ENSRNOG00000047581	Up Regulation	1.61973181368484	9.77978373582874e-05	Nodiff	-0.012398192696605	0.980980638611543	Up Regulation	1.58324027248305	0.000110922415559716
ENSRNOG00000050869	Down Regulation	-1.78716215551122	9.83937148723639e-05	Nodiff	-0.497488462601557	0.42385182065418	Down Regulation	-2.3078349835195	2.36135300239085e-11
ENSRNOG00000011406	Down Regulation	-2.68469588349801	9.93114385835424e-05	Nodiff	-2.70562641123932	0.284454003406141	Down Regulation	-5.40958178454625	3.46878994556172e-14
ENSRNOG00000062421	Up Regulation	1.43372531511485	9.96783256941383e-05	Nodiff	-0.384788228669735	0.200967947785247	Up Regulation	1.02749379976207	4.44903201650525e-05
ENSRNOG00000007864	Down Regulation	-1.82719228929953	0.000100491769100874	Nodiff	-0.243641324877343	0.530152432542315	Down Regulation	-2.09344232225278	6.82674096562476e-09
ENSRNOG00000016920	Up Regulation	1.68322645612489	0.000101407089050482	Nodiff	-0.0829252870881015	0.905337062087072	Up Regulation	1.57881528490758	2.31217753042611e-06
ENSRNOG00000069900	Up Regulation	1.49750555732613	0.000101919789053518	Nodiff	0.24406312851144	0.354591985849703	Up Regulation	1.71499497856873	1.59237013306494e-10
ENSRNOG00000003762	Up Regulation	1.87706860128077	0.000102834239485015	Nodiff	-0.449376232059894	0.261324805819608	Up Regulation	1.40319277833562	2.67489603841578e-07
ENSRNOG00000036829	Down Regulation	-2.34032973298273	0.000103104179465345	Nodiff	-2.30590457748297	0.186858580337424	Down Regulation	-4.66617138564843	3.26874808242782e-18
ENSRNOG00000010897	Down Regulation	-1.52294089582058	0.00010319201370306	Nodiff	-1.01720129624208	0.0555671363782536	Down Regulation	-2.56381626857684	6.30785298464999e-23
ENSRNOG00000038047	Down Regulation	-2.34655597996659	0.000103205117758287	Nodiff	0.815360506704169	0.367663262205855	Down Regulation	-1.56108465495613	0.00217265555603907
ENSRNOG00000002470	Down Regulation	-2.15543980735018	0.000103305011510684	Nodiff	-2.52489480060676	0.152039438436895	Down Regulation	-4.70263639391273	6.58116886321201e-26
ENSRNOG00000017595	Down Regulation	-1.52472419576404	0.000103683191949937	Nodiff	-0.29187375650654	0.361159394775564	Down Regulation	-1.84060398813932	1.30159739774798e-12
ENSRNOG00000059765	Up Regulation	1.76772364000516	0.000104301572459967	Nodiff	-0.162246514065412	0.748275544704865	Up Regulation	1.58274446146776	0.000114264089417281
ENSRNOG00000003959	Down Regulation	-2.16833775203449	0.000105111822576735	Nodiff	-0.398776970331643	0.642598006876455	Down Regulation	-2.58328333080715	2.22110132900173e-05
ENSRNOG00000011820	Down Regulation	-2.90392079966915	0.000106155441208311	Nodiff	-2.12714192155315	0.181592169089727	Down Regulation	-5.04796807956492	5.07592452660376e-10
ENSRNOG00000000774	Up Regulation	1.43674849746876	0.000106640684558326	Nodiff	-0.126519621578733	0.745941403967166	Up Regulation	1.28765116433783	1.24911607072326e-07
ENSRNOG00000009389	Down Regulation	-1.51479972715756	0.000106654747383312	Nodiff	-0.206800717620856	0.410540492791378	Down Regulation	-1.74621573776912	8.55613293190755e-11
ENSRNOG00000017087	Down Regulation	-1.49734474444732	0.000107270358849854	Nodiff	-0.724518643669681	0.0842687002287355	Down Regulation	-2.245181498214	1.44197028755652e-10
ENSRNOG00000059140	Down Regulation	-3.24316397175648	0.000107454706364363	Nodiff	-2.46852910677608	0.168604714712227	Down Regulation	-5.73433473834255	1.1276394880572e-09
ENSRNOG00000007326	Up Regulation	1.42535350681483	0.000107750791379527	Nodiff	0.0126191476131879	0.882769162648682	Up Regulation	1.41491763896797	7.66290786272312e-09
ENSRNOG00000010077	Up Regulation	1.4922581812026	0.00010786808644629	Nodiff	-0.551460576387235	0.0863888858464275	Nodiff	0.918442372144855	0.00314833871794991
ENSRNOG00000005378	Down Regulation	-2.139950535239	0.000108061954656491	Nodiff	-2.89374110209909	0.102403770120157	Down Regulation	-5.04948762355494	1.68565710379008e-25
ENSRNOG00000022432	Up Regulation	1.45827376115634	0.00010828702702417	Nodiff	0.426473041161886	0.0950887978900514	Up Regulation	1.85895505771714	1.47113915868656e-13
ENSRNOG00000055650	Down Regulation	-1.5842537625011	0.000108369346586288	Nodiff	-0.789187525621783	0.13843269420683	Down Regulation	-2.3952593186181	5.52455859654222e-17
ENSRNOG00000042251	Down Regulation	-4.86468319476425	0.000108370109697085	Nodiff	-1.67409748946432	0.814005709767254	Down Regulation	-6.53652148769841	1.20151108953703e-05
ENSRNOG00000011417	Down Regulation	-1.52671056004069	0.000108378802888609	Nodiff	-0.759716301159751	0.120386062037962	Down Regulation	-2.31168878830865	3.22598999525117e-12
ENSRNOG00000034038	Down Regulation	-3.23818424229197	0.000109606818358043	Nodiff	-1.45730224842167	0.654528361660493	Down Regulation	-4.71639228109282	1.07859362933183e-06
ENSRNOG00000018159	Down Regulation	-1.9395982260745	0.000110131046062277	Nodiff	0.671725670785776	0.0519064341514394	Down Regulation	-1.29500825706508	0.00251932373353755
ENSRNOG00000015084	Up Regulation	3.26761575240132	0.000111126407355209	Nodiff	-0.348941701104827	0.582688249585277	Up Regulation	2.89162624890317	1.99174116992128e-06
ENSRNOG00000005857	Up Regulation	1.71735417428656	0.000111169466192526	Nodiff	-0.140931802523205	0.735824610657867	Up Regulation	1.55874401734295	0.00379720507731191
ENSRNOG00000006853	Up Regulation	1.41850727351767	0.000113150029099561	Nodiff	0.0767820934645714	0.735298291355857	Up Regulation	1.47139882090046	3.90763546549443e-09
ENSRNOG00000016983	Up Regulation	3.41552802606422	0.000114181600566478	Nodiff	-0.174811555278561	0.820129991269981	Up Regulation	3.21935016038215	1.89381952921472e-05
ENSRNOG00000025428	Down Regulation	-1.51410201206813	0.000114533342137135	Nodiff	-0.400742306963222	0.270853995559242	Down Regulation	-1.94279615104651	2.48479535992175e-08
ENSRNOG00000058186	Down Regulation	-1.58408235637089	0.000115048599982052	Nodiff	0.456874697189217	0.165070671101294	Down Regulation	-1.15371533775118	0.00166686872887392
ENSRNOG00000046216	Down Regulation	-3.82895250255152	0.000115069609844116	Nodiff	-3.94634947937489	0.188277573428703	Down Regulation	-7.79930446596888	4.67586578149406e-11
ENSRNOG00000008001	Up Regulation	1.62533038195086	0.000115830145423878	Nodiff	-0.216310935173963	0.604624999664047	Up Regulation	1.38344928018908	2.37695780160741e-07
ENSRNOG00000005335	Up Regulation	2.10502966504725	0.000116116856595831	Nodiff	-0.313593161309614	0.470574566822359	Up Regulation	1.76734993876573	1.35018374716266e-07
ENSRNOG00000032517	Up Regulation	1.69291610105597	0.000116271144265677	Nodiff	-0.227523559322606	0.605782007091361	Up Regulation	1.4415911118684	2.69585338315142e-06
ENSRNOG00000000528	Down Regulation	-2.30352651393987	0.000116394859020623	Nodiff	-2.7422107714138	0.153799698929287	Down Regulation	-5.06768369282208	7.7999265750731e-21
ENSRNOG00000006617	Up Regulation	1.83036485410424	0.000116507928944736	Nodiff	-0.0848905446429393	0.904354779291653	Up Regulation	1.72151420414222	7.88786305318956e-09
ENSRNOG00000012582	Down Regulation	-1.67134213712058	0.000117008756903618	Nodiff	-0.196218436715919	0.664253730977665	Down Regulation	-1.89483316556774	1.21737363972895e-07
ENSRNOG00000013615	Down Regulation	-3.00608862962584	0.000117295419708836	Nodiff	-2.87680267741226	0.162378916007187	Down Regulation	-5.91660962496694	9.7039565789846e-10
ENSRNOG00000050996	Up Regulation	1.50684260521928	0.000118136667081057	Nodiff	-0.104487537070529	0.869952600167819	Up Regulation	1.37787924714179	3.87899771233025e-07
ENSRNOG00000015906	Down Regulation	-1.67984519020238	0.000118529743850158	Nodiff	-0.21893305009142	0.580196190058198	Down Regulation	-1.91816648476878	2.37233133628458e-09
ENSRNOG00000071073	Down Regulation	-2.51279049890209	0.000118653409524717	Nodiff	-4.75077222582549	0.0826420272525317	Down Regulation	-7.25944690818953	2.12193981473688e-15
ENSRNOG00000003956	Up Regulation	2.27548458594306	0.000118735065193297	Down Regulation	-1.07341890314887	0.0304563859118045	Up Regulation	1.17575221763166	0.0035406127236198
ENSRNOG00000018399	Up Regulation	2.35241428123414	0.000119079994752661	Nodiff	-0.0969039029914802	0.955192218033874	Up Regulation	2.22794068318363	5.65130369041088e-17
ENSRNOG00000003759	Down Regulation	-2.16281205540753	0.000119730013760086	Nodiff	-0.838942315613758	0.319594233965381	Down Regulation	-3.02317188625793	4.10629931582467e-10
ENSRNOG00000012628	Down Regulation	-2.65389858282346	0.000119787152588113	Nodiff	-3.58304673029747	0.230561804991631	Down Regulation	-6.25313221955284	2.83056314194051e-17
ENSRNOG00000012543	Down Regulation	-3.01284476626395	0.000120886005598586	Nodiff	-1.23325361845408	0.236396035804902	Down Regulation	-4.26978509754672	1.69200368707302e-07
ENSRNOG00000038228	Up Regulation	2.04890322601844	0.000121642183803872	Nodiff	0.0736898084222037	0.64174237122437	Up Regulation	2.09549938665705	3.37363239619353e-13
ENSRNOG00000048817	Up Regulation	1.5306041925363	0.000121747141793103	Nodiff	-0.071498373637404	0.919616513358033	Up Regulation	1.43497076884957	4.57059759750232e-07
ENSRNOG00000051952	Down Regulation	-1.91946319340224	0.000121750787002969	Nodiff	-0.334653797515583	0.518698816619076	Down Regulation	-2.27810207851492	1.68047513009748e-08
ENSRNOG00000069648	Up Regulation	1.47521020837358	0.000121786756382984	Nodiff	0.122386178061924	0.561303057492642	Up Regulation	1.57145545553429	1.50720458710298e-09
ENSRNOG00000008337	Up Regulation	2.08339914045402	0.00012232833111525	Nodiff	-0.316703016990429	0.526501492355524	Up Regulation	1.74424190225402	9.25484637392379e-06
ENSRNOG00000008048	Down Regulation	-2.01937092031764	0.000122707487143719	Nodiff	-0.735084710832687	0.328742117536395	Down Regulation	-2.77730655634197	5.69181297675327e-07
ENSRNOG00000049853	Up Regulation	2.65509197425087	0.000124249744324858	Down Regulation	-2.00969936801384	0.00696214199037677	Nodiff	0.626943939203052	0.554294602779334
ENSRNOG00000068779	Up Regulation	1.64343632573696	0.000124273775581557	Nodiff	0.321448073945111	0.21641522848152	Up Regulation	1.93692911047391	6.0769817633411e-13
ENSRNOG00000003288	Up Regulation	1.69116952790604	0.000125003997217936	Nodiff	-0.330985732644867	0.390217176004415	Up Regulation	1.33743474091583	0.00207780129836189
ENSRNOG00000057848	Up Regulation	1.8431050603669	0.000125696750039705	Nodiff	0.286018119608355	0.267377963744763	Up Regulation	2.10011544100711	5.73610544178483e-14
ENSRNOG00000017119	Down Regulation	-1.49169954739751	0.000126386905144949	Nodiff	-0.247378870806608	0.379432893778027	Down Regulation	-1.76631377520413	1.12541907165894e-10
ENSRNOG00000049484	Up Regulation	1.43429966288677	0.000127001733648063	Nodiff	0.188294787867501	0.401829573156874	Up Regulation	1.59790397646649	8.31241420123461e-11
ENSRNOG00000000907	Down Regulation	-2.4294225573765	0.000127150072827805	Nodiff	-1.63489547988652	0.0742810313713622	Down Regulation	-4.09225090125934	3.95074643279958e-09
ENSRNOG00000009433	Down Regulation	-2.31045447252352	0.000127203132254985	Nodiff	-1.69477810912544	0.059943304585074	Down Regulation	-4.01892573791141	2.39931386650363e-08
ENSRNOG00000048870	Down Regulation	-1.51412963181884	0.0001275641340153	Nodiff	-0.302618662627332	0.377546452921946	Down Regulation	-1.84293396395774	3.94130875789444e-12
ENSRNOG00000031824	Down Regulation	-1.46556144172648	0.000127770474197037	Nodiff	-0.481091847560782	0.12442954146583	Down Regulation	-1.97051693630497	3.83643101955385e-15
ENSRNOG00000000368	Up Regulation	1.76922771996547	0.000127984040387604	Nodiff	-0.109602960889877	0.8548382064235	Up Regulation	1.63505414144478	9.88851673227118e-08
ENSRNOG00000008465	Down Regulation	-2.12874043590211	0.000128087176889856	Nodiff	-2.39913363350086	0.168687448846817	Down Regulation	-4.54798975566762	1.15550690573503e-27
ENSRNOG00000012098	Up Regulation	1.39612515814715	0.000128216732424933	Nodiff	-0.647076528832081	0.0243324269003682	Nodiff	0.729348985377495	0.00546856460903003
ENSRNOG00000001692	Down Regulation	-2.07471712039149	0.000128873457597358	Nodiff	-0.261170718775945	0.588753579677149	Down Regulation	-2.36091775237269	5.06183449347548e-07
ENSRNOG00000065022	Up Regulation	1.88798595720837	0.000128915650910075	Nodiff	-0.502971246796245	0.294504409686859	Up Regulation	1.35954962881388	0.00145885493584332
ENSRNOG00000047491	Up Regulation	1.87879934869582	0.000129031937821489	Nodiff	-0.359320498308809	0.347123827377381	Up Regulation	1.49736289328511	1.25507640975349e-08
ENSRNOG00000033906	Up Regulation	1.50355047238885	0.000129160715279044	Nodiff	-0.246657418822892	0.486907457433423	Up Regulation	1.23227614951199	1.47326606911707e-05
ENSRNOG00000017319	Down Regulation	-1.67363755449028	0.000129490968166576	Nodiff	-0.135499779169293	0.636067084161717	Down Regulation	-1.83276201062707	6.69539150410461e-08
ENSRNOG00000062678	Down Regulation	-3.42778813754631	0.000130404325524332	Nodiff	-1.41604844699656	0.290578092574796	Down Regulation	-4.8654453263312	3.21331690258281e-07
ENSRNOG00000000568	Down Regulation	-1.7778325285207	0.000130482361243859	Nodiff	-0.639058837924951	0.420431480432637	Down Regulation	-2.44029383852651	4.65684940360623e-20
ENSRNOG00000038720	Up Regulation	1.50632933127558	0.000130995379126447	Nodiff	-0.277027424220348	0.407488987059926	Up Regulation	1.20933008391134	4.46239949426726e-05
ENSRNOG00000027592	Up Regulation	1.69757986397728	0.000131667624163466	Nodiff	0.441264504624867	0.138428010415834	Up Regulation	2.11365894394777	6.2946376698402e-12
ENSRNOG00000027026	Up Regulation	1.53754370767821	0.000132110884480472	Nodiff	-0.0036111862064865	0.89264296218	Up Regulation	1.51069689684244	1.34662916285231e-07
ENSRNOG00000064090	Down Regulation	-1.4408115194147	0.000132584724467595	Nodiff	-0.649232704515327	0.0323021584355278	Down Regulation	-2.11555548052214	1.32150506053429e-11
ENSRNOG00000002968	Down Regulation	-2.21168902710413	0.000132644321471294	Nodiff	-2.8678971466599	0.19282363080207	Down Regulation	-5.10550225783434	1.56791525660117e-29
ENSRNOG00000007456	Up Regulation	2.81848728124577	0.000132937974119958	Nodiff	-0.806435831843849	0.183416065348377	Up Regulation	1.99083516066175	0.00704691133480654
ENSRNOG00000015773	Down Regulation	-2.51399567249538	0.000133178480989713	Nodiff	-2.73311707875963	0.154748471118016	Down Regulation	-5.26222955797537	2.03587554052369e-14
ENSRNOG00000004409	Down Regulation	-2.29641684825859	0.000133655733580954	Nodiff	-2.13609272180932	0.126391184545022	Down Regulation	-4.45112837134738	7.01841393670686e-14
ENSRNOG00000055966	Down Regulation	-2.54083808894532	0.000134204055755805	Nodiff	-2.11457400863517	0.163424883729965	Down Regulation	-4.67984937816542	1.50079211824289e-10
ENSRNOG00000005850	Up Regulation	1.42603904042905	0.000134326822921419	Nodiff	0.403962047939846	0.119596810458918	Up Regulation	1.80433436527436	6.21791333851296e-13
ENSRNOG00000007437	Down Regulation	-2.11719132649861	0.000134370846203717	Nodiff	-1.72617514308213	0.171520980649183	Down Regulation	-3.86127323624085	6.88256245087033e-16
ENSRNOG00000001915	Up Regulation	3.25220349483388	0.000134507373853463	Down Regulation	-1.47382504092812	0.0300080404452296	Up Regulation	1.75841324192206	0.0173690482133727
ENSRNOG00000001124	Up Regulation	1.48424710207883	0.000135542302815459	Nodiff	0.136896673826154	0.523699727825461	Up Regulation	1.59655635526021	1.24669712956234e-09
ENSRNOG00000022094	Down Regulation	-2.39970682943982	0.00013560652072405	Nodiff	-1.0393538724636	0.239639497658546	Down Regulation	-3.46154454077948	1.82639275529528e-08
ENSRNOG00000017220	Down Regulation	-2.2642839862619	0.000135863709381281	Nodiff	-1.74479639423873	0.0613317665477225	Down Regulation	-4.02942390740158	1.39834358133403e-10
ENSRNOG00000007728	Down Regulation	-1.87346168520613	0.000135869303246401	Nodiff	-0.983924622617818	0.244585418456846	Down Regulation	-2.8826258761177	9.76172306967066e-13
ENSRNOG00000014879	Down Regulation	-1.54972155456136	0.000136306763163336	Nodiff	-0.0404778894846147	0.780251538581535	Down Regulation	-1.61487211915247	3.85644953479696e-07
ENSRNOG00000049629	Up Regulation	1.51004094352309	0.000137215617330219	Nodiff	0.111641514531858	0.56463994941947	Up Regulation	1.59722814374431	3.0101263305658e-10
ENSRNOG00000049985	Up Regulation	1.9503177467519	0.000137432684845639	Nodiff	-0.617584878414006	0.121402493958987	Up Regulation	1.31350126465962	7.95267767797566e-08
ENSRNOG00000007078	Down Regulation	-1.80256668374002	0.000137454839963169	Nodiff	-0.236967805900032	0.7303184354782	Down Regulation	-2.06335835991219	3.44527194903697e-07
ENSRNOG00000050482	Down Regulation	-2.43458175751463	0.000137511004574667	Nodiff	-1.09633356243599	0.206582261393271	Down Regulation	-3.55501702475269	3.81174043920861e-08
ENSRNOG00000042478	Up Regulation	1.47474153523318	0.00013891424280634	Nodiff	0.489140760813231	0.140047900025121	Up Regulation	1.9408222305401	1.38077543434689e-05
ENSRNOG00000019675	Down Regulation	-2.52513470452868	0.000139434997967648	Nodiff	-2.48766791707894	0.233069147179769	Down Regulation	-5.03785066813053	1.71214458060949e-15
ENSRNOG00000019311	Down Regulation	-1.64636930770863	0.000139751395899657	Nodiff	-1.06600167161239	0.169690436603088	Down Regulation	-2.73450796641952	4.90664559858674e-18
ENSRNOG00000010071	Down Regulation	-1.98417952834802	0.000140104631466033	Nodiff	-0.114459538740476	0.83846013211227	Down Regulation	-2.12570391502579	5.54075186745759e-05
ENSRNOG00000027341	Up Regulation	1.4581654455553	0.000141170539081284	Nodiff	0.325216957006068	0.229216696842102	Up Regulation	1.75986956083454	2.57136071922054e-11
ENSRNOG00000045997	Down Regulation	-1.95473315661793	0.000141723113322481	Nodiff	-0.883608322114752	0.238420842127289	Down Regulation	-2.86034681836246	6.53632356059525e-10
ENSRNOG00000015201	Up Regulation	1.95210788456865	0.00014184600518422	Nodiff	0.0166599220367766	0.918882672730527	Up Regulation	1.94861280122532	7.17276650493914e-06
ENSRNOG00000024728	Down Regulation	-1.85315569741291	0.000141993793008056	Nodiff	-0.880736203105993	0.218851442254987	Down Regulation	-2.75632323991252	1.34131115746375e-10
ENSRNOG00000014886	Down Regulation	-1.58328285852486	0.000142257557642714	Nodiff	-0.0938048233144944	0.698049142615314	Down Regulation	-1.70005094983748	1.63825096933752e-07
ENSRNOG00000066254	Down Regulation	-4.01033681948043	0.000142962615265148	Nodiff	-1.84401092494017	0.742827601500814	Down Regulation	-5.84917926507767	2.33165397975676e-06
ENSRNOG00000068425	Up Regulation	1.78132005895645	0.000143678433676635	Nodiff	-0.141979055700577	0.809824058268822	Up Regulation	1.61427143029223	2.49361044825256e-05
ENSRNOG00000018406	Down Regulation	-1.50335431204257	0.000144238965189367	Nodiff	-0.72843450262697	0.212622729861108	Down Regulation	-2.25538783955074	9.63054977245952e-19
ENSRNOG00000046975	Up Regulation	1.41782152446022	0.000144269730613014	Nodiff	0.474263558583859	0.0648538669084031	Up Regulation	1.86653281163325	4.83497337129191e-14
ENSRNOG00000018681	Down Regulation	-1.49223186147059	0.000145815214844915	Down Regulation	-1.82100427769703	0.00239336903484384	Down Regulation	-3.33460466707568	2.41738344144884e-32
ENSRNOG00000029087	Up Regulation	1.42927352136851	0.000147714872925212	Nodiff	0.10731987393714	0.623692518517905	Up Regulation	1.51259252749738	3.1707708997321e-09
ENSRNOG00000003494	Up Regulation	1.44034099466795	0.000149794825091369	Nodiff	-0.186189497306836	0.600587903435336	Up Regulation	1.22885810637758	2.81440105616364e-06
ENSRNOG00000060153	Up Regulation	1.69358533220521	0.000149831932000665	Nodiff	-0.0621301430737343	0.972227544914414	Up Regulation	1.60801554846753	2.42698752705749e-05
ENSRNOG00000029242	Down Regulation	-1.47379620922237	0.00015081708796585	Down Regulation	-1.04128285180141	0.0178509719652936	Down Regulation	-2.53743779586964	4.23795857835571e-11
ENSRNOG00000007918	Down Regulation	-2.73312572010765	0.000151547574049092	Nodiff	-2.04372493232264	0.276140615364074	Down Regulation	-4.79928445905412	1.29262186628934e-11
ENSRNOG00000000565	Down Regulation	-1.68119740612801	0.000152280196065315	Nodiff	-0.74995544870472	0.097199915112941	Down Regulation	-2.45411659486711	8.14870958120341e-09
ENSRNOG00000042070	Down Regulation	-2.2051703280197	0.0001533135320149	Nodiff	-0.936341979718522	0.201506275855688	Down Regulation	-3.16639718906637	3.17705552961008e-08
ENSRNOG00000008904	Down Regulation	-2.19190768688386	0.000154097250465635	Nodiff	-1.95023135500846	0.118596441642368	Down Regulation	-4.15907052540473	1.0725161090266e-13
ENSRNOG00000021100	Down Regulation	-2.21304189869216	0.000155166738561091	Nodiff	-1.68151503573882	0.116320218452162	Down Regulation	-3.91771362063364	2.03556776167176e-11
ENSRNOG00000006228	Down Regulation	-1.46179894247886	0.000156124556763941	Nodiff	-0.434673921603122	0.261838525590876	Down Regulation	-1.92030720452562	2.6795670968542e-14
ENSRNOG00000032579	Up Regulation	2.35628369812204	0.000156843643123988	Nodiff	-1.15618351810302	0.064815309923023	Nodiff	1.17923887838277	0.0974886633736222
ENSRNOG00000002139	Up Regulation	1.38439048467461	0.000157016145726603	Nodiff	-0.569157160956027	0.0461828287600065	Nodiff	0.797052535178787	0.029457348908657
ENSRNOG00000016595	Down Regulation	-1.97237144441459	0.000158695040893007	Nodiff	-1.97362929377964	0.0817102448511884	Down Regulation	-3.9663543175819	9.61887833847489e-16
ENSRNOG00000003241	Up Regulation	1.85248426664587	0.000158740127571263	Nodiff	0.261188194574485	0.238732910730499	Up Regulation	2.0870703946537	5.42777415124625e-17
ENSRNOG00000028668	Down Regulation	-1.52715960518511	0.000158924767590594	Nodiff	0.426961996019904	0.306819326629945	Down Regulation	-1.12518803039555	0.00335878807185792
ENSRNOG00000047367	Down Regulation	-2.37535411417302	0.000159819153761829	Nodiff	-2.20200607754765	0.244146840172369	Down Regulation	-4.59896433445643	6.28291728648893e-17
ENSRNOG00000001424	Down Regulation	-1.42279863031101	0.000160230595959502	Nodiff	-0.251500628975541	0.353594609101496	Down Regulation	-1.69747237057623	1.12745041945429e-07
ENSRNOG00000018915	Down Regulation	-2.72543277362872	0.000160674397240433	Nodiff	-1.04456230949841	0.242928387788362	Down Regulation	-3.79147362568148	2.93361035348562e-07
ENSRNOG00000023708	Down Regulation	-2.35600874299679	0.00016111665151647	Nodiff	-2.43320602888568	0.226327529383871	Down Regulation	-4.80612001590981	2.39895986648178e-20
ENSRNOG00000017209	Up Regulation	1.49191692825459	0.000161163249765041	Nodiff	-0.131913551840622	0.748600052016084	Up Regulation	1.33707113157583	6.83738613201707e-08
ENSRNOG00000030807	Down Regulation	-1.73000002225346	0.000161189210093847	Nodiff	-0.42158257076497	0.204029724792537	Down Regulation	-2.1759536500127	1.07144631577522e-06
ENSRNOG00000012095	Up Regulation	1.55873975144522	0.000161239290879498	Nodiff	-0.321514583233058	0.374549331845496	Up Regulation	1.21171929863234	7.72888447350556e-07
ENSRNOG00000065208	Down Regulation	-2.33601850201292	0.000161539341970492	Nodiff	-3.21049209804095	0.120984478446679	Down Regulation	-5.56718896404993	1.12628196250427e-19
ENSRNOG00000019403	Down Regulation	-1.51463778171244	0.000163619173616576	Nodiff	0.326539330823195	0.432096854479553	Down Regulation	-1.2163408150435	1.71998910379346e-05
ENSRNOG00000009522	Up Regulation	1.85853307438112	0.000164155523663982	Nodiff	-0.509883063626551	0.273678548004616	Up Regulation	1.32754365439608	0.00566451136246233
ENSRNOG00000061367	Down Regulation	-1.52163974414266	0.000164675654514418	Nodiff	-0.281397197135923	0.449152255082441	Down Regulation	-1.82627765851103	3.94464196748979e-11
ENSRNOG00000014398	Down Regulation	-2.74863427538562	0.000164781394414449	Nodiff	-0.348132184577596	0.662484383328684	Down Regulation	-3.12388442335857	2.12971701937891e-06
ENSRNOG00000051993	Up Regulation	2.06756170661257	0.000167640821667377	Nodiff	-0.715347624886452	0.187604243376799	Up Regulation	1.32858861694581	0.0118581831811475
ENSRNOG00000010574	Down Regulation	-1.41543988269791	0.000168334660146578	Nodiff	0.364798669017026	0.280352328401767	Down Regulation	-1.07641960574209	1.51495113556586e-05
ENSRNOG00000066176	Up Regulation	1.80717421938538	0.00016835176977154	Nodiff	-0.226757620374816	0.606878966792841	Up Regulation	1.55874271347564	3.06093447010078e-06
ENSRNOG00000025075	Down Regulation	-1.61706271443512	0.000168865179062742	Nodiff	-0.508057079193375	0.24027413736742	Down Regulation	-2.14881258574557	1.12811380388878e-11
ENSRNOG00000039390	Down Regulation	-3.09794384782459	0.000169197947899324	Nodiff	-2.20642185641427	0.164602484329075	Down Regulation	-5.32527126359149	2.78486141471347e-09
ENSRNOG00000005302	Down Regulation	-2.52409785631864	0.000171035121098899	Nodiff	-0.706703004354822	0.300233365325946	Down Regulation	-3.25543307014981	2.05997445576685e-06
ENSRNOG00000001192	Down Regulation	-1.48343801301832	0.000171915139576461	Nodiff	-0.37916994259796	0.417671622460115	Down Regulation	-1.88607157306228	8.26607713226375e-14
ENSRNOG00000014532	Down Regulation	-3.22085351685498	0.000172845590369803	Nodiff	-3.00678963523451	0.0685595773824349	Down Regulation	-6.25600276579478	4.65213117732197e-09
ENSRNOG00000006388	Down Regulation	-2.08194713250175	0.000173197991391209	Nodiff	-0.157906538811561	0.549753367080288	Down Regulation	-2.26617616159537	3.67375442688036e-05
ENSRNOG00000000885	Up Regulation	1.45235277489972	0.000173917923837673	Nodiff	-0.0685705401014238	0.879862974414643	Up Regulation	1.3614659680403	0.000569103690208183
ENSRNOG00000008560	Up Regulation	1.47914528385653	0.00017408388333734	Nodiff	0.0420899722597741	0.77628602639576	Up Regulation	1.49580576170814	5.74149029945981e-08
ENSRNOG00000003622	Down Regulation	-3.15550929355615	0.000174510564918823	Nodiff	-3.25080202839702	0.0853702254688743	Down Regulation	-6.42661837586917	3.95728628211879e-11
ENSRNOG00000054765	Down Regulation	-1.55408457676032	0.000174536686791274	Nodiff	-0.552572574582212	0.295420647595074	Down Regulation	-2.13105399857969	7.53722944230113e-14
ENSRNOG00000011460	Up Regulation	1.4233522470329	0.000174785537325742	Nodiff	0.389158829005494	0.140733411349344	Up Regulation	1.7892414003425	2.16513071953709e-07
ENSRNOG00000006957	Up Regulation	1.40413702080697	0.000176883423217214	Nodiff	0.262778386798358	0.288037219354422	Up Regulation	1.6446914838034	4.63421729033814e-11
ENSRNOG00000003809	Down Regulation	-1.41943342008583	0.000177188049601512	Nodiff	-0.234417174342011	0.36743131074909	Down Regulation	-1.67972469633609	4.22859262522826e-11
ENSRNOG00000016281	Down Regulation	-1.8979541649171	0.00017769293470956	Nodiff	-1.31967630982511	0.055647523378684	Down Regulation	-3.24052621878604	3.76044218908949e-10
ENSRNOG00000042411	Down Regulation	-1.64259873870035	0.000178102282094457	Nodiff	-0.549137311871297	0.325262040799717	Down Regulation	-2.21560815134033	5.55050644885111e-11
ENSRNOG00000063505	Up Regulation	1.56289717739472	0.000178322887042423	Nodiff	0.247321386881293	0.303120286386344	Up Regulation	1.78330190287098	4.88092636776808e-13
ENSRNOG00000017259	Down Regulation	-2.92316833309934	0.000178847606543809	Nodiff	-1.35205982289632	0.255500889807977	Down Regulation	-4.296515367255	6.96629367477238e-08
ENSRNOG00000004772	Down Regulation	-2.57803690953768	0.000180329197320007	Nodiff	-1.49530312510791	0.11299748995629	Down Regulation	-4.1000238351679	4.57588325509761e-08
ENSRNOG00000000164	Down Regulation	-1.46369801507087	0.000180358126200769	Nodiff	-0.547260439185099	0.248176074889203	Down Regulation	-2.03587178234915	3.27917465547629e-11
ENSRNOG00000054625	Down Regulation	-2.18358234248553	0.000180569600669609	Nodiff	-1.20060891498609	0.189470955169923	Down Regulation	-3.40373773185226	8.79830903803293e-10
ENSRNOG00000070281	Up Regulation	1.54334967656644	0.000181178737889189	Nodiff	0.0103723208242938	0.906708549309405	Up Regulation	1.53117524539372	6.016245611885e-07
ENSRNOG00000015131	Down Regulation	-3.88557169605235	0.000181833417606247	Nodiff	-0.816152789697867	0.517583920576673	Down Regulation	-4.72559327707404	5.8883237859871e-06
ENSRNOG00000032828	Up Regulation	1.39935049643155	0.000181867408673144	Nodiff	0.279272172354841	0.25705802416842	Up Regulation	1.65492625585388	2.62800216194823e-11
ENSRNOG00000020832	Up Regulation	2.02306910800385	0.000182010684443732	Nodiff	-0.378061379790022	0.474807544123081	Up Regulation	1.6187592754481	0.00121712592704498
ENSRNOG00000018782	Down Regulation	-1.8569488488029	0.000183168236960178	Nodiff	-0.362453614774761	0.412960109144237	Down Regulation	-2.24800068804562	1.5362996765957e-05
ENSRNOG00000013190	Down Regulation	-2.44382668256917	0.000183347473099524	Nodiff	-2.13959874558735	0.2374540208381	Down Regulation	-4.60635111286104	1.18754110233051e-14
ENSRNOG00000069369	Up Regulation	1.75129474728664	0.000186662146795868	Nodiff	-0.562662109748334	0.174766245765791	Up Regulation	1.16845885260463	0.0371888332545005
ENSRNOG00000015347	Up Regulation	2.11004162786306	0.000187292925186008	Nodiff	-0.904738619937932	0.0911796815729837	Up Regulation	1.17136265196462	0.0167326653090905
ENSRNOG00000008956	Down Regulation	-2.51858131573825	0.000187737020870497	Nodiff	-0.0590451747291345	0.78867053219559	Down Regulation	-2.6015501469584	1.79639412053713e-05
ENSRNOG00000007581	Up Regulation	3.1243221224793	0.00018852128804377	Nodiff	-0.161497861296676	0.777094905795224	Up Regulation	2.93560626669365	3.45938036591407e-15
ENSRNOG00000016628	Up Regulation	2.3940244488972	0.000189204768778621	Nodiff	-0.652750711282748	0.297094345890441	Up Regulation	1.71744834852846	0.00960873561734705
ENSRNOG00000020073	Up Regulation	2.51569748253769	0.000189765787288051	Nodiff	0.21491703482746	0.627812438927204	Up Regulation	2.69628895450357	0.000832371043178389
ENSRNOG00000021540	Up Regulation	1.96167187360214	0.000191964285357889	Nodiff	0.250739856642354	0.283103183597	Up Regulation	2.18529702375074	1.05633051356176e-17
ENSRNOG00000022769	Down Regulation	-2.05952013801539	0.000192626432896662	Nodiff	-1.7413509760423	0.158192727787182	Down Regulation	-3.82296919352926	1.58557790991683e-15
ENSRNOG00000004072	Down Regulation	-1.42566856118184	0.000192698636082487	Nodiff	-0.723874318655052	0.0488091134512352	Down Regulation	-2.17184897401398	4.91718080547548e-11
ENSRNOG00000014872	Down Regulation	-1.48462287775599	0.000193386844115854	Nodiff	-0.279278234071546	0.37217259558712	Down Regulation	-1.78729207906216	4.90039076421175e-08
ENSRNOG00000000571	Down Regulation	-1.43509781104156	0.00019396399111971	Nodiff	-0.206501479708361	0.511213657728176	Down Regulation	-1.66686582561865	7.14429577214848e-12
ENSRNOG00000002391	Up Regulation	3.79296763168781	0.000196695147281557	Down Regulation	-3.53179185183335	0.00306976594285793	Nodiff	0.242693998022344	1
ENSRNOG00000026091	Up Regulation	2.97523232505058	0.000197218165488016	Down Regulation	-1.76778312762067	0.00664914227669027	Nodiff	1.18890909761933	0.0747806214368989
ENSRNOG00000014783	Down Regulation	-1.68610961580332	0.000197910012719203	Nodiff	-1.12616473164471	0.108053659830315	Down Regulation	-2.83320135944454	1.24316753183472e-12
ENSRNOG00000015078	Down Regulation	-1.52750643218067	0.000198767599182125	Nodiff	-1.817187073221	0.0609370630613735	Down Regulation	-3.36683705769752	1.57701647615317e-31
ENSRNOG00000008543	Down Regulation	-1.77471387719659	0.000198972334111937	Nodiff	0.125361979175355	0.97644625603914	Down Regulation	-1.6736686473613	7.86088041685032e-06
ENSRNOG00000058870	Up Regulation	1.76297497528853	0.000200047769484518	Nodiff	-0.543473950679763	0.19454777527077	Up Regulation	1.1997410657435	0.0207541309025729
ENSRNOG00000042189	Down Regulation	-1.44682610297055	0.000201173519576049	Nodiff	-0.0528794490036564	0.740402028451745	Down Regulation	-1.52320203840222	5.35922575848252e-10
ENSRNOG00000000692	Down Regulation	-2.22681910415981	0.000201992119270063	Nodiff	-0.260517887506841	0.632127009313867	Down Regulation	-2.5077329095781	3.7772763960894e-07
ENSRNOG00000030639	Up Regulation	1.59670744399492	0.000202009767124951	Nodiff	0.0306880194020016	0.802496747204196	Up Regulation	1.60436683280641	6.66781338569885e-07
ENSRNOG00000013564	Down Regulation	-2.43466296054251	0.000202270557811531	Nodiff	-0.911938481821901	0.252308597355854	Down Regulation	-3.36711222710666	2.37444325937982e-07
ENSRNOG00000014278	Down Regulation	-1.43307508809709	0.000203472956500958	Nodiff	-0.732541424936178	0.040140078817404	Down Regulation	-2.19187243449825	5.59668508626556e-11
ENSRNOG00000002950	Down Regulation	-2.40264827254318	0.000204550359979429	Nodiff	-2.05369275071025	0.104575109984254	Down Regulation	-4.48017444615269	1.24609034573121e-10
ENSRNOG00000024245	Up Regulation	1.81337511666051	0.00020468213811402	Nodiff	-0.4446516478167	0.349713981246988	Up Regulation	1.34751119922762	0.00158559171606747
ENSRNOG00000021264	Down Regulation	-1.41916376043323	0.000204910946265666	Nodiff	0.0482571721898177	0.999817029401526	Down Regulation	-1.39731108327032	3.75961936477067e-08
ENSRNOG00000049689	Up Regulation	1.73686654204758	0.000205665109023865	Nodiff	-0.0302546178292542	0.988800773447257	Up Regulation	1.68192130655839	8.77638625619324e-06
ENSRNOG00000017703	Down Regulation	-2.56597058575773	0.000206083355970979	Nodiff	-2.82184771077505	0.170988892072112	Down Regulation	-5.40491664524441	6.40398698288108e-15
ENSRNOG00000020470	Down Regulation	-1.48123958737954	0.000206396358912553	Nodiff	-0.605255788279962	0.0781734424824726	Down Regulation	-2.1085000744542	4.67604726166384e-08
ENSRNOG00000014835	Down Regulation	-2.51478326170283	0.000206471228682713	Nodiff	-1.95356269810486	0.157207746178576	Down Regulation	-4.48632686669763	1.21183215112037e-10
ENSRNOG00000012634	Up Regulation	1.4176795824884	0.000208534888344406	Nodiff	-0.536792803257769	0.103812767791164	Nodiff	0.858879487221793	0.00104632522832146
ENSRNOG00000042426	Down Regulation	-1.74306127202033	0.00020925890926578	Nodiff	-0.718155818230779	0.286568238730718	Down Regulation	-2.48632199164611	1.19154120979965e-11
ENSRNOG00000020918	Down Regulation	-1.46885533101765	0.000210327879559149	Nodiff	-0.972965012184878	0.0349473433553383	Down Regulation	-2.46173807933266	3.81401269170325e-11
ENSRNOG00000003954	Down Regulation	-2.70147928456025	0.000210576907073308	Nodiff	-1.46453847843873	0.0814929578411929	Down Regulation	-4.18731021475601	1.7612540131211e-07
ENSRNOG00000014227	Down Regulation	-2.12955067575489	0.000210631475851967	Nodiff	-2.30952485298259	0.231947924335972	Down Regulation	-4.45076754138416	4.93157561915253e-23
ENSRNOG00000013967	Down Regulation	-2.45572323833619	0.000210787410126486	Nodiff	-2.01064071926566	0.256241819167925	Down Regulation	-4.48427188838928	6.4116753506334e-14
ENSRNOG00000008427	Down Regulation	-1.43086934102001	0.000211405148118592	Nodiff	-0.646721843494609	0.0831030961553864	Down Regulation	-2.10078423066613	1.59124371082646e-13
ENSRNOG00000028996	Up Regulation	2.99655099852883	0.000212314818461989	Down Regulation	-1.9011890043965	0.0262804565723951	Nodiff	1.06837468042995	0.378464517434607
ENSRNOG00000011947	Down Regulation	-2.21494434406736	0.000212599351065207	Nodiff	-2.58841579400748	0.106407162535624	Down Regulation	-4.82387959773692	7.32256432505337e-17
ENSRNOG00000011151	Up Regulation	1.42746074841768	0.000212910327945232	Nodiff	-0.0803478791788422	0.890012389987468	Up Regulation	1.32351268473666	0.00351278410457979
ENSRNOG00000064205	Up Regulation	2.33446866922867	0.000212967846753806	Down Regulation	-1.86116172396478	0.00365092014463889	Nodiff	0.464591222932689	0.647391925200244
ENSRNOG00000007490	Down Regulation	-2.1621731061185	0.000213178485185342	Nodiff	0.801219952381376	0.346806067312469	Down Regulation	-1.38547952575258	0.00376896715004049
ENSRNOG00000023712	Up Regulation	3.44472603033133	0.000213263093903055	Nodiff	0.179551470058302	0.804421908677395	Up Regulation	3.60692045872189	0.000626484575635117
ENSRNOG00000004275	Up Regulation	3.16394888313762	0.000213829433421856	Nodiff	-0.748608228001446	0.214919689614645	Up Regulation	2.39123690569689	1.51510976449879e-06
ENSRNOG00000058007	Down Regulation	-1.51062533390321	0.000214544859875585	Nodiff	-0.310708553606303	0.493451708364305	Down Regulation	-1.84592513538119	1.15639873456044e-07
ENSRNOG00000016483	Up Regulation	1.51054637181624	0.000215291459799237	Nodiff	-0.425614576837443	0.247410417291328	Up Regulation	1.06314178162173	0.00672665256115556
ENSRNOG00000048166	Down Regulation	-1.5584018723294	0.000215370104090738	Nodiff	-0.284936005369118	0.532118992436671	Down Regulation	-1.87428212069048	2.91518869641346e-05
ENSRNOG00000017403	Down Regulation	-1.96731169478372	0.000216249472891956	Down Regulation	-1.209253385072	0.0395480039174687	Down Regulation	-3.20147377897302	1.95942175861888e-08
ENSRNOG00000002540	Down Regulation	-2.01801749982335	0.000216827229354612	Nodiff	-3.63582004584492	0.0961350854860708	Down Regulation	-5.67248639973946	5.8200287195666e-28
ENSRNOG00000013970	Down Regulation	-2.28841703332705	0.000217848664423274	Nodiff	-1.03412191623436	0.240568737845877	Down Regulation	-3.3443500452023	3.50224680204201e-08
ENSRNOG00000016037	Down Regulation	-2.66855529746588	0.000218005133224149	Nodiff	-0.773550445147809	0.436800731511444	Down Regulation	-3.46263585313128	1.93495847665805e-07
ENSRNOG00000023334	Down Regulation	-1.79643307891238	0.000219500728920503	Nodiff	-2.11611497729706	0.138836263799273	Down Regulation	-3.9337516777639	1.90496544626565e-45
ENSRNOG00000017897	Down Regulation	-2.80638650098082	0.000219631062027574	Nodiff	-0.876709117106753	0.0436276635628779	Down Regulation	-3.70511299121372	8.29653718248226e-06
ENSRNOG00000007214	Down Regulation	-1.5510509779689	0.000221388765058009	Nodiff	-0.541512622396318	0.164694108141366	Down Regulation	-2.11772994834794	1.52679272468648e-11
ENSRNOG00000012748	Down Regulation	-1.56440444778586	0.000221858317815919	Nodiff	-0.518581015573224	0.385550568546731	Down Regulation	-2.10888602463216	3.51293862874047e-10
ENSRNOG00000004440	Down Regulation	-2.07334560150771	0.000221882797996372	Nodiff	-0.666773097116727	0.485502983229041	Down Regulation	-2.76558666645187	3.61905362723735e-06
ENSRNOG00000008736	Down Regulation	-2.09488792427619	0.000222051763929087	Nodiff	-2.19437256309323	0.198225050421262	Down Regulation	-4.30893065470329	2.99767116000911e-24
ENSRNOG00000022144	Down Regulation	-1.63439636431073	0.000223740778711895	Nodiff	0.0608330605292524	0.971487492111161	Down Regulation	-1.60152945583759	8.74799325151861e-06
ENSRNOG00000049470	Down Regulation	-2.07299826887104	0.000223995715347935	Nodiff	-1.9681294273949	0.211088472234084	Down Regulation	-4.05956898684239	2.36652896476203e-14
ENSRNOG00000020332	Down Regulation	-2.17730723466314	0.000224089573227882	Down Regulation	-2.67850334900728	0.0451250324953078	Down Regulation	-4.88244477237484	3.18754229412017e-10
ENSRNOG00000046261	Down Regulation	-2.68183014647837	0.000224432705470788	Nodiff	-1.03095539808234	0.376445371778349	Down Regulation	-3.73624346215689	6.85524832457723e-08
ENSRNOG00000046566	Up Regulation	1.4399007657328	0.000224676326820761	Nodiff	0.119229873537341	0.619494647670691	Up Regulation	1.53560483498863	2.17591231322763e-08
ENSRNOG00000017212	Down Regulation	-1.47889933642311	0.000224775880994462	Nodiff	0.666626742170723	0.196619648597413	Nodiff	-0.837333797390952	0.0010694431746672
ENSRNOG00000049495	Up Regulation	3.5055384421441	0.000225032856262075	Nodiff	-0.883926969213799	0.209549580775578	Up Regulation	2.59162698699914	0.000669228120076091
ENSRNOG00000046021	Up Regulation	1.39479671808614	0.000225269728041431	Nodiff	-0.139257277158443	0.738201105650051	Up Regulation	1.23195304899022	1.24008090466019e-06
ENSRNOG00000015591	Down Regulation	-1.86207550985165	0.000225619266068237	Nodiff	-0.636931724188585	0.225597015561345	Down Regulation	-2.52313692131462	7.23498354903876e-08
ENSRNOG00000001728	Down Regulation	-1.42424450657709	0.000225736818367362	Up Regulation	1.3993159071584	0.000211997054168694	Nodiff	-0.0510864310427298	0.903857730624303
ENSRNOG00000003084	Down Regulation	-1.40996605974366	0.000226637732790175	Nodiff	-0.158353870206302	0.522131963869152	Down Regulation	-1.5942122494573	9.44182921302543e-09
ENSRNOG00000010592	Up Regulation	1.41640333433468	0.000226652155191866	Nodiff	-0.212589879777392	0.541638784170314	Up Regulation	1.18268659161863	3.30635965387277e-05
ENSRNOG00000014776	Down Regulation	-2.44274366797321	0.000226799876921599	Nodiff	-2.51159439407388	0.0698458554935804	Down Regulation	-4.97037108480571	4.72476060987696e-12
ENSRNOG00000016496	Down Regulation	-2.95619386425029	0.00022762161239749	Nodiff	-1.36482263313542	0.302100073626833	Down Regulation	-4.34617544369187	8.89920059267462e-08
ENSRNOG00000024365	Down Regulation	-3.28047960506115	0.000228571408550472	Nodiff	-1.46275009518621	0.225078992298196	Down Regulation	-4.77131627782791	4.95539370471137e-07
ENSRNOG00000013948	Down Regulation	-1.48636645199738	0.000229024209625441	Nodiff	-1.34571527689643	0.0713140889810281	Down Regulation	-2.85684728838729	2.61355371017411e-19
ENSRNOG00000000869	Down Regulation	-1.57206730410055	0.000229664314459545	Nodiff	-0.872385457077373	0.0192133455780364	Down Regulation	-2.46583674909361	3.9249824945383e-08
ENSRNOG00000031896	Down Regulation	-1.40051845835553	0.000230079530322543	Nodiff	-0.30118268101759	0.280843045047834	Down Regulation	-1.72735576603319	7.95948587768396e-12
ENSRNOG00000052017	Up Regulation	Inf	0.000230211141673111	Nodiff	-2.43528568170174	0.090063225131857	Nodiff	Inf	0.272350523832172
ENSRNOG00000048723	Down Regulation	-2.05978346323915	0.000230864836558926	Nodiff	-1.26716793151656	0.11594588214212	Down Regulation	-3.35107149612213	2.5027398099391e-09
ENSRNOG00000004063	Down Regulation	-1.52123653747459	0.000231202983158733	Nodiff	-1.40418145957774	0.0861377299725824	Down Regulation	-2.94151565091434	1.46888876648814e-24
ENSRNOG00000012556	Up Regulation	2.08361293345267	0.000231266718370955	Down Regulation	-1.28307280374156	0.00501867149228828	Nodiff	0.790918994020578	0.44492383597545
ENSRNOG00000018949	Up Regulation	1.73377299173272	0.000231873904634639	Nodiff	0.549676299567736	0.0823584636789911	Up Regulation	2.25921795709457	6.69436961772485e-12
ENSRNOG00000018110	Down Regulation	-1.66409767216516	0.00023352295189189	Down Regulation	-1.0088392691747	0.0132231638734151	Down Regulation	-2.69655283765772	2.68198329666229e-08
ENSRNOG00000003716	Down Regulation	-2.30309330098831	0.000234568713696379	Nodiff	-3.41197883270924	0.13348925571177	Down Regulation	-5.73981657645521	2.26752375558126e-18
ENSRNOG00000020247	Up Regulation	1.87705426664482	0.000234570907246231	Nodiff	0.117429397249172	0.553206189890666	Up Regulation	1.96600069737223	4.64549240333038e-14
ENSRNOG00000026065	Up Regulation	1.56960627057869	0.000235087275334988	Nodiff	0.224292703153886	0.347649785204548	Up Regulation	1.76883378190266	1.96936050923828e-11
ENSRNOG00000011688	Down Regulation	-3.48198593875038	0.000235520148480896	Nodiff	0.724187787999059	0.811819426013102	Down Regulation	-2.78720962225422	0.000963015368897949
ENSRNOG00000009822	Down Regulation	-2.22390205729799	0.000235608700778168	Nodiff	-2.95041566584171	0.126228521395656	Down Regulation	-5.19382468619869	1.63207404505443e-21
ENSRNOG00000002014	Down Regulation	-2.42358657798348	0.000236029506919165	Nodiff	-1.19411962877219	0.248558717980388	Down Regulation	-3.6410850901322	2.26441723205475e-08
ENSRNOG00000012779	Down Regulation	-4.16486995262851	0.000236830255816106	Nodiff	-2.80877287246596	0.142095113259457	Down Regulation	-6.98882838718319	4.58687810914808e-08
ENSRNOG00000018414	Down Regulation	-2.16712117374135	0.000237706482220995	Nodiff	-2.32589296870583	0.165283063437861	Down Regulation	-4.51202873869455	9.53499564779204e-20
ENSRNOG00000016377	Down Regulation	-3.12093912977318	0.00023877525892806	Nodiff	-1.88420498149973	0.135874557317805	Down Regulation	-5.02639319607273	9.04774829488063e-08
ENSRNOG00000066773	Down Regulation	-2.40693062518706	0.000238903349639559	Nodiff	-1.38265281194906	0.171384478138093	Down Regulation	-3.81130256140734	8.01251250834289e-09
ENSRNOG00000013747	Down Regulation	-2.14194169245276	0.000240666413635077	Nodiff	-1.93169245145499	0.121450732365854	Down Regulation	-4.0953687472483	3.90187317624913e-13
ENSRNOG00000000632	Down Regulation	-3.60610635107556	0.000241443985945998	Nodiff	-0.857866039038377	0.463277237602219	Down Regulation	-4.48747319285565	5.07700249298812e-06
ENSRNOG00000032703	Down Regulation	-1.52851631591271	0.000241803045950598	Nodiff	-0.882691035930022	0.148247702027705	Down Regulation	-2.43527472008872	1.13152891834346e-13
ENSRNOG00000009594	Down Regulation	-2.00902702238341	0.000242101978579872	Nodiff	-0.663144881749512	0.414859888415231	Down Regulation	-2.69501023100685	5.50984801030647e-08
ENSRNOG00000042094	Down Regulation	-1.55092851889608	0.000242826977792133	Nodiff	-0.379559074143384	0.220495364982306	Down Regulation	-1.95536872398821	1.24074242444793e-06
ENSRNOG00000024426	Up Regulation	1.45444072104438	0.000243786642291231	Nodiff	-0.369342152364896	0.297060868104255	Up Regulation	1.06262136117098	0.00024864747889436
ENSRNOG00000003802	Down Regulation	-3.26239794237082	0.000246525317324194	Nodiff	-1.09997452521184	0.321977709759229	Down Regulation	-4.38901044580511	2.09700473716905e-06
ENSRNOG00000061595	Down Regulation	-2.57105754353595	0.000247003022716234	Nodiff	-6.60766967468983	0.0856688649397625	Down Regulation	-9.20609413672341	2.19992486384048e-21
ENSRNOG00000021945	Up Regulation	1.67765918818819	0.000247013787350053	Nodiff	0.0500821204103606	0.811578433819241	Up Regulation	1.70588322822496	2.64175886100552e-07
ENSRNOG00000020097	Up Regulation	1.72269481532267	0.000247905312453199	Nodiff	-0.426563388537981	0.329347476938568	Up Regulation	1.27634758202133	0.0114846690181908
ENSRNOG00000018509	Down Regulation	-2.07626517095057	0.000248045654200524	Nodiff	-2.12161751615615	0.157955580891589	Down Regulation	-4.21610918579885	9.1126496914761e-20
ENSRNOG00000010966	Down Regulation	-1.39888556897545	0.000248405619523382	Nodiff	-0.699447854269201	0.0965209855490666	Down Regulation	-2.12237486533448	1.70538953958357e-17
ENSRNOG00000065301	Down Regulation	-1.49516499743893	0.000248799637894278	Nodiff	-0.399042065331051	0.204503940943808	Down Regulation	-1.91969731160207	5.30931690766078e-07
ENSRNOG00000058308	Up Regulation	1.72219081471413	0.000250586354712045	Nodiff	0.0748004013921649	0.658406538719747	Up Regulation	1.77138137791034	1.05509293337891e-10
ENSRNOG00000017250	Down Regulation	-1.39829203457842	0.000251134735678996	Nodiff	-0.0295774389589998	0.78984546130108	Down Regulation	-1.45535652940229	1.16510666928506e-07
ENSRNOG00000004013	Up Regulation	1.472912741788	0.000252297050427472	Nodiff	0.0504475164244159	0.750890678516848	Up Regulation	1.49828802572623	1.24057648784319e-07
ENSRNOG00000003469	Up Regulation	1.39279295435372	0.000253142146873877	Nodiff	-0.0438827449141384	0.95771804636139	Up Regulation	1.32773358739639	4.50586278573192e-07
ENSRNOG00000039284	Down Regulation	-1.88301237892133	0.000255711865148344	Nodiff	0.0348320731829736	0.987611015248999	Down Regulation	-1.88061779776214	0.000471721300712222
ENSRNOG00000010128	Up Regulation	2.46018409010974	0.000257713812029019	Down Regulation	-2.87117831113196	7.14633987566807e-05	Nodiff	-0.421979436389467	0.517594959847178
ENSRNOG00000010971	Down Regulation	-1.42225515546274	0.000258129242034401	Nodiff	-0.641185269955543	0.126112832071134	Down Regulation	-2.08643487053312	2.37939655399004e-16
ENSRNOG00000004461	Up Regulation	1.91528768822544	0.000258403067476143	Nodiff	-0.483807467854354	0.358143907800538	Up Regulation	1.40706780235593	0.0032103368706268
ENSRNOG00000056038	Down Regulation	-1.43560892291144	0.000258525286590362	Nodiff	-0.820442457485088	0.0291334897421928	Down Regulation	-2.27734273504845	1.0095356816066e-08
ENSRNOG00000015941	Down Regulation	-1.74626754970414	0.000259686054599323	Nodiff	-0.720894795188747	0.089304361688244	Down Regulation	-2.4902134872367	3.18228738520457e-07
ENSRNOG00000005574	Down Regulation	-1.69938567093942	0.00026123512726659	Nodiff	-0.244113355493355	0.754393762489421	Down Regulation	-1.96932402867019	1.34049760957984e-06
ENSRNOG00000043077	Down Regulation	-1.47968232556216	0.000263152265849472	Nodiff	0.661821154954399	0.0966374866717181	Nodiff	-0.844742179167198	0.00367525295550248
ENSRNOG00000046858	Up Regulation	1.79871194546664	0.000264336110704458	Nodiff	-0.436955527299048	0.264890956458493	Up Regulation	1.33775738184822	2.4401429164223e-07
ENSRNOG00000030475	Up Regulation	2.33438133164079	0.000264771939811467	Nodiff	-0.994044957358027	0.0567996977538933	Up Regulation	1.31979938838467	0.000902631911978388
ENSRNOG00000012331	Down Regulation	-1.95535400938751	0.000264828292393988	Nodiff	-1.55049582219934	0.117140473917854	Down Regulation	-3.52809310604189	2.25678839266348e-12
ENSRNOG00000047406	Up Regulation	1.59403899149784	0.000265390318035571	Nodiff	0.0393280890412024	0.818502285118207	Up Regulation	1.60480290106159	1.49087265527939e-06
ENSRNOG00000006800	Up Regulation	1.41292712054045	0.000265949889695662	Nodiff	-0.00684575136198255	0.935704574780845	Up Regulation	1.38449942017703	3.47595241334272e-07
ENSRNOG00000015774	Down Regulation	-1.5139312037987	0.000266347516904397	Nodiff	-0.0533762351003776	0.790029687609613	Down Regulation	-1.58748678737854	1.19739617338582e-07
ENSRNOG00000001148	Down Regulation	-1.38790667886719	0.000267021201747792	Nodiff	-0.403570720092258	0.22292292585194	Down Regulation	-1.81748948478918	1.51844294961915e-13
ENSRNOG00000004207	Up Regulation	1.6449569978446	0.00026869655795066	Nodiff	0.0946948031960147	0.61171493034259	Up Regulation	1.71351391860141	1.09853461279178e-10
ENSRNOG00000025811	Down Regulation	-1.4246696617803	0.000270000139421942	Nodiff	-0.413199876558455	0.18246298873824	Down Regulation	-1.86176774671078	7.95770561982362e-06
ENSRNOG00000006995	Down Regulation	-1.35934379736664	0.000271961173315114	Nodiff	-0.735174993526065	0.0141864412289419	Down Regulation	-2.11795433911588	2.01357624654975e-08
ENSRNOG00000031398	Up Regulation	4.36651796016163	0.000273269499481484	Down Regulation	-2.08307596868848	0.023548642284922	Nodiff	2.27697898422231	0.130730411970139
ENSRNOG00000020325	Down Regulation	-1.8518012344974	0.000274189286293573	Nodiff	0.398585526451356	0.479235135175203	Down Regulation	-1.47840609340411	0.000273829957922062
ENSRNOG00000010106	Up Regulation	1.40915469243381	0.000274915785628978	Nodiff	0.242613659933988	0.41355170145166	Up Regulation	1.62826286134518	0.000146101600566494
ENSRNOG00000024852	Up Regulation	1.33306667584858	0.000275290684005275	Nodiff	-0.270334899576321	0.391345189295841	Up Regulation	1.03929893023365	1.67668138452502e-05
ENSRNOG00000014135	Up Regulation	1.37468835918555	0.00027542974476676	Nodiff	0.470274834859233	0.0748285671844787	Up Regulation	1.82005241664173	6.97113720971611e-13
ENSRNOG00000011841	Up Regulation	1.79668008344935	0.000275845743788502	Nodiff	0.156803280522594	0.485333017872794	Up Regulation	1.92819750482494	5.88371942192905e-14
ENSRNOG00000001066	Down Regulation	-2.4144986473797	0.000276901212211396	Nodiff	-2.2670689279485	0.0708322231888493	Down Regulation	-4.68932624035322	2.2608843604326e-09
ENSRNOG00000019374	Down Regulation	-1.41366339629304	0.000277787516386625	Nodiff	-0.666679562619535	0.0782077088569425	Down Regulation	-2.1038962405026	5.90983829279561e-16
ENSRNOG00000005568	Up Regulation	1.3504702521673	0.000278722229741593	Nodiff	-0.0823826060704195	0.85425381105154	Up Regulation	1.24492195602704	6.20763385173858e-07
ENSRNOG00000025302	Down Regulation	-3.43241138868901	0.000280263763193867	Nodiff	-0.285410193133795	0.70356837100699	Down Regulation	-3.74651174638001	4.7983914099516e-05
ENSRNOG00000013415	Down Regulation	-1.69141592369244	0.000282834457225618	Nodiff	-1.26161344997344	0.132743168351229	Down Regulation	-2.97358151633535	8.32311059412655e-16
ENSRNOG00000010381	Down Regulation	-1.39459941598824	0.000283853007976139	Nodiff	-0.245655481743803	0.349204892685858	Down Regulation	-1.66422527754251	1.4659829813086e-10
ENSRNOG00000000961	Up Regulation	1.45065143517519	0.000284821582685956	Nodiff	0.284878148315597	0.327709712851381	Up Regulation	1.70896845537748	2.8121950260554e-09
ENSRNOG00000020486	Down Regulation	-2.07536434472915	0.0002851578936261	Nodiff	-0.69715334027919	0.32606111051187	Down Regulation	-2.79252968834528	1.04093748393226e-07
ENSRNOG00000009700	Up Regulation	1.37557177209381	0.000286006441806315	Nodiff	0.545431362828927	0.03730601364761	Up Regulation	1.8950393378751	6.43105055805535e-14
ENSRNOG00000057458	Down Regulation	-3.07344023329107	0.000288137654598598	Nodiff	-1.1596130578642	0.333245411485958	Down Regulation	-4.25405223113804	1.01893401037629e-06
ENSRNOG00000019202	Down Regulation	-1.53486736788388	0.000289346845820767	Nodiff	-0.652577921761724	0.183448093708155	Down Regulation	-2.21383370427392	1.43098190238992e-10
ENSRNOG00000043167	Down Regulation	-1.48297075992422	0.000289544426008827	Nodiff	-0.690021860631512	0.0733998034791059	Down Regulation	-2.19781989104956	6.44587063114008e-13
ENSRNOG00000009331	Down Regulation	-2.58531761163175	0.000290105582781551	Nodiff	-2.15932777187446	0.187468677119517	Down Regulation	-4.76588726297714	6.7125678138532e-11
ENSRNOG00000026407	Up Regulation	1.43511706186879	0.000290572639811928	Nodiff	0.0145835150832286	0.898716056022723	Up Regulation	1.42490877382874	5.38345761931964e-07
ENSRNOG00000046390	Up Regulation	1.65524772606925	0.000291363486192715	Nodiff	-0.324069460797358	0.36551781823539	Up Regulation	1.31009307747317	1.1631272362702e-06
ENSRNOG00000006324	Down Regulation	-1.61288336246617	0.000294855871906931	Nodiff	-0.415701859886332	0.439908940168777	Down Regulation	-2.04941435160838	1.21779562098504e-10
ENSRNOG00000014562	Down Regulation	-1.37674507109652	0.00029522893986065	Nodiff	-0.22763286285297	0.38708019105318	Down Regulation	-1.62892854694877	3.1490511503536e-11
ENSRNOG00000046280	Up Regulation	1.83517788999836	0.00029534772934934	Nodiff	-0.0857033105622989	0.953912062660928	Up Regulation	1.72273174910453	2.5163805484504e-10
ENSRNOG00000011781	Down Regulation	-2.33235849319722	0.000295629261543547	Nodiff	-1.52695554241301	0.205476114790589	Down Regulation	-3.88184077152717	3.5371048698092e-10
ENSRNOG00000016733	Down Regulation	-1.44074357359373	0.000295816430792761	Down Regulation	-1.39009230294743	0.0106534642076238	Down Regulation	-2.85219650328627	7.04893518556852e-24
ENSRNOG00000056069	Down Regulation	-3.21234305463367	0.000296071787070435	Nodiff	-0.8930133983011	0.206674251281455	Down Regulation	-4.13034536444201	7.47793422791688e-06
ENSRNOG00000064880	Down Regulation	-2.13132006723722	0.000297130723129705	Nodiff	-0.743914078726457	0.308709154483261	Down Regulation	-2.89530725547874	7.48444749504827e-08
ENSRNOG00000057616	Up Regulation	2.23129471371222	0.000297328348087262	Down Regulation	-1.50645826558885	0.0191992202930771	Nodiff	0.705548696925932	0.353573811072811
ENSRNOG00000016724	Up Regulation	1.35166364927175	0.000297660358423829	Nodiff	0.315010890207668	0.203996126163396	Up Regulation	1.64262802550608	3.24851161774896e-11
ENSRNOG00000005705	Up Regulation	2.24516098902759	0.000298744232178406	Down Regulation	-1.6051417853177	0.00505271598084248	Nodiff	0.620717093056023	0.120867148139198
ENSRNOG00000009260	Down Regulation	-2.45804471036561	0.000300318871456239	Nodiff	-1.86869276222369	0.279409553587328	Down Regulation	-4.35102354026284	5.17907584948636e-12
ENSRNOG00000062590	Up Regulation	1.81572564729225	0.000300416833116056	Nodiff	-0.0477881838762413	0.947149864329208	Up Regulation	1.74017668656097	5.60164906532647e-09
ENSRNOG00000018716	Down Regulation	-1.87542145813543	0.000301094628962662	Nodiff	-1.0931307677562	0.203397243883156	Down Regulation	-2.9920033091176	9.27708724651207e-12
ENSRNOG00000000459	Down Regulation	-1.77207888208035	0.000302088895889722	Nodiff	-1.88843802119483	0.160438381133994	Down Regulation	-3.68503106254502	5.97085984677715e-27
ENSRNOG00000015921	Down Regulation	-2.04550274156976	0.00030220260164845	Nodiff	-0.980022412411693	0.0890660582750076	Down Regulation	-3.05351433348926	3.3159459630514e-07
ENSRNOG00000003198	Up Regulation	1.43018636036625	0.000303290206956885	Nodiff	0.353259709914724	0.153908525535081	Up Regulation	1.75683517047214	1.56477985908726e-12
ENSRNOG00000026143	Down Regulation	-2.93410215153528	0.000305729254878452	Nodiff	-0.457482041111642	0.606351053317511	Down Regulation	-3.41737798356571	8.66446993303876e-06
ENSRNOG00000013813	Down Regulation	-1.5616768648889	0.000305975884625964	Nodiff	-0.672582193210207	0.143284958221851	Down Regulation	-2.26234253100718	3.52468589141214e-11
ENSRNOG00000020489	Up Regulation	1.40648543940142	0.000309086625313336	Nodiff	0.206557914691068	0.595648536457908	Up Regulation	1.59354422634388	0.00055541610728838
ENSRNOG00000022267	Up Regulation	1.88734591914722	0.000309341707754933	Nodiff	-0.722945242963591	0.09008642011411	Up Regulation	1.14514092090787	0.000284073553562336
ENSRNOG00000019299	Down Regulation	-1.41369673003704	0.000309520802950288	Nodiff	-0.578388458595048	0.058053307761665	Down Regulation	-2.01654488477968	9.20266622081242e-14
ENSRNOG00000006003	Up Regulation	1.35737099623941	0.000310155905828643	Nodiff	0.390875826740776	0.129611412975931	Up Regulation	1.72013114538436	6.10019253822134e-12
ENSRNOG00000042747	Down Regulation	-1.94339409463585	0.000310892959160127	Nodiff	0.00623826509419869	0.849846745283541	Down Regulation	-1.96008365223714	2.26198602706957e-05
ENSRNOG00000002396	Down Regulation	-3.84445153893689	0.000311010584121349	Nodiff	-4.78287343477213	0.184126924631043	Down Regulation	-8.65786557538645	8.89136703259094e-10
ENSRNOG00000010296	Down Regulation	-2.77153711200169	0.00031163811205826	Nodiff	-2.07522376420558	0.218807620818563	Down Regulation	-4.86611863069947	9.90607671203282e-10
ENSRNOG00000007090	Up Regulation	1.39572404118566	0.000312496057365689	Nodiff	0.128214309022217	0.674078055048499	Up Regulation	1.50078804786573	0.00141295546368273
ENSRNOG00000032778	Down Regulation	-3.2543373766805	0.000313836796788502	Nodiff	-0.25403305192111	0.575495387721983	Down Regulation	-3.53342462007529	6.24380743060094e-05
ENSRNOG00000017105	Up Regulation	1.475677383866	0.000314298388829185	Nodiff	-0.976135987518243	0.00784692722343421	Nodiff	0.476258596763283	0.151640845104091
ENSRNOG00000019955	Up Regulation	1.38165107157839	0.000317455536466478	Nodiff	0.0870033178252996	0.678490089298134	Up Regulation	1.44324018034498	4.28754860495918e-08
ENSRNOG00000069640	Up Regulation	2.6173739982675	0.000317760212019303	Nodiff	-0.235800906061103	0.727742903218727	Up Regulation	2.35533356468426	3.29913677085038e-13
ENSRNOG00000004489	Down Regulation	-1.48889899352805	0.000319892837143563	Nodiff	-0.423132770934207	0.33349564015164	Down Regulation	-1.93903736339898	5.88372049137504e-09
ENSRNOG00000039530	Up Regulation	2.04536868004746	0.000320520941231302	Nodiff	0.28585698236942	0.258388435107252	Up Regulation	2.30222588354262	7.87334106220465e-16
ENSRNOG00000007440	Up Regulation	1.32277689845844	0.000320606718585184	Nodiff	-0.0261288209060769	0.992586681983512	Up Regulation	1.27401169508973	2.52511640060636e-07
ENSRNOG00000039388	Up Regulation	2.04201172415783	0.0003206966827194	Nodiff	0.0348688888293755	0.898742481291654	Up Regulation	2.05794640901463	0.000767039658597746
ENSRNOG00000017693	Down Regulation	-2.7057005275736	0.000320707726152503	Nodiff	-1.60319480970983	0.192610404957264	Down Regulation	-4.33153990060391	3.11617506093242e-08
ENSRNOG00000020644	Up Regulation	1.92186500981339	0.000321445828557369	Nodiff	0.00653149432654551	0.823537129858241	Up Regulation	1.90206752303637	1.21319656686293e-14
ENSRNOG00000017354	Down Regulation	-1.37421575852471	0.000321697589620885	Nodiff	0.013393856846464	0.937602233315177	Down Regulation	-1.38650034620689	9.20716684179338e-08
ENSRNOG00000061359	Down Regulation	-1.92025514016682	0.000322495443054424	Nodiff	-0.606685512555306	0.434284184825542	Down Regulation	-2.55307395147414	1.01084908017008e-07
ENSRNOG00000051986	Down Regulation	-2.06456818551822	0.000324270118640702	Nodiff	-1.54051500941347	0.0704726591223338	Down Regulation	-3.62601206341931	1.27290230418498e-09
ENSRNOG00000070689	Down Regulation	-2.65170879540879	0.000325916551035908	Nodiff	-0.71155065347735	0.623806278109685	Down Regulation	-3.39101929527636	2.29766521393077e-06
ENSRNOG00000014574	Down Regulation	-1.42784702457778	0.000328644752619283	Down Regulation	-1.20401683048767	0.0237422884087061	Down Regulation	-2.6537906386631	2.36456213357788e-12
ENSRNOG00000032576	Up Regulation	1.82585295265423	0.000329358663431001	Nodiff	0.0935534344299641	0.63078243667802	Up Regulation	1.89319357233814	4.95059538964957e-13
ENSRNOG00000001854	Up Regulation	1.40292848282268	0.000330139710638651	Nodiff	0.0290104228987886	0.798973289134188	Up Regulation	1.4066323737351	1.79305731522017e-07
ENSRNOG00000005515	Up Regulation	1.43234716495534	0.000330444038898119	Nodiff	-0.110025940791016	0.874301501081648	Up Regulation	1.29441081520211	3.4242041873873e-06
ENSRNOG00000037428	Up Regulation	1.38970931987076	0.000330513152610428	Nodiff	0.261827706492446	0.30246848377622	Up Regulation	1.6252442573743	7.56986016294752e-10
ENSRNOG00000013663	Down Regulation	-2.24278013291929	0.000330822571226144	Nodiff	-1.33251874066427	0.232045583696218	Down Regulation	-3.59733269967761	6.02507510862927e-10
ENSRNOG00000056558	Up Regulation	1.71547916864438	0.000331922043271825	Nodiff	0.194226840290517	0.394620899080569	Up Regulation	1.88531662919893	1.20132137337623e-12
ENSRNOG00000001859	Down Regulation	-1.99230059740854	0.00033290183666712	Nodiff	-0.745599517723512	0.365204708659944	Down Regulation	-2.76149919107147	1.01666687222165e-09
ENSRNOG00000003748	Down Regulation	-2.54966638936434	0.000333327549212813	Nodiff	-3.78207453160398	0.128704605711319	Down Regulation	-6.34848744798644	5.82426711132061e-16
ENSRNOG00000009401	Down Regulation	-1.70739636844378	0.0003348176669919	Nodiff	-0.930977438326952	0.200256923488047	Down Regulation	-2.66401343849772	6.46050985871134e-11
ENSRNOG00000046452	Down Regulation	-2.8948360092805	0.000335605494813705	Nodiff	-2.75067455289059	0.225488769724093	Down Regulation	-5.66156870236052	2.73123225716788e-11
ENSRNOG00000002278	Down Regulation	-1.73773436729195	0.000337917200076134	Nodiff	-0.976501024937504	0.131111964123265	Down Regulation	-2.73758674211003	1.00633694682974e-09
ENSRNOG00000026898	Up Regulation	1.8119081338044	0.000338432249132138	Nodiff	-0.075474305205875	0.887802650824158	Up Regulation	1.71696569760287	0.000101812012341514
ENSRNOG00000018971	Down Regulation	-1.47035825793868	0.00033949462081719	Nodiff	-0.726386408950409	0.165219139207653	Down Regulation	-2.21545919824884	3.5570695365985e-15
ENSRNOG00000026235	Down Regulation	-4.08868359977976	0.000341057004428711	Nodiff	-5.83552484743684	0.0737230304696403	Down Regulation	-9.95385311643719	1.9062621165095e-10
ENSRNOG00000059720	Up Regulation	1.5058748738998	0.00034430462475191	Nodiff	0.325728017540455	0.165904516374495	Up Regulation	1.80595134851031	1.42139908556534e-13
ENSRNOG00000002947	Down Regulation	-1.95235248164632	0.000344691329264022	Nodiff	1.58843174413631	0.162149485183122	Nodiff	-0.393909266664081	0.559842938246293
ENSRNOG00000002514	Down Regulation	-1.68876112297838	0.000346871296020462	Nodiff	-0.852392273772047	0.249578035909322	Down Regulation	-2.56276935003349	3.7132066768077e-14
ENSRNOG00000050137	Up Regulation	1.89150397786715	0.000348477115871951	Nodiff	0.0232521274984259	0.801562104725601	Up Regulation	1.88997024283158	1.36790027256719e-11
ENSRNOG00000013069	Down Regulation	-2.25139082174019	0.000348680679534111	Nodiff	-0.343487019926607	0.586564569913816	Down Regulation	-2.61712310977599	2.25450187922635e-05
ENSRNOG00000011592	Down Regulation	-1.38549462045793	0.000349764113884112	Nodiff	-0.470374602357326	0.252042877190829	Down Regulation	-1.88078172782975	5.89699628228472e-13
ENSRNOG00000004249	Down Regulation	-2.44394045555637	0.00035304623484353	Nodiff	-1.87809861880717	0.237345952934745	Down Regulation	-4.34142693805922	1.72890970185427e-11
ENSRNOG00000003805	Down Regulation	-1.36993908841343	0.000353176538122059	Nodiff	-0.487114572555863	0.105652414787186	Down Regulation	-1.88275044297099	1.57688184440741e-09
ENSRNOG00000008091	Down Regulation	-3.13329523826578	0.000354329720636019	Nodiff	-0.38943204422451	0.576252731902672	Down Regulation	-3.54917166536367	3.9715022700816e-05
ENSRNOG00000061857	Down Regulation	-2.71848680043732	0.000361218494395061	Nodiff	-0.463678882915166	0.489658818665248	Down Regulation	-3.21108522720666	4.81810131363777e-05
ENSRNOG00000014775	Up Regulation	2.19820915110889	0.000362281797894232	Nodiff	0.103279288887121	0.622824523861014	Up Regulation	2.2769270178025	1.32608111021978e-16
ENSRNOG00000033434	Down Regulation	-1.57583464787038	0.000363035102511627	Down Regulation	-1.6938631080432	0.0181858586756794	Down Regulation	-3.28993172831475	6.21447377001013e-17
ENSRNOG00000003218	Up Regulation	1.52434485274997	0.000364717957288094	Nodiff	-0.0184919382762947	0.937781423828307	Up Regulation	1.48144976209475	3.87442399351226e-06
ENSRNOG00000017854	Down Regulation	-2.50012034796952	0.000365443338894089	Nodiff	-1.30333898875463	0.142197065872982	Down Regulation	-3.82864619736215	2.12968005231231e-07
ENSRNOG00000046763	Down Regulation	-1.60505524632337	0.000366350770624472	Nodiff	0.268171160323413	0.602158176380292	Down Regulation	-1.36995781723681	0.000443660448726448
ENSRNOG00000057153	Down Regulation	-2.03557162753307	0.00036677871674317	Nodiff	-0.385243345709713	0.377847904893131	Down Regulation	-2.45056669347551	3.50583514723085e-05
ENSRNOG00000011654	Down Regulation	-1.79942607784321	0.000366800293515926	Nodiff	-0.233436217792098	0.548632635419565	Down Regulation	-2.06300268695272	0.000113068777767278
ENSRNOG00000001416	Up Regulation	1.72963170922904	0.000367290217211048	Nodiff	-0.109595474665026	0.832889845553328	Up Regulation	1.59905426853958	4.48319688693004e-10
ENSRNOG00000057703	Up Regulation	1.49942764773795	0.000367765037362748	Nodiff	1.25684028868114	0.0768887762017978	Up Regulation	2.72832110209607	0.00122564474757866
ENSRNOG00000012002	Down Regulation	-1.87912213092882	0.000367858876636531	Nodiff	-0.354996670667244	0.190686581613897	Down Regulation	-2.25924163719931	2.80390687552766e-05
ENSRNOG00000021560	Down Regulation	-2.45274480596352	0.000370160474897947	Nodiff	-1.84576354575268	0.168174918298136	Down Regulation	-4.32134799425243	1.69395078132891e-09
ENSRNOG00000004614	Up Regulation	1.63531942192236	0.000370590073954245	Nodiff	-0.425376391843973	0.351170006724122	Up Regulation	1.18252514726815	0.00177560767129196
ENSRNOG00000021086	Down Regulation	-1.42622894818877	0.000371297946324492	Nodiff	0.166324165029753	0.808562304281917	Down Regulation	-1.2865072172043	3.18008372750499e-05
ENSRNOG00000017712	Up Regulation	4.82330447043912	0.000372040949944692	Down Regulation	-3.35116863246182	0.00550563223817327	Up Regulation	1.44920430501584	0.0262824006640308
ENSRNOG00000015529	Down Regulation	-3.33545325454824	0.000372799671544264	Nodiff	-0.677602349669714	0.521272395585407	Down Regulation	-4.0335010987094	1.02151883519875e-05
ENSRNOG00000000457	Down Regulation	-1.90468775784096	0.000373048266427405	Nodiff	-2.06916855533411	0.14496886176012	Down Regulation	-3.99633135503601	9.23262182582202e-24
ENSRNOG00000047741	Down Regulation	-1.68741005368893	0.000377804153320499	Nodiff	-0.219933589988891	0.654265194948151	Down Regulation	-1.93282365327255	3.30826250112456e-06
ENSRNOG00000027502	Down Regulation	-1.52189013825783	0.000378428776709412	Nodiff	-0.667857605313218	0.226988303132953	Down Regulation	-2.2158494740186	4.5991133707321e-10
ENSRNOG00000066973	Down Regulation	-1.90371728154351	0.000378553207733266	Nodiff	-0.809732725281575	0.150139492643846	Down Regulation	-2.73631997691638	1.36513819786937e-07
ENSRNOG00000049676	Up Regulation	1.44518514847947	0.000380835848510928	Nodiff	-0.206954120711453	0.586986860786485	Up Regulation	1.21307294671121	8.27509170053009e-05
ENSRNOG00000019575	Up Regulation	1.3834903985136	0.000382711437595771	Nodiff	0.263898205212985	0.305120096072123	Up Regulation	1.62327604126584	1.34048993336092e-09
ENSRNOG00000005575	Down Regulation	-2.54214814709179	0.000383321190988871	Nodiff	-2.23842952016171	0.15584838464786	Down Regulation	-4.80165016705107	1.745064933026e-10
ENSRNOG00000013733	Down Regulation	-1.36764348401895	0.000384398589567112	Nodiff	0.0110861384083186	0.88122704511674	Down Regulation	-1.38057500466633	6.31235972640185e-08
ENSRNOG00000007062	Down Regulation	-2.19720298510857	0.000384505508756343	Nodiff	-1.29954430714492	0.154914301584445	Down Regulation	-3.51803281103991	9.40621007912538e-09
ENSRNOG00000028930	Down Regulation	-2.29310733552465	0.000386074715613876	Nodiff	-0.908715014502427	0.13749063191833	Down Regulation	-3.22479388039707	2.23817800400177e-06
ENSRNOG00000024954	Up Regulation	1.80462111423475	0.000386127736401426	Nodiff	-0.0318048216625726	0.984816251414883	Up Regulation	1.75070343947185	0.00222740193707077
ENSRNOG00000012749	Down Regulation	-2.86850509523731	0.000386675614340578	Nodiff	-2.77171958922337	0.181710333412349	Down Regulation	-5.6620504896704	8.72496247064495e-11
ENSRNOG00000010853	Up Regulation	2.34203187952261	0.000388361303978947	Nodiff	0.0608148586866039	0.734301526776108	Up Regulation	2.37913141414931	7.7681380752834e-12
ENSRNOG00000030689	Down Regulation	-3.89103149388713	0.000389680636148259	Nodiff	-2.52101975687215	0.127637559577736	Down Regulation	-6.42616446391608	2.08095236328545e-07
ENSRNOG00000019264	Down Regulation	-1.44289228717188	0.000392804776579846	Nodiff	-0.840446088817343	0.160060890258484	Down Regulation	-2.30574010257574	8.16078841771629e-17
ENSRNOG00000001782	Down Regulation	-1.62692609470121	0.00039299906740741	Nodiff	-0.444795287375811	0.171529817683657	Down Regulation	-2.09626619727852	3.20653674304448e-06
ENSRNOG00000025669	Down Regulation	-1.74935617203981	0.000393118803289894	Nodiff	-0.620432293768674	0.211423230618459	Down Regulation	-2.39163974851509	1.57339836345684e-07
ENSRNOG00000024115	Down Regulation	-2.30707624490396	0.000393125942666724	Nodiff	-3.5961696348411	0.0583474962150088	Down Regulation	-5.91094055875761	4.6235863230745e-15
ENSRNOG00000042137	Down Regulation	-2.15933528484439	0.000396436655949329	Nodiff	-2.11555925580404	0.12148657183712	Down Regulation	-4.29433830779689	4.97618965940346e-13
ENSRNOG00000022686	Up Regulation	1.39816853457957	0.000396785011889912	Nodiff	0.2194740827778	0.346091500049141	Up Regulation	1.59369131117007	4.05347764583107e-10
ENSRNOG00000017022	Down Regulation	-1.342971188374	0.000396921315772708	Nodiff	0.230455590255627	0.558910268310021	Down Regulation	-1.13876477571074	3.39126990466811e-06
ENSRNOG00000003195	Up Regulation	1.32106767151698	0.000397999067892653	Nodiff	0.00210545433716824	0.932931963312617	Up Regulation	1.30049896230499	2.99571161802393e-07
ENSRNOG00000007081	Down Regulation	-2.24533600805723	0.000398347838781584	Nodiff	-0.403167708543457	0.201820331661285	Down Regulation	-2.6746002039444	3.91156261815237e-05
ENSRNOG00000069198	Down Regulation	-2.22732384108758	0.000398520874799972	Nodiff	-1.47993255368291	0.202064085268953	Down Regulation	-3.73334180617494	3.82893528706888e-09
ENSRNOG00000070472	Down Regulation	-1.93284235269399	0.000398804990860522	Nodiff	-0.509378956254687	0.225202060839992	Down Regulation	-2.46636600390451	3.95324845744917e-06
ENSRNOG00000047960	Up Regulation	2.238494635147	0.000399512207293349	Down Regulation	-1.02213852319578	0.0430664539044598	Up Regulation	1.19763329246059	5.43471197126054e-06
ENSRNOG00000018929	Down Regulation	-2.70258738761787	0.000400574974173886	Nodiff	-0.0315456113138008	0.901063823136242	Down Regulation	-2.76020653758736	0.000246213061763135
ENSRNOG00000010522	Down Regulation	-1.94970094007936	0.000402934054188502	Nodiff	-2.45452553230556	0.0629299729475621	Down Regulation	-4.42022309848549	4.08130017670987e-17
ENSRNOG00000054391	Up Regulation	1.41741116825865	0.000403214121640388	Nodiff	0.451613232348664	0.0689868226378874	Up Regulation	1.84232949562049	4.72314571389945e-14
ENSRNOG00000026979	Up Regulation	1.60497625737399	0.000404785408306545	Nodiff	0.261730381586175	0.336164675419988	Up Regulation	1.8415433419899	1.9637860502445e-09
ENSRNOG00000007688	Up Regulation	1.37347099898311	0.000405420675208913	Nodiff	0.211060984437504	0.370049000784414	Up Regulation	1.55641915231973	1.27777700728007e-09
ENSRNOG00000004327	Up Regulation	1.57972928821714	0.0004061204316631	Nodiff	-0.693453489869609	0.0904584539578093	Nodiff	0.864468342625136	0.0663215251856663
ENSRNOG00000025843	Down Regulation	-1.56344872843696	0.000406660999087742	Nodiff	-0.64027856842377	0.247948157721023	Down Regulation	-2.23098888729192	1.86413751752986e-11
ENSRNOG00000056174	Up Regulation	1.88833277407394	0.000407631920267811	Nodiff	0.216512117687006	0.378988729916385	Up Regulation	2.07812240989005	1.42908578839991e-15
ENSRNOG00000007923	Up Regulation	1.49483721746724	0.000407814356181686	Nodiff	-0.314630695702631	0.431350071791999	Up Regulation	1.1570945023421	0.000387517197697452
ENSRNOG00000007302	Down Regulation	-2.19985953642208	0.000409462299193231	Down Regulation	-1.32419117390773	0.0318879524799899	Down Regulation	-3.54998152093146	2.30106263809419e-07
ENSRNOG00000006996	Down Regulation	-2.97157503538747	0.000411740348045006	Nodiff	-0.865076823200784	0.399617864346379	Down Regulation	-3.85766534807436	3.64960907645953e-06
ENSRNOG00000024452	Up Regulation	1.53017517618515	0.00041353775496558	Nodiff	0.533044534619021	0.0541743629412793	Up Regulation	2.03671528494432	1.55037108319809e-13
ENSRNOG00000023786	Down Regulation	-1.31376851409138	0.000414136547568638	Nodiff	-0.233998759790321	0.348338131390123	Down Regulation	-1.57478941624149	1.70867922465667e-10
ENSRNOG00000065770	Down Regulation	-2.47334530024519	0.000418322201191334	Nodiff	-0.913930211298629	0.309335022414594	Down Regulation	-3.41188677140098	6.32979662723386e-06
ENSRNOG00000063135	Down Regulation	-1.42368615700048	0.000419106799092645	Nodiff	-0.424620340565881	0.23947322528138	Down Regulation	-1.87294264930453	1.99221377268264e-11
ENSRNOG00000011153	Down Regulation	-1.89511960408081	0.000419707553372588	Nodiff	-0.200371403733808	0.532505076268146	Down Regulation	-2.12076024928069	1.67014046074186e-05
ENSRNOG00000042286	Down Regulation	-1.83579197681718	0.000420294904137104	Nodiff	-0.148824266628491	0.643071712310926	Down Regulation	-2.00434878012408	5.80037062670626e-06
ENSRNOG00000017911	Up Regulation	1.32601111920333	0.00042282018671925	Nodiff	-0.0279984134907425	0.968188138447474	Up Regulation	1.27299657814959	3.49396299260794e-07
ENSRNOG00000008902	Down Regulation	-2.19911604050965	0.000423476399999876	Nodiff	1.37063941032987	0.322402535983731	Nodiff	-0.854543268506366	0.12570895081913
ENSRNOG00000049782	Down Regulation	-1.31217471981456	0.000425216961127722	Nodiff	-0.0280891821359577	0.858129482919785	Down Regulation	-1.3666335372052	2.29979624724067e-07
ENSRNOG00000000007	Up Regulation	1.85857219497244	0.000427810441071547	Nodiff	-0.195645183218444	0.590542230692227	Up Regulation	1.63961599708654	8.79197631562567e-10
ENSRNOG00000032240	Down Regulation	-1.58955437194907	0.000427904702501583	Nodiff	-1.89034632885259	0.115159190212148	Down Regulation	-3.50255754242845	4.16659343744794e-27
ENSRNOG00000000879	Up Regulation	1.32009113262752	0.000432022291387105	Nodiff	-0.0203028545108877	0.946517102719503	Up Regulation	1.2756840896306	3.3186727948677e-07
ENSRNOG00000064381	Down Regulation	-1.51682809733893	0.000432942118706281	Nodiff	-1.13264241066653	0.0687266619002244	Down Regulation	-2.67767855363359	5.87726541829578e-13
ENSRNOG00000006871	Up Regulation	1.38764685878417	0.000433552965093631	Nodiff	0.142603648505715	0.514654094001413	Up Regulation	1.50397041646982	2.2327678207261e-08
ENSRNOG00000001506	Up Regulation	1.90092226653521	0.000434498215384878	Nodiff	-0.146090843315462	0.810199873088616	Up Regulation	1.73036934697439	2.09208093427007e-11
ENSRNOG00000056955	Up Regulation	1.72066372453916	0.000436349143823635	Nodiff	0.351676176526313	0.185247478806423	Up Regulation	2.04664307824992	5.39780569397039e-13
ENSRNOG00000005214	Down Regulation	-2.13649035476626	0.000437665773202985	Nodiff	-2.86376829542634	0.15190465086519	Down Regulation	-5.01825485465514	2.35228865789994e-24
ENSRNOG00000037167	Down Regulation	-3.27101668796551	0.000440408464454438	Nodiff	-Inf	0.324732268726619	Down Regulation	-Inf	6.73721779120005e-08
ENSRNOG00000000693	Up Regulation	1.83879726942541	0.000441225848579903	Nodiff	0.463844771741281	0.0682853692906993	Up Regulation	2.27441110495305	3.74131605389277e-18
ENSRNOG00000014844	Up Regulation	1.29428453437698	0.000446997419164917	Nodiff	0.062070354143909	0.744040831375675	Up Regulation	1.33284810557283	5.32930774482274e-08
ENSRNOG00000000195	Down Regulation	-1.40975243468274	0.000447158242483082	Nodiff	-0.888642268273468	0.159348880251408	Down Regulation	-2.32177020756322	2.67981435100792e-18
ENSRNOG00000000495	Down Regulation	-1.61534537493675	0.000447459575639978	Nodiff	-0.351387601676798	0.357644831628164	Down Regulation	-1.98798695100811	3.38018137820207e-06
ENSRNOG00000046874	Down Regulation	-1.3549752949087	0.000448273696624828	Nodiff	0.091203873297896	0.898244556766617	Down Regulation	-1.28888301020997	6.56839142537744e-07
ENSRNOG00000024689	Down Regulation	-1.66085480176731	0.000450224638602255	Nodiff	0.354958623146037	0.279946734064414	Down Regulation	-1.33429916710088	0.0033010290935105
ENSRNOG00000065330	Up Regulation	1.82560739032133	0.000450947851081667	Nodiff	-0.479048176004033	0.272576197057701	Up Regulation	1.32676023032727	0.000191760767376049
ENSRNOG00000029597	Down Regulation	-3.26331853621231	0.000452698854260447	Nodiff	-0.90356411644715	0.452187325716593	Down Regulation	-4.18193729763765	5.89076425919024e-06
ENSRNOG00000010254	Up Regulation	2.14542504767451	0.000452812119474265	Nodiff	-0.0746911682935249	0.94552676483425	Up Regulation	2.04718101031804	4.72940494115916e-05
ENSRNOG00000031440	Up Regulation	1.30063804279197	0.000453210352690907	Nodiff	-0.143968343179964	0.670759883077983	Up Regulation	1.13390863802684	8.25104882104954e-06
ENSRNOG00000052513	Down Regulation	-1.36146519859598	0.000453474100773794	Nodiff	-0.38571772922259	0.276282598516076	Down Regulation	-1.77224154712118	1.48500124780249e-09
ENSRNOG00000005388	Down Regulation	-1.37390881951859	0.000454298070221977	Nodiff	-0.420677056421895	0.234351315782443	Down Regulation	-1.81744016106854	2.30080779356363e-10
ENSRNOG00000063216	Down Regulation	-3.27932287374456	0.000456449074162656	Nodiff	-0.67604416291555	0.403653736485957	Down Regulation	-3.97800863526523	2.34041725370924e-05
ENSRNOG00000057716	Up Regulation	3.40898971063033	0.00045654625098061	Nodiff	0.445539317412579	0.448973571147555	Up Regulation	3.8234026090572	2.94945679243912e-06
ENSRNOG00000015370	Up Regulation	1.4373754785428	0.000458221113055575	Nodiff	-0.764518849080586	0.0363788884623627	Nodiff	0.65258672430543	0.0906695739518139
ENSRNOG00000020148	Down Regulation	-1.94632929547817	0.000463964925828607	Nodiff	-1.53810052599048	0.243530769721062	Down Regulation	-3.50422475594759	2.5339803449119e-12
ENSRNOG00000011921	Up Regulation	1.44352038039622	0.000464232292509347	Nodiff	0.422767899422605	0.146843655571708	Up Regulation	1.83945297392525	3.28307026145246e-10
ENSRNOG00000012122	Up Regulation	1.42026718881192	0.000465848384774469	Nodiff	0.476012003111475	0.0978344556581122	Up Regulation	1.87146919088788	4.87814126156595e-11
ENSRNOG00000010034	Down Regulation	-1.34574827620279	0.000466852539869764	Nodiff	-0.397363411199046	0.253247922060367	Down Regulation	-1.76776029475451	1.0375585726914e-12
ENSRNOG00000009243	Down Regulation	-1.54938258361764	0.000466987427582331	Nodiff	-0.368301713511705	0.293714346658945	Down Regulation	-1.94408462111152	2.88240805917641e-06
ENSRNOG00000003025	Up Regulation	1.31448230675801	0.000468856724390323	Nodiff	0.275516818345496	0.271305140016558	Up Regulation	1.56493503318668	5.22635222720906e-10
ENSRNOG00000011133	Up Regulation	1.43056433517363	0.00047010565756293	Nodiff	0.0524664736373022	0.825470978924442	Up Regulation	1.45495584007403	1.84307159493784e-06
ENSRNOG00000003388	Down Regulation	-3.48894340275956	0.000472189087628996	Nodiff	-0.908489496632292	0.426502403771163	Down Regulation	-4.4195772989466	9.65956908467733e-06
ENSRNOG00000013170	Down Regulation	-1.5754227873791	0.000473079946366397	Nodiff	-1.38896877000385	0.0919662599940366	Down Regulation	-2.98760586424289	1.01554357754892e-16
ENSRNOG00000006984	Up Regulation	1.41561517562976	0.00047382351171131	Nodiff	0.774027016847797	0.00916696376083635	Up Regulation	2.16355023994387	2.77946246634794e-14
ENSRNOG00000013072	Up Regulation	1.32882622065458	0.000475330238463165	Nodiff	0.343216123610859	0.177760712032346	Up Regulation	1.64602064334471	8.94257143634109e-11
ENSRNOG00000014961	Down Regulation	-1.85883995895847	0.000476520283047995	Nodiff	-1.07421229338501	0.117464317474084	Down Regulation	-2.95368463994082	9.73531844777476e-09
ENSRNOG00000004200	Up Regulation	1.45383056420986	0.000476750762836344	Nodiff	0.350770413492276	0.164112035424143	Up Regulation	1.77532090345862	4.91792023773894e-12
ENSRNOG00000043451	Down Regulation	-5.08772992753722	0.00047786848723092	Nodiff	-6.55828694908758	0.0825179402021381	Down Regulation	-11.6589252355817	2.04405955008302e-10
ENSRNOG00000050819	Down Regulation	-2.61265372280667	0.000479541917802049	Nodiff	-0.603502068818808	0.290483949761992	Down Regulation	-3.24622121388287	3.59363790609122e-05
ENSRNOG00000008026	Up Regulation	2.64151990823853	0.000479567734594079	Nodiff	-0.74043014342467	0.246200203368735	Up Regulation	1.88154427954807	0.00698197358679046
ENSRNOG00000019574	Down Regulation	-1.54306845650126	0.000481453553188426	Nodiff	-0.712869029830644	0.221410564247339	Down Regulation	-2.28069666189843	6.43679950412309e-10
ENSRNOG00000011150	Down Regulation	-1.44079629864839	0.000485779392329215	Nodiff	-0.29319774139796	0.353320557620883	Down Regulation	-1.75936091219277	1.19381961997954e-06
ENSRNOG00000020322	Up Regulation	1.43183212594067	0.000486648577900929	Nodiff	0.231704554244411	0.406985039812522	Up Regulation	1.6395436300079	2.96128608001548e-08
ENSRNOG00000003562	Up Regulation	1.32059792609232	0.000487312104874068	Nodiff	0.331234366941217	0.202229243065211	Up Regulation	1.62823524190712	1.92476565082858e-10
ENSRNOG00000016971	Up Regulation	1.30078242831953	0.000488698981921062	Nodiff	-0.00191597859385783	0.899407158281337	Up Regulation	1.27382080087632	2.89603548802787e-07
ENSRNOG00000005093	Up Regulation	1.49183543884243	0.00048895221902192	Nodiff	-0.0725990467871726	0.897692230275865	Up Regulation	1.39729310235483	2.86450863103105e-05
ENSRNOG00000007455	Up Regulation	2.07919873904155	0.000494954546136519	Nodiff	-1.01884588642586	0.0986720356963757	Nodiff	1.04263753841408	0.224219774150787
ENSRNOG00000001959	Down Regulation	-2.10285222672818	0.000495309993148215	Nodiff	-4.89175952530021	0.127606963506676	Down Regulation	-7.01838889341128	4.09882001052771e-103
ENSRNOG00000008554	Down Regulation	-1.36750171653292	0.000497195324913435	Nodiff	0.162739613869501	0.777031158039059	Down Regulation	-1.22986991906263	3.85340969139237e-06
ENSRNOG00000001296	Down Regulation	-1.39147284750884	0.000497480735056439	Nodiff	-0.353454941584273	0.462205393289392	Down Regulation	-1.76728496525021	2.37999119268298e-12
ENSRNOG00000052051	Up Regulation	3.06660068988641	0.000498963165549242	Down Regulation	-1.43488427895688	0.040591005775473	Up Regulation	1.60637802910994	0.00501249011880165
ENSRNOG00000009385	Down Regulation	-2.46330124155846	0.000501554240734519	Nodiff	-2.17673993475364	0.227764743451094	Down Regulation	-4.65785463339402	4.51404535037161e-12
ENSRNOG00000013229	Down Regulation	-1.40953014759691	0.000503312113121642	Nodiff	-0.287623730620353	0.530847562576051	Down Regulation	-1.72151025138374	4.39854435683362e-10
ENSRNOG00000023400	Down Regulation	-1.48897491723847	0.000504781433587816	Nodiff	-1.50586032979497	0.124459995422865	Down Regulation	-3.0135285428461	3.41805839196839e-26
ENSRNOG00000013013	Down Regulation	-1.350234114828	0.000504945183531283	Nodiff	0.107100045890945	0.914036084475387	Down Regulation	-1.26738603754923	4.58682720763465e-07
ENSRNOG00000025349	Up Regulation	1.41441404029644	0.000505159894075204	Nodiff	0.0864898921595209	0.674301984155608	Up Regulation	1.47715779557029	3.46236995312095e-07
ENSRNOG00000026328	Up Regulation	1.40588910524703	0.00050620483909524	Nodiff	-0.520875018047763	0.143310156974772	Nodiff	0.863038920177152	0.00538237847278187
ENSRNOG00000012346	Down Regulation	-1.33172239114591	0.000506689096601549	Nodiff	-0.386604592883387	0.247668684565738	Down Regulation	-1.74077921094326	8.7307205288239e-13
ENSRNOG00000016468	Down Regulation	-1.39280500003867	0.00050745221812221	Nodiff	-0.143805199191484	0.669299712308703	Down Regulation	-1.56443751780297	9.91392580066556e-08
ENSRNOG00000012703	Up Regulation	2.03646046548737	0.000507993110397819	Nodiff	-0.189310577470887	0.734999995552359	Up Regulation	1.82009739281924	0.000923904725044425
ENSRNOG00000032350	Up Regulation	1.36391581909584	0.000509015705564008	Nodiff	0.150944631481842	0.543907728984964	Up Regulation	1.49033425917649	6.5068191659431e-08
ENSRNOG00000005965	Down Regulation	-1.42565946930962	0.000512951548262134	Down Regulation	-1.21696686741619	0.0378785983513654	Down Regulation	-2.6669941409381	5.02289929534194e-15
ENSRNOG00000000054	Up Regulation	1.29584092102272	0.000515442001410938	Nodiff	0.170852126672973	0.499605278086425	Up Regulation	1.44151708551087	1.36796187343623e-08
ENSRNOG00000002232	Down Regulation	-1.4008663154272	0.000519157848239777	Nodiff	0.275917395302651	0.568397782861471	Down Regulation	-1.14859532719179	2.22291708083679e-05
ENSRNOG00000009324	Up Regulation	1.35118223048465	0.000519438077452785	Nodiff	0.0193879311001527	0.839095434486695	Up Regulation	1.34401159272641	5.95287487890901e-07
ENSRNOG00000017424	Up Regulation	2.34668396094199	0.000520005205758092	Nodiff	0.0250007583830987	0.867950411335431	Up Regulation	2.34203231077185	0.000114754817694781
ENSRNOG00000024650	Down Regulation	-2.88199746692455	0.000522431962431805	Nodiff	-1.12340678715773	0.241071114559506	Down Regulation	-4.02927415747549	2.97303258354383e-06
ENSRNOG00000057832	Down Regulation	-1.95833076170894	0.000522503060038798	Nodiff	0.635189570972304	0.456035097107151	Down Regulation	-1.34907626488227	0.00268439007967278
ENSRNOG00000010813	Down Regulation	-1.34431215582031	0.000523805840174455	Nodiff	-0.190911414849467	0.424435738582706	Down Regulation	-1.56029884332905	1.02475168332005e-09
ENSRNOG00000016302	Up Regulation	1.31384710853	0.000524165896205418	Nodiff	0.4462529074472	0.104285711560317	Up Regulation	1.73705911737901	4.69018152976136e-07
ENSRNOG00000031168	Down Regulation	-1.88214603126174	0.000525753492263352	Nodiff	-0.093433103738051	0.69981711270447	Down Regulation	-2.00035127444009	2.29077912581768e-05
ENSRNOG00000004650	Up Regulation	2.38658635488685	0.000526454336529341	Nodiff	-0.0342192380352845	0.935455927955866	Up Regulation	2.32551406662908	2.85293221624429e-08
ENSRNOG00000021151	Down Regulation	-1.38816863399886	0.00053085856502098	Nodiff	-0.350303983506793	0.278826094371778	Down Regulation	-1.76353994312986	2.23832259273449e-10
ENSRNOG00000056216	Down Regulation	-1.45903080648581	0.000530973821086562	Nodiff	-0.31145366998006	0.4602121019207	Down Regulation	-1.79498191221545	1.27122001596796e-09
ENSRNOG00000004100	Down Regulation	-1.41976935797847	0.000532308248364392	Up Regulation	1.19349751969368	0.00129518198076632	Nodiff	-0.248440057358326	0.345481794794485
ENSRNOG00000055382	Up Regulation	1.44583339806393	0.00053364572438387	Nodiff	0.806318421571543	0.00681740743345264	Up Regulation	2.22334873962414	1.64680024928724e-14
ENSRNOG00000033747	Down Regulation	-1.80604841868255	0.000534008858742663	Nodiff	-1.82410282514825	0.147041941858246	Down Regulation	-3.65516123620996	1.08702577937694e-21
ENSRNOG00000022911	Down Regulation	-2.16217306711038	0.000535809288551914	Nodiff	-1.28138048898399	0.109627726314223	Down Regulation	-3.46895593871095	1.28698787241802e-07
ENSRNOG00000001152	Up Regulation	5.3924322295686	0.000541761667380644	Down Regulation	-3.18159953119214	0.00929409499338177	Nodiff	2.20315089673802	0.418836995542838
ENSRNOG00000017079	Up Regulation	1.36088028686585	0.000544655570125995	Nodiff	0.56673326469434	0.0264726542960322	Up Regulation	1.90010135166698	2.05632678906786e-14
ENSRNOG00000017277	Down Regulation	-1.75290877814138	0.000552010542787234	Nodiff	-0.0866900129235024	0.705743799694582	Down Regulation	-1.8600931948582	0.000171682250520366
ENSRNOG00000021713	Down Regulation	-2.91632085119483	0.000552658580629954	Nodiff	-1.62017051382897	0.126707990211889	Down Regulation	-4.56133764950788	1.25224771490357e-06
ENSRNOG00000015049	Up Regulation	3.57537236606863	0.000555330103785405	Down Regulation	-3.25502210361177	0.00123314119857635	Nodiff	0.316456339836071	0.861750572577769
ENSRNOG00000024636	Up Regulation	1.67289572277802	0.000557235883123291	Nodiff	-0.194939332597557	0.684696143060182	Up Regulation	1.45260795153582	1.02514047853158e-07
ENSRNOG00000028708	Up Regulation	2.67744047847537	0.000557460316812893	Down Regulation	-1.96610277605611	0.00699912355194138	Nodiff	0.701613382226021	0.452973932722702
ENSRNOG00000013057	Down Regulation	-2.67611088808294	0.000558018822363485	Nodiff	0.519363843726172	0.740283356388492	Down Regulation	-2.18385964008376	0.000814962816693823
ENSRNOG00000015878	Down Regulation	-2.99989245853364	0.000558983194805919	Nodiff	-0.0489095223761914	0.926580386780223	Down Regulation	-3.07019140119556	0.000114317291552167
ENSRNOG00000001474	Up Regulation	1.99493639206154	0.000559316817785978	Down Regulation	-1.45752103205335	0.014214221899693	Nodiff	0.522758051318457	0.61908749748205
ENSRNOG00000012957	Down Regulation	-1.31748207283745	0.000562776701608138	Nodiff	-0.299281617161916	0.300389142788301	Down Regulation	-1.6418629303633	4.08385478482394e-11
ENSRNOG00000013790	Down Regulation	-1.30550024707837	0.000564295013058083	Nodiff	-0.193529004991177	0.396486653597004	Down Regulation	-1.52497104204786	2.79594890719422e-07
ENSRNOG00000032825	Down Regulation	-1.19450246988661	0.000565343645933937	Nodiff	-0.212465757914576	0.949282460558885	Down Regulation	-1.44836529827722	9.59235406261249e-05
ENSRNOG00000033893	Up Regulation	2.17469157981721	0.000568577504058163	Nodiff	-0.0320074078952911	0.943760555361685	Up Regulation	2.1185568771691	5.53220800481807e-05
ENSRNOG00000027940	Up Regulation	1.68670039798491	0.000568979830102296	Nodiff	-0.906869432238089	0.0341910064994277	Nodiff	0.761109741317136	0.0133167014961037
ENSRNOG00000019869	Up Regulation	1.44933620357823	0.000569045328946414	Nodiff	0.275305277098224	0.324835025761503	Up Regulation	1.70192200279452	1.83981759876134e-08
ENSRNOG00000020197	Down Regulation	-1.36324025357087	0.000570236718982252	Nodiff	-0.318741174350729	0.420099373476658	Down Regulation	-1.70678417875838	2.5535294272458e-05
ENSRNOG00000038286	Down Regulation	-3.78877270571262	0.000571220286127424	Nodiff	-2.41040320811984	0.320552436959358	Down Regulation	-6.20007111137518	2.55070760375825e-06
ENSRNOG00000061544	Up Regulation	1.26463050862021	0.000572604734535278	Nodiff	0.166568563164965	0.480784026292734	Up Regulation	1.40755805033116	6.60927910690169e-09
ENSRNOG00000002327	Up Regulation	1.37458480574097	0.000574245959098473	Nodiff	-0.401328972007447	0.246825978563443	Nodiff	0.950669117157007	0.00179175405587265
ENSRNOG00000020150	Down Regulation	-1.39835874800561	0.000575128073591129	Nodiff	-0.255932561581114	0.464814427852894	Down Regulation	-1.68080543021945	6.22930374807116e-07
ENSRNOG00000037509	Down Regulation	-2.47817641360825	0.000575399115510033	Nodiff	-0.98510073506308	0.370106196773205	Down Regulation	-3.48705735444371	2.58982390542184e-07
ENSRNOG00000003585	Up Regulation	2.09740565402891	0.000580803746944145	Nodiff	-0.460865412964544	0.328427678895155	Up Regulation	1.61347085678355	0.000123004568991471
ENSRNOG00000023093	Down Regulation	-1.8522121635833	0.00058392130516091	Nodiff	-0.294221629280085	0.418665580644618	Down Regulation	-2.1725504443149	3.84576598596282e-05
ENSRNOG00000055962	Down Regulation	-2.36311963334675	0.000585465244207756	Down Regulation	-1.88803366225241	0.0360569131923906	Down Regulation	-4.27484119197417	5.0049018721445e-08
ENSRNOG00000020407	Up Regulation	1.47618046566922	0.000585985323292371	Nodiff	0.415914161564054	0.0954201745704265	Up Regulation	1.86557244081831	7.26653314105696e-14
ENSRNOG00000005825	Down Regulation	-3.53250297224466	0.000586810263866841	Nodiff	-2.40166127562575	0.166761329736825	Down Regulation	-5.95674416913731	1.49117864442159e-07
ENSRNOG00000014629	Up Regulation	1.62185952748382	0.000590048943865288	Nodiff	-0.222681687355815	0.62664524136176	Up Regulation	1.37925722914681	0.000557112026370629
ENSRNOG00000030253	Down Regulation	-2.23927057276355	0.000591363060426746	Nodiff	-2.52854763446592	0.181516982066585	Down Regulation	-4.79223347258129	1.51130055777301e-14
ENSRNOG00000018706	Down Regulation	-1.89764838875337	0.000595036293216006	Nodiff	-2.02182099525813	0.206671384842593	Down Regulation	-3.94563896918583	1.88479488716736e-14
ENSRNOG00000052940	Down Regulation	-3.3365107462931	0.000601339391591767	Nodiff	-4.32069642692546	0.236607833160478	Down Regulation	-7.66996797671407	8.65330025861735e-10
ENSRNOG00000039496	Down Regulation	-2.60922658235817	0.000606411452245359	Nodiff	-1.18898579610931	0.106525416485818	Down Regulation	-3.82851187444421	6.03014725975672e-06
ENSRNOG00000020416	Up Regulation	1.36656842885247	0.000606868004490837	Nodiff	-0.0479131583203171	0.959880660227563	Up Regulation	1.29662242547729	8.7617681213652e-06
ENSRNOG00000007486	Down Regulation	-1.35051866182747	0.000609477756559611	Nodiff	0.0398812704460903	0.954133180358364	Down Regulation	-1.33486040645499	3.22418363712771e-05
ENSRNOG00000027194	Up Regulation	1.70800159080679	0.000610251004541091	Nodiff	0.187556670201662	0.477927590421258	Up Regulation	1.87041193364282	9.07238759778731e-09
ENSRNOG00000027954	Up Regulation	1.94011776946485	0.000613671750455524	Nodiff	-0.338222246054895	0.537814043207973	Up Regulation	1.58566585977557	0.00307148433332829
ENSRNOG00000055111	Down Regulation	-2.78558194344574	0.000614406376043727	Nodiff	-2.4495042095041	0.231451216154549	Down Regulation	-5.26766967097916	4.6088925433582e-08
ENSRNOG00000007508	Up Regulation	1.34800153988203	0.000615421555255342	Nodiff	0.124793447351515	0.646969333053087	Up Regulation	1.45131212054563	8.58634596110821e-07
ENSRNOG00000025736	Down Regulation	-3.1361269742584	0.00061595231638003	Nodiff	-1.84437272675557	0.338623725710793	Down Regulation	-5.01315256478725	1.35412600793774e-06
ENSRNOG00000032329	Up Regulation	1.61209382320378	0.000617877883962099	Nodiff	-0.919125602615327	0.0379303367708557	Nodiff	0.673963747202416	0.244005180566151
ENSRNOG00000002948	Down Regulation	-2.00031806528061	0.000618328928697243	Nodiff	-2.22783784192003	0.0707088189386724	Down Regulation	-4.24732314455626	3.69961937307314e-13
ENSRNOG00000054695	Down Regulation	-1.34634029898436	0.000620018055132371	Down Regulation	-1.1844176288249	0.0178818522707109	Down Regulation	-2.55231131289136	3.87400084255342e-19
ENSRNOG00000013538	Down Regulation	-1.28549823472436	0.000620253053130787	Nodiff	-0.55917399847141	0.0341111488687975	Down Regulation	-1.86883851052875	1.03392963625074e-12
ENSRNOG00000003374	Up Regulation	1.34603330679067	0.000622724184706655	Nodiff	0.142636366744951	0.551749420531369	Up Regulation	1.46299200522664	9.99150346563902e-08
ENSRNOG00000008177	Up Regulation	1.36911396057816	0.000626541251679942	Nodiff	-0.0568450945398218	1	Up Regulation	1.28782528203113	3.97489598058647e-06
ENSRNOG00000067844	Up Regulation	1.86633459720857	0.000626889864778848	Nodiff	-0.348667116374036	0.445854423116235	Up Regulation	1.49527458922177	9.91883458263678e-08
ENSRNOG00000016288	Up Regulation	1.40711079610931	0.000628464421132816	Nodiff	0.0548490382804805	0.720376195276389	Up Regulation	1.43652222808526	3.88946089660082e-08
ENSRNOG00000000525	Down Regulation	-1.33390755187974	0.000630083634724531	Down Regulation	-1.59426083229635	0.000936399493852304	Down Regulation	-2.95253898399192	5.16440951006712e-13
ENSRNOG00000066120	Up Regulation	1.38671029113904	0.000631273674976687	Nodiff	0.451607705977059	0.0873413877320334	Up Regulation	1.81324484715965	7.80499734750543e-12
ENSRNOG00000024952	Down Regulation	-2.05254453000206	0.000631940109320872	Nodiff	-2.00012703317321	0.0965336593061265	Down Regulation	-4.07214253182051	3.27086745943048e-11
ENSRNOG00000024089	Down Regulation	-1.29749659007612	0.000636805782785913	Nodiff	-0.681905827211382	0.0209265240233001	Down Regulation	-2.00276464508607	1.44753909532171e-14
ENSRNOG00000037432	Down Regulation	-1.41586290715055	0.000643830094949059	Nodiff	-0.926435729034595	0.0562935615448986	Down Regulation	-2.36238064040689	2.45890542939142e-15
ENSRNOG00000028083	Down Regulation	-1.70090920355835	0.000644139659562743	Nodiff	-0.831411380057161	0.270316311775884	Down Regulation	-2.54933815985949	6.77564769375706e-11
ENSRNOG00000006077	Down Regulation	-1.28966344524524	0.000646137782823807	Nodiff	-0.293411310184889	0.280291057899341	Down Regulation	-1.60844418402578	2.08973049035798e-10
ENSRNOG00000010535	Up Regulation	1.31841846182344	0.00064654070967597	Nodiff	0.454308963761076	0.0990722339107159	Up Regulation	1.74842810889529	4.52962972876484e-11
ENSRNOG00000010584	Down Regulation	-1.38349588098138	0.000647553827980058	Nodiff	-0.299716276866175	0.550814197741285	Down Regulation	-1.70881289256107	5.88009753248548e-11
ENSRNOG00000007647	Up Regulation	3.526466052385	0.000648217202977136	Nodiff	-0.809502768467979	0.303939249314281	Up Regulation	2.69459821235789	0.00713704231590086
ENSRNOG00000010037	Down Regulation	-1.32587375274669	0.000648344514819223	Nodiff	-0.211878693411231	0.395139789753559	Down Regulation	-1.56219513006769	1.18560027391223e-06
ENSRNOG00000002360	Up Regulation	1.24406601536977	0.000650028175295475	Nodiff	-0.956498202382733	0.00116763023613012	Nodiff	0.266259339759122	0.303870793121775
ENSRNOG00000019308	Down Regulation	-1.33819257547596	0.000651733998554914	Nodiff	-0.641162991279055	0.0227771758925638	Down Regulation	-2.00437403612838	1.85127108532758e-06
ENSRNOG00000046050	Down Regulation	-1.45780274051761	0.000655276820644392	Nodiff	-0.272965846363971	0.50713376578715	Down Regulation	-1.75351815709127	8.86440339542668e-10
ENSRNOG00000001960	Up Regulation	1.2682212012277	0.000667094807444941	Nodiff	-0.426475696534423	0.168504711312048	Nodiff	0.820032658624801	0.0028041708073031
ENSRNOG00000022261	Down Regulation	-2.0519631315038	0.00066927941650062	Nodiff	-1.55975850853295	0.127226816290399	Down Regulation	-3.63696511748613	2.13212743158643e-09
ENSRNOG00000056332	Up Regulation	1.39075132746146	0.000672002203898356	Nodiff	0.14184945852937	0.503762006095266	Up Regulation	1.50691326561974	2.82958883885407e-09
ENSRNOG00000030012	Down Regulation	-3.53986339311278	0.000673129701739592	Nodiff	-3.64731495966786	0.126469996145195	Down Regulation	-7.21979426118255	1.29748669212476e-07
ENSRNOG00000014543	Down Regulation	-1.31595619291391	0.000676639677461528	Nodiff	-0.792842689454917	0.0366375207142246	Down Regulation	-2.13311190658613	4.27735104732477e-11
ENSRNOG00000052224	Up Regulation	3.31267491369425	0.00067922497100582	Down Regulation	-1.86564247786648	0.0204736958681032	Up Regulation	1.42973476215549	0.000266539664183622
ENSRNOG00000008644	Up Regulation	3.97953908105516	0.000679909820098655	Down Regulation	-2.49169879362424	0.0124322866758847	Nodiff	1.46961242448787	0.0721526162354048
ENSRNOG00000057817	Up Regulation	1.67226610078778	0.000680910612554235	Nodiff	0.340149891782918	0.17025203850246	Up Regulation	1.98584997030761	8.55406159565314e-16
ENSRNOG00000012752	Down Regulation	-1.78577468994621	0.000680915579718284	Down Regulation	-1.50787805535368	0.0320276396607659	Down Regulation	-3.31705978892271	2.63597439768595e-08
ENSRNOG00000064749	Down Regulation	-1.47862439467959	0.000680933693096371	Nodiff	-0.986135721911865	0.0882037225145474	Down Regulation	-2.48657796497877	3.14264465906361e-14
ENSRNOG00000060054	Up Regulation	3.00944777283738	0.000682867827833752	Nodiff	-0.868555259726732	0.220970360008259	Up Regulation	2.12225877349624	0.0145560818338648
ENSRNOG00000004404	Down Regulation	-2.23797208999184	0.000688366154014781	Nodiff	-2.08871751246754	0.123145490174772	Down Regulation	-4.34654832766963	9.68040940266599e-10
ENSRNOG00000009907	Down Regulation	-3.36565119557974	0.000691050976940683	Down Regulation	-Inf	0.0387687206664208	Down Regulation	-Inf	5.93251371607395e-15
ENSRNOG00000007422	Down Regulation	-1.38003097767747	0.000700199582310543	Nodiff	-0.620973804400896	0.194244274405829	Down Regulation	-2.02467858365765	3.91167561300828e-11
ENSRNOG00000017523	Down Regulation	-1.36543388574675	0.000701648221212687	Nodiff	0.0134145575942048	0.98347901906127	Down Regulation	-1.37679716354395	3.02871703678692e-06
ENSRNOG00000059827	Up Regulation	3.10388155737237	0.000702355805878721	Down Regulation	-2.04355462483692	0.0106189879542075	Up Regulation	1.04267264458751	0.000947719169085465
ENSRNOG00000006583	Down Regulation	-2.26678106025729	0.000704909569199393	Nodiff	-2.25334876996564	0.178899778004472	Down Regulation	-4.54131316755446	2.92864750105146e-12
ENSRNOG00000049349	Up Regulation	1.28781722747532	0.000706033345113561	Nodiff	-0.212722108272789	0.552804280574385	Up Regulation	1.05214066398245	4.39128333483664e-05
ENSRNOG00000018405	Down Regulation	-2.82731573539385	0.000706371777092911	Nodiff	-2.07747178287346	0.121914897823967	Down Regulation	-4.93347557982547	4.69643386627292e-07
ENSRNOG00000021795	Up Regulation	1.32671095484737	0.000707055430398903	Nodiff	-0.203771988944365	0.552104389536351	Up Regulation	1.09883366860524	0.0031175568992395
ENSRNOG00000000614	Down Regulation	-1.49610082378657	0.000711623306377373	Nodiff	-1.34833320759379	0.104010180375386	Down Regulation	-2.86826792356349	2.88335597249544e-12
ENSRNOG00000011285	Up Regulation	1.45535103737842	0.000711777949752656	Nodiff	0.272252067563889	0.485376229283264	Up Regulation	1.70941421586292	3.33473111264203e-06
ENSRNOG00000030715	Down Regulation	-2.05495359266918	0.000711816557760686	Nodiff	-2.01415056516025	0.106953918238902	Down Regulation	-4.09059568576422	3.26846164028975e-12
ENSRNOG00000016831	Down Regulation	-1.33112651683401	0.000712570186929745	Nodiff	-1.3114811354981	0.0507428510238518	Down Regulation	-2.66606702773446	6.63750007997461e-17
ENSRNOG00000026150	Up Regulation	4.49503549283042	0.000713966735170806	Nodiff	-1.71628216070383	0.129198224184897	Nodiff	2.7744731935097	0.326352712871526
ENSRNOG00000010311	Up Regulation	1.2515355696066	0.000714758148031402	Nodiff	-0.381607209714633	0.202449860603701	Nodiff	0.848315183649574	0.000712068678658986
ENSRNOG00000039745	Down Regulation	-1.88806780512331	0.000717446424391853	Nodiff	-0.337947013291461	0.576297006844735	Down Regulation	-2.24836772290709	1.78399051463877e-06
ENSRNOG00000061782	Up Regulation	1.56102528345881	0.000720112100778669	Nodiff	-0.531073532347544	0.17515383417978	Up Regulation	1.00881617814106	5.33008773767523e-05
ENSRNOG00000010105	Down Regulation	-3.25375747094395	0.000720511654961133	Nodiff	-1.96568203017056	0.112678920290528	Down Regulation	-5.24410427435088	9.26132036558339e-07
ENSRNOG00000019598	Up Regulation	1.41372010744207	0.000722825257387529	Nodiff	0.0670809841455449	0.642941669230937	Up Regulation	1.4549198361677	4.86318413945918e-09
ENSRNOG00000006052	Down Regulation	-1.29398852942211	0.000723055848967806	Nodiff	0.268153987826508	0.585052313020839	Down Regulation	-1.05278227111465	1.82134479169223e-05
ENSRNOG00000020272	Up Regulation	1.78943439759104	0.000724687859278361	Nodiff	-0.0647249941787434	0.974548350661498	Up Regulation	1.69856010039953	4.40947841969844e-07
ENSRNOG00000024661	Down Regulation	-1.35353869469857	0.000725105542568824	Nodiff	-0.241062931596255	0.514994724100259	Down Regulation	-1.61708599203418	8.1138997260113e-10
ENSRNOG00000007892	Down Regulation	-1.28109007303625	0.000726814778317694	Nodiff	-0.508923086537598	0.122744220310352	Down Regulation	-1.81402093318914	3.25018206620439e-13
ENSRNOG00000007545	Down Regulation	-1.60133482385394	0.00072705606817588	Nodiff	-0.177075083174961	0.622469994486495	Down Regulation	-1.8015210081136	7.647167496111e-07
ENSRNOG00000013148	Down Regulation	-1.84408853359911	0.000727285679879929	Nodiff	0.0922627728534564	0.916298236443196	Down Regulation	-1.77995362628577	0.000744704522567126
ENSRNOG00000005365	Up Regulation	1.29536274863353	0.000727494081457141	Nodiff	-0.55713131588393	0.0832811875365265	Nodiff	0.717832407292444	0.0707331217489087
ENSRNOG00000015717	Down Regulation	-1.35822821101496	0.000729027952258988	Nodiff	-0.624319707512704	0.029756595550553	Down Regulation	-2.00474881668532	1.25279708983375e-06
ENSRNOG00000016643	Down Regulation	-1.72426372280102	0.000729474079270281	Nodiff	-1.31474721348073	0.14481633766847	Down Regulation	-3.06051368319833	2.23385265373537e-13
ENSRNOG00000015437	Down Regulation	-1.29297969660213	0.00073477699455297	Nodiff	-0.25642968261342	0.338108283173497	Down Regulation	-1.57434223738686	9.39516542354326e-07
ENSRNOG00000059097	Down Regulation	-2.03564088099806	0.000735868057607926	Nodiff	-4.05035827405608	0.110118798171356	Down Regulation	-6.11120707019345	1.04559281758324e-41
ENSRNOG00000019288	Up Regulation	1.28465576284105	0.00073820693039063	Nodiff	-0.174339608632252	0.653065666640462	Up Regulation	1.0853865791697	2.20667947293385e-05
ENSRNOG00000016695	Down Regulation	-2.19348356959413	0.000738876251103492	Nodiff	-0.837645351651301	0.450629342136204	Down Regulation	-3.05700496899683	5.62651072500363e-09
ENSRNOG00000022565	Down Regulation	-3.45220936865371	0.000739614787887254	Nodiff	-3.6014310734571	0.0740568702616994	Down Regulation	-7.06900771393819	8.40596627811128e-09
ENSRNOG00000005679	Down Regulation	-1.95661889702122	0.000739696868139723	Nodiff	-0.0803919380373727	0.734121974281316	Down Regulation	-2.0629826753606	5.95846874706453e-05
ENSRNOG00000063310	Up Regulation	2.44879546907841	0.000740039574623925	Nodiff	0.032159937273389	0.994636842953788	Up Regulation	2.46309568281405	0.000361997699862332
ENSRNOG00000046211	Down Regulation	-1.29570145912858	0.00074017563469362	Nodiff	-0.156968702921147	0.504562726542272	Down Regulation	-1.47823010619287	5.28091602691319e-08
ENSRNOG00000016204	Up Regulation	1.44032577892862	0.000741683629757046	Nodiff	0.26904810279697	0.372380764457057	Up Regulation	1.68409788355601	9.85764069292746e-08
ENSRNOG00000019728	Down Regulation	-2.50186285492899	0.000741707270984197	Nodiff	-3.08925384522424	0.168599952654096	Down Regulation	-5.60867163155715	8.8192315101299e-14
ENSRNOG00000007764	Down Regulation	-1.3086901132085	0.000742116314369931	Nodiff	-0.211370377247953	0.454556644416118	Down Regulation	-1.54402282628189	5.75342379145306e-07
ENSRNOG00000008144	Down Regulation	-1.40934429990148	0.00074524323629822	Nodiff	-1.38317738283783	0.0848985429905992	Down Regulation	-2.81480638969414	5.83846817449176e-22
ENSRNOG00000039976	Down Regulation	-1.34088768430142	0.000745258453265061	Nodiff	-0.446597334537764	0.197557642391658	Down Regulation	-1.81049756099213	4.03585051074199e-08
ENSRNOG00000047574	Up Regulation	2.0834978204978	0.000745409287398389	Nodiff	0.00864884578677285	0.848725856151945	Up Regulation	2.06687734950616	9.2785323156371e-13
ENSRNOG00000025705	Up Regulation	1.27482376470789	0.000745861430879738	Nodiff	-0.134690099156749	0.738925120350498	Up Regulation	1.11688730652462	1.04205034617005e-05
ENSRNOG00000047466	Up Regulation	2.5072951727656	0.000746589193336054	Nodiff	0.384853247234299	0.207149417206015	Up Regulation	2.8656352071155	2.45114486319811e-19
ENSRNOG00000029866	Up Regulation	1.3709920436247	0.00074771704508165	Nodiff	-0.089647674500401	0.885039522188256	Up Regulation	1.25743885521862	1.78226715346823e-05
ENSRNOG00000037113	Down Regulation	-1.99036445757121	0.000748091811399635	Nodiff	-2.60884432191138	0.153779671830651	Down Regulation	-4.62124157336085	4.56255857052872e-26
ENSRNOG00000021103	Up Regulation	1.26868368660362	0.0007483799193523	Nodiff	-0.0511816633520764	0.966893935601556	Up Regulation	1.1947797304537	8.88707008824561e-06
ENSRNOG00000005723	Up Regulation	1.52979358100259	0.000749137595052031	Nodiff	-0.666120554447105	0.111831964496364	Nodiff	0.845836625652159	0.0387730243822834
ENSRNOG00000009503	Down Regulation	-3.84931086327883	0.000750559230097311	Nodiff	-0.618158831506193	0.572414021239874	Down Regulation	-4.48315539261009	6.944847930524e-05
ENSRNOG00000001223	Down Regulation	-1.30471142271911	0.000757457753676596	Nodiff	-0.574560569346305	0.203272951000655	Down Regulation	-1.903522194636	1.00550241243482e-12
ENSRNOG00000051534	Down Regulation	-2.76587930553789	0.000764628255651002	Nodiff	-0.148160822118577	0.893039258886775	Down Regulation	-2.93506055175504	0.000323883135102327
ENSRNOG00000003291	Down Regulation	-1.72664534340194	0.000765999585654991	Nodiff	-0.445880889659893	0.117191725462933	Down Regulation	-2.19644256495123	2.72979668560353e-05
ENSRNOG00000011039	Down Regulation	-1.55410368823147	0.000766105720127832	Down Regulation	-1.46756655648216	0.029897443010564	Down Regulation	-3.04331801142583	4.87060736759077e-14
ENSRNOG00000013586	Down Regulation	-2.54998779118997	0.000768647111382924	Nodiff	-1.152134165483	0.436553511433068	Down Regulation	-3.72608972089608	8.16168347593353e-07
ENSRNOG00000001271	Down Regulation	-1.78141302991349	0.000769404853619085	Down Regulation	-1.48847787888363	0.0250423392064873	Down Regulation	-3.29068631992353	5.63272285814272e-09
ENSRNOG00000051706	Down Regulation	-1.6636384666822	0.000772332231383777	Nodiff	-1.50498025637134	0.11735791480714	Down Regulation	-3.1901598184688	3.69342504936248e-17
ENSRNOG00000050552	Down Regulation	-1.29933632317754	0.000774184388847453	Nodiff	-0.400510782879644	0.19059047811912	Down Regulation	-1.72536765232542	2.33806266371312e-11
ENSRNOG00000037765	Down Regulation	-1.32401518981009	0.000774352562121749	Nodiff	-0.656973095879106	0.176030805513921	Down Regulation	-2.0052531862343	1.97694533906901e-15
ENSRNOG00000010701	Down Regulation	-1.99131544073428	0.000776029191294647	Nodiff	-1.16147275739704	0.280648505840266	Down Regulation	-3.17774126373992	6.7937446951913e-09
ENSRNOG00000015514	Up Regulation	1.23218330879169	0.000777034842755613	Nodiff	0.071710263416316	0.699912418447924	Up Regulation	1.27930578057528	9.9442148037067e-08
ENSRNOG00000002074	Down Regulation	-1.39763024167248	0.00078123122203207	Nodiff	-0.773708303209808	0.159826117945142	Down Regulation	-2.19369233543572	1.22183560423981e-13
ENSRNOG00000002937	Down Regulation	-2.47057371573752	0.000781862830013809	Nodiff	-0.83778012877117	0.379844451062584	Down Regulation	-3.32028823272685	2.29251623493899e-06
ENSRNOG00000026387	Down Regulation	-3.32041711645442	0.000784370686734675	Nodiff	-2.4466844544985	0.580878535983156	Down Regulation	-5.75855959570937	5.15736961492048e-06
ENSRNOG00000070242	Down Regulation	-2.58695466853593	0.000787154711346559	Nodiff	-2.06047282143246	0.226065916509161	Down Regulation	-4.67260702272334	2.53557882674833e-09
ENSRNOG00000028569	Down Regulation	-1.73456618502198	0.00079045614495729	Nodiff	-0.854465394901329	0.204968534476867	Down Regulation	-2.61053188646836	9.53470432966188e-09
ENSRNOG00000028415	Down Regulation	-2.95324498732304	0.000791772801426723	Nodiff	-0.889897813487489	0.398691922943526	Down Regulation	-3.86740141390903	1.05852918549923e-05
ENSRNOG00000054286	Down Regulation	-3.80255013573906	0.000792206858253626	Nodiff	-0.964940068145069	0.377863495769803	Down Regulation	-4.78528020616034	3.03414755456574e-05
ENSRNOG00000062370	Up Regulation	3.68303542522392	0.000792435123842247	Nodiff	-1.07041217148569	0.173442579166217	Up Regulation	2.5862141820365	0.00049368648458248
ENSRNOG00000004794	Up Regulation	1.75234563113124	0.000793479951187405	Nodiff	0.0414073659333779	0.756417566991498	Up Regulation	1.76843386965956	4.60495490494552e-12
ENSRNOG00000019536	Down Regulation	-1.28750480506489	0.000793946568591447	Nodiff	0.429022219966944	0.209057201794689	Nodiff	-0.887257588566499	0.00133991420323131
ENSRNOG00000022325	Down Regulation	-1.27478519284222	0.000797644308029787	Nodiff	-0.298651898771304	0.246262999163591	Down Regulation	-1.59911290455084	8.46084446542671e-09
ENSRNOG00000019199	Down Regulation	-1.79236801464492	0.000798052681391709	Nodiff	-0.684174648715018	0.318726062194407	Down Regulation	-2.49619617135806	1.24175623647451e-08
ENSRNOG00000070765	Up Regulation	2.59734529162029	0.000801767217447673	Nodiff	-1.06838541817863	0.166286614023804	Nodiff	1.51266901689149	0.110630642172458
ENSRNOG00000018111	Up Regulation	1.89031012372056	0.000803972339968796	Nodiff	0.248761142980232	0.394078806132801	Up Regulation	2.11302754236617	1.46889195932183e-09
ENSRNOG00000025108	Up Regulation	2.06644839086619	0.000812682135281494	Nodiff	-0.336789300664705	0.566898570386716	Up Regulation	1.70206620172694	6.25737561287901e-05
ENSRNOG00000016041	Down Regulation	-2.05146826495837	0.000812752262182766	Nodiff	-1.53581360821442	0.230465727980983	Down Regulation	-3.6052032120201	5.04328165213049e-08
ENSRNOG00000069252	Up Regulation	2.19972342977482	0.000813359491168835	Nodiff	-0.37871431434538	0.483382786961696	Up Regulation	1.79672524293466	0.000115359975131898
ENSRNOG00000023538	Up Regulation	1.23000344334494	0.000813843952676057	Nodiff	-0.265517554770132	0.391642072216203	Nodiff	0.941816359905698	0.000128319138616313
ENSRNOG00000002364	Up Regulation	1.25373666707735	0.000816039439507935	Nodiff	0.574908180716047	0.0310714337757255	Up Regulation	1.8029922119737	5.62125261963027e-13
ENSRNOG00000001252	Down Regulation	-1.33071687312936	0.000817501703822193	Nodiff	-0.498926509633673	0.12117545402322	Down Regulation	-1.85084110394776	4.17631046230763e-11
ENSRNOG00000029773	Down Regulation	-1.63693017848322	0.000818764165817939	Nodiff	-0.226341210427154	0.514303922628322	Down Regulation	-1.88726772152888	5.49278907464155e-06
ENSRNOG00000014758	Up Regulation	1.79188282624885	0.000820052314817718	Nodiff	0.602757431348741	0.0201651471303293	Up Regulation	2.36521321214207	5.13112004854866e-20
ENSRNOG00000056643	Up Regulation	1.92349810799491	0.000820789055349881	Nodiff	0.0229272107958653	0.84160271060193	Up Regulation	1.92190503533218	7.47625317377358e-13
ENSRNOG00000019341	Down Regulation	-1.4377906794862	0.000820818700518431	Nodiff	-0.621922743513775	0.154063032426507	Down Regulation	-2.08543503602434	4.69710950558697e-10
ENSRNOG00000026435	Down Regulation	-1.40527582873117	0.000820826935626798	Nodiff	-0.188904820504106	0.597336000159942	Down Regulation	-1.61607718928396	5.53387529008975e-05
ENSRNOG00000061328	Down Regulation	-1.53571855835544	0.000821097735497881	Nodiff	-0.371259231755482	0.36882716486562	Down Regulation	-1.9315287501312	3.88584218557298e-08
ENSRNOG00000003703	Down Regulation	-2.11310380305986	0.000822694437625088	Nodiff	-0.698907576552303	0.0493912801508293	Down Regulation	-2.8365629757307	2.21081780970334e-05
ENSRNOG00000015522	Down Regulation	-2.57194659359231	0.000824361623081583	Nodiff	-0.98738502745835	0.562395037261734	Down Regulation	-3.58283503319703	5.36607206028583e-06
ENSRNOG00000003999	Up Regulation	1.32490162342763	0.000826662181031846	Nodiff	0.216554288432675	0.363875460723306	Up Regulation	1.51535237763092	6.79320555380912e-09
ENSRNOG00000005920	Down Regulation	-3.03741644007789	0.000828064554339012	Nodiff	-0.272453172574014	0.874085099536903	Down Regulation	-3.32674945342016	0.000109184609507323
ENSRNOG00000033654	Up Regulation	1.93424075486306	0.00082884144519503	Nodiff	0.232679468736249	0.509401060498618	Up Regulation	2.14131010315503	1.47963882079122e-06
ENSRNOG00000021938	Up Regulation	1.8979854960302	0.00082940380582471	Nodiff	0.0792376605868531	0.70330542573479	Up Regulation	1.95099427677395	6.27995726416276e-09
ENSRNOG00000031540	Down Regulation	-2.38268231441912	0.000832261541180453	Nodiff	-0.867582878544929	0.372051777661978	Down Regulation	-3.27595188073331	2.27782534020022e-06
ENSRNOG00000020083	Down Regulation	-1.36111511681511	0.000833244507011266	Nodiff	-0.0514928337854692	0.752075717972958	Down Regulation	-1.43732456949636	1.93795557354119e-06
ENSRNOG00000066351	Down Regulation	-1.62898515854936	0.000834208613850138	Nodiff	-0.650106984700396	0.272715157403987	Down Regulation	-2.30789250017799	8.82435940028366e-06
ENSRNOG00000020505	Down Regulation	-2.2417624006627	0.000834287076844466	Nodiff	-1.73947392363906	0.159147188229378	Down Regulation	-3.99815523377821	1.9286773680877e-09
ENSRNOG00000022283	Up Regulation	1.66560586722332	0.000836597209130466	Nodiff	0.387209458094851	0.279074201231891	Up Regulation	2.02396517701221	1.8556756331719e-07
ENSRNOG00000010286	Down Regulation	-1.26554965321724	0.000838842740745957	Nodiff	-0.125081192791491	0.539465384734809	Down Regulation	-1.41509984296535	1.07185887299993e-08
ENSRNOG00000019742	Down Regulation	-1.26574854036654	0.000839528603359078	Nodiff	-0.467014567233173	0.106249892191686	Down Regulation	-1.75490195914929	1.79379439088249e-12
ENSRNOG00000042886	Down Regulation	-1.47675274752058	0.000845373510970234	Nodiff	0.36099175629858	0.61285105599284	Down Regulation	-1.14429939892708	0.000272879458810814
ENSRNOG00000046343	Up Regulation	1.90503551321898	0.000848713190573978	Nodiff	-0.204565240346467	0.693790018679664	Up Regulation	1.68118379685651	8.96164666797287e-06
ENSRNOG00000007763	Down Regulation	-1.38214152414045	0.000850061614598774	Nodiff	-0.8946178573642	0.117963700702137	Down Regulation	-2.30007791213315	1.33607701986758e-12
ENSRNOG00000019318	Up Regulation	1.29080941114721	0.000851392202375859	Nodiff	0.132855442683322	0.598609724560332	Up Regulation	1.3982037551837	2.57565604429551e-07
ENSRNOG00000023908	Up Regulation	1.74397218683885	0.00086192046890795	Nodiff	-0.499687008463865	0.315574751213973	Up Regulation	1.22551649932294	0.0135328008949184
ENSRNOG00000002216	Down Regulation	-1.30893843057542	0.000869354559853627	Nodiff	0.146533310007766	0.777341580452754	Down Regulation	-1.18795748824247	9.66528943003068e-06
ENSRNOG00000031443	Down Regulation	-2.5418790138349	0.000871880459579155	Nodiff	-2.05006870961728	0.228537172229019	Down Regulation	-4.61184237951439	1.44359651651359e-09
ENSRNOG00000048961	Down Regulation	-1.28148385058661	0.000872573166703393	Nodiff	-0.71114385818084	0.047012371842907	Down Regulation	-2.01691875297147	2.09842468392678e-08
ENSRNOG00000008996	Up Regulation	1.263205382136	0.000874288862865814	Nodiff	-0.270780637579169	0.398699606600227	Nodiff	0.971300643269583	0.00611870292168711
ENSRNOG00000017117	Up Regulation	1.57405474952325	0.000875037599017319	Nodiff	0.0908787662701877	0.827807210587536	Up Regulation	1.64572280582225	0.00530535324465468
ENSRNOG00000042825	Down Regulation	-3.43821597961443	0.000879935464813746	Nodiff	-2.53378768030126	0.120361142587124	Down Regulation	-5.99567848235452	3.78970005201788e-07
ENSRNOG00000037148	Down Regulation	-2.27152609449883	0.000881140329228892	Nodiff	-0.904021990673507	0.285380256342789	Down Regulation	-3.19542624792705	9.25207664117931e-07
ENSRNOG00000067139	Down Regulation	-1.64869425931398	0.000881966230668737	Nodiff	-0.0148099049592898	0.814531875237307	Down Regulation	-1.68331179604112	7.72275163621758e-05
ENSRNOG00000006469	Down Regulation	-1.42848930076924	0.00088361514932002	Nodiff	-0.5263125713347	0.279388172572874	Down Regulation	-1.9752274558355	1.38902208348266e-10
ENSRNOG00000067723	Down Regulation	-3.38396207846499	0.000883870395389043	Nodiff	-0.584626393865592	0.477136949254419	Down Regulation	-3.99659719779687	9.44458604958002e-05
ENSRNOG00000012378	Down Regulation	-1.26448918854066	0.000885219534330289	Nodiff	-0.462964637698542	0.0987311839664904	Down Regulation	-1.74970592495519	2.33877940284642e-12
ENSRNOG00000018615	Down Regulation	-3.29878509983159	0.000886251684954996	Nodiff	-0.727823768661129	0.500303524807748	Down Regulation	-4.04824113078405	7.66549444721757e-05
ENSRNOG00000007755	Down Regulation	-1.2859206845173	0.000891906774241791	Nodiff	-0.159203780323683	0.490115327462465	Down Regulation	-1.47064939468468	3.63797988530061e-06
ENSRNOG00000042944	Down Regulation	-2.99684945808647	0.000895540937813737	Nodiff	-1.08313627469391	0.329887136908958	Down Regulation	-4.10264815141608	1.12483283995917e-05
ENSRNOG00000016768	Up Regulation	1.70192751541624	0.000896794401175784	Nodiff	-0.637715869157744	0.128222583083878	Up Regulation	1.0422682782256	0.0004073969259911
ENSRNOG00000009772	Up Regulation	1.86939680441616	0.000897682319474998	Nodiff	-0.188805545642296	0.726739356949417	Up Regulation	1.65705988352971	0.000171318838899785
ENSRNOG00000001149	Down Regulation	-1.2933687509339	0.00090086132514055	Nodiff	-0.0239973940141709	0.751308427537472	Down Regulation	-1.34072044569174	7.22927253406462e-05
ENSRNOG00000007906	Down Regulation	-3.5575250171093	0.000903322479164537	Nodiff	-1.89968659434609	0.255805533325568	Down Regulation	-5.47670774832198	2.3114167045395e-06
ENSRNOG00000008673	Down Regulation	-1.20747102880178	0.000904336470569352	Nodiff	0.0808502021410067	0.813214271690344	Down Regulation	-1.15471303167841	2.08367888049866e-05
ENSRNOG00000020778	Up Regulation	1.50611191276188	0.00090552111967095	Nodiff	0.0169048704507221	0.869668790829678	Up Regulation	1.50226886814676	0.000290300094358013
ENSRNOG00000018081	Down Regulation	-1.30993015891798	0.000908955482315586	Nodiff	-0.312380449992368	0.27714088416005	Down Regulation	-1.64629129774567	5.89303290481831e-09
ENSRNOG00000033335	Down Regulation	-2.29555527893386	0.00090920839933092	Nodiff	-0.427822128531436	0.409271971705313	Down Regulation	-2.75301825859015	0.000126713109517862
ENSRNOG00000056151	Up Regulation	1.9992028443991	0.00091605023212907	Nodiff	0.829709632169977	0.0347904073020464	Up Regulation	2.80442976625729	3.2764622130347e-08
ENSRNOG00000049456	Up Regulation	2.33165102954993	0.00091758680122341	Nodiff	0.23557898515894	0.411233568343194	Up Regulation	2.54018172184876	2.32997471130763e-19
ENSRNOG00000018827	Up Regulation	1.73416312807854	0.000920307930350679	Down Regulation	-1.62459093266434	0.000161998307376262	Nodiff	0.0936291991113343	0.914048697377058
ENSRNOG00000033321	Down Regulation	-2.21468815998346	0.000920638369091765	Nodiff	-1.88341313355816	0.189424515425223	Down Regulation	-4.12031989162348	4.58272979032325e-10
ENSRNOG00000019587	Up Regulation	1.39467995782815	0.000921141459440085	Nodiff	0.0573923218292224	0.712834180944202	Up Regulation	1.42776627937377	2.20150319869592e-08
ENSRNOG00000009049	Up Regulation	1.33862067132911	0.000922297008138099	Nodiff	-0.296089348600625	0.42390989480715	Up Regulation	1.01863302029808	3.77104622269517e-05
ENSRNOG00000011912	Up Regulation	1.70383974938148	0.000922731864214827	Nodiff	0.253102005258774	0.293325560149358	Up Regulation	1.93212341954726	1.8653588844987e-13
ENSRNOG00000050111	Down Regulation	-1.813463860743	0.000925295410994027	Nodiff	-0.730101682685836	0.202565082627575	Down Regulation	-2.56651903271116	4.70644176790601e-06
ENSRNOG00000020875	Up Regulation	2.10785546296415	0.000928517230584767	Nodiff	-0.160623152956149	0.835571247769712	Up Regulation	1.92228925393395	5.3106844360385e-05
ENSRNOG00000004837	Down Regulation	-1.36000357020354	0.000929562394365162	Nodiff	-0.538393918577633	0.108182089220293	Down Regulation	-1.92103182729272	4.70486268143332e-06
ENSRNOG00000001874	Up Regulation	1.80483985939124	0.000932287427971171	Nodiff	0.09868923770549	0.707323414547835	Up Regulation	1.8800121694418	4.2926751769287e-05
ENSRNOG00000018815	Down Regulation	-2.98990809687176	0.000935585122417525	Nodiff	-0.160657467651799	0.67851463927318	Down Regulation	-3.17521764283643	0.000276447583466777
ENSRNOG00000002032	Down Regulation	-1.27748992017274	0.00093658243470396	Nodiff	-0.591791569476893	0.0677410036009801	Down Regulation	-1.89362509444923	1.13580618756429e-13
ENSRNOG00000039183	Down Regulation	-2.79088374062286	0.000940783592575157	Nodiff	-0.396368610197159	0.462012494687491	Down Regulation	-3.20882759684965	0.000102950038829229
ENSRNOG00000015664	Up Regulation	1.31252956793647	0.000941820712615859	Nodiff	0.127703455230155	0.587495245712107	Up Regulation	1.41503870219207	3.34412047697341e-07
ENSRNOG00000016502	Up Regulation	1.3053398224131	0.000944460684044248	Nodiff	-0.0112049484103814	0.927579461400718	Up Regulation	1.2703921832477	1.28413284474151e-05
ENSRNOG00000001204	Down Regulation	-1.36857109283166	0.000947864309442478	Nodiff	-0.519809612378765	0.315588388673786	Down Regulation	-1.91108646222785	6.25423509649737e-14
ENSRNOG00000025998	Down Regulation	-1.5171936114184	0.000953573651693877	Nodiff	0.217914797363289	0.723345060837797	Down Regulation	-1.3260494156149	0.000502223695093433
ENSRNOG00000003512	Up Regulation	1.36692178408659	0.000958880911525642	Nodiff	0.471883066701066	0.0575917127979602	Up Regulation	1.81235079925716	1.34854304771352e-13
ENSRNOG00000009910	Down Regulation	-1.31289062863449	0.000964608526049808	Nodiff	-0.320572027283249	0.371609941002771	Down Regulation	-1.65667072388978	1.4893700595103e-10
ENSRNOG00000008053	Up Regulation	1.34250507520806	0.000967629387255581	Nodiff	0.0433298986866421	0.746838754849017	Up Regulation	1.36314949921676	7.94834635017108e-07
ENSRNOG00000015781	Up Regulation	1.56360231561204	0.00096854693786441	Nodiff	-0.209227054414308	0.687770589191276	Up Regulation	1.33146565714742	0.00321409588506
ENSRNOG00000010721	Down Regulation	-2.66778108398903	0.000968661998096644	Nodiff	-0.947091388959562	0.150680460211395	Down Regulation	-3.64123263319988	2.08023916719088e-05
ENSRNOG00000047314	Down Regulation	-2.33876146790642	0.000969028056396931	Nodiff	-1.21349018244028	0.123693359453859	Down Regulation	-3.57450496308362	1.38860236580926e-06
ENSRNOG00000014405	Down Regulation	-1.31913613778202	0.000972332409089935	Nodiff	-0.578399773822988	0.181195913902852	Down Regulation	-1.92433387452213	7.72953128449285e-11
ENSRNOG00000018659	Down Regulation	-1.87887223623606	0.000981107661986708	Nodiff	-0.756439140621297	0.211371882358948	Down Regulation	-2.65327487517422	5.7687133465106e-07
ENSRNOG00000017416	Down Regulation	-1.98554712703624	0.000983173425545214	Nodiff	-1.96163747124165	0.0518547704103677	Down Regulation	-3.97492150919157	2.82581990565677e-09
ENSRNOG00000014461	Down Regulation	-2.26962721223833	0.000985431426089261	Nodiff	-1.55495580850767	0.216183387875124	Down Regulation	-3.84310637223062	4.50605439241416e-09
ENSRNOG00000037302	Down Regulation	-2.41008742103286	0.000988490923649024	Nodiff	-0.480049551614456	0.382464947879392	Down Regulation	-2.91366686721795	4.94021963493781e-05
ENSRNOG00000014336	Down Regulation	-3.39913703943469	0.000989559490490731	Nodiff	-0.890601794330577	0.310500324537386	Down Regulation	-4.3183354918765	5.08403699460307e-05
ENSRNOG00000031263	Down Regulation	-2.04494190812491	0.000996529438332186	Nodiff	-2.36256381894407	0.0681998413807242	Down Regulation	-4.43447681014269	2.15158509715563e-10
ENSRNOG00000001796	Up Regulation	1.26490118995652	0.000997082717749116	Nodiff	-0.194282719939453	0.597431095621999	Up Regulation	1.04520870772688	0.000272447035271342
ENSRNOG00000019159	Up Regulation	1.29700541969141	0.001000252982733	Nodiff	0.299911282151804	0.22607929890923	Up Regulation	1.57155433092906	8.46358307994296e-10
ENSRNOG00000003357	Down Regulation	-2.74531336192589	0.00100067754423464	Down Regulation	-3.46490479683037	0.0135682508254197	Down Regulation	-6.2304784363671	1.58584726225006e-09
ENSRNOG00000023601	Up Regulation	1.23674775887865	0.00100346158629005	Nodiff	0.450647523591324	0.0810059283906694	Up Regulation	1.66152280846289	2.55639708580582e-11
ENSRNOG00000029184	Up Regulation	2.86182387419837	0.00101177312389766	Nodiff	-0.407091238670475	0.516768818738276	Up Regulation	2.42816755701553	1.2456460900109e-07
ENSRNOG00000021269	Up Regulation	1.69780777325541	0.00101197892360276	Nodiff	0.272019976490295	0.23590825514248	Up Regulation	1.94309950579776	3.24257325113797e-15
ENSRNOG00000005810	Down Regulation	-2.26201243418163	0.00101621048354117	Nodiff	-2.31753664039855	0.169529410184785	Down Regulation	-4.60172763126644	8.68778548765474e-12
ENSRNOG00000008113	Down Regulation	-1.33064900146362	0.00101911311762274	Nodiff	0.795346987387078	0.0191748346764275	Nodiff	-0.561207267224624	0.101696119192914
ENSRNOG00000020263	Up Regulation	1.22202596281513	0.00101919300175541	Nodiff	0.153925724658495	0.479705107862717	Up Regulation	1.3515552301687	2.36732014868507e-08
ENSRNOG00000008165	Down Regulation	-2.6556690712422	0.00102251062203284	Nodiff	0.807949890370409	0.153757760170124	Down Regulation	-1.87313540788853	0.00434345295955902
ENSRNOG00000000618	Up Regulation	1.36667830671527	0.0010227259931541	Nodiff	-0.0298552932648026	0.950889159860232	Up Regulation	1.31279662390721	1.26527447078646e-05
ENSRNOG00000024818	Down Regulation	-1.43794274929821	0.00102968072982456	Down Regulation	-1.68984444924434	0.0216353479783695	Down Regulation	-3.15180645952717	7.12086293690443e-19
ENSRNOG00000037658	Up Regulation	1.84137512700366	0.0010307671623258	Nodiff	-0.818330209880684	0.0757507744204088	Up Regulation	1.00430355182594	5.67195258881011e-05
ENSRNOG00000013399	Up Regulation	1.55810992330882	0.00103948943781066	Nodiff	-0.259185238367253	0.502737781936839	Up Regulation	1.28467219566351	0.0319998785434204
ENSRNOG00000009096	Down Regulation	-1.91275784458042	0.00104177654783347	Nodiff	0.132034909342674	0.955616540763055	Down Regulation	-1.80906055662764	0.00212910825359195
ENSRNOG00000043219	Down Regulation	-2.08048792994166	0.00104436590953542	Down Regulation	-1.61136683622425	0.0352968982446242	Down Regulation	-3.71332967807313	1.26072699101303e-07
ENSRNOG00000019492	Up Regulation	1.30373967305223	0.00104472587484015	Nodiff	-0.340892160531821	0.333148243290594	Nodiff	0.941754398925985	0.00136238372788434
ENSRNOG00000059463	Down Regulation	-1.28375050514571	0.00104645287214215	Nodiff	-0.783937453487286	0.0878306005118117	Down Regulation	-2.09062449939687	3.79143938652783e-16
ENSRNOG00000037211	Down Regulation	-3.47938740395212	0.00104736750643133	Nodiff	-1.16187717960168	0.4076827296755	Down Regulation	-4.66992798115151	2.45294894020433e-05
ENSRNOG00000053362	Up Regulation	1.21368285471813	0.00104980021969713	Nodiff	0.226183219267956	0.33786981548635	Up Regulation	1.41427830053296	5.31732927908198e-09
ENSRNOG00000004781	Up Regulation	1.42927565926893	0.00105022979691177	Nodiff	0.124477572336493	0.527716594639656	Up Regulation	1.52885364786373	1.41543988194962e-09
ENSRNOG00000033688	Up Regulation	1.5002046651578	0.00105483821583195	Nodiff	0.344999974917097	0.158505906174207	Up Regulation	1.81952102876097	4.96781618646726e-13
ENSRNOG00000020021	Up Regulation	1.2381189459883	0.00105580082589715	Nodiff	0.44272152129266	0.0929335230696096	Up Regulation	1.65660899894565	5.23652519223119e-11
ENSRNOG00000001431	Down Regulation	-1.83407016972036	0.00105611727672907	Nodiff	-2.31633472392798	0.101504442002664	Down Regulation	-4.1710041516082	1.74143345785156e-19
ENSRNOG00000053469	Down Regulation	-1.3666316846466	0.00105649594997244	Nodiff	-0.611838349494474	0.210834431749809	Down Regulation	-2.00105769770364	5.08335309569916e-12
ENSRNOG00000053787	Down Regulation	-1.31985424663431	0.00106221376791527	Nodiff	-0.193274911558079	0.619907955415559	Down Regulation	-1.54141680653216	1.72096231145621e-08
ENSRNOG00000011858	Up Regulation	2.69286745350082	0.00106276428144926	Nodiff	-0.448692095744528	0.499439029581464	Up Regulation	2.22562927886127	0.00211029978627129
ENSRNOG00000011798	Down Regulation	-1.23329225237633	0.00106389480560033	Nodiff	-0.368704597925897	0.145406077876894	Down Regulation	-1.62764527850166	4.35148772014055e-11
ENSRNOG00000003018	Down Regulation	-1.30792948722302	0.00106458833043596	Nodiff	-0.562126554513325	0.290306067955279	Down Regulation	-1.89642010141997	2.87327817452248e-08
ENSRNOG00000058288	Down Regulation	-2.62902979124397	0.00106470739744437	Up Regulation	1.34983452896972	0.0313683470114663	Down Regulation	-1.31080763611845	0.0356761005769235
ENSRNOG00000008862	Up Regulation	1.27669612870676	0.00106605383611814	Nodiff	-0.108492655760741	0.81228890886408	Up Regulation	1.14567543697551	2.69997656924764e-05
ENSRNOG00000026226	Up Regulation	1.21957649765344	0.00106721343138697	Nodiff	-0.0233628401418969	0.983913535894493	Up Regulation	1.17143206740178	4.79321788819532e-06
ENSRNOG00000005616	Down Regulation	-1.40342276035887	0.00107086185265429	Nodiff	-0.0511356755597105	0.706850908206595	Down Regulation	-1.48084637730637	0.000157126463087638
ENSRNOG00000014837	Down Regulation	-2.19918837998227	0.00107101209982475	Nodiff	-0.487916999297548	0.374999754743368	Down Regulation	-2.71362996686188	6.98639821372246e-05
ENSRNOG00000003283	Down Regulation	-1.34583747902766	0.00107112783633314	Down Regulation	-1.34132495498989	0.0479901828833364	Down Regulation	-2.7100183629927	8.72461313272151e-19
ENSRNOG00000033386	Down Regulation	-2.91058739154446	0.00107347829416854	Nodiff	-3.26868794553814	0.307316558204195	Down Regulation	-6.17911656600068	2.93334713635967e-06
ENSRNOG00000001833	Down Regulation	-1.42001292495862	0.00108009085914197	Nodiff	0.350512991397431	0.293761869233395	Down Regulation	-1.09836333067417	0.00758087264111294
ENSRNOG00000005067	Down Regulation	-1.27881947622357	0.00108596632917195	Down Regulation	-1.16734633389744	0.0331561675815591	Down Regulation	-2.46950822684398	4.08552150125541e-18
ENSRNOG00000022286	Up Regulation	2.01067653774141	0.00108729027839695	Nodiff	-0.343203192110895	0.54046266071486	Up Regulation	1.64258712270358	8.70795592991298e-05
ENSRNOG00000014503	Up Regulation	2.04951732280315	0.00108746504883157	Nodiff	-0.0754586650967334	1	Up Regulation	1.94603208289858	3.69534125935762e-15
ENSRNOG00000002711	Down Regulation	-2.51603771846508	0.00108848973475461	Nodiff	-0.341232250971394	0.456854027361552	Down Regulation	-2.88105754734649	0.000171459827751016
ENSRNOG00000017456	Up Regulation	1.60069076038749	0.00108913316578785	Nodiff	0.287113070140417	0.294047915115173	Up Regulation	1.86422602260542	7.64364967116735e-10
ENSRNOG00000029582	Up Regulation	1.25707563637826	0.00109062197272287	Nodiff	-0.0745890861387223	0.890339409696735	Up Regulation	1.15955897636424	1.33891743126908e-05
ENSRNOG00000062783	Up Regulation	2.0076664246587	0.00109135227377406	Nodiff	0.387753891709018	0.167352103353794	Up Regulation	2.36776573453646	5.20309896152475e-19
ENSRNOG00000009884	Down Regulation	-2.32224044185938	0.00109325219996929	Nodiff	-1.47550126636797	0.0739535939137825	Down Regulation	-3.82246514364861	7.64837160755027e-07
ENSRNOG00000019466	Down Regulation	-2.16918396260439	0.0010963409057685	Nodiff	-0.420155458533141	0.549741198045398	Down Regulation	-2.61534034624694	1.69786556550226e-05
ENSRNOG00000016689	Down Regulation	-1.39171715924484	0.00109682618364784	Nodiff	-0.0795341964062034	0.866248650488631	Down Regulation	-1.49761781137433	0.000588578969386036
ENSRNOG00000016260	Down Regulation	-1.3167011723737	0.00109754857135757	Nodiff	0.129334072190743	0.778076089805521	Down Regulation	-1.21480356313101	4.82801276116098e-05
ENSRNOG00000002659	Down Regulation	-2.17479266737717	0.00109775078720652	Nodiff	-1.36084432184182	0.309869586206533	Down Regulation	-3.55482939471481	1.74163933461258e-08
ENSRNOG00000050473	Down Regulation	-1.47776303478799	0.00109850746816033	Nodiff	-0.439627033718312	0.447511791394983	Down Regulation	-1.94179035489787	2.77602342278425e-10
ENSRNOG00000003988	Up Regulation	1.20915831894673	0.00109979748897608	Nodiff	0.13513588304746	0.559962779552588	Up Regulation	1.31934089570722	8.9214581066279e-08
ENSRNOG00000046202	Down Regulation	-1.85396372778401	0.00110028565741314	Nodiff	-0.989812057023255	0.0549878858215897	Down Regulation	-2.86942640809146	3.49525710304463e-06
ENSRNOG00000055531	Down Regulation	-1.30929551522011	0.00110177421743339	Nodiff	-0.558600395406824	0.190100534926605	Down Regulation	-1.89213268019712	1.81798877326298e-12
ENSRNOG00000006314	Down Regulation	-1.90635529687745	0.00110823923069654	Nodiff	-4.64077248643241	0.0911301831467306	Down Regulation	-6.55694038544624	2.67317729265839e-45
ENSRNOG00000021793	Up Regulation	1.29852963554629	0.00111251397155454	Nodiff	-0.135555280874477	0.737971195542154	Up Regulation	1.13789619478614	0.000101548500922829
ENSRNOG00000015615	Down Regulation	-1.39181240552823	0.00111558906699107	Up Regulation	1.20290916329501	0.0294857098161388	Nodiff	-0.215085266656937	0.519791729114846
ENSRNOG00000003878	Up Regulation	1.44093989932601	0.00111909312851977	Nodiff	0.186811204118887	0.48905234167168	Up Regulation	1.60181661505277	6.31612627088161e-07
ENSRNOG00000020623	Down Regulation	-1.29615475814306	0.00112432324236885	Nodiff	-0.405475448351703	0.181178062574084	Down Regulation	-1.72595920787362	8.94553006053508e-09
ENSRNOG00000050706	Up Regulation	1.63271615481054	0.00112831745491473	Nodiff	-0.39047326993628	0.270997026399359	Up Regulation	1.2215905617093	1.64876574217981e-05
ENSRNOG00000002811	Up Regulation	1.90192624514173	0.00112975443734117	Nodiff	-0.309789683791838	0.54609999945235	Up Regulation	1.56916176750882	4.23696946385749e-08
ENSRNOG00000062297	Down Regulation	-3.39250346598356	0.00113005739043478	Nodiff	-3.90929644864212	0.202190239433252	Down Regulation	-7.29898145623631	3.65401610572832e-08
ENSRNOG00000046086	Down Regulation	-1.8656019468485	0.00113183434461022	Nodiff	-0.765892218805442	0.352090907965715	Down Regulation	-2.65437049668547	3.780277226922e-07
ENSRNOG00000013061	Up Regulation	1.62545573347867	0.00113254948312723	Nodiff	0.014378029715123	0.81061075322904	Up Regulation	1.6125075938195	1.41182054132282e-10
ENSRNOG00000037710	Up Regulation	1.60308562187197	0.00113567898419077	Nodiff	-0.706036039605141	0.136150746526364	Nodiff	0.876531188148666	0.0602292540675171
ENSRNOG00000016388	Up Regulation	1.53438844673439	0.00113901840294222	Nodiff	0.10914453500085	0.692162117762854	Up Regulation	1.61730338320359	1.75324279197128e-05
ENSRNOG00000008901	Up Regulation	1.53862236006604	0.00113917024389196	Nodiff	0.371425259028037	0.29036631504701	Up Regulation	1.88557041546684	5.48845243477371e-07
ENSRNOG00000004874	Up Regulation	1.7797255060942	0.00114133301047104	Nodiff	-0.500840980991913	0.25017709525784	Up Regulation	1.25123566200534	5.32062866826158e-06
ENSRNOG00000019354	Up Regulation	1.28143488736544	0.00114171255258097	Nodiff	-0.648034241889816	0.0614524372706694	Nodiff	0.611435868170647	0.0169876607058751
ENSRNOG00000049115	Down Regulation	-2.10546892584634	0.00114266969712937	Nodiff	-1.69148199747664	0.0837263306783814	Down Regulation	-3.82200199182433	1.86787872547715e-08
ENSRNOG00000025404	Down Regulation	-2.86060706251687	0.00114282427215461	Nodiff	-4.32843359283263	0.0681171034206449	Down Regulation	-7.22456954771774	1.38894533502894e-07
ENSRNOG00000008209	Down Regulation	-1.23078610742535	0.00114542153783865	Nodiff	-0.686679611060423	0.0151372955096797	Down Regulation	-1.94021656441751	2.58778992346431e-14
ENSRNOG00000011435	Up Regulation	1.51798914853891	0.00114581729389223	Nodiff	0.330597203295444	0.308972622136709	Up Regulation	1.82341423148185	1.70095958199809e-05
ENSRNOG00000009298	Up Regulation	1.22721898517724	0.00114636639866481	Nodiff	0.215859791234716	0.372625507646343	Up Regulation	1.41731287316556	1.9291934691282e-08
ENSRNOG00000014851	Down Regulation	-1.35438694665433	0.00114676440419453	Nodiff	-0.309650631217545	0.400962405313753	Down Regulation	-1.68450449721834	1.64827332613718e-07
ENSRNOG00000001714	Up Regulation	1.40303920514938	0.00114817437465461	Nodiff	-0.248725106185423	0.485565808284351	Up Regulation	1.13568425555881	0.000661178977647797
ENSRNOG00000033973	Up Regulation	1.41189170459498	0.00114981426905947	Nodiff	0.284698035710032	0.342968181518156	Up Regulation	1.6686125286191	1.87597017926426e-07
ENSRNOG00000012815	Up Regulation	1.22451952265381	0.00115150342073809	Nodiff	0.0595048235658623	0.778651690296671	Up Regulation	1.26022495153879	1.15038525907198e-06
ENSRNOG00000026770	Up Regulation	1.63046528759702	0.00115550466443781	Nodiff	-0.0433151435293227	0.973894807375047	Up Regulation	1.56394004365347	2.555689835925e-06
ENSRNOG00000010947	Down Regulation	-1.45692589319261	0.00115557115373701	Nodiff	-1.51601485979391	0.0854259629887329	Down Regulation	-2.99636311031808	2.10977960451852e-18
ENSRNOG00000063400	Up Regulation	1.63109985782208	0.00115714288934843	Nodiff	-0.343807411671619	0.417844759047413	Up Regulation	1.2660154237655	0.00539415576086571
ENSRNOG00000012260	Up Regulation	1.26865296100608	0.00115786720241829	Nodiff	0.111315917651215	0.635376985324711	Up Regulation	1.3550567318129	7.16675127041631e-07
ENSRNOG00000012730	Down Regulation	-1.65076225568086	0.00115880635700734	Nodiff	-1.65348670849077	0.0649734286589898	Down Regulation	-3.32471088624425	4.84748751938543e-13
ENSRNOG00000006509	Up Regulation	1.22377853228944	0.00116238041203529	Nodiff	0.168592340890724	0.509110760540962	Up Regulation	1.36851357836587	5.39270711780737e-06
ENSRNOG00000013721	Down Regulation	-1.42307508973913	0.00116369340134887	Nodiff	-0.269004656708494	0.561955871221567	Down Regulation	-1.71585958683565	3.74251570081189e-06
ENSRNOG00000015420	Up Regulation	1.312793462818	0.00116467497586107	Nodiff	0.470618377968041	0.0606362015019669	Up Regulation	1.75692414196669	6.5587868106528e-13
ENSRNOG00000019716	Up Regulation	2.32746472171182	0.00117003685204298	Nodiff	-0.10512227363418	0.836826608167085	Up Regulation	2.19478329082481	0.00201662677500264
ENSRNOG00000016551	Down Regulation	-1.62793280395963	0.00117184154817204	Nodiff	-0.92748490539895	0.0925324530168256	Down Regulation	-2.57803156912645	1.26077630670992e-07
ENSRNOG00000038427	Up Regulation	2.63072781240694	0.00117704499445886	Nodiff	-0.0444362059045792	0.989904170680335	Up Regulation	2.56190994475506	1.62228630291916e-05
ENSRNOG00000063531	Up Regulation	2.19567233254921	0.00117890155832191	Nodiff	-0.51283218074929	0.280022188293512	Up Regulation	1.65726908589379	0.00027051255718508
ENSRNOG00000001313	Up Regulation	1.735865356718	0.00118033649612741	Nodiff	0.192148802731186	0.415149061300162	Up Regulation	1.90370137318557	1.29959532073739e-10
ENSRNOG00000013046	Down Regulation	-1.66106030769278	0.00118246982533161	Nodiff	-1.33319250923996	0.0942738456544768	Down Regulation	-3.01599032785488	1.618730732005e-11
ENSRNOG00000018937	Up Regulation	1.1889203768292	0.00118494016053931	Nodiff	-0.0184367489454622	0.965287655362778	Up Regulation	1.14462760671429	2.87136653712434e-06
ENSRNOG00000005007	Up Regulation	2.08894175806189	0.00118753562271609	Nodiff	-0.577592943767793	0.26231303916955	Up Regulation	1.48668022680429	5.41257783428591e-06
ENSRNOG00000003088	Down Regulation	-1.27562677229937	0.00119181738815949	Nodiff	-0.470352055769776	0.160011722174879	Down Regulation	-1.76617870953985	2.10928901811873e-11
ENSRNOG00000009785	Down Regulation	-1.90774892544474	0.00119299220877522	Nodiff	-0.492269050740649	0.435829623584839	Down Regulation	-2.43258359035811	0.000140563781445613
ENSRNOG00000021828	Down Regulation	-1.25602810746332	0.00119592610859729	Nodiff	-0.0652152861891601	0.694922962812827	Down Regulation	-1.34549060564577	4.64507802946944e-08
ENSRNOG00000033528	Up Regulation	1.54770057118758	0.00119704363884349	Nodiff	-0.984982972598761	0.0300487010685859	Nodiff	0.540846529198424	0.303431168287699
ENSRNOG00000025764	Down Regulation	-1.41379492234647	0.00119791474302533	Nodiff	-0.142433408603589	0.69680031390882	Down Regulation	-1.58141569392717	0.0003063373309641
ENSRNOG00000007332	Up Regulation	1.56862629729135	0.0011980853485401	Nodiff	0.281512680435105	0.33337611814763	Up Regulation	1.82107514225261	4.85958518372332e-08
ENSRNOG00000019496	Down Regulation	-1.34367987222725	0.0012033479377376	Nodiff	-0.581741830571665	0.136102536856401	Down Regulation	-1.95038394455412	4.02004408656588e-10
ENSRNOG00000003401	Down Regulation	-1.14002269986664	0.00120468181675971	Nodiff	-0.31390880862927	0.692949278427269	Down Regulation	-1.49023258193078	0.00576252013552479
ENSRNOG00000063678	Down Regulation	-1.25452983275623	0.00120505784094921	Nodiff	-0.100492882113451	0.630038504171908	Down Regulation	-1.37847996430885	2.89547553802083e-08
ENSRNOG00000008790	Up Regulation	1.35247011328264	0.00120508711775639	Nodiff	0.189744674118094	0.414363060082195	Up Regulation	1.51768442886147	1.82493028651478e-08
ENSRNOG00000016255	Up Regulation	1.57189229788737	0.00120526823903014	Nodiff	-0.666332309303567	0.0746142671344662	Nodiff	0.886865864660361	0.000613441985275384
ENSRNOG00000053047	Down Regulation	-3.322352110022	0.00120586851239561	Nodiff	-1.26829146938495	0.319584845881054	Down Regulation	-4.61667715395869	1.35463588188042e-05
ENSRNOG00000033498	Down Regulation	-1.44926379152528	0.00120618058333052	Nodiff	-0.252560083907546	0.563409260191104	Down Regulation	-1.72709055826544	8.21731648282474e-08
ENSRNOG00000013794	Down Regulation	-1.38649021439741	0.00121078955098146	Nodiff	-1.37546380377482	0.147019917569589	Down Regulation	-2.78974169954276	1.05496389178183e-15
ENSRNOG00000019738	Up Regulation	1.64762595816766	0.00121202145194812	Nodiff	0.257704596477992	0.342941742262417	Up Regulation	1.87844758849873	1.90806800694781e-09
ENSRNOG00000018484	Down Regulation	-1.40427173339402	0.00121233219710669	Nodiff	0.320273061595251	0.561163856844353	Down Regulation	-1.10543758380258	0.000447922162749454
ENSRNOG00000027213	Up Regulation	2.24207109800323	0.00121260295694777	Nodiff	0.341217073723144	0.20530825670221	Up Regulation	2.5566975644975	2.20634621026956e-15
ENSRNOG00000023079	Down Regulation	-1.23430865186784	0.001213350696381	Nodiff	-0.114309492834458	0.560309099321311	Down Regulation	-1.37311145900685	3.29680772244791e-08
ENSRNOG00000052022	Up Regulation	2.47260009019852	0.0012149735966079	Nodiff	-0.685341862369406	0.226662679355957	Up Regulation	1.76696261140122	3.80563965157336e-10
ENSRNOG00000020455	Up Regulation	1.75155813715291	0.00121751882559588	Nodiff	0.433682466288804	0.273349260816111	Up Regulation	2.15778259120875	5.58968281469211e-07
ENSRNOG00000023896	Down Regulation	-1.25055070452847	0.00122142637311754	Nodiff	0.659019741172758	0.0490151341898463	Nodiff	-0.620988384571009	0.0384030377888104
ENSRNOG00000021691	Up Regulation	1.2669228764089	0.0012218159791806	Nodiff	0.226278771057178	0.378731977674986	Up Regulation	1.47013958504927	5.26146302674098e-08
ENSRNOG00000033099	Up Regulation	1.88484036089721	0.00122537228377205	Nodiff	-0.101778647531899	0.91146063737177	Up Regulation	1.75901218694438	0.000243906458574659
ENSRNOG00000006756	Up Regulation	1.19916969486048	0.00122673269951358	Nodiff	-0.240777497707084	0.471792062223624	Nodiff	0.934803516521081	0.000115319871526343
ENSRNOG00000033658	Down Regulation	-1.9476918363727	0.00122860331333668	Nodiff	-0.385712439526928	0.440190701726601	Down Regulation	-2.36552299207481	0.000226016310186253
ENSRNOG00000065068	Down Regulation	-1.57906675991308	0.00123780034773731	Nodiff	-0.645382025501056	0.206887768035327	Down Regulation	-2.24943171922588	7.05141208628322e-07
ENSRNOG00000015582	Down Regulation	-1.25913785268368	0.00124128390307958	Nodiff	-0.389471721263595	0.246134237912454	Down Regulation	-1.67366931591178	4.87849318707308e-11
ENSRNOG00000014987	Down Regulation	-2.53150044526965	0.00124267558200111	Nodiff	-1.90504899364806	0.0903604064517734	Down Regulation	-4.4708582364576	1.39884275364166e-06
ENSRNOG00000014226	Up Regulation	1.48513091412744	0.00124539090545829	Nodiff	0.399989254794843	0.379959992395981	Up Regulation	1.86438832943904	0.00360172229014983
ENSRNOG00000000456	Down Regulation	-1.58773928322201	0.00126082551039514	Nodiff	-1.89559020327749	0.148529321361615	Down Regulation	-3.51125496258228	1.00939194106812e-27
ENSRNOG00000001520	Up Regulation	1.23498168325201	0.00126814144745388	Nodiff	-0.161736815243393	0.573668947474662	Up Regulation	1.05256895151518	0.000188153706260378
ENSRNOG00000002294	Down Regulation	-1.32956971926464	0.00126867631522058	Nodiff	-0.352784917970815	0.363176103050749	Down Regulation	-1.70489978041068	1.57853308190277e-08
ENSRNOG00000049498	Down Regulation	-1.39054097303469	0.00126923114830325	Nodiff	-0.606325195726265	0.267242637781545	Down Regulation	-2.02068865008383	1.07331703262412e-10
ENSRNOG00000001582	Down Regulation	-1.26961843813513	0.00127046922956987	Nodiff	-0.388527359043051	0.201854432718438	Down Regulation	-1.6824622398976	7.89589390959155e-10
ENSRNOG00000001653	Down Regulation	-1.2947717010381	0.00127719839477868	Nodiff	-0.043518078902921	0.788532294032467	Down Regulation	-1.36334346716646	1.3070410464762e-07
ENSRNOG00000059857	Up Regulation	1.53480542341261	0.00127938628880552	Nodiff	0.572086778114392	0.0510301096049751	Up Regulation	2.08174989989974	3.08950423906965e-12
ENSRNOG00000011451	Up Regulation	1.24249993861126	0.00128900685704299	Nodiff	-0.0476852357221031	0.950260167235413	Up Regulation	1.17158869278822	1.59331815227007e-05
ENSRNOG00000026527	Up Regulation	1.2537788161235	0.00128958950089601	Nodiff	-0.0459162258881111	0.981394827647065	Up Regulation	1.18179776840864	1.36053082370694e-05
ENSRNOG00000015675	Up Regulation	1.56699540221528	0.00129867041208305	Nodiff	-0.154500289506929	0.646597906026517	Up Regulation	1.39393188171856	2.33140343536387e-07
ENSRNOG00000021856	Down Regulation	-2.3340154188147	0.0012990055460323	Nodiff	-2.73761837964629	0.180965312673117	Down Regulation	-5.08860804590237	3.44218114456923e-13
ENSRNOG00000036666	Down Regulation	-1.33201353467287	0.00130091741279933	Nodiff	-0.542546268514193	0.224849947395335	Down Regulation	-1.89979160428103	1.70723938780617e-08
ENSRNOG00000018207	Down Regulation	-1.30334329708029	0.00130162371973545	Nodiff	-0.613466062744468	0.180920292667727	Down Regulation	-1.94072363243931	6.01645668835577e-12
ENSRNOG00000005971	Up Regulation	1.31454908099369	0.00130279965384232	Nodiff	0.0490389140238133	0.840311804368502	Up Regulation	1.33962409587926	1.15305364270112e-05
ENSRNOG00000055641	Down Regulation	-1.30591464217681	0.00130500695017654	Nodiff	-0.544189710502431	0.141857108869087	Down Regulation	-1.87463928297677	1.78653494203212e-10
ENSRNOG00000037449	Down Regulation	-2.18626179461836	0.00130842010061453	Nodiff	-0.0923198720677463	0.780242627546273	Down Regulation	-2.3034978630599	0.000646191444670894
ENSRNOG00000029090	Down Regulation	-3.31906679266397	0.00131078484708111	Nodiff	-0.412116515608292	0.888675132937808	Down Regulation	-3.73431931293937	0.000220965519606382
ENSRNOG00000010793	Up Regulation	1.21348695794446	0.00131405678895295	Nodiff	0.432558662390463	0.0890719472306632	Up Regulation	1.61824915272004	7.2607267138699e-11
ENSRNOG00000046863	Up Regulation	2.01601250500481	0.00131655034706532	Nodiff	-0.962830590225677	0.0654985010086871	Nodiff	1.03314138453121	0.104661203838113
ENSRNOG00000011623	Up Regulation	1.60359536662263	0.00131669776476268	Nodiff	-0.470321514296211	0.172437516886616	Up Regulation	1.11383795171689	0.00858187918510002
ENSRNOG00000003997	Up Regulation	1.34639211418309	0.00131887699856749	Nodiff	-0.512783685483193	0.197860417769886	Nodiff	0.815999675011192	0.149858362707702
ENSRNOG00000069840	Up Regulation	2.33266733641383	0.00131904846024431	Nodiff	-0.150249227627936	0.874404424017229	Up Regulation	2.15930541429342	3.84476489700374e-12
ENSRNOG00000010352	Down Regulation	-1.26830664470999	0.00132101335115467	Nodiff	-0.142424276186278	0.544649051559584	Down Regulation	-1.43445139977906	4.48493464967188e-08
ENSRNOG00000013474	Up Regulation	1.77233136964655	0.00132623009356512	Nodiff	-0.851169407881225	0.128082108089914	Nodiff	0.896683791522224	0.11115032102901
ENSRNOG00000016825	Down Regulation	-1.37716884610028	0.00133108973458127	Nodiff	0.15322171791216	0.838127505662263	Down Regulation	-1.24773880577031	6.74760098677837e-05
ENSRNOG00000000304	Down Regulation	-1.21548008934948	0.00133440014035909	Nodiff	-0.416821307940498	0.199995508820337	Down Regulation	-1.65702282902405	1.57378121278079e-11
ENSRNOG00000033693	Down Regulation	-3.69389866922552	0.0013362083851393	Down Regulation	-4.34055503437714	0.0298473181214109	Down Regulation	-8.04281969888673	4.11331370028984e-08
ENSRNOG00000013152	Down Regulation	-1.26281434924863	0.00133926055673454	Nodiff	0.723513507841615	0.051425916932818	Nodiff	-0.567799920066459	0.0635842775744896
ENSRNOG00000010275	Down Regulation	-2.00394621687051	0.00133963888345114	Nodiff	-1.69695345633921	0.144142062790099	Down Regulation	-3.72036146020821	6.86691596872608e-10
ENSRNOG00000032948	Down Regulation	-1.29004748387516	0.00134659517046909	Nodiff	-0.381975101006311	0.250853742146054	Down Regulation	-1.69330808028172	3.73092336710798e-06
ENSRNOG00000000875	Up Regulation	1.1745041236525	0.00134716346934056	Nodiff	-0.455577145345686	0.126995680564856	Nodiff	0.697957264761167	0.00526497668761972
ENSRNOG00000004027	Down Regulation	-1.22906260780361	0.00134982647569005	Nodiff	-0.530269991045469	0.158465403957314	Down Regulation	-1.78526866697457	1.35633463787251e-12
ENSRNOG00000046547	Up Regulation	2.14850620520459	0.00135119339285758	Nodiff	0.198645669787651	0.545913450537609	Up Regulation	2.32268938757129	7.3458377795682e-07
ENSRNOG00000015211	Down Regulation	-1.29291621898797	0.00135971877388785	Nodiff	-0.106398336177613	0.705134921582983	Down Regulation	-1.42658226047117	2.92443241447955e-07
ENSRNOG00000020337	Up Regulation	2.42062667557899	0.00136465111879244	Nodiff	-0.757466378597864	0.347574040930794	Up Regulation	1.63479312495812	0.043134057810502
ENSRNOG00000024904	Up Regulation	1.85236798689459	0.00136471849362176	Nodiff	0.581866041409707	0.0551601105683904	Up Regulation	2.40515685614666	4.72272771363228e-14
ENSRNOG00000000704	Down Regulation	-2.27253838817824	0.00136754146138372	Nodiff	-3.65252380020664	0.157951159154497	Down Regulation	-5.93940241189052	5.89254378864308e-20
ENSRNOG00000003680	Up Regulation	1.48172499103024	0.00137106792191757	Nodiff	0.313280191257558	0.20854461685544	Up Regulation	1.77139595718421	2.54806910520462e-10
ENSRNOG00000004517	Down Regulation	-3.16316316932141	0.00137116131651553	Nodiff	-2.73689394147877	0.0830289011509067	Down Regulation	-5.92001490427404	1.57399593755921e-07
ENSRNOG00000011490	Down Regulation	-2.76975898106763	0.00137500425821241	Nodiff	-2.00837331567193	0.388187094662163	Down Regulation	-4.80330099393306	5.4304631270641e-06
ENSRNOG00000006623	Down Regulation	-1.52389774521296	0.00138049497408253	Nodiff	-1.05163897025581	0.108350155227698	Down Regulation	-2.59836846816957	6.2210155579453e-10
ENSRNOG00000067970	Up Regulation	2.05927338251633	0.00138445234250582	Nodiff	-0.396054491256802	0.520829948422081	Up Regulation	1.64116615064798	0.0119495373773418
ENSRNOG00000017428	Up Regulation	1.17936632540408	0.0013914980908843	Nodiff	0.216840126754344	0.363025400112812	Up Regulation	1.37265144578711	1.34093425712116e-08
ENSRNOG00000026309	Up Regulation	1.17752981915851	0.00139206965466155	Nodiff	-0.394111828420087	0.196745649717152	Nodiff	0.758255011535856	0.06242856696412
ENSRNOG00000029212	Down Regulation	-1.4255043298238	0.00139210337823255	Nodiff	-0.625029632540803	0.120529511738846	Down Regulation	-2.07206586488187	5.70150792521481e-07
ENSRNOG00000053811	Up Regulation	1.35554398933869	0.00139747481163085	Nodiff	0.0315436483837695	0.875902033769856	Up Regulation	1.3625985742606	2.4112097849641e-05
ENSRNOG00000015149	Down Regulation	-1.99042285029638	0.00139862223876891	Nodiff	0.425828417810036	0.647026461463705	Down Regulation	-1.5937956515606	0.00499826205809032
ENSRNOG00000033271	Down Regulation	-2.14849710483382	0.00139973516374662	Nodiff	-1.73252513904668	0.236859406483173	Down Regulation	-3.89951923573204	3.32796322491498e-11
ENSRNOG00000008570	Up Regulation	1.19520886617	0.0014003164170199	Nodiff	0.454744219200169	0.075162771869858	Up Regulation	1.62384628917339	3.85631907958663e-11
ENSRNOG00000006548	Down Regulation	-1.45031604404505	0.00140053004229217	Down Regulation	-1.84683880594269	0.0444451386304034	Down Regulation	-3.31713972421128	7.79075604544528e-20
ENSRNOG00000050318	Up Regulation	1.25510205432139	0.00140226576202914	Nodiff	0.165963958521731	0.503657044986094	Up Regulation	1.39485690503657	3.22848823132105e-07
ENSRNOG00000052945	Down Regulation	-1.88153651488079	0.00140461806145328	Nodiff	-0.471336557357905	0.382451441264958	Down Regulation	-2.37680453215325	8.94260486165049e-06
ENSRNOG00000014791	Up Regulation	1.86227770953035	0.0014050078030566	Nodiff	-0.713454784787584	0.11453820205062	Up Regulation	1.13012418466464	3.15840642184956e-06
ENSRNOG00000010630	Down Regulation	-2.10246073975452	0.0014077164921618	Nodiff	-1.23190981929983	0.189193381951513	Down Regulation	-3.35631228400287	1.20643124360691e-07
ENSRNOG00000049994	Down Regulation	-1.78476883104079	0.00140977636266137	Nodiff	-1.74086017239256	0.190193956983086	Down Regulation	-3.5492488953389	2.84583432204751e-20
ENSRNOG00000022957	Up Regulation	3.3051240535762	0.00142619747368907	Down Regulation	-1.76414674811453	0.0360943007737452	Up Regulation	1.52373119656852	0.00129302754242481
ENSRNOG00000005034	Up Regulation	1.21953753986376	0.00142973816391647	Nodiff	0.356380854899994	0.162538104593856	Up Regulation	1.54650138577465	1.21894267859499e-09
ENSRNOG00000012442	Down Regulation	-1.68781080130276	0.00143261815534711	Nodiff	-0.560702698312401	0.305309800857995	Down Regulation	-2.27300515513151	1.06146617412922e-06
ENSRNOG00000015625	Up Regulation	1.28850916486831	0.00144221886882509	Nodiff	0.172550250432052	0.496497780092579	Up Regulation	1.43590362300912	4.98033493455749e-07
ENSRNOG00000017974	Up Regulation	1.87472726151554	0.00144716914845993	Nodiff	0.180958848314079	0.457169516827291	Up Regulation	2.02914934836737	6.76940563747455e-15
ENSRNOG00000056553	Up Regulation	2.84599393632515	0.00145072901376513	Down Regulation	-1.96406258519651	0.0134503970467725	Nodiff	0.851122693322413	0.418335338493982
ENSRNOG00000001187	Down Regulation	-1.87216778654894	0.0014519275407658	Nodiff	-2.96188392508704	0.154340723880955	Down Regulation	-4.85614879600044	2.59561195623277e-31
ENSRNOG00000033433	Down Regulation	-1.3461429812353	0.00145337254454352	Nodiff	0.977636658189049	0.0174019961424386	Nodiff	-0.393411902252457	0.197645424527018
ENSRNOG00000013220	Down Regulation	-2.12352850102782	0.00146026480545474	Nodiff	-2.57535380389093	0.107712006439925	Down Regulation	-4.71786798546565	9.16078953667419e-13
ENSRNOG00000069984	Up Regulation	1.38339773424599	0.00146396803192114	Nodiff	-0.355054928107386	0.383342017662544	Up Regulation	1.00622307058469	0.00447413923425615
ENSRNOG00000019961	Up Regulation	1.4255779217402	0.00146473135845171	Nodiff	0.40689714317598	0.1168790019987	Up Regulation	1.80521573566034	3.20285475232347e-12
ENSRNOG00000016846	Down Regulation	-1.62256723108898	0.0014648026685778	Nodiff	-0.342539584231707	0.477745136050716	Down Regulation	-1.98824963060371	3.02216167663238e-05
ENSRNOG00000005133	Up Regulation	1.15796383269021	0.00146875776183128	Nodiff	0.272798980068518	0.311861553859363	Up Regulation	1.40867662327914	1.47821295751895e-07
ENSRNOG00000046727	Up Regulation	1.68269331562672	0.00147731017239143	Nodiff	0.0233578579775591	0.905919354371316	Up Regulation	1.67943231346135	0.000184055221251036
ENSRNOG00000007151	Up Regulation	1.18785392710141	0.00148177240729687	Nodiff	0.00332825013974961	0.902176451697845	Up Regulation	1.16816882540214	1.81732282779349e-05
ENSRNOG00000022521	Down Regulation	-2.67809711434195	0.00148250684195855	Nodiff	-0.209790521595229	0.800903173550049	Down Regulation	-2.91280898740552	0.000317910919125232
ENSRNOG00000046635	Down Regulation	-2.45539666224348	0.00148611797689523	Nodiff	-0.266482351730188	0.691717064142485	Down Regulation	-2.75083763589316	0.000328949679269029
ENSRNOG00000055527	Down Regulation	-1.33268401021097	0.00149584143115888	Nodiff	-0.733105603238966	0.112455898373238	Down Regulation	-2.08675958610124	2.4868772890189e-08
ENSRNOG00000004195	Down Regulation	-1.83315755558152	0.00150371599662343	Nodiff	0.211284907826651	0.627696930116045	Down Regulation	-1.65494894881086	0.00271514301355859
ENSRNOG00000013949	Down Regulation	-1.20818468442995	0.00150466008929288	Nodiff	-0.0641740119192372	0.770951279869689	Down Regulation	-1.298838384928	5.35538151906063e-07
ENSRNOG00000008481	Up Regulation	1.62580509466838	0.00150825641057328	Nodiff	0.194677762912064	0.371579769091177	Up Regulation	1.79482483606106	1.32373432617785e-12
ENSRNOG00000019465	Down Regulation	-1.22151785245963	0.00151359845561645	Nodiff	-0.345361379986825	0.27355692246656	Down Regulation	-1.59250533393131	1.88778388446748e-10
ENSRNOG00000017695	Down Regulation	-1.21507801284557	0.0015220136743264	Nodiff	-0.254986004927355	0.383824903743349	Down Regulation	-1.49570881162571	1.46648352280393e-05
ENSRNOG00000001300	Down Regulation	-1.77004487639675	0.00152429876176517	Nodiff	-0.454577124118333	0.38522749629714	Down Regulation	-2.24745784616462	1.43196471820755e-05
ENSRNOG00000014171	Down Regulation	-1.25600106522871	0.00152483054456373	Nodiff	0.377227229740041	0.311495604576048	Nodiff	-0.908572317404671	0.0212529099595977
ENSRNOG00000009636	Up Regulation	1.17772003232316	0.00152531476213287	Nodiff	-0.0733915747062196	0.87412806371578	Up Regulation	1.08209977760793	0.000138758615986537
ENSRNOG00000017434	Up Regulation	1.18910466623478	0.00153148317592824	Nodiff	0.0273698686623346	0.820394449716865	Up Regulation	1.19263469095707	1.68730902894796e-06
ENSRNOG00000058133	Down Regulation	-1.93195371073454	0.00153525810301918	Nodiff	-1.00829879990844	0.285804622191167	Down Regulation	-2.95412100178604	7.87002920646187e-08
ENSRNOG00000023258	Down Regulation	-1.27025403112871	0.00153847127236874	Nodiff	-0.475341950943787	0.288970567643148	Down Regulation	-1.7682899820747	5.41675101361159e-12
ENSRNOG00000023352	Down Regulation	-1.83321677987305	0.00155223949980544	Nodiff	0.360785797599225	0.67268151916994	Down Regulation	-1.49728266666968	0.00107036161349243
ENSRNOG00000009997	Down Regulation	-1.23420256411077	0.00155490650184807	Nodiff	-0.567119371066377	0.208918971946644	Down Regulation	-1.82667637203891	3.11829925608675e-09
ENSRNOG00000066731	Up Regulation	1.51803317500313	0.00155591143676259	Nodiff	-0.458095721860391	0.242436479534263	Up Regulation	1.03731265506886	0.000293578161207159
ENSRNOG00000007649	Down Regulation	-1.21924821015199	0.00156065287862439	Nodiff	-0.0474753228753031	0.725047802120953	Down Regulation	-1.29100932175859	1.6536138278257e-07
ENSRNOG00000009649	Up Regulation	1.79613987638045	0.00156145011216076	Nodiff	0.257201286553053	0.295850926363158	Up Regulation	2.02612642323164	2.99472929881046e-14
ENSRNOG00000003243	Down Regulation	-1.23316068685808	0.00156165070690745	Nodiff	-0.0705016536942569	0.667847710597006	Down Regulation	-1.32712958700812	2.63011009695945e-07
ENSRNOG00000016117	Down Regulation	-1.7448290976737	0.00157122502438056	Nodiff	-0.51394120961412	0.0943758226798714	Down Regulation	-2.28529353904142	0.000113132540356213
ENSRNOG00000071062	Up Regulation	1.17909925999347	0.00158079535115409	Nodiff	0.330936077554342	0.182132846919188	Up Regulation	1.48222403096429	1.44949686567561e-09
ENSRNOG00000050946	Down Regulation	-1.45639554775729	0.00158116368524533	Nodiff	-0.962650657311353	0.124804829736803	Down Regulation	-2.44128686186603	1.75223322561198e-10
ENSRNOG00000001795	Down Regulation	-1.39727411833678	0.00158457849525301	Nodiff	-0.369765963283637	0.474172573724647	Down Regulation	-1.79237252839086	9.25329551779307e-09
ENSRNOG00000047712	Up Regulation	1.18112688337133	0.00158610659959538	Nodiff	-0.13999655552494	0.674708821931583	Up Regulation	1.01786145341292	9.15340919980064e-05
ENSRNOG00000001527	Down Regulation	-1.43037245910753	0.00159816689981012	Nodiff	-0.758767292597413	0.102751694108036	Down Regulation	-2.21204992278248	5.83983190100335e-10
ENSRNOG00000021410	Up Regulation	2.11934340700628	0.00159893207841968	Nodiff	-0.170032324130064	0.835202955624648	Up Regulation	1.9246467361175	9.16827813916595e-06
ENSRNOG00000029450	Up Regulation	1.28602710977604	0.00160555010002237	Nodiff	0.341577273263085	0.240462833482201	Up Regulation	1.60465540476063	1.34332871308153e-05
ENSRNOG00000014046	Up Regulation	2.51524762400598	0.00160883827791466	Nodiff	0.108603607689323	0.628246044155942	Up Regulation	2.5985890924486	2.32201971707794e-19
ENSRNOG00000004753	Up Regulation	1.53578687445408	0.00161426858729235	Nodiff	0.448414112492034	0.066235091079818	Up Regulation	1.9564740948475	2.17429940702281e-15
ENSRNOG00000018126	Down Regulation	-2.22133398234948	0.00161763536686503	Nodiff	-1.90670582070858	0.16172305018196	Down Regulation	-4.14994185982363	2.32835708581766e-09
ENSRNOG00000020773	Down Regulation	-1.28863225934252	0.00161919030777815	Nodiff	0.00113752232106522	0.833407717223648	Down Regulation	-1.31082966106453	1.47953458925007e-06
ENSRNOG00000037206	Down Regulation	-1.37671422819055	0.00162144699159478	Nodiff	-0.00484749574825857	0.914236018763132	Down Regulation	-1.40452829281383	0.000199396500165094
ENSRNOG00000017444	Up Regulation	1.17313046334502	0.00162290331375249	Nodiff	0.513570829664179	0.0474389977716735	Up Regulation	1.65878495998405	1.00632867241614e-10
ENSRNOG00000037919	Up Regulation	1.19917847599224	0.00162353805688598	Nodiff	0.00868580730546581	0.91558215694959	Up Regulation	1.1854014506789	7.99499217953101e-06
ENSRNOG00000033262	Up Regulation	1.46525216421595	0.00162914356096076	Nodiff	0.488080662927022	0.316671373784884	Up Regulation	1.93539266477673	0.00689804429613107
ENSRNOG00000065666	Down Regulation	-1.3197554444332	0.00163107684721726	Nodiff	-0.701072917847996	0.207056240307193	Down Regulation	-2.04264037565362	1.15760897753069e-12
ENSRNOG00000018052	Down Regulation	-1.28139719408537	0.00163108525967163	Nodiff	0.0110877106937846	0.876580291488909	Down Regulation	-1.2927476240052	9.127989189264e-07
ENSRNOG00000009870	Down Regulation	-1.99783463851255	0.00163112578766592	Nodiff	-0.280115609175992	0.822685669926191	Down Regulation	-2.30332593986122	0.000133358520882459
ENSRNOG00000010086	Down Regulation	-1.20860613818087	0.00163171865275357	Nodiff	-0.264282191446018	0.412668944982463	Down Regulation	-1.49791077438484	5.78989496668195e-08
ENSRNOG00000006365	Down Regulation	-5.49002660953291	0.00163640708219832	Nodiff	5.47097544989759	0.161190196210916	Nodiff	-0.0474549460473679	0.99920582952455
ENSRNOG00000023209	Down Regulation	-1.74191223857621	0.00164766832229453	Nodiff	-0.127405361794405	0.787575293869114	Down Regulation	-1.89752885626481	4.29725091448554e-05
ENSRNOG00000005659	Down Regulation	-2.6749878525861	0.00165280508573044	Nodiff	-0.0278066366315744	0.861221696468568	Down Regulation	-2.73076154255113	0.000168645973478314
ENSRNOG00000002167	Down Regulation	-1.78574939224762	0.00165285387335942	Nodiff	-0.430928081895084	0.62180853851306	Down Regulation	-2.23977586595128	1.68905750111024e-05
ENSRNOG00000029862	Down Regulation	-1.82023282967876	0.0016551072752742	Nodiff	-0.152171746120462	0.781754480359227	Down Regulation	-2.00309447443449	0.000334677353129913
ENSRNOG00000017194	Down Regulation	-1.19322430893295	0.00165712575052212	Nodiff	-0.27067257851512	0.417322597853958	Down Regulation	-1.48910757172664	1.48810166051673e-09
ENSRNOG00000014691	Up Regulation	1.19832613151257	0.00166749501389405	Nodiff	0.177218026853496	0.475664869763404	Up Regulation	1.35216048992984	1.94675538605033e-07
ENSRNOG00000012318	Down Regulation	-2.06192524081189	0.00166877504978863	Nodiff	-0.550935284399267	0.360554536702721	Down Regulation	-2.63752818696678	2.35527620168044e-05
ENSRNOG00000006368	Up Regulation	1.18929385788916	0.0016689650831008	Nodiff	0.319206093346893	0.206470573138605	Up Regulation	1.48232087960055	3.97188659730623e-09
ENSRNOG00000006615	Down Regulation	-1.24326978815621	0.00167047120897443	Nodiff	-0.245311176815876	0.435172074413182	Down Regulation	-1.51537229537967	7.53188984678481e-08
ENSRNOG00000002802	Down Regulation	-3.49545761704963	0.0016704934865214	Nodiff	-Inf	0.187459340765941	Down Regulation	-Inf	9.70881908228204e-08
ENSRNOG00000053026	Down Regulation	-2.7921123733023	0.00167928052188778	Nodiff	-0.298734013996937	0.508026381236639	Down Regulation	-3.11640510132385	0.00034185661314656
ENSRNOG00000024454	Up Regulation	1.25386130540515	0.0016797248676546	Nodiff	0.300720647254268	0.259136091960911	Up Regulation	1.52768832425121	2.94598896553513e-08
ENSRNOG00000010375	Down Regulation	-3.73420982234849	0.00168001071915623	Nodiff	-Inf	0.618020283107628	Down Regulation	-Inf	1.05056226866373e-05
ENSRNOG00000013141	Up Regulation	1.33723471779852	0.00168270431238087	Nodiff	0.428039171143006	0.0816516642207352	Up Regulation	1.7380755666542	9.84604330229184e-13
ENSRNOG00000028566	Down Regulation	-2.45691306559875	0.00168352348952223	Nodiff	-2.67989944330155	0.176821855593548	Down Regulation	-5.15677195151458	1.17484237742938e-10
ENSRNOG00000056297	Down Regulation	-1.79798030804081	0.00168430097889023	Nodiff	-1.44544919757247	0.126046842596568	Down Regulation	-3.26324370390491	3.39646347925316e-10
ENSRNOG00000007990	Down Regulation	-1.20187813140807	0.00168487764290639	Nodiff	0.656946457211401	0.0384901375607205	Nodiff	-0.571351413667473	0.0220851900490785
ENSRNOG00000027276	Up Regulation	1.56882462313216	0.0016890752478852	Nodiff	0.262700623930152	0.317128215087298	Up Regulation	1.80607912953785	1.03315307326873e-09
ENSRNOG00000009878	Down Regulation	-1.30699175061031	0.00168973027239269	Nodiff	-0.814774198226634	0.126868471494341	Down Regulation	-2.14649465711919	7.47908144160635e-13
ENSRNOG00000039858	Down Regulation	-1.25070794569603	0.00169009790718679	Nodiff	-0.383024214447458	0.236666102073646	Down Regulation	-1.65775201939803	5.11028744228351e-09
ENSRNOG00000011193	Up Regulation	1.23208056918257	0.00169451057905211	Nodiff	0.157381017168385	0.553705820746033	Up Regulation	1.36497061497024	8.86084340346191e-07
ENSRNOG00000006227	Down Regulation	-1.4123429865618	0.00169844748419189	Nodiff	-1.14234084752209	0.189700432177211	Down Regulation	-2.57795822624607	2.27222696141651e-20
ENSRNOG00000006086	Up Regulation	1.33561331288913	0.00170147904002485	Nodiff	0.639313777164775	0.0140811823424125	Up Regulation	1.94892083877827	5.29216735400016e-15
ENSRNOG00000042785	Down Regulation	-1.21659029436542	0.00170706054445385	Nodiff	-0.142678951778057	0.594645760126049	Down Regulation	-1.38144939962332	3.10188508475484e-07
ENSRNOG00000014248	Up Regulation	1.23258254544218	0.00170960166336983	Nodiff	-0.0176302215679925	0.994349831385508	Up Regulation	1.19384422639981	2.59627220589118e-05
ENSRNOG00000016256	Down Regulation	-1.2178888587739	0.00171541068148532	Nodiff	-0.4580707089691	0.247071855508474	Down Regulation	-1.69920030644027	5.44906104919676e-12
ENSRNOG00000004688	Up Regulation	1.17073828246012	0.00171618477882863	Nodiff	0.164357113718264	0.463922950709847	Up Regulation	1.30927956062327	8.33154233772857e-08
ENSRNOG00000015810	Down Regulation	-2.07197059737042	0.0017225695024698	Nodiff	-0.205901290678887	0.63854095381824	Down Regulation	-2.29880967044957	0.000403707760122195
ENSRNOG00000009236	Up Regulation	1.17131137464697	0.00172543948191644	Nodiff	0.0865648116322174	0.640401215841467	Up Regulation	1.23185269787058	4.63832479770243e-07
ENSRNOG00000007439	Down Regulation	-2.04393101431376	0.00172956634235842	Nodiff	-1.87144753178055	0.158670578756291	Down Regulation	-3.94132057373145	3.04730021433979e-10
ENSRNOG00000023296	Down Regulation	-1.33795514859674	0.00172977691046965	Nodiff	-0.721929667747092	0.0835787637308673	Down Regulation	-2.08018952852024	1.4153621571002e-07
ENSRNOG00000060100	Down Regulation	-2.76489889701453	0.00173277911645727	Nodiff	-1.04285108079119	0.229014037473273	Down Regulation	-3.83622798230566	3.05350588956649e-05
ENSRNOG00000007850	Up Regulation	1.34560194945327	0.00173391949120029	Nodiff	0.126399546988011	0.651985728884309	Up Regulation	1.44545203408529	7.48877105664506e-06
ENSRNOG00000010841	Down Regulation	-1.2974312088825	0.00173470107275831	Nodiff	0.458909574274382	0.58710401074551	Nodiff	-0.863883102669929	0.0171561802268387
ENSRNOG00000055942	Down Regulation	-1.36605882465235	0.00174136536234025	Nodiff	0.404323919990807	0.403337260153094	Nodiff	-0.990783869375415	0.003558893301684
ENSRNOG00000002361	Up Regulation	1.30476799407009	0.00176278289288572	Nodiff	-0.588132519417155	0.102773478410167	Nodiff	0.699751580516058	0.192414337656202
ENSRNOG00000012508	Down Regulation	-1.66487805898829	0.00176666999706857	Nodiff	-1.01816632769274	0.0558392938569512	Down Regulation	-2.70592747065029	6.37680475575627e-07
ENSRNOG00000016213	Up Regulation	1.53663303893093	0.00176865846371807	Nodiff	-0.0349262091630516	0.947462162280162	Up Regulation	1.47433760563602	1.10165662286869e-08
ENSRNOG00000008323	Up Regulation	1.23421068976427	0.00176985554698516	Nodiff	0.222449542766451	0.451466214474994	Up Regulation	1.43256478509494	0.000204615249488546
ENSRNOG00000008016	Down Regulation	-1.18308544794239	0.00177267303405784	Nodiff	-0.287678828026437	0.32314569423268	Down Regulation	-1.49427561077934	4.16777996181861e-06
ENSRNOG00000028062	Down Regulation	-1.15026418028069	0.00177428384113808	Nodiff	0.0871593900312195	0.827367490318769	Down Regulation	-1.08995692947712	7.49064064471268e-06
ENSRNOG00000070974	Down Regulation	-1.17335228356194	0.00177597325307486	Nodiff	-0.306876890768109	0.215925396790858	Down Regulation	-1.50661180691697	7.97350918869829e-10
ENSRNOG00000001982	Down Regulation	-1.22153579206759	0.00177639906967032	Nodiff	0.347846925614127	0.362189277349914	Nodiff	-0.899145009281993	0.000837251097087794
ENSRNOG00000013167	Down Regulation	-2.4237089379461	0.0017769881866898	Nodiff	-0.252012281657934	0.616046056144678	Down Regulation	-2.70493348345363	0.000406984498134819
ENSRNOG00000003029	Down Regulation	-1.16999166708193	0.00178063770487965	Nodiff	-0.26480641839052	0.260204281128137	Down Regulation	-1.45957724223238	1.55112577993399e-09
ENSRNOG00000055499	Up Regulation	1.38734439745773	0.00178185197300056	Nodiff	-0.0753189536170824	0.94866015264181	Up Regulation	1.28595333614273	1.60483671564585e-06
ENSRNOG00000022320	Down Regulation	-1.75305709620534	0.00178274637004698	Down Regulation	-2.24244906581056	0.0268425086884756	Down Regulation	-4.0224789829483	1.31153809642906e-10
ENSRNOG00000050968	Down Regulation	-1.66759668418444	0.00179106595742983	Nodiff	-2.05775600269318	0.0730836102311285	Down Regulation	-3.74891073315248	2.3981344115983e-10
ENSRNOG00000007625	Up Regulation	1.43770178863501	0.00179232256077896	Nodiff	0.0370602975634155	0.773294911149246	Up Regulation	1.44879672703942	6.45068716319122e-08
ENSRNOG00000019365	Up Regulation	1.56533807493839	0.00179958136691588	Nodiff	-0.102758126169815	0.891650288093927	Up Regulation	1.44090605312337	4.14016131400063e-06
ENSRNOG00000056012	Up Regulation	2.31916964501246	0.00180016282622266	Nodiff	0.130057994767913	0.593105751619988	Up Regulation	2.42010693147196	4.46118703951409e-18
ENSRNOG00000007942	Down Regulation	-2.12562881988709	0.00180141789257043	Nodiff	-1.57926855293342	0.2518438033607	Down Regulation	-3.73571361498274	2.44727707120647e-07
ENSRNOG00000005291	Up Regulation	1.17829345997824	0.00180927040771552	Nodiff	0.133056216138546	0.565260739428839	Up Regulation	1.28897233538609	4.02613451187083e-07
ENSRNOG00000039969	Down Regulation	-1.52223126010141	0.00181120613443082	Nodiff	-1.45005892127483	0.0828779989720052	Down Regulation	-2.99479131585412	6.41324130813801e-13
ENSRNOG00000020716	Down Regulation	-1.68311900781223	0.001818083465279	Nodiff	-1.75888388794819	0.155300374798194	Down Regulation	-3.46211047626466	5.23418914067825e-24
ENSRNOG00000020583	Down Regulation	-1.72263101939619	0.00182409088670073	Nodiff	-0.722113740771415	0.165865555071759	Down Regulation	-2.46933250160478	9.24446976828909e-06
ENSRNOG00000062859	Up Regulation	2.02688262454539	0.0018249440923633	Nodiff	-0.301897739556705	0.601495865664379	Up Regulation	1.69490999806566	0.000162454832393909
ENSRNOG00000005806	Up Regulation	3.4072425754734	0.00182641568883293	Down Regulation	-2.27648365779312	0.0163695699217189	Nodiff	1.10951577110003	0.221812544554654
ENSRNOG00000005359	Up Regulation	1.58158832012661	0.00182783618944338	Nodiff	0.320179858506561	0.364108649628109	Up Regulation	1.8767117189318	2.46606923121417e-05
ENSRNOG00000025052	Down Regulation	-1.31250113556993	0.001832059729256	Nodiff	-0.118703957003589	0.702752868865802	Down Regulation	-1.45499268607274	5.91684139034204e-06
ENSRNOG00000002844	Up Regulation	1.91451496141678	0.00183707715040392	Nodiff	-0.473320541297768	0.34205298220096	Up Regulation	1.41854163459617	1.03189953382237e-05
ENSRNOG00000033912	Up Regulation	1.81813786242223	0.00184225828311377	Nodiff	0.122159187719414	0.654269043974552	Up Regulation	1.91522692813135	2.34132838287323e-07
ENSRNOG00000011352	Down Regulation	-1.68989659773089	0.00184708397473149	Nodiff	-0.227569508077515	0.346242242835145	Down Regulation	-1.94116692188357	0.000307478483717272
ENSRNOG00000053075	Up Regulation	1.50335713648184	0.00185154671626941	Nodiff	0.146488771469085	0.528641090835557	Up Regulation	1.62499735498367	5.36635527080523e-09
ENSRNOG00000006174	Up Regulation	1.24710920870185	0.00185488796027546	Nodiff	-0.33933026777932	0.348538893400993	Nodiff	0.885509011224724	0.00248179226843261
ENSRNOG00000011624	Up Regulation	1.51962156515739	0.00185641778211076	Nodiff	0.491647250067349	0.0483290820562062	Up Regulation	1.98469082208381	7.59353373955649e-16
ENSRNOG00000027811	Down Regulation	-3.36480955727768	0.00185689673972889	Nodiff	-5.79033393879224	0.0994796277977817	Down Regulation	-9.17476002173795	2.63597039122112e-11
ENSRNOG00000050206	Up Regulation	1.51303446128029	0.00186663935109267	Nodiff	0.402356136407493	0.189061608818642	Up Regulation	1.89105609694	1.64350763596484e-07
ENSRNOG00000001383	Down Regulation	-1.75246641764646	0.00186895407289651	Nodiff	-0.790743930901985	0.185373850522469	Down Regulation	-2.56660041768079	2.08401281091152e-06
ENSRNOG00000005345	Up Regulation	1.14610838032059	0.00187019379666209	Nodiff	0.803481992701811	0.00269544281794124	Up Regulation	1.92310414116906	3.98155595528851e-15
ENSRNOG00000015275	Down Regulation	-2.26411252017563	0.00187375856628708	Nodiff	-0.999527709041353	0.278838018083063	Down Regulation	-3.29115352954816	8.83062702766435e-06
ENSRNOG00000020249	Up Regulation	1.19092143657098	0.00187506570227788	Nodiff	0.257628449499268	0.325465670293702	Up Regulation	1.42412314610392	5.22236339100229e-08
ENSRNOG00000011394	Up Regulation	1.1706280183884	0.0018832488100649	Nodiff	0.176741939195516	0.438771023675328	Up Regulation	1.32386255394525	9.16969201643475e-08
ENSRNOG00000026647	Down Regulation	-2.08400896848757	0.00188778141972463	Nodiff	-2.35869240326142	0.156269462573845	Down Regulation	-4.46585992380089	5.0986188370215e-13
ENSRNOG00000010165	Down Regulation	-1.34109348544778	0.00189153114093017	Nodiff	0.0579574048123638	1	Down Regulation	-1.31023731011219	4.54927361732173e-05
ENSRNOG00000012702	Down Regulation	-1.20583910740832	0.00189216323022384	Nodiff	-0.339003541580229	0.25982325590771	Down Regulation	-1.57286874929582	5.32592926775474e-09
ENSRNOG00000017702	Up Regulation	1.3937045971991	0.00189440544862464	Nodiff	-0.225727599130678	0.578956532704698	Up Regulation	1.14399864641913	1.60931881103303e-05
ENSRNOG00000012208	Down Regulation	-2.61086135054711	0.00189558451448939	Nodiff	-0.0892766139130542	0.926812796673057	Down Regulation	-2.72121568701072	0.000434262454415783
ENSRNOG00000063806	Down Regulation	-1.92688140258142	0.00189916654219351	Down Regulation	-2.66917257976403	0.0361623585040137	Down Regulation	-4.61434878304443	8.5037952835666e-11
ENSRNOG00000015002	Down Regulation	-2.01618667833461	0.00190552206826668	Nodiff	-1.87651867153248	0.107438475117777	Down Regulation	-3.91474104236585	2.66053039927149e-09
ENSRNOG00000007033	Up Regulation	1.31790245955016	0.00190766637733842	Nodiff	-0.121938675233651	0.813970450236559	Up Regulation	1.17183738510749	8.60181679424723e-06
ENSRNOG00000019638	Down Regulation	-1.16743456080514	0.00191103187376449	Nodiff	0.0791962032401811	0.868405573239048	Down Regulation	-1.11227904612137	1.13404970110218e-05
ENSRNOG00000003657	Down Regulation	-1.85788627330555	0.00191213426086627	Nodiff	0.125586030463564	0.975543416509188	Down Regulation	-1.75690529301572	0.00114014419763945
ENSRNOG00000006661	Down Regulation	-1.40443528114447	0.0019241922447037	Nodiff	0.209622444707038	0.695328707851507	Down Regulation	-1.22443797715053	0.00413371620085204
ENSRNOG00000060168	Down Regulation	-1.22292162679029	0.00192582665662886	Nodiff	-0.590812249360848	0.0739631479344371	Down Regulation	-1.83879679256439	1.50390901957097e-11
ENSRNOG00000025695	Down Regulation	-1.20557983549178	0.00192622060303367	Nodiff	-0.131971139602845	0.632535567061493	Down Regulation	-1.3613324264533	2.77936943069848e-08
ENSRNOG00000012807	Down Regulation	-2.51331349521182	0.00192728298910795	Nodiff	-2.64538845526833	0.169724648214031	Down Regulation	-5.18001431299166	1.10521059348553e-09
ENSRNOG00000019555	Down Regulation	-1.22615685683238	0.00192943114407372	Nodiff	-0.577770491804654	0.155216231615911	Down Regulation	-1.82570251374338	5.92412621297584e-12
ENSRNOG00000052880	Up Regulation	1.59632487819455	0.00192965251753664	Nodiff	-0.90846010098946	0.077014782635802	Nodiff	0.662900321534789	0.197431683855884
ENSRNOG00000006784	Up Regulation	1.39375267376877	0.00194300814334365	Nodiff	0.155151683451943	0.579284636413271	Up Regulation	1.52574318474103	7.92935737449503e-05
ENSRNOG00000046036	Down Regulation	-1.62979880499807	0.00194409826855422	Nodiff	-0.864693259998978	0.209186018867993	Down Regulation	-2.51788625122537	1.00542907031961e-07
ENSRNOG00000012630	Down Regulation	-1.20393791458724	0.00194572204054352	Nodiff	-0.971460125228382	0.0250168643409827	Down Regulation	-2.19813862417903	1.51649157975057e-16
ENSRNOG00000015674	Down Regulation	-2.44849135626535	0.00194786075191685	Nodiff	-2.19274773996201	0.117591764439662	Down Regulation	-4.66685563436801	6.83184196615963e-06
ENSRNOG00000017191	Down Regulation	-1.66995971832464	0.00195585654117413	Nodiff	-1.36321052984774	0.180711287292606	Down Regulation	-3.05704288307491	2.61265825459384e-14
ENSRNOG00000018094	Up Regulation	2.56755016043312	0.00195859151856408	Nodiff	-0.139192115118761	0.865562193044172	Up Regulation	2.40486619393279	1.76566295911671e-06
ENSRNOG00000019363	Down Regulation	-2.05288218483318	0.00196550344410254	Nodiff	-1.19708937893175	0.239936948601088	Down Regulation	-3.2686471024861	2.14462418024121e-07
ENSRNOG00000011107	Up Regulation	2.12721774959484	0.00196614118917431	Nodiff	-0.241841566848022	0.694132663280002	Up Regulation	1.86103268380479	4.63102340150871e-11
ENSRNOG00000002895	Down Regulation	-1.32703873355789	0.00196821696868147	Nodiff	-0.143619635847442	0.663849601879214	Down Regulation	-1.49464797733815	3.30598458229939e-06
ENSRNOG00000011803	Up Regulation	1.93554103604005	0.00196887726306261	Nodiff	0.257042928151162	0.374601467951941	Up Regulation	2.16649043811647	1.9617983876282e-09
ENSRNOG00000006831	Up Regulation	1.38895599639814	0.00197492468616315	Nodiff	0.590365147716215	0.0659824060113793	Up Regulation	1.95320595840993	1.64557606988853e-09
ENSRNOG00000001861	Up Regulation	1.65564300390523	0.00197539916842255	Nodiff	-0.129473168150142	0.852376351025557	Up Regulation	1.50245057788181	0.0013895489628564
ENSRNOG00000001658	Up Regulation	1.15581348319109	0.00197566952409827	Nodiff	0.762405995313624	0.00575677634797515	Up Regulation	1.89242385318826	5.91141834178575e-14
ENSRNOG00000007390	Down Regulation	-1.30888409868071	0.00197582182655691	Nodiff	0.399317587731605	0.273927124232745	Nodiff	-0.935972301075302	0.0109359844296045
ENSRNOG00000013085	Up Regulation	2.01787877341017	0.0020013199716941	Nodiff	-0.410712664367717	0.538175202594868	Up Regulation	1.57767244693935	0.0177163060291317
ENSRNOG00000003709	Down Regulation	-3.16382850036075	0.00200580476031249	Nodiff	-1.30011701445124	0.261361221151221	Down Regulation	-4.49191951031198	4.8070278009753e-05
ENSRNOG00000002191	Down Regulation	-1.82647320315821	0.0020074705574574	Nodiff	-1.01352583956577	0.202999122684638	Down Regulation	-2.86335983630705	8.97831410821826e-08
ENSRNOG00000002595	Up Regulation	1.24390598204132	0.00200760520602497	Nodiff	0.305446501752268	0.210874386766282	Up Regulation	1.52441455756338	1.48677850740582e-09
ENSRNOG00000019283	Down Regulation	-1.55158541687985	0.00200938590275857	Nodiff	-0.5033472119425	0.337999827529666	Down Regulation	-2.08025221352339	2.70682869519098e-06
ENSRNOG00000017981	Down Regulation	-3.39335812881126	0.002013987946048	Nodiff	-0.589340841864327	0.428583048653086	Down Regulation	-4.01125502762756	0.000368382565233759
ENSRNOG00000057619	Down Regulation	-1.38782218334239	0.00202000309470235	Nodiff	-0.886218948283695	0.10108961793872	Down Regulation	-2.29816730491037	7.35150362560017e-08
ENSRNOG00000013598	Down Regulation	-3.02884634354555	0.00202371947318489	Nodiff	-0.931595287752559	0.339554001288879	Down Regulation	-3.98433590606548	6.86678295920526e-05
ENSRNOG00000004662	Down Regulation	-3.38791593737165	0.00203431140369744	Nodiff	-0.885600575449181	0.802790183033972	Down Regulation	-4.28872099761474	0.000295906162639563
ENSRNOG00000020689	Up Regulation	1.16735906238902	0.00203765899846838	Nodiff	0.0708135836784649	0.728087046845505	Up Regulation	1.21466965969978	2.22973228944008e-06
ENSRNOG00000064999	Down Regulation	-1.29104762644355	0.00203886356054661	Nodiff	-0.23391277889288	0.487851531206062	Down Regulation	-1.54938496696758	5.92780291820009e-08
ENSRNOG00000009958	Down Regulation	-1.17954954073847	0.00204013305985831	Nodiff	-0.109036671377212	0.586848593631744	Down Regulation	-1.31299770934314	1.66170222111738e-07
ENSRNOG00000028384	Down Regulation	-1.27795223427483	0.00204037388271194	Nodiff	-0.270360278608351	0.438987895955372	Down Regulation	-1.57393525199217	4.20738332836843e-08
ENSRNOG00000030149	Up Regulation	1.30629950914106	0.00204184702690383	Nodiff	-0.379746318229975	0.294134452390011	Nodiff	0.902834168723044	0.000385213905068031
ENSRNOG00000039856	Up Regulation	1.3459842797653	0.00204404225951382	Nodiff	0.434492793762354	0.160097106624288	Up Regulation	1.75325157911307	2.80609741692941e-08
ENSRNOG00000003099	Up Regulation	1.13905077762137	0.00204437849613214	Nodiff	-0.0329480043868866	0.976469329065741	Up Regulation	1.08132044891486	1.14895938145359e-05
ENSRNOG00000060329	Down Regulation	-1.33751258834833	0.00204539973858802	Nodiff	0.271587361932829	0.463246772615325	Down Regulation	-1.09291651052699	0.00938409953511548
ENSRNOG00000049033	Down Regulation	-2.34247016353684	0.00204798101043574	Nodiff	-0.934912749322187	0.0459617650231997	Down Regulation	-3.30548615603776	5.98946652392082e-05
ENSRNOG00000006369	Up Regulation	1.14205734341177	0.0020520493748452	Nodiff	-0.182300712226001	0.607461943539212	Nodiff	0.935412276225935	0.000123634085626622
ENSRNOG00000008400	Down Regulation	-1.27912051637126	0.0020522506277904	Nodiff	-0.882961599965107	0.155556717633341	Down Regulation	-2.18557615122165	2.63186542597681e-15
ENSRNOG00000016488	Down Regulation	-1.85566154387807	0.00205970414680229	Nodiff	-1.18372443047439	0.279133829091961	Down Regulation	-3.06174903333274	1.17940355334386e-11
ENSRNOG00000027257	Down Regulation	-1.37747560294499	0.00205978855914814	Nodiff	-0.684026086157204	0.172201205425771	Down Regulation	-2.0810223205193	1.42459903835178e-07
ENSRNOG00000005063	Up Regulation	1.57726258292486	0.00206213397162523	Nodiff	0.499779050083575	0.044495223733168	Up Regulation	2.04903957393323	3.12152666903076e-16
ENSRNOG00000032664	Up Regulation	2.46916100039163	0.0020640713068653	Nodiff	0.244274891609966	0.561955011135091	Up Regulation	2.69883416518838	1.68805975674917e-08
ENSRNOG00000011284	Down Regulation	-1.3367340576132	0.00206502597264948	Nodiff	-0.352947299852654	0.352993104995282	Down Regulation	-1.71415935132069	1.3747744357793e-07
ENSRNOG00000054474	Down Regulation	-2.63162102101101	0.0020651754598943	Nodiff	-0.67050400980611	0.397115390247807	Down Regulation	-3.32982668956666	0.000242886567760578
ENSRNOG00000036921	Down Regulation	-1.72226038027405	0.00207386941189737	Nodiff	-0.172887464045013	0.811026921868881	Down Regulation	-1.92152292608565	0.000100243660250829
ENSRNOG00000014170	Up Regulation	1.46499412662556	0.00207864939163653	Nodiff	0.0547024647844391	0.748134948227849	Up Regulation	1.49354556940438	2.73676082625726e-08
ENSRNOG00000017586	Down Regulation	-1.43856441721602	0.00208487696392875	Nodiff	0.348800341620188	0.536939400510917	Down Regulation	-1.11071430921961	0.0241587640508614
ENSRNOG00000001518	Down Regulation	-1.77576190941168	0.00208874890833795	Nodiff	-1.1081953383455	0.0766637939527428	Down Regulation	-2.90648608049463	6.63554839919366e-07
ENSRNOG00000005958	Down Regulation	-1.18122487391077	0.00208890567056639	Nodiff	-0.563892230673974	0.146828878349716	Down Regulation	-1.76799058508522	8.81930894687896e-13
ENSRNOG00000019100	Down Regulation	-3.07360877035864	0.00208941184445199	Nodiff	-1.38091751392341	0.226717072587551	Down Regulation	-4.48109023618499	2.67130085996677e-05
ENSRNOG00000036711	Down Regulation	-2.4591004626049	0.00209114949367647	Nodiff	-0.837752801862133	0.224746304767967	Down Regulation	-3.32710247037454	0.000143179789771773
ENSRNOG00000009288	Up Regulation	2.04060677809257	0.00209928097598757	Nodiff	0.426186039358138	0.152783248820463	Up Regulation	2.43919861974685	1.0694812202547e-19
ENSRNOG00000028651	Up Regulation	1.24791152053779	0.00210310590006437	Nodiff	-0.250283799798855	0.544203819553263	Nodiff	0.970779267599091	0.000783245328359346
ENSRNOG00000057031	Up Regulation	1.53769825993784	0.00210432337037592	Down Regulation	-1.022028066804	0.000787996070576736	Nodiff	0.503737985386771	0.592793859716617
ENSRNOG00000009691	Up Regulation	1.17421010195558	0.00210529493056763	Nodiff	0.323628815650059	0.207142593797344	Up Regulation	1.47243438996843	7.9439369462336e-09
ENSRNOG00000063647	Up Regulation	1.90713269574176	0.00210680609749408	Nodiff	-0.592445055947891	0.364495563378153	Up Regulation	1.28745581619735	0.0364515517952124
ENSRNOG00000004290	Up Regulation	1.96297923883127	0.0021095196357364	Down Regulation	-1.22666692713126	0.0300079153014368	Nodiff	0.716494909525817	0.00638984095022922
ENSRNOG00000013962	Up Regulation	1.31124890307494	0.00211581483922585	Nodiff	0.609604533778715	0.0205357128072666	Up Regulation	1.8929118781026	6.26767476185042e-14
ENSRNOG00000030151	Up Regulation	1.26807390218747	0.00213654671310284	Nodiff	0.0546323186288516	0.827951844819239	Up Regulation	1.30278652555945	0.00783875092484124
ENSRNOG00000025121	Down Regulation	-1.59379923667973	0.00213951843000152	Up Regulation	2.47252072717863	5.88735934218077e-06	Nodiff	0.851340203861921	0.0305501684989653
ENSRNOG00000009771	Up Regulation	1.18854648275106	0.0021502527671092	Nodiff	0.008448393304372	0.869944002446128	Up Regulation	1.17356778744583	1.19386501789611e-05
ENSRNOG00000007529	Down Regulation	-1.82084347049137	0.00215268097061597	Nodiff	-1.51098085818603	0.173981779131561	Down Regulation	-3.35751965021278	5.28999220626215e-11
ENSRNOG00000001368	Up Regulation	1.46555636190112	0.0021550906647531	Nodiff	0.871054910631649	0.00110385645525191	Up Regulation	2.31032717607905	6.75220120470818e-20
ENSRNOG00000002052	Down Regulation	-1.18518261846622	0.00215646939795492	Nodiff	-0.77783020666168	0.168108420985746	Down Regulation	-1.98727588384737	4.32908175276236e-12
ENSRNOG00000017060	Up Regulation	1.59560112842721	0.00215999607132001	Nodiff	0.92425113545165	0.000477591460849923	Up Regulation	2.49032420206148	1.02725823376568e-22
ENSRNOG00000021437	Down Regulation	-1.20330116130347	0.00216596504847328	Nodiff	-1.00928571830267	0.108230505453434	Down Regulation	-2.23498419467618	1.67643897130422e-13
ENSRNOG00000003205	Up Regulation	1.49263178740248	0.00217012948990102	Nodiff	0.28696665577792	0.235015277899219	Up Regulation	1.75179206272297	3.57739663686339e-11
ENSRNOG00000026821	Down Regulation	-1.25343126574569	0.00217099868987032	Nodiff	-0.509273336607673	0.257896583993611	Down Regulation	-1.78567622610481	6.7810240408556e-10
ENSRNOG00000004442	Down Regulation	-1.26030913629993	0.00218357106918778	Nodiff	-0.325930210510498	0.295209792396619	Down Regulation	-1.608947480932	3.37915651940065e-08
ENSRNOG00000014971	Up Regulation	3.68886147059463	0.00219054176160553	Nodiff	0.217646149102541	0.53324350520456	Up Regulation	3.87066019751025	1.92394962885928e-15
ENSRNOG00000001408	Up Regulation	1.86425516754031	0.00219167027759285	Nodiff	0.353424059218447	0.260568175938984	Up Regulation	2.19101525920538	9.46551279748288e-11
ENSRNOG00000060021	Down Regulation	-1.61028365331927	0.0021919588780601	Nodiff	-0.0927420921045001	0.892373806929976	Down Regulation	-1.72460267938191	0.000157746479976797
ENSRNOG00000028649	Up Regulation	1.77041229913126	0.00219275736759743	Nodiff	-1.0150424193368	0.0521711069192421	Nodiff	0.735037986818951	0.034456138472045
ENSRNOG00000008030	Up Regulation	1.55720322153592	0.00219729868945022	Nodiff	0.253697518120951	0.32951144811083	Up Regulation	1.78526887109719	1.37905902780164e-10
ENSRNOG00000010196	Down Regulation	-1.81815823675145	0.00219831269456969	Nodiff	-1.08651738175327	0.238741822411254	Down Regulation	-2.92787034021907	4.98124720479021e-09
ENSRNOG00000038957	Down Regulation	-3.09886374955852	0.00220257761922406	Nodiff	-2.56768180684974	0.632424119399039	Down Regulation	-5.69493309035172	4.59286633065143e-05
ENSRNOG00000023972	Down Regulation	-1.45068300705544	0.00220610203855148	Nodiff	-0.848904326040805	0.0190933071800819	Down Regulation	-2.3230381867816	5.28941869864716e-06
ENSRNOG00000000502	Down Regulation	-1.68077451914818	0.00221069206794636	Nodiff	-0.921424422066866	0.193801828863388	Down Regulation	-2.61911143975261	8.2311131904325e-08
ENSRNOG00000026504	Down Regulation	-1.20046975911656	0.00221174973112825	Nodiff	-0.471043807607716	0.207888127983917	Down Regulation	-1.69705583804126	3.67952860438373e-10
ENSRNOG00000051372	Up Regulation	1.53606191508279	0.00221467781420125	Nodiff	0.108037584676533	0.732809887230461	Up Regulation	1.62430646796906	0.00412113851778465
ENSRNOG00000027787	Down Regulation	-2.53887531220638	0.00221963626234401	Nodiff	-0.785140161075596	0.456260180773526	Down Regulation	-3.35697538405987	0.000193335063938024
ENSRNOG00000014156	Down Regulation	-2.9112968257957	0.00222629179993995	Nodiff	-3.01056466172267	0.227830340450858	Down Regulation	-5.93901854783292	2.09843466794334e-08
ENSRNOG00000000551	Up Regulation	1.23442967265398	0.00223237889175636	Nodiff	0.377150380211017	0.194225915963454	Up Regulation	1.58338731789078	2.84926097863915e-08
ENSRNOG00000016225	Down Regulation	-1.2362516927731	0.00223463005046033	Down Regulation	-1.14463358219736	0.0251516119208898	Down Regulation	-2.40571831611188	5.83217463207849e-17
ENSRNOG00000011541	Up Regulation	1.14528196968711	0.00223475291550612	Nodiff	-0.439295209474501	0.155180657344395	Nodiff	0.68462200113705	0.0518978775447462
ENSRNOG00000020970	Up Regulation	1.24058219376614	0.00224279040317866	Nodiff	0.382477081022008	0.125716582181551	Up Regulation	1.59622052013362	1.17944166049785e-10
ENSRNOG00000009114	Up Regulation	1.5178146316723	0.00224478004153573	Nodiff	0.164650199590444	0.470075928100318	Up Regulation	1.65584564601939	8.07246900921382e-10
ENSRNOG00000017156	Down Regulation	-2.51223519542274	0.0022470612142202	Nodiff	-1.776509317247	0.13067641714973	Down Regulation	-4.32095932679355	8.17650142317273e-06
ENSRNOG00000028743	Up Regulation	2.01804429641081	0.00225183484989524	Nodiff	0.3860070736457	0.210461938746909	Up Regulation	2.37704149686802	8.21018965982358e-15
ENSRNOG00000016781	Down Regulation	-1.1763427668629	0.00225972400567026	Nodiff	-0.198890023280119	0.457406264600743	Down Regulation	-1.40147704622318	1.75282639777714e-08
ENSRNOG00000057988	Up Regulation	1.12324137618318	0.00227008923506936	Nodiff	0.268029720302994	0.281475977957153	Up Regulation	1.36588392359909	1.74977135720604e-08
ENSRNOG00000000981	Down Regulation	-1.12793388182171	0.00227396036297731	Nodiff	-0.314855606337907	0.276608001931731	Down Regulation	-1.46765691103488	9.25954959617211e-08
ENSRNOG00000038916	Down Regulation	-2.07794897632784	0.00227659523218089	Down Regulation	-1.33834049599678	0.0122454532010133	Down Regulation	-3.44022087870042	1.26406984451564e-05
ENSRNOG00000024077	Down Regulation	-1.41215784547203	0.00228002277820551	Nodiff	-0.606432052905568	0.24131609797251	Down Regulation	-2.04531233554854	3.96403658315483e-05
ENSRNOG00000017787	Down Regulation	-1.18440608405897	0.00228703975377434	Nodiff	-0.706034717084947	0.0216308656236159	Down Regulation	-1.91355635853886	9.46278478446123e-13
ENSRNOG00000016472	Up Regulation	2.38306454487115	0.00228832230605301	Nodiff	-0.133069610401386	0.895165530135641	Up Regulation	2.22184120198645	1.04033225593211e-10
ENSRNOG00000030266	Down Regulation	-1.22826355352547	0.00228897356514434	Nodiff	-0.661646346314735	0.0673061662390397	Down Regulation	-1.91057344982544	1.01748633437604e-10
ENSRNOG00000009955	Up Regulation	1.25873429827033	0.00228908143390746	Nodiff	-0.86191285259433	0.0124779789763299	Nodiff	0.376903855502164	0.249155236560002
ENSRNOG00000003064	Down Regulation	-3.05297941909751	0.00229773171758974	Nodiff	0.973427018004931	0.33149139645364	Down Regulation	-2.1042509814002	0.0134780789831001
ENSRNOG00000050106	Down Regulation	-1.2685602319626	0.00229933426093905	Nodiff	-0.0751747418118062	0.713309634834222	Down Regulation	-1.36841636647706	2.9759370994309e-06
ENSRNOG00000013917	Down Regulation	-1.27437615510994	0.00229943119603802	Nodiff	-1.22762383065463	0.0591483048079649	Down Regulation	-2.52563648366814	1.19356930450878e-13
ENSRNOG00000004890	Up Regulation	1.67020802384585	0.00230026435523243	Nodiff	-0.602584068439047	0.131752151928589	Up Regulation	1.05245362725864	0.0128928938976788
ENSRNOG00000025448	Down Regulation	-1.16557326729739	0.0023032531948068	Nodiff	-0.35320949111056	0.248916911944802	Down Regulation	-1.54311442395231	1.2380879431346e-07
ENSRNOG00000056817	Up Regulation	2.95730281314482	0.00231555192245687	Nodiff	-0.309320321557768	0.729716101165163	Up Regulation	2.62724410397323	0.0108878543335017
ENSRNOG00000042419	Up Regulation	1.14884100203084	0.00233498995727483	Nodiff	0.135154862931767	0.609762114058458	Up Regulation	1.25812848044359	2.05832253759775e-06
ENSRNOG00000008193	Down Regulation	-1.15047073541157	0.00234028859053568	Nodiff	-0.205201904310299	0.426586910125758	Down Regulation	-1.38184164971985	5.24742185846549e-08
ENSRNOG00000051408	Down Regulation	-1.19529469180398	0.00234101152312259	Nodiff	-0.645947186186064	0.169422301902022	Down Regulation	-1.86495509921478	1.48554639717208e-13
ENSRNOG00000008157	Up Regulation	1.66615119031375	0.0023422082284753	Nodiff	0.181265760718131	0.490401481651686	Up Regulation	1.82154041712215	5.56650538543894e-09
ENSRNOG00000000479	Down Regulation	-2.51429891052124	0.00234538565715673	Nodiff	-0.584338925905373	0.313199063425057	Down Regulation	-3.11967319796979	0.000255809303857023
ENSRNOG00000012502	Down Regulation	-1.18270777066031	0.00235460324574633	Nodiff	0.367476975900555	0.306441130797317	Nodiff	-0.843344818594161	0.0014988509330316
ENSRNOG00000005609	Up Regulation	3.06109559383679	0.00236243579568148	Nodiff	0.125680202905011	0.669592780254401	Up Regulation	3.15878637608709	2.17164345018313e-16
ENSRNOG00000036911	Up Regulation	1.18360398295367	0.00236501832981993	Nodiff	0.204324722083806	0.403209679100828	Up Regulation	1.36350298268622	2.37633873426114e-07
ENSRNOG00000012865	Down Regulation	-1.29655585346673	0.00236527359391868	Nodiff	-0.263415452918691	0.552670795919528	Down Regulation	-1.58379942735226	1.36799343821075e-07
ENSRNOG00000014610	Down Regulation	-3.11955176533517	0.0023670158403343	Nodiff	-1.97009139285791	0.124829544045231	Down Regulation	-5.10948205269104	5.73924185183238e-06
ENSRNOG00000016446	Up Regulation	1.72099536715264	0.00238008774752574	Nodiff	-0.0544625719297184	0.978366490252046	Up Regulation	1.64344312783472	2.10453962425742e-05
ENSRNOG00000004040	Up Regulation	1.2403682369172	0.00238192992427194	Nodiff	-0.240961414112959	0.554804166992891	Nodiff	0.975799285822234	0.0188801806874851
ENSRNOG00000005289	Down Regulation	-1.202970034954	0.00238464241895342	Nodiff	-0.808257116803729	0.0760657744507988	Down Regulation	-2.03592742375052	4.22950595476506e-10
ENSRNOG00000048699	Up Regulation	1.35178449973895	0.00238746302804612	Nodiff	0.000912271789677893	0.936722351046373	Up Regulation	1.32776685859673	0.000149922776480912
ENSRNOG00000015554	Up Regulation	1.3909221024803	0.00238935385789593	Nodiff	-0.0836644094045805	0.87434284398096	Up Regulation	1.28727223972833	0.00336054141895232
ENSRNOG00000008984	Up Regulation	1.29319249962075	0.00239658499408594	Nodiff	0.202395528290565	0.423828468265971	Up Regulation	1.46642169219214	1.28278965389009e-06
ENSRNOG00000002680	Down Regulation	-1.13749635392616	0.0024267735248228	Nodiff	-0.392860389299314	0.131563264281475	Down Regulation	-1.55426404112845	1.32576845279328e-05
ENSRNOG00000009339	Down Regulation	-2.39145654407782	0.00243106144470772	Nodiff	-0.456064011096451	0.220570737699402	Down Regulation	-2.86954864547213	0.000348403641249373
ENSRNOG00000013526	Down Regulation	-2.59077944869521	0.00243255673244063	Nodiff	-1.52743562713935	0.199776510301457	Down Regulation	-4.14192737682477	3.30058457661974e-06
ENSRNOG00000016469	Down Regulation	-3.05554512447098	0.00243414299713197	Nodiff	-1.44638850869624	0.197159967356985	Down Regulation	-4.52247417196394	3.0790194527737e-05
ENSRNOG00000018217	Up Regulation	2.00841417273965	0.00243723750518155	Nodiff	-0.433841542508236	0.549248811150842	Up Regulation	1.55046640759071	0.0169606172181793
ENSRNOG00000006620	Down Regulation	-2.08147599443608	0.00243759001738356	Nodiff	-Inf	0.106034246120987	Down Regulation	-Inf	6.30540044967806e-15
ENSRNOG00000013321	Down Regulation	-1.17978083405359	0.00243986697806664	Down Regulation	-1.28039644874011	0.00503212367719852	Down Regulation	-2.48256954281676	1.03396444803712e-14
ENSRNOG00000008374	Up Regulation	1.15956982699646	0.00244015087703738	Nodiff	0.175518016726791	0.429347559478106	Up Regulation	1.30763593361175	1.94926492607881e-07
ENSRNOG00000027099	Up Regulation	1.32361449711617	0.00244591590276384	Nodiff	0.363723866211294	0.179457521083753	Up Regulation	1.66005227490276	2.6578785717798e-09
ENSRNOG00000029394	Up Regulation	1.71766925335189	0.00244843692411966	Nodiff	0.114253969014652	0.655915386996198	Up Regulation	1.80666112494636	1.35505201300752e-07
ENSRNOG00000060561	Up Regulation	1.15665210304637	0.00245824930093622	Nodiff	-0.154035147680109	0.699347205815025	Nodiff	0.977460192027828	0.000149117074337945
ENSRNOG00000050974	Down Regulation	-3.19430043214686	0.00245909715689729	Nodiff	-2.8455378365404	0.0604293975833743	Down Regulation	-6.06556021116803	2.50650454168395e-06
ENSRNOG00000004443	Up Regulation	3.52471261927346	0.00245942514010516	Down Regulation	-3.79709708859171	0.00138694586529004	Nodiff	-0.288631122233528	0.851386710001689
ENSRNOG00000007515	Up Regulation	1.13928539666043	0.00246773779957346	Nodiff	0.0689659019370242	0.710200924395777	Up Regulation	1.18401094512465	2.10621178648197e-06
ENSRNOG00000013147	Up Regulation	1.51072242197435	0.00247319294766461	Nodiff	0.312236449814312	0.322353951941049	Up Regulation	1.79703926142567	6.36709496695648e-06
ENSRNOG00000001989	Up Regulation	1.2007874621613	0.00247511639031757	Nodiff	-0.262660335214171	0.498615566165292	Nodiff	0.91229815998036	0.000173573124857382
ENSRNOG00000002723	Down Regulation	-2.28669122415882	0.00248664491911769	Nodiff	-0.750026937750152	0.517903429710182	Down Regulation	-3.05392348241529	0.000235987441243592
ENSRNOG00000017417	Down Regulation	-1.12975663280601	0.00248775562257626	Nodiff	-0.335145773732878	0.187270080710996	Down Regulation	-1.49036962406945	1.13193037251947e-09
ENSRNOG00000064701	Up Regulation	1.54400602373071	0.00249361661710494	Nodiff	0.0754958638182552	0.652743657041883	Up Regulation	1.59465193202933	3.1494125508542e-10
ENSRNOG00000019353	Down Regulation	-1.21764892088354	0.00249496840279173	Nodiff	-0.485210525981712	0.171205063309479	Down Regulation	-1.72812080457876	2.69586598022789e-10
ENSRNOG00000059894	Down Regulation	-1.62516704949239	0.00249758800221814	Nodiff	0.25443737063222	0.526626940797016	Down Regulation	-1.40155708826867	0.00583788150782072
ENSRNOG00000066042	Down Regulation	-1.57269061292535	0.00250541213273562	Nodiff	-0.125531868220331	0.765291810969369	Down Regulation	-1.7278580811871	0.000124122641226378
ENSRNOG00000050220	Up Regulation	1.12731312852349	0.00251039154246841	Nodiff	0.321351925284143	0.192457911004622	Up Regulation	1.42447588050933	4.90407329078423e-09
ENSRNOG00000003603	Up Regulation	1.14192822962484	0.00251172632795265	Nodiff	0.432482195085986	0.0975767477549329	Up Regulation	1.54921896775507	6.03732057765295e-10
ENSRNOG00000030285	Up Regulation	1.41688597844965	0.00251491184603257	Nodiff	-0.022190494495747	0.978644607229867	Up Regulation	1.36894315717103	9.50802214420741e-05
ENSRNOG00000020881	Down Regulation	-1.22886457191529	0.0025150590292723	Nodiff	-0.237121208700369	0.514607806912937	Down Regulation	-1.48881035818071	5.03314701489782e-08
ENSRNOG00000021984	Up Regulation	1.30696976214989	0.00251530762955999	Nodiff	0.574607437296615	0.032548995171536	Up Regulation	1.8559688543813	3.52841626068377e-13
ENSRNOG00000065338	Up Regulation	1.40046564956401	0.00252678647834302	Nodiff	-0.0790491577330381	0.947030223785447	Up Regulation	1.29335716196456	4.63070954070174e-05
ENSRNOG00000070924	Down Regulation	-2.667622525972	0.00252950858131177	Nodiff	-0.828792105439553	0.825399943696259	Down Regulation	-3.52447247636992	0.000384800570624475
ENSRNOG00000020330	Up Regulation	1.37015127017954	0.00254742294136362	Nodiff	0.270475189626701	0.240458311440495	Up Regulation	1.61295838400622	7.49801309543278e-11
ENSRNOG00000014650	Up Regulation	1.18652956928076	0.00256303319524836	Nodiff	-0.412529754268545	0.207167015541787	Nodiff	0.757082566759624	0.166534342328039
ENSRNOG00000008961	Up Regulation	1.13823167720348	0.00256889179104555	Nodiff	0.239644249984819	0.313341083776234	Up Regulation	1.35357903369645	4.42405894788117e-08
ENSRNOG00000009131	Down Regulation	-1.44235531456593	0.00257437446217767	Down Regulation	-1.59797783957331	0.0467482523146139	Down Regulation	-3.0627350065205	4.76422295650536e-14
ENSRNOG00000062981	Down Regulation	-1.4847573273251	0.00257464199413286	Nodiff	-0.0865619679858954	0.776739015059589	Down Regulation	-1.59333218229803	3.71082541229568e-05
ENSRNOG00000020706	Up Regulation	1.33237247357175	0.00257643281796315	Nodiff	-0.492209428237044	0.214917133680222	Nodiff	0.822155875256322	0.110625846785693
ENSRNOG00000042592	Down Regulation	-1.7681128896768	0.00258071776499853	Nodiff	-0.732747620974956	0.246751325091914	Down Regulation	-2.52640541991484	2.54262472393144e-06
ENSRNOG00000008986	Down Regulation	-1.71121512254038	0.00258481924081563	Nodiff	0.491850309923944	0.41135018719124	Down Regulation	-1.24516084015599	0.0138717439406677
ENSRNOG00000007027	Down Regulation	-1.45015372624579	0.00259839574040814	Nodiff	-0.914653897513557	0.103921305180071	Down Regulation	-2.39548430017045	4.1221555818465e-05
ENSRNOG00000023861	Up Regulation	1.2097534199824	0.00259974755102169	Nodiff	0.336431835414419	0.161420033487472	Up Regulation	1.52000784182547	5.63266043661347e-10
ENSRNOG00000018689	Down Regulation	-1.30961433095693	0.0026011191034153	Nodiff	-0.82780961044485	0.144749050189549	Down Regulation	-2.15978981916444	8.07310731361317e-12
ENSRNOG00000007622	Down Regulation	-1.39293468629411	0.00260219288942581	Nodiff	-0.415584960500528	0.251914219000348	Down Regulation	-1.83338604013934	0.000114144356220504
ENSRNOG00000037562	Down Regulation	-1.36000323415303	0.00261378234387373	Nodiff	-0.465804875375944	0.334986195208085	Down Regulation	-1.8501348730103	4.06680672589355e-07
ENSRNOG00000025151	Up Regulation	1.14604380820142	0.00261612173935013	Nodiff	0.0120505347697466	0.924258323201264	Up Regulation	1.13866848524652	0.00422397551162356
ENSRNOG00000003125	Up Regulation	1.12873418831907	0.00262329482770507	Nodiff	-0.0833246788745999	0.847091953055971	Up Regulation	1.02252942284547	5.69733471169807e-05
ENSRNOG00000012045	Up Regulation	1.5493137395554	0.00262516545837912	Nodiff	0.11995981598307	0.615763735018927	Up Regulation	1.64358405844785	8.2918937962987e-08
ENSRNOG00000059015	Down Regulation	-1.21106953675368	0.00263620335851718	Nodiff	-0.551048834924443	0.0998139340400375	Down Regulation	-1.78563524958761	2.05584287282217e-10
ENSRNOG00000019246	Down Regulation	-1.17910442090945	0.00263770645520109	Nodiff	-0.811894707271875	0.0541069414769041	Down Regulation	-2.01550044799915	4.17660478513601e-13
ENSRNOG00000016265	Down Regulation	-1.10699483150611	0.0026598035713349	Nodiff	0.16936935910293	0.607405042614175	Nodiff	-0.966010837338151	0.000109208414366286
ENSRNOG00000013172	Down Regulation	-1.31141306833124	0.00266044306801666	Nodiff	-0.804250729551817	0.0901163375274888	Down Regulation	-2.14441832741624	1.1919936769941e-09
ENSRNOG00000022356	Up Regulation	1.15963007072692	0.00266911153201823	Nodiff	-0.0663359504496553	0.946959292141004	Up Regulation	1.06761200069393	3.72670454253688e-05
ENSRNOG00000023496	Up Regulation	1.61946123077419	0.0026694245172146	Nodiff	0.154881828402761	0.604814464169926	Up Regulation	1.74957524107552	3.98546848611554e-05
ENSRNOG00000018517	Down Regulation	-1.24010653270131	0.00267155639786156	Nodiff	-1.33658400401254	0.0623355573712819	Down Regulation	-2.59991973526518	2.88315544710623e-20
ENSRNOG00000002163	Down Regulation	-1.16423039399867	0.00268240373194475	Nodiff	-0.329088551866636	0.249738206860346	Down Regulation	-1.51697502510953	1.95900091032701e-09
ENSRNOG00000012565	Down Regulation	-1.19755767831591	0.00268550462301479	Nodiff	0.172916718827917	0.782163272411447	Down Regulation	-1.04972799986685	5.94726020386458e-05
ENSRNOG00000020702	Down Regulation	-1.60610018419902	0.00269101057571285	Nodiff	-0.77354499548747	0.0875285418573314	Down Regulation	-2.40511379986855	9.61978655147362e-06
ENSRNOG00000007405	Up Regulation	1.19223191101632	0.00269364798511119	Nodiff	-0.0986257260671594	0.834379043071583	Up Regulation	1.06811844223543	0.00017049971915698
ENSRNOG00000009183	Down Regulation	-1.15461522771261	0.00270459611804745	Nodiff	-0.510200176764609	0.138712143419152	Down Regulation	-1.69047912714483	1.60449207036105e-11
ENSRNOG00000020118	Up Regulation	1.45053610096848	0.00270678298283111	Nodiff	0.265892787059635	0.514598111171003	Up Regulation	1.68756294772912	1.75207966661611e-05
ENSRNOG00000009192	Down Regulation	-1.22945273356407	0.00271494171141372	Nodiff	-0.376878760358945	0.303816998504247	Down Regulation	-1.63223149809148	1.96831284229592e-07
ENSRNOG00000004487	Down Regulation	-2.36343050780104	0.00271635717169917	Nodiff	-0.363967711452819	0.515876815033801	Down Regulation	-2.75543595267204	0.000543230376449684
ENSRNOG00000019027	Up Regulation	1.15378309398797	0.00272394962583967	Nodiff	0.289054090337011	0.228694946254424	Up Regulation	1.41534755790468	1.62308530028219e-08
ENSRNOG00000007808	Up Regulation	2.06279313251096	0.00272409745968862	Nodiff	-1.05878460930034	0.0586233938102976	Nodiff	0.985144222978894	0.000217244122550079
ENSRNOG00000056612	Up Regulation	2.3462958127635	0.00272960177873559	Nodiff	-0.851139472994696	0.166484349421284	Up Regulation	1.47134505165346	0.000242168330017679
ENSRNOG00000028879	Up Regulation	1.31429545149608	0.00273410991889337	Nodiff	0.211689854243128	0.455037425480412	Up Regulation	1.50101464370767	3.34046305751367e-06
ENSRNOG00000017441	Down Regulation	-1.07064127203997	0.00273606160651016	Nodiff	-0.19309728547687	0.46717948854197	Down Regulation	-1.28913700407777	2.21690461257363e-06
ENSRNOG00000048088	Up Regulation	1.46686499917782	0.00273773028932743	Nodiff	0.142504931424625	0.485633102518151	Up Regulation	1.58422361438828	4.80623821817237e-09
ENSRNOG00000009577	Up Regulation	3.86015965580553	0.00274036255191727	Down Regulation	-2.54949643264128	0.0211801204178912	Nodiff	1.29763817427399	0.392413933419257
ENSRNOG00000058478	Up Regulation	1.11536955407094	0.00275056114652282	Nodiff	0.253792428669169	0.293175075885807	Up Regulation	1.34387401550133	3.38125294238117e-08
ENSRNOG00000003285	Up Regulation	1.20651463776046	0.00276051591027142	Nodiff	0.175721031053296	0.45279809179674	Up Regulation	1.35903173727829	4.59898196399501e-07
ENSRNOG00000012051	Down Regulation	-2.51721703855177	0.00276284872105399	Nodiff	0.174292810425371	0.941913283606629	Down Regulation	-2.37214177683312	0.00232375136577684
ENSRNOG00000050197	Down Regulation	-1.12621415759378	0.00279229588627464	Nodiff	-0.444236061544531	0.0873247349357781	Down Regulation	-1.59586350485419	8.09875046556638e-11
ENSRNOG00000001448	Down Regulation	-1.09375486010544	0.00279352452273784	Nodiff	-0.00888490239262911	0.929989501957425	Down Regulation	-1.12730619931526	1.02926920799507e-05
ENSRNOG00000001348	Down Regulation	-1.14430376295764	0.00280295289998597	Nodiff	-0.778784316461953	0.0171885336633844	Down Regulation	-1.94632069784598	9.49650106173447e-15
ENSRNOG00000057569	Down Regulation	-1.31071985393421	0.00280317548266936	Nodiff	-0.61063611101823	0.183532015445693	Down Regulation	-1.94429259678654	1.88962349916319e-06
ENSRNOG00000043300	Up Regulation	1.19903494237738	0.00281586266564829	Nodiff	0.129813268698475	0.696239420936755	Up Regulation	1.30503407460726	1.74000363170264e-05
ENSRNOG00000001250	Down Regulation	-1.16165074843579	0.00281826209470894	Nodiff	0.14613177397652	0.738061878623075	Down Regulation	-1.04013110643061	0.000103582893743356
ENSRNOG00000019193	Up Regulation	1.60329655457595	0.00282244677186244	Nodiff	0.367717699732094	0.157220635609477	Up Regulation	1.94446290331181	6.1725538935074e-15
ENSRNOG00000005115	Down Regulation	-3.1129890522598	0.0028226289203012	Nodiff	-2.00232996725389	0.156720750043521	Down Regulation	-5.14000004760476	1.34141541514441e-05
ENSRNOG00000007178	Down Regulation	-4.980304206252	0.00282433254459368	Nodiff	-5.56582022965156	0.0662187948131136	Down Regulation	-10.5621069366952	6.55120932570558e-07
ENSRNOG00000060381	Down Regulation	-2.2582340496989	0.00282475962034018	Nodiff	-1.06444613828578	0.24283696509774	Down Regulation	-3.34354202097346	6.27323082034154e-06
ENSRNOG00000043007	Down Regulation	-1.18301716735557	0.00282656119782331	Nodiff	-0.876404120453932	0.122459738559816	Down Regulation	-2.0836642742437	9.2591045221233e-11
ENSRNOG00000013912	Down Regulation	-1.15511901188935	0.00282716847670604	Nodiff	-0.111305961059478	0.668926466925199	Down Regulation	-1.28861930993341	1.84998410314295e-06
ENSRNOG00000012007	Down Regulation	-1.14796823889251	0.00282889578321223	Nodiff	-0.305524587651989	0.28670850930661	Down Regulation	-1.47784098132401	7.33308448163332e-06
[truncated: 17,310 more rows]
