# Supplementary material for: Investigation of the effects of Periplaneta americana (L.) extract on ischemic stroke based on combined multi-omics of gut microbiota
Source: Front Pharmacol. 2024 Nov 28;15:1429960. doi: 10.3389/fphar.2024.1429960 (PMC11638836; doi:10.3389/fphar.2024.1429960)
Supplement: Supplementary file 2 [file DataSheet1.zip › Differentially expressed gene/Differential expression.xls]

Control_vs_Treat	Up#regulated	Down#regulated	Total
Model_vs_Sham	2396	2931	5327
PAS840H_vs_Sham	257	354	611
Model_vs_PAS840H	1669	2016	3685
