# Supplementary material for: Investigation of the effects of Periplaneta americana (L.) extract on ischemic stroke based on combined multi-omics of gut microbiota
Source: Front Pharmacol. 2024 Nov 28;15:1429960. doi: 10.3389/fphar.2024.1429960 (PMC11638836; doi:10.3389/fphar.2024.1429960)
Supplement: Supplementary file 2 [file DataSheet1.zip › Differentially expressed gene/heatmap.xls]

ID	Model3	Model1	Model2	PAS840H1	PAS840H2	PAS840H3	Sham1	Sham2	Sham3
ENSRNOG00000000007	-0.638850824431316	-1.40896676200065	-1.46357234113593	0.360874304177601	0.520115377308111	1.63957008466391	0.157575361203213	0.37355082404326	0.459703976171805
ENSRNOG00000000008	0.0217007235702052	0.572147431947993	2.40484371880868	0.0147409157357824	-0.425685170494552	-0.586358150974845	-0.70923140394316	-0.759693789880102	-0.532464274770004
ENSRNOG00000000010	0.478526604276553	-0.625159968703383	-0.97693248795655	2.02696364318268	0.989393610033297	-0.00491549766037306	-0.866053287284281	-0.692811971003561	-0.329010644884384
ENSRNOG00000000034	1.34041763201764	1.20228748787773	0.96134322339622	-0.333978445853469	0.481753748113506	-1.14186516751505	-0.859958211512778	-0.618430928289083	-1.03156933823471
ENSRNOG00000000036	-0.392187350771712	-1.15740944694143	-1.19833896303259	0.399601955893798	0.322520497926503	2.1395596298197	-0.339442382548058	-0.097472074621964	0.323168134275753
ENSRNOG00000000043	0.417861020243048	1.06893692375348	1.5844637408326	0.150169004433689	0.606831042153668	-1.00835480925072	-0.782345535392589	-1.21470653477619	-0.822854851996985
ENSRNOG00000000048	-0.391701325535273	-1.29775666395693	-1.0522646678259	-0.791423896595423	-0.441516412762661	0.562890135358438	1.20364978540964	1.22720057321367	0.980922472694441
ENSRNOG00000000054	-1.00366255802686	-1.51342353785107	-1.40110309114031	0.619761747901039	0.299332519903951	0.830433041546554	0.650820576656887	0.746498009095804	0.771343291914004
ENSRNOG00000000073	1.2470553026323	1.11478813552921	1.08100372536164	-0.38445458956088	0.537174424212277	-1.12649209229359	-0.746669181785768	-0.482171400869605	-1.24023432322559
ENSRNOG00000000081	0.599641524067001	1.47278490538119	1.60499994499332	-0.224947932748575	-0.086090931544901	-0.847455788937445	-0.850145624754892	-0.789984685446456	-0.878801411009241
ENSRNOG00000000097	-0.515970211914944	-1.43217433949143	-0.566876855149025	-0.762074262956247	-0.165708390675866	0.281079390981074	1.33676166210324	0.130847565616607	1.69411544148659
ENSRNOG00000000105	-1.07756725707217	-1.05777303630004	-0.97399547095315	-0.327532479240403	-0.61052495315271	1.09789327846495	0.84721250591694	0.769776751613525	1.33251066072306
ENSRNOG00000000108	0.97615816494218	1.25202531821178	1.21228358034455	-0.424821973556096	0.569062353746832	-1.14766876377274	-0.684845022851715	-0.572482693371519	-1.17971096369327
ENSRNOG00000000122	0.612566274080549	1.90314519900109	1.16559759686381	-0.59878404719328	-0.0856004011850564	-0.778419338971217	-0.680844684375221	-0.653445766956541	-0.884214831264136
ENSRNOG00000000129	-0.983316179615214	-1.05742871882447	-0.940569576522938	-0.304235973776237	-0.749119066654837	1.03675506612616	0.896336294312119	0.67004731910734	1.43153083584808
ENSRNOG00000000130	-0.870264875301449	-1.01415243063576	-1.11845122574764	-0.459529117959168	-0.58766369220919	0.679880543896943	1.42052149370483	0.860854753335753	1.08880455091568
ENSRNOG00000000137	0.702418205576296	1.62195534487928	1.38216084432774	-0.67015897090714	0.12571148068568	-0.766677031169641	-0.790097404027953	-0.806037160090747	-0.799275309273517
ENSRNOG00000000142	0.570241774390979	1.14161474936868	1.82197059908775	-0.464655214684237	0.225655351217944	-0.650825590410967	-1.00778064693617	-0.878662203027868	-0.757558819006112
ENSRNOG00000000150	0.768466307022262	1.47147638866552	1.52532210910625	-0.310304535982735	-0.132084753122371	-0.660869930493332	-0.854896847591628	-0.861989544914657	-0.945119192689313
ENSRNOG00000000156	-0.115815215392331	0.551670557091522	2.46144055098828	-0.0758089516364265	-0.431979573710528	-0.546590142304044	-0.626533852952478	-0.615395522536616	-0.600987849547379
ENSRNOG00000000164	0.802575019737334	1.0494716523238	1.77275904814041	-0.609147921874627	0.243652446657765	-0.878973649794114	-0.773729576629559	-0.704472720596752	-0.902134297964257
ENSRNOG00000000165	0.363969715463419	1.8374755287504	1.28199166540472	-0.55453466393876	0.0600751474830348	-1.02348796657229	-0.769653555779107	-0.899317547088948	-0.296518323722462
ENSRNOG00000000184	-0.56799553378738	-1.42394758900083	-1.49912641482302	0.112359765851163	0.33274133525979	0.824388736696473	0.753990243225464	0.0431409315203232	1.42444852505802
ENSRNOG00000000187	1.32901423329344	1.86319251553455	0.555165255640752	-0.661767850405012	-0.318058283638822	-0.683341228993757	-0.69517801106901	-0.695818080236867	-0.693208550125277
ENSRNOG00000000195	1.10782900153502	1.20468436429948	1.32993714477588	-0.362595129494595	0.333530216547165	-1.00064625660789	-0.805332879289646	-0.787972925671855	-1.01943353609356
ENSRNOG00000000196	-0.532036736448029	-0.524910919186962	-0.745162934615502	2.34832273297772	0.896872474175902	-0.23068250930418	-0.291411576847685	-0.509946451521171	-0.411044079230095
ENSRNOG00000000231	-0.7220486665352	-1.1014352228339	-1.26166511196461	-0.338482268876685	-0.508664297341526	1.29150978796009	0.606533435977958	0.704551329194917	1.32970101441896
ENSRNOG00000000239	2.28960818769906	0.968907228488827	-0.269150072670774	-0.573007254000201	-0.0358578914489797	-0.601308733653216	-0.589031422155703	-0.588851308605803	-0.601308733653216
ENSRNOG00000000247	0.22374295593438	1.48810221000463	1.71564799256453	-0.415796693344971	0.156367542500306	-0.56592944599429	-0.958472354861096	-0.871565655780907	-0.772096551022591
ENSRNOG00000000257	-0.851786235935598	-0.919751717260838	-0.937390984691287	-0.537483806960287	-0.552604733485367	1.62442640763813	0.428999554605564	0.320886502702575	1.42470501338711
ENSRNOG00000000288	0.878505834394789	0.159653273943529	1.85710054002761	0.526290700627636	0.253217882298932	-0.784702253471568	-0.988729299096059	-0.873432074004416	-1.02790460472045
ENSRNOG00000000303	0.23064277629888	1.98552212188842	1.16969025442511	-0.79866374364553	0.0801256983615798	-0.283025855204492	-0.695481934869397	-0.877641742713526	-0.811167574541044
ENSRNOG00000000304	0.768270808027205	1.44140223316994	1.46835688298898	-0.292009589349376	0.0896743009611681	-0.997004770943249	-0.771178919236713	-0.719211245993559	-0.98829969962439
ENSRNOG00000000307	0.694209175936801	1.62579616281728	1.40896726449555	-0.751773885324751	-0.0284916689035229	-0.897524788801997	-0.427857708232735	-0.718143055533066	-0.905181496453557
ENSRNOG00000000316	-1.0734959104448	-1.21225972479955	-1.242554023942	0.912649217912339	-0.485209843513387	0.715571644951203	0.640015693692048	0.471975744569255	1.27330720157489
ENSRNOG00000000323	0.384736058118273	2.00031149516936	0.948850619545133	-0.664228118765812	0.390198131412538	-0.820076306101598	-0.72251008916479	-0.683331460377362	-0.83395032983574
ENSRNOG00000000327	-0.961777281939498	-1.28326924417168	-1.27466220051475	0.428489525309026	-0.346753709003596	1.32680307818955	0.58215936622281	0.424397209616475	1.10461325629166
ENSRNOG00000000335	0.532955279013407	1.91009456590332	1.28745642151121	-0.621134077039724	-0.367953073314716	-0.711712167909169	-0.638718965892617	-0.63702833449408	-0.753959647777629
ENSRNOG00000000341	0.283171642797346	1.18824816218865	1.91128085823508	-0.149741481700069	0.121436669756152	-0.781000060506485	-0.855565797377167	-0.87100547554959	-0.846824517843919
ENSRNOG00000000368	-1.01730230987429	-1.36845468392453	-1.15282776990682	0.993792849540953	-0.021912412209816	1.36191916977267	0.153603541698142	0.110619559700079	0.940562055203601
ENSRNOG00000000383	-0.658647317139716	0.0563220988474714	0.0493424713896235	-1.26501118666246	-1.03882632046394	-0.652707292948579	1.5565296689875	0.726247415093666	1.22675046289643
ENSRNOG00000000394	0.764897364605465	1.26090732498969	1.53769015836039	-0.0492766097843659	0.130929795495735	-0.714714148054139	-1.00622862543702	-0.779910946761634	-1.14429431341412
ENSRNOG00000000406	-0.826525258403122	-0.771638520240521	-0.897023254556921	1.38063283249485	-0.413459034623721	0.196353913251634	-0.216317310832348	-0.356546958177956	1.9045235910881
ENSRNOG00000000407	0.477646721658934	1.5828833944724	1.35062083491006	0.0239116704073487	0.1450367050993	-0.494728403486464	-1.06675224149059	-1.02384355139292	-0.994775130178071
ENSRNOG00000000412	-0.999847371465086	-1.15206104879778	-1.36813211717189	0.00255064494753051	-0.1598019294683	1.42966178547292	0.571894154629344	0.819282956092496	0.856452925760762
ENSRNOG00000000422	0.344157471026715	1.82855868294032	1.37004077134665	-0.709579760722748	0.0437801463317395	-0.802470892080342	-0.642246906645538	-0.907693884188417	-0.524545628008382
ENSRNOG00000000441	0.665196251869955	1.51493435424554	1.50008539434473	-0.492054949411143	0.121201088821671	-0.743587914764771	-0.911987084547199	-0.867356509019502	-0.786430631539274
ENSRNOG00000000451	1.02654541156687	0.908892641029355	1.31880282816358	-0.570135363536752	0.89562714107222	-0.966172786288288	-0.966172786288288	-0.945664166159648	-0.70172291955905
ENSRNOG00000000454	0.187679172673234	0.863376388937658	2.27592961276581	-0.448204252969459	-0.200834192301875	-0.685393554864621	-0.705844950179386	-0.678640554544726	-0.608067669516636
ENSRNOG00000000455	1.08207041731048	1.53395541641022	0.965285728361143	-0.29848637529559	0.267965322195246	-1.01780151826014	-0.721874946855512	-0.600321116837434	-1.21079292702841
ENSRNOG00000000456	1.47515002659636	1.05953265776536	0.950563952804507	-0.658416616482919	0.608791355417948	-0.80111905076162	-0.773332082845227	-0.826181618256662	-1.03498862423774
ENSRNOG00000000457	0.711701446416228	1.46073133859353	1.41632423061241	-0.626672538182034	0.389250953456448	-0.826584571013673	-0.818191636102639	-0.8347849104761	-0.871774313304167
ENSRNOG00000000459	0.926128599242286	1.20791983001853	1.44926506258603	-0.554228795415449	0.462743674605082	-0.907858946947823	-0.837619648279857	-0.799480580950062	-0.946869194858736
ENSRNOG00000000463	-0.380656162517272	-1.1936941483512	-1.51427595513485	1.66549772919881	0.470457402005186	0.714983136907794	0.122886446619314	-0.494441131910721	0.609242683182938
ENSRNOG00000000471	0.594043342147795	1.33789243238576	1.71746833603601	-0.703593387243579	0.0498606835420673	-0.77774336071214	-0.794442790384732	-0.428237865696974	-0.995247390074207
ENSRNOG00000000474	0.374273931752242	1.31149676747263	1.58212801045391	-0.617228638352288	0.650060806032646	-0.745664569197444	-0.839495334390258	-1.08234730317658	-0.63322367059486
ENSRNOG00000000479	0.451612634361136	2.29476801140355	0.681013075855203	-0.52598476213812	-0.30307835743331	-0.665066445962862	-0.72422033877378	-0.597866859316437	-0.611176957995379
ENSRNOG00000000483	-1.06698648934005	-0.986063716634355	-1.06715556391196	-0.082411975853001	-0.592352046950374	1.10916931871469	0.844852456099951	0.306410719443227	1.53453729843189
ENSRNOG00000000485	0.800355184915929	1.56267825844108	1.34477142266655	-0.6484538400059	0.185947705631128	-0.901422290572094	-0.709818665212377	-0.781588539106045	-0.852469236758266
ENSRNOG00000000487	-0.257793596027487	-1.00556776581039	-1.63862872394002	-0.777306095116086	0.534685572725535	1.26526620506663	0.744766260804232	0.0438536526405322	1.09072448965705
ENSRNOG00000000493	0.998931165391682	2.02428956719737	0.5199526116272	-0.40940237062636	-0.199299198662866	-0.667607210311816	-0.391064127626856	-0.752477854598526	-1.12332258238982
ENSRNOG00000000495	0.555951696841129	1.09131573106088	1.94671996180626	-0.673940781322708	0.0430982791913199	-0.790417300336181	-0.76921765071448	-0.864235834858317	-0.53927410166791
ENSRNOG00000000501	-0.93435977104608	-1.22977214631281	-1.16424082007804	-0.0582054921111058	-0.393271355788667	1.30982649890039	0.721130070386474	0.464484354746753	1.28440866130309
ENSRNOG00000000502	0.993048572821211	1.9413362697986	0.591427793810587	-0.481416339101216	0.188249212539649	-0.86431657575122	-0.803135008912777	-0.85708430819363	-0.708109617011202
ENSRNOG00000000505	0.622053705238635	1.58797255833021	1.50104915215594	-0.561799825320702	-0.0210776793547908	-0.744129568617614	-0.756843415224876	-0.624259327397773	-1.00296559980902
ENSRNOG00000000512	-0.993402486111432	-1.03017925366046	-0.905841112060577	-0.28023167323376	-0.695278946220619	1.59464278722391	0.378355032026156	0.873324286133339	1.05861136590345
ENSRNOG00000000515	1.1563451053439	1.56529352147626	1.01936362990308	-0.934566743415091	-0.193271982898048	-1.06016678190412	-0.406336318394037	-0.175603523947339	-0.971056906164605
ENSRNOG00000000516	-0.392455556611345	1.73012247810305	1.64822131648602	-0.64485536629745	0.238388593509529	-0.64485536629745	-0.64485536629745	-0.64485536629745	-0.64485536629745
ENSRNOG00000000521	0.81693013846653	0.906311394107343	0.946682065194798	-1.3669967788808	-0.264846529839394	-1.51836493497836	0.481792374348385	0.753778073816481	-0.755285802234987
ENSRNOG00000000522	-1.123124560729	-0.997740496670974	-1.03673518406261	0.227823434019698	-0.447861487535303	1.71730526441444	0.29418922518626	0.210344321769271	1.15579948360823
ENSRNOG00000000525	0.566205810154253	1.65675234750059	1.31924723659401	0.0632861164461281	-0.0605629925297139	-0.716002355264466	-0.966340011018501	-0.879281618032569	-0.983304533849735
ENSRNOG00000000528	0.61285956100044	1.46682687612029	1.55657363781772	-0.693960398948753	0.228888305862318	-0.768125989848163	-0.816864556957274	-0.775304055466514	-0.810893379580061
ENSRNOG00000000529	1.32596819830716	1.14810648882833	1.32779877840123	-0.013558234727268	-0.307660963217655	-0.86170971749482	-0.786900549853942	-1.02964949558121	-0.802394504661836
ENSRNOG00000000541	0.525033012262146	1.24138833873581	1.82947480000134	-0.735883854202709	0.11595064301663	-0.841522185243927	-0.714525399800088	-0.544788455703239	-0.875126899065964
ENSRNOG00000000543	0.282289650356571	0.952295864264665	2.08411621192494	0.186280864161913	-0.338482383513128	-0.773804929011043	-0.841140965567531	-0.702697451604722	-0.848856861011659
ENSRNOG00000000547	-1.01463591813087	-1.5140355523398	-1.31492794331625	0.98358063964241	0.0583658973921382	0.591084446433069	0.740029858631762	0.729332484258687	0.741206087428856
ENSRNOG00000000551	-1.24628834099829	-1.41192403027868	-1.06148200438712	0.402494054721971	-0.1153240881642	0.723156063965616	0.637527338079484	1.2302557420477	0.841585265013533
ENSRNOG00000000559	-0.542429261673753	-0.384607278659444	-0.366816282383413	2.49858549399269	0.431393049027476	0.0673419397816927	-0.629007826029308	-0.445452008026631	-0.629007826029308
ENSRNOG00000000561	0.546414174849041	1.00182420138339	1.86488777516126	-0.123298296304556	0.252650464819757	-0.857153015546916	-0.936415837648732	-0.872152189627278	-0.876757277085968
ENSRNOG00000000563	0.242735944219933	1.28166921945019	1.82914158999669	-0.100738066099456	0.107710968029607	-0.566576384142231	-0.879374788222198	-1.00087008062664	-0.913698402605894
ENSRNOG00000000565	0.629523688116549	1.91113069207933	1.09714814416435	-0.60277493269626	0.0483833299763575	-0.718617217235356	-0.781414073309718	-0.817210401213133	-0.766169229882119
ENSRNOG00000000568	0.852088909527558	1.41628471796654	1.36620583709198	-0.809279273735284	0.379392140608879	-0.916038600408587	-0.750497638677221	-0.675919970838906	-0.86223612153495
ENSRNOG00000000569	0.619115129573956	0.913241640564058	1.95442820041109	-0.595042772404876	0.286250327426908	-0.770730544837285	-0.823970432313659	-0.807809174924565	-0.775482373495628
ENSRNOG00000000571	0.7788669309573	1.4761550654896	1.46169864615072	-0.74494591761371	0.154053425721951	-0.918599147182734	-0.702265269530078	-0.630756984832777	-0.87420674916027
ENSRNOG00000000579	1.1279639345372	1.50844187273916	0.673412027694799	-0.115327227139308	0.510448864613467	-0.481395836635635	-1.19695546104038	-1.07238793181774	-0.954200242951567
ENSRNOG00000000582	-0.505027159167612	-0.907089459327398	-0.973800690970881	-0.392594285399884	-0.0681022025272398	-0.129255030570777	1.81380295960324	1.5384497013798	-0.37638383301924
ENSRNOG00000000588	0.371840871787515	1.1557904709771	2.02973403755876	-0.630548748689978	-0.9158399339783	-0.703968776468684	-0.53393922171782	-0.598934023837013	-0.174134675631585
ENSRNOG00000000589	-0.546740555127581	-1.51535656757586	-1.24163771820562	0.695521159181693	0.42820921968158	1.46729823614015	-0.235867443137423	-0.0441235382575041	0.992697207300561
ENSRNOG00000000599	0.623999769073231	1.58654275339503	1.42949083972158	-0.0863819966254156	-0.130608525102624	-0.598459133358887	-0.870118043643811	-0.964680464773318	-0.989785198685778
ENSRNOG00000000605	-0.641742106935413	-1.45389886333883	-1.23163399252414	0.1244855421685	-0.277294668692859	0.230190632179284	1.0041286955256	0.747354724204624	1.49841003741323
ENSRNOG00000000614	0.837786043811412	0.871181081676657	1.80537291507755	0.276432196579699	-0.25770228106756	-0.921113800669657	-0.794468378331829	-0.855358813889589	-0.962128963186684
ENSRNOG00000000618	-0.953606388448476	-1.15355874151719	-1.40804876393096	1.14500731532047	-0.177759534709283	1.19980825515131	0.337594480234658	0.0748362758805333	0.935727102018939
ENSRNOG00000000632	0.39356785326084	2.21537504031743	0.892722629916563	-0.624729315261363	-0.307633400583732	-0.691486012998992	-0.607020183348916	-0.610391983079025	-0.660404628222801
ENSRNOG00000000633	0.551373915040964	1.31669832651276	1.69839237553366	-0.509094855475041	0.246029428111957	-0.799997497158685	-0.696087621225054	-0.916336980781905	-0.890977090558658
ENSRNOG00000000638	-0.890781045817337	-1.04618380308229	-0.94491408894008	-0.520141132034038	-0.740906905022859	0.920254132746915	0.957623304305395	0.944746525070132	1.32030301277416
ENSRNOG00000000640	0.310517174818301	0.519272592426433	-0.743439921916242	-0.976813699841814	-1.16439088248067	-0.75676418889739	1.15473546239304	-0.0354227189846451	1.69230618248299
ENSRNOG00000000645	1.23228069179028	1.05212269490828	1.30419836899764	-0.571014090127684	0.445208438202449	-1.04306211820109	-0.750675559541236	-0.605454216162421	-1.06360420986622
ENSRNOG00000000655	0.656595643917462	1.83856515093982	1.21407900664878	-0.669983455281248	-0.0296285704667744	-0.736492907069584	-0.755444496169191	-0.760662717483608	-0.757027655035655
ENSRNOG00000000692	0.622775370674421	1.96510993228518	1.02792672132468	-0.667337935933557	0.00827438377329788	-0.950839534511408	-0.637696856467339	-0.654978643631305	-0.713233437513967
ENSRNOG00000000693	-1.16568059016295	-1.27867497805978	-1.2061528886734	0.375183613329436	-0.348508023884799	0.881049394188986	0.854970935741689	0.94638220785387	0.941430329666946
ENSRNOG00000000697	0.663930222813959	1.71030032503891	1.34790033874221	-0.308229108188548	-0.133925636075595	-0.913077160154662	-0.744424312124318	-0.82132174709871	-0.801152922953248
ENSRNOG00000000699	1.24835603258198	1.15363528484842	1.43367562979997	-0.421777868130704	-0.0494150177826871	-0.662980808231689	-0.878960857850733	-0.94320921252075	-0.879323182713808
ENSRNOG00000000700	1.21992313433327	0.790209638075858	1.79931154911255	-0.534437580040126	-0.242700041410991	-0.757477988293946	-0.744237163040407	-0.709214207659347	-0.821377341076864
ENSRNOG00000000704	0.504991451777421	1.47575892129373	1.55267791303351	-0.714229275277776	0.355350899146934	-0.783185311473309	-0.79888549533632	-0.808902593665971	-0.783576509498219
ENSRNOG00000000708	-1.05047319813585	-1.19099728095601	-1.23875030032049	1.76139414065497	0.319927417524034	0.601630350863146	0.352315693931175	-0.0546418585778413	0.499595035016862
ENSRNOG00000000716	-1.13126012261928	-1.04868947529855	-0.794055307439471	-0.659926163237618	-0.0912080718662316	1.45520325279708	0.727331380143128	0.175603563987887	1.36700094353305
ENSRNOG00000000728	0.598860984049661	0.238021611595489	1.47551253205323	0.97970479987419	0.683939286083433	-0.960810071209713	-1.07500519360187	-1.06745907238059	-0.872764876463838
ENSRNOG00000000774	-0.765895607569402	-1.3298579338253	-1.50945212788386	1.22569204642952	0.204306684972341	1.09957835097342	0.313812598644846	0.0457653703188536	0.716050617939574
ENSRNOG00000000777	1.01976507987558	0.253290544448168	1.39186565605685	-0.164235166902183	1.21412135917994	-0.902701347296443	-0.898434056721043	-0.909690818500409	-1.00398125014046
ENSRNOG00000000781	-0.810981844545589	-0.994790723365004	-0.664965776351644	-0.342507787385506	-0.786104233878201	-0.252852247076521	1.61328241460699	1.15302120175543	1.08589899624005
ENSRNOG00000000811	0.358410794090724	0.781947267703204	1.84451057776173	0.610803493693891	-0.00523814142325226	-0.583653717316727	-1.16077993847878	-1.13846734425838	-0.707532991772405
ENSRNOG00000000814	2.18531557050227	0.523199320427985	0.101367261067437	-0.354956961357625	0.608204466738892	-0.880828247456511	-0.734042136740623	-0.522793887376209	-0.925465385805621
ENSRNOG00000000815	0.589685962992738	1.96671258103178	1.13058595081826	-0.665686712348202	-0.17836184938243	-0.720544494405064	-0.688668759985497	-0.646482510785732	-0.787240167935859
ENSRNOG00000000818	0.776150053641055	1.53288852631823	1.49741199220755	-0.625852205750968	-0.0770922377677405	-0.777273896252504	-0.776438916344663	-0.771345088484975	-0.778448227565985
ENSRNOG00000000824	0.776974961312357	1.58163808509252	1.38782170579269	-0.435600005932072	0.0144415001525036	-0.910705783651601	-0.829435398698966	-0.742312296211662	-0.842822767855779
ENSRNOG00000000827	1.24388289860477	0.550946395032097	1.62674738270854	0.235331089651018	-0.0140748843394024	-1.15737582536882	-0.692738537210258	-0.793884368277104	-0.998834150800842
ENSRNOG00000000840	-1.02043325141129	-1.39530848528813	-1.11950999136323	0.241534548793279	-0.430812407522207	0.814332233383798	1.05086727602344	0.833290419830625	1.0260396575537
ENSRNOG00000000853	0.482622636165643	0.894627368605162	2.09067080900309	-0.666389683927008	0.121920060063774	-0.72851825008798	-0.742271876932908	-0.721102860815251	-0.731558202074521
ENSRNOG00000000854	0.39150042659606	2.02147490338303	1.19082300439568	-0.637159958935157	-0.221820201922749	-0.715576468590313	-0.647541586500219	-0.715576468590313	-0.666123649836014
ENSRNOG00000000855	0.36803994719966	1.86115475714905	1.43978786831511	-0.66594987609803	-0.350926253646216	-0.630001397538909	-0.694078398995297	-0.647460122919699	-0.680566523465673
ENSRNOG00000000857	0.971992760669688	0.800271760219667	1.75343433201852	-0.557646724394285	0.385317433988396	-0.64339455860482	-0.964429598501218	-0.791291286168256	-0.954254119227688
ENSRNOG00000000858	0.534396210164345	2.15765175468946	0.417039328122859	-0.57919208040924	0.46935087864618	-0.891335111445123	-0.620516958416366	-0.891335111445123	-0.596058909906992
ENSRNOG00000000869	0.573265372748001	1.93350528292178	1.10551723323394	-0.399062469726232	-0.031807690183094	-0.72381392002456	-0.810180098580085	-0.904928764493189	-0.742494945896559
ENSRNOG00000000873	0.00780318702170872	-0.479159823549068	-0.641437652491601	2.08242324602501	1.20481946437825	-0.08119949312046	-0.829196174868839	-0.434856578526169	-0.829196174868839
ENSRNOG00000000875	-0.350489443100211	-1.24866838332834	-1.06523403511704	2.16321482899885	0.659339653083206	0.15715150151256	-0.190171133729539	-0.0495013687402385	-0.0756416195792472
ENSRNOG00000000879	-0.940993276767506	-1.35562994520862	-1.38569447926124	1.46737620472895	0.0816390217463601	0.724096556720077	0.405123386164459	0.455887111637685	0.54819542023983
ENSRNOG00000000885	-0.798268888043887	-1.24839952498467	-1.41716708112655	0.43985298173014	0.415012276212972	1.38089406732512	0.254341924608291	-0.214759419761228	1.18849366403981
ENSRNOG00000000886	-1.01983344248453	-1.02800642941813	-0.676986648627471	0.000263042882204052	-0.548555537107708	1.5581182743588	-0.0413624058665193	0.112652603896606	1.64371054236675
ENSRNOG00000000894	-1.04864216802644	-1.3091736765257	-1.11269271493701	0.422445766062492	-0.254545331119795	1.32441906534142	0.523593116298904	0.171009031799776	1.28358691110635
ENSRNOG00000000897	-0.570091405004549	-0.769872687483608	-1.30272474247946	0.541448231863539	0.515405948457637	-1.16966447100706	1.1660602342607	1.44102477657668	0.148414114816112
ENSRNOG00000000902	-0.747894736752518	-1.32873977971475	-1.55293007188648	0.125660592247889	0.0180618972330893	1.25934267678577	0.673562836229868	0.745174970752744	0.807761615104392
ENSRNOG00000000906	-0.361850957698471	-0.400999230782908	-0.741132241392214	-0.471017695227564	-1.1363161798178	-0.563632092097524	1.41612020605195	1.75057607153243	0.508252119432101
ENSRNOG00000000907	0.398502774866729	1.38089914326683	1.84902948024182	-0.544446372341328	-0.118083040977956	-0.716021901552812	-0.703619536206126	-0.743055670369461	-0.803204876927698
ENSRNOG00000000913	0.508615153487966	1.21446993597189	1.92501776310604	-0.649417752630902	-0.0786755785195941	-0.749802144204206	-0.716049211384412	-0.710815108865237	-0.743343056961547
ENSRNOG00000000937	0.18354892094141	2.01854180379835	1.2251287730664	-0.778190792261145	-0.0234078446890993	-0.594449440289731	-0.485861450790681	-0.747096275779715	-0.798213693995794
ENSRNOG00000000955	0.326776689773838	0.98140944393427	1.88156272454501	-0.304446417372433	0.193376653302804	0.0160292267072088	-0.968850749183956	-1.23775461774295	-0.888102953963784
ENSRNOG00000000956	-0.437124632556234	-0.51378991616179	-1.02406037243821	-0.663454552978767	-0.63209399183708	-0.542046347678808	0.938773369204247	1.01733601642789	1.85646042801875
ENSRNOG00000000961	-1.05455154928629	-1.49437612346223	-1.29689791569425	0.236524267816037	0.229378358045714	0.908258083141114	0.82416732378123	0.862154807665725	0.785342747992951
ENSRNOG00000000962	1.36314681071873	1.120579165007	0.649294220537449	-0.226966933788595	0.857755996268031	-1.027297359867	-0.771271748629264	-0.763523766966744	-1.20171638327961
ENSRNOG00000000967	-0.951258366481839	-1.10371121777097	-1.52516710206169	0.614327833684816	-0.458295151824472	0.730021557665078	0.98378246803894	0.850744447696831	0.859555531053313
ENSRNOG00000000981	0.674808958130787	1.86845414606395	1.16866200015004	-0.430006189554961	-0.200489644252693	-0.642695159302713	-0.671854409967711	-1.0199358718605	-0.746943829406195
ENSRNOG00000000985	0.50552275228766	1.2501851670796	1.83368253526923	-0.421406883002821	0.0552175208105943	-0.639057830524993	-0.814349342047683	-0.905076133352855	-0.864717786518739
ENSRNOG00000000986	-1.01388656394355	-1.34839838043549	-1.27403348866309	1.50308208651118	0.134008131566447	0.572891571748625	0.647708962623066	0.0710227871654568	0.707604893427346
ENSRNOG00000000991	0.654854372026226	1.56415872035359	1.51764081698668	-0.635561122081548	0.00828716100632874	-0.779798386058398	-0.776055470686166	-0.765280284401209	-0.788245807145502
ENSRNOG00000000994	0.478470273377358	1.79697442083359	1.41498083401005	-0.633707847443776	-0.151856468744804	-0.681704491072919	-0.717951021523638	-0.71992591998305	-0.785279779452815
ENSRNOG00000001006	-1.07030048194872	-1.23376194572552	-1.09572621226006	0.340654232793193	-0.682749617337739	0.936665930048382	0.934045153570158	1.09219515532054	0.778977785539761
ENSRNOG00000001049	0.876608101167781	1.11030160949701	1.68706210151502	-0.510889863400317	0.189237836367953	-0.902846723279704	-0.785671201102495	-0.691792277211223	-0.972009583554021
ENSRNOG00000001066	1.19924621953218	0.457587610679117	1.94302104518883	-0.59708184283154	-0.0353667498761591	-0.674136572331155	-0.809074643116883	-0.808634637191339	-0.675560430053053
ENSRNOG00000001079	0.772187589686165	1.58414494752647	1.41986288564684	-0.75707586942345	0.00985023975896016	-0.841872257229484	-0.702641196046708	-0.723779080552092	-0.7606772593667
ENSRNOG00000001082	-0.406217029257698	-1.21178839295625	-1.36090530927844	-0.216500195075525	-0.608307806950107	0.880676617992649	0.705654810945696	0.681119456619759	1.53626784795991
ENSRNOG00000001083	0.610474003707899	1.44497107421008	1.31457266821447	0.233531152008386	0.224744357803007	-0.810714744054301	-1.10145509725974	-0.959759146718657	-0.956364267911147
ENSRNOG00000001088	0.342769634285897	2.09786112942893	1.05124870979932	-0.596099783388614	-0.112273123536206	-0.547607307158655	-0.854912827333016	-0.80029334253432	-0.58069308956333
ENSRNOG00000001103	1.11722222544548	1.46829502635573	0.975771951373849	0.0620219430285461	0.0580105938297353	-0.912972715911898	-0.999288207952228	-1.23072195538443	-0.538338860784776
ENSRNOG00000001124	-1.04852421955034	-1.34478129199426	-1.2471546373683	0.903020466525794	-0.171754565736425	0.995105233523877	0.643884676277163	0.145057007101781	1.12514733122071
ENSRNOG00000001128	-1.01947619030675	-0.951675371083063	-0.909226430218402	-0.474218435350501	-0.602149817401127	1.39714342270428	0.404139384881612	0.759555385681087	1.39590805109287
ENSRNOG00000001129	-0.790269152742343	-1.60696280439314	-1.29602902866853	0.729231118355709	-0.149444658139977	0.728640621972911	0.678116583235169	0.616566582351818	1.09015073802839
ENSRNOG00000001130	-0.735386644114692	-0.699260858834481	-0.524510948445871	2.37163915747773	0.0915330821581548	0.557338035508415	-0.616776725790234	-0.591215507628377	0.146640409669361
ENSRNOG00000001141	-0.514604944541573	-1.35758273830339	-1.33537413498639	0.073923473553022	0.201108051539317	-0.275567645801249	1.49034012843459	0.47768310361813	1.24007470648755
ENSRNOG00000001142	0.741879390759712	1.3868806371902	1.50553192996275	-0.514183055395088	0.268341087335991	-1.01032293885215	-0.810131060268603	-0.692376401439021	-0.87561958929379
ENSRNOG00000001148	0.774011999872859	1.45394552748092	1.50907971847651	-0.597585724928937	0.0862271817701228	-0.834036219247348	-0.798949618773339	-0.650041586148291	-0.942651278502495
ENSRNOG00000001149	0.437160551384758	1.95088265138376	1.16448544476838	-0.719025340615721	0.0378483536255091	-0.89822080938873	-0.669891261100304	-0.760522514878764	-0.542717075178881
ENSRNOG00000001152	-0.51748892439902	-0.63558003773585	-0.63558003773585	2.35059426513907	0.862437441976793	-0.0249913631132854	-0.45052059636311	-0.447805693109651	-0.501065054659097
ENSRNOG00000001158	0.366295915924181	1.72844323434765	1.36695441131954	-0.847916462071511	0.336861169182465	-0.757336424884861	-0.742781262948433	-0.721965732243854	-0.728554848625174
ENSRNOG00000001163	0.881525370429836	1.07682144502278	1.28961530308062	-0.389127893216622	0.852347086326145	-0.757228892587086	-0.836788964950928	-1.11999418795946	-0.997169266145283
ENSRNOG00000001173	-0.906078242367417	-1.01485298176941	-0.662384964129453	-0.582294542439474	-0.878756177977119	0.419958570743408	1.36427350030702	1.19069052492614	1.0694443127063
ENSRNOG00000001177	0.942321986203862	1.39433876667552	1.02941110156455	-0.0762017286337519	0.455129046037253	-1.44343437439683	-0.775252229669471	-0.611699243837033	-0.914613323944099
ENSRNOG00000001185	-0.979880283057055	-1.44544021459304	-1.36587565824955	0.987934287756809	0.0386506455898975	1.00016828941031	0.476958360805811	0.803082687036101	0.484401885300715
ENSRNOG00000001187	1.43421998511479	0.795618151334811	1.27528697462954	-0.753824191877905	0.579267415631944	-0.770540555875565	-0.857766681895892	-0.82371319338616	-0.878547903675561
ENSRNOG00000001190	0.673971776110239	1.18679092578683	1.62962528707896	-0.706679058483451	0.471023672676835	-0.845410544586632	-0.727943122885799	-1.06675852091732	-0.614620414779667
ENSRNOG00000001191	0.803560227074819	1.16997577023309	1.42375808385585	-0.587122537766364	0.679427472385058	-0.730439760405498	-0.697019043161259	-0.97433786187164	-1.08780235034405
ENSRNOG00000001192	1.45004600433847	1.2002068184846	1.06217128914228	-0.6602499050304	0.249451914347282	-0.979747947523057	-0.777543361437654	-0.58041051559714	-0.963924296724387
ENSRNOG00000001195	1.49206626422572	1.09169444888153	-0.212910020662087	-0.943137285345127	0.117646559802922	-1.43390997832809	0.230272271290318	0.685220632571153	-1.02694289243634
ENSRNOG00000001201	0.725851978569954	1.77792927411026	1.3026256336277	-0.508066769737263	-0.335006290562011	-0.775795830275544	-0.770001755586694	-0.558027559982764	-0.859508680163646
ENSRNOG00000001204	0.727837827305468	1.26017421462857	1.56618791054859	-0.746624425162969	0.452451171201366	-0.884721774583192	-0.83915472290698	-0.755497486548187	-0.780652714482674
ENSRNOG00000001216	0.632443184181219	0.89008293469809	1.36308927983693	-0.803675542644646	1.23953966236825	-0.778469168552148	-0.900521650380945	-0.849213955682701	-0.793274743824041
ENSRNOG00000001219	-0.931578162465052	-0.95736381792827	-0.817231617995855	-0.316523447668261	-0.03103936792356	1.6425540432782	-0.341703066408245	0.136324435406578	1.61656100170446
ENSRNOG00000001223	0.731800952256886	1.62283882368789	1.24608392581419	-0.365358823474681	0.23650409420491	-0.985934884434054	-0.854253423413755	-0.648945592248035	-0.98273507239335
ENSRNOG00000001224	0.558478753046701	1.52993929027622	1.61998401239771	-0.698734543677163	-0.0202730473430256	-0.734410443942906	-0.756273739184975	-0.752758687843207	-0.74595159372935
ENSRNOG00000001228	0.757581773230429	1.46888372376721	1.17481136577871	-0.410597142016427	0.638154884372639	-0.921263267509338	-0.866394015063306	-0.825442761937656	-1.01573456062226
ENSRNOG00000001229	0.221166084079219	0.712951069456315	2.28453732888198	-0.344061462429434	0.0197730073521043	-0.662032908250727	-0.77954806051655	-0.769002994795141	-0.683782063777769
ENSRNOG00000001249	0.00795105616992147	0.389689299016503	2.47772550331884	-0.138465853382988	-0.199421589188874	-0.787548445975333	-0.550558764594918	-0.660597203366141	-0.538774001997014
ENSRNOG00000001250	0.923225531002101	1.50038486882898	1.38475934095406	-0.468645796371914	-0.251408340233982	-1.20674999694531	-0.58543881546345	-0.479022122836716	-0.817104668933769
ENSRNOG00000001252	0.718698659076938	1.63367938917226	1.37224475019546	-0.440045888349545	-0.00699294806940357	-0.791403084750433	-0.915242211480791	-0.92672735416838	-0.64421131162611
ENSRNOG00000001254	-0.0162726527058727	0.439331241618634	2.39777884132924	0.111875688146265	-0.0817704815640784	-0.768964036740664	-0.666679053780214	-0.686742187217524	-0.728557359085784
ENSRNOG00000001258	0.727977428996332	1.80254899067941	0.464432754652804	-0.124303746679713	0.716208055078039	-0.464764181415576	-0.953672540565252	-1.07352580426863	-1.09490095647742
ENSRNOG00000001260	1.34483271158852	1.22745037768102	1.30054253974979	-0.664124936534555	-0.0788391577455275	-0.716792417248544	-1.04662383568691	-0.723860858243419	-0.64258442356037
ENSRNOG00000001261	-1.07970492356957	-0.947430888983656	-1.23415027471503	1.39696651428869	1.40268103850882	0.559678978185363	0.308723080843675	-0.24323630079278	-0.163527223765517
ENSRNOG00000001270	0.523727439326615	1.68234122838698	1.4851399733268	-0.715253903681572	-0.025547686199155	-0.716611425481041	-0.722922975075247	-0.759814852368164	-0.751057798235213
ENSRNOG00000001271	0.376706792043932	1.6713114069907	1.51372292328671	-0.396299242822804	0.0628180721688352	-0.74837427706372	-0.834675701073705	-0.856871385170548	-0.788338588359405
ENSRNOG00000001285	-0.84670749073745	-0.955479626137919	-1.18929448259628	-0.446287884639715	-0.494421476386322	0.352597075062558	1.39510267996694	0.92572057133534	1.25877063413285
ENSRNOG00000001288	0.348577328904539	0.949034921993062	1.855516563954	-0.421775281505327	0.667443960337919	-0.752861594008246	-0.885812269913305	-0.805807313545523	-0.954316316217122
ENSRNOG00000001296	1.21774708628279	1.38672362009494	1.02309174218065	-0.937414828130782	0.420360213887846	-0.823495779672385	-0.578726951123275	-0.953476514820291	-0.754808588699488
ENSRNOG00000001297	-0.110286815793521	-0.565077223971899	-0.711335255854122	2.12811537843407	1.08652229162523	0.20971118789336	-0.729019248703727	-0.757795717018298	-0.55083459661109
ENSRNOG00000001300	0.390183565196928	1.21092342003648	1.92189450133437	-0.679560445498183	0.0869501348406585	-0.796184889253758	-0.5667231306212	-0.915637086051985	-0.651846069983314
ENSRNOG00000001302	-0.787759675735415	-0.754129147097351	-0.777620350454879	-0.753901593253082	-0.46491673363305	1.94931818811309	-0.0566803587402798	0.459310776504756	1.18637889429622
ENSRNOG00000001304	-1.00143881365983	-0.909146448375167	-0.952158622970209	-0.429455448866399	-0.0994994472300993	1.85153261000322	0.00604837230950094	0.285049266164914	1.24906853262407
ENSRNOG00000001309	-0.971577028209285	-0.861128808102445	-0.804109356046006	-0.547155577727333	-0.879371889862323	0.661938450832465	1.17114326148913	0.728828615262524	1.50143233236327
ENSRNOG00000001311	-1.03619379778713	-1.23634206891935	-1.34602510343385	1.39763737025724	0.465704034056558	0.997804532433094	-0.00261438939918032	0.123827694584073	0.636201728208546
ENSRNOG00000001313	-0.989413144911235	-1.23193687235181	-1.3461808626435	0.995809375983601	-0.411441668558894	0.962997199085745	0.721538077749125	0.303574387185146	0.995053508461825
ENSRNOG00000001314	0.823918948216534	1.78579730772773	1.17363793838861	-0.569785794805332	-0.110376859060749	-0.716032153091492	-0.764701553142176	-0.856865566357641	-0.765592267875485
ENSRNOG00000001325	1.01358128381034	1.44910397813608	0.547026369950987	0.693002890181999	0.266544134017666	-1.1984387914088	-0.795163394239899	-1.01995615262659	-0.955700317821779
ENSRNOG00000001336	0.854204416703217	1.22294139254934	1.65631953755472	-0.482938975650245	-0.12012933872123	-0.610752803175006	-0.567915068668445	-0.672942335978516	-1.27878682461384
ENSRNOG00000001342	-0.763739501724541	-1.08120445118694	-0.874467440056861	-0.0228307421823288	1.53509785622291	-0.547952782247137	-0.312656515537451	1.57708492446376	0.490668652248589
ENSRNOG00000001348	0.886347411697878	1.4623932861216	1.31000396242124	-0.41036996123858	0.268493764415281	-0.740111124953191	-0.954788259809015	-0.914193446483924	-0.907775632171291
ENSRNOG00000001349	0.269834501511587	2.24111268510484	0.779476658240664	-0.375194865220452	-0.0819181788031452	-0.805592675731544	-0.623161385006363	-0.451441620568601	-0.953115119526989
ENSRNOG00000001367	1.3160496923655	0.483805975814012	1.21530883503427	-0.523359192692781	0.991916631171588	-0.523962903863784	-1.0922742129806	-0.724199927207831	-1.14328489764037
ENSRNOG00000001368	-0.879865655696167	-1.16049321705017	-1.26100923785182	-0.079552712858505	-0.448599274450088	0.408219018431522	1.20672739406392	1.16374747211838	1.05082621329293
ENSRNOG00000001369	0.672350648754798	0.433154439915994	1.72873938615166	-0.550830327768592	1.09747786204989	-0.784927509755559	-0.868080593107575	-0.837074175345739	-0.890809730894873
ENSRNOG00000001374	-1.121144252133	-0.943845597871	-1.06526210193376	1.73159282861065	-0.455755802778435	0.850920797515101	0.111247605972122	0.0120803662113514	0.880166156406968
ENSRNOG00000001375	1.08631264471736	0.856092624754237	1.70892668946508	-0.533190053193261	0.239575859858249	-0.866458257467005	-0.775437014228532	-0.837469744000645	-0.878352749905483
ENSRNOG00000001379	-0.998069419491355	-1.39248168349446	-0.819183004500896	1.79497581187561	0.0093343365124059	-0.152960366459958	0.604409453884474	0.0720032290194005	0.881971642654777
ENSRNOG00000001383	0.344401857428982	1.86275292670234	1.31004222683622	-0.391101858931161	0.0493192155168855	-0.892495256335524	-0.742154772734869	-0.717389967721353	-0.823374370761518
ENSRNOG00000001385	1.04558882323492	1.08511506670489	1.54007784760234	-0.232449959376454	0.116687667249466	-1.10800704119806	-0.738202303129405	-0.6853750113809	-1.0234350897068
ENSRNOG00000001392	-0.273508853693363	-0.195964442073218	-0.578068549754932	2.35580275519694	0.88736719834313	-0.461422458753761	-0.578068549754932	-0.578068549754932	-0.578068549754932
ENSRNOG00000001407	-1.41174997525385	-0.983458003745523	-1.09764882674936	1.43421221873852	1.05423244604415	0.452911501933615	0.527384951915542	-0.290443542744979	0.314559229861894
ENSRNOG00000001408	-1.13405803694041	-1.24318987844035	-1.121999358178	0.386884717067729	-0.36495210689021	1.10099923766408	0.4701486121883	0.519111108547443	1.38705570498141
ENSRNOG00000001414	1.52314457539556	1.51625711892222	0.877476400176813	-0.546466723419942	-0.494326221753367	-0.72084115341473	-0.713777033029278	-0.71611278313961	-0.725354179737667
ENSRNOG00000001416	-0.80867447005032	-0.96514958827984	-1.64457013500218	1.72896968087753	0.0251874564276591	0.542542579215961	0.406991650437488	0.309624792551494	0.405078033822212
ENSRNOG00000001417	1.04214253745971	1.59827683619004	0.999335319746593	-0.100081394992694	0.101451596551481	-0.954768912215437	-0.788120299939952	-0.89387448651328	-1.00436119628646
ENSRNOG00000001422	0.84699638864057	1.47449596520472	1.5601163531521	-0.378784670636976	-0.535598101019205	-0.910285874347315	-0.636027321055832	-0.683025138658635	-0.737887601279431
ENSRNOG00000001424	0.654130790730731	1.86606126510558	1.1605322352229	-0.769768223075893	-0.00969735868220711	-0.686094092848346	-0.758870246276504	-0.875541617221019	-0.580752752955245
ENSRNOG00000001425	1.13550874092958	1.45278273218096	1.1553711775155	-0.571045470898978	0.222964651198851	-0.779945908070015	-0.888624963412355	-0.856429574710124	-0.870581384733429
ENSRNOG00000001431	0.621891653787274	1.40041027760153	1.5185690542307	-0.610879368543122	0.413868369829344	-0.783234882137124	-0.818790249281268	-0.889898175938388	-0.851936679548943
ENSRNOG00000001432	0.620609365312522	0.838616050118426	1.92414827767231	-0.47092887706093	0.370697828203564	-1.00243265523278	-0.525278307802752	-0.997028312695175	-0.758403368515186
ENSRNOG00000001436	-0.912204647661826	-1.44883500014666	-1.40215355545434	0.951437154578026	-0.015721261140535	0.654128341525872	0.870957624883833	0.365991590684347	0.936399752731288
ENSRNOG00000001439	-1.05729712518234	-1.22661799225643	-1.25489302047943	0.187834114751854	-0.18644312357742	1.14069420213469	0.843576351186301	0.269722524334935	1.28342406908783
ENSRNOG00000001441	0.903669115220629	1.84291343676195	0.947497243996186	-0.31102495745069	-0.0645093129736559	-0.753274446248955	-0.719912884643451	-0.926729137470254	-0.918629057191761
ENSRNOG00000001443	-0.805873650359707	-0.664934102977698	-1.22658568903788	2.22892266065876	0.0258200742417503	0.602588129122362	-0.0600552593464639	-0.228052888256829	0.128170725955697
ENSRNOG00000001448	1.13385501091312	1.97527024729064	0.539219770274304	-0.418887899415535	-0.275488726315722	-0.909842979508057	-0.655791013857384	-0.537724122733121	-0.850610286648241
ENSRNOG00000001452	-0.316620325670868	-1.38289582340815	-1.32831312902026	0.559226231759602	0.60720155047872	-0.623736573626092	1.095810290834	1.39699710654181	-0.00766932788876068
ENSRNOG00000001469	0.0481750183824857	0.0686128653721625	2.4890628360163	0.245284701158479	-0.273071723465404	-0.644629761842142	-0.653769208648443	-0.662987008090964	-0.616677718882477
ENSRNOG00000001474	-0.259915286725156	-1.1015445467327	-0.750630657724515	0.805990082956761	1.05249774344994	1.70564707099955	-0.687013846215998	-0.984333326678928	0.219302766671037
ENSRNOG00000001476	-0.429638436829171	0.498863867032572	2.51813716659495	-0.162907133071302	-0.359188833928171	-0.524204969272991	-0.562316715861688	-0.491993679726016	-0.486751264938187
ENSRNOG00000001480	0.317604805192656	1.30306222259639	1.84597778956339	-0.711286192607665	0.233288183748149	-0.737423645070253	-0.748188374255464	-0.755661265077255	-0.747373524089952
ENSRNOG00000001492	-1.09433044425837	-1.00585621545789	-1.03614728951551	-0.270889758077909	-0.643771008036398	0.821944949176787	1.12357538015799	0.859418484967949	1.24605590104335
ENSRNOG00000001494	-1.05580245735002	-1.08512135748077	-0.951071461371556	-0.418953714226443	-0.436647209139571	0.413321373249253	1.11869142173086	1.42829820916396	0.987285195424285
ENSRNOG00000001506	-1.01756107495784	-1.23254825936823	-1.13628260936833	1.78515290239701	-0.184834534518652	0.7277508699037	0.213185867605815	0.398864958487325	0.446271879819207
ENSRNOG00000001514	0.778603740144336	1.14240654118479	1.78143760395529	-0.771150798093518	0.0950294067047248	-0.842822583728642	-0.706093407899105	-0.663969959138589	-0.813440543129288
ENSRNOG00000001516	-0.872754437866587	-1.02163571316208	-1.00856099393622	-0.591314414916572	-0.401586808137759	0.237982146542358	1.00386547525451	1.52723747188469	1.12676727433767
ENSRNOG00000001518	0.526460997127777	0.962229759024793	2.02820385645024	-0.548652082315662	0.107347873124717	-0.715498987711432	-0.795422235121746	-0.814498210020373	-0.750170970558319
ENSRNOG00000001520	-0.441465659173659	-1.29200703832411	-1.29897488523094	1.56156412785478	1.2115935616958	-0.405857911109096	0.283846448304102	0.525362371709476	-0.144061015726352
ENSRNOG00000001527	0.727776838843504	1.53612709932926	1.42004859621024	-0.62317904388119	0.18897930592672	-0.70525026839058	-0.810196372332748	-0.945721740450099	-0.788584415255108
ENSRNOG00000001528	-1.0199161968663	-1.23066645938839	-1.37281801035663	1.33561859838926	0.118036160304722	1.19069592731658	0.27899380782084	0.244770085768596	0.455286087011317
ENSRNOG00000001548	1.14142632796648	1.35324385047826	1.31468314565011	-0.534844769686427	0.0636405871051255	-0.933536201263532	-0.785582310447406	-0.654407775035719	-0.96462285476689
ENSRNOG00000001557	-1.04741802693742	-1.2836987142869	-1.20493851254114	0.996004163676677	-0.376389610235972	1.27584488173709	0.625439626236294	0.247542617568455	0.767613574782917
ENSRNOG00000001572	-0.980116162928015	-0.980116162928015	-0.717820781850594	1.83583260220253	1.0657525855601	0.512652863705387	0.37718547227544	-0.429230624487305	-0.684139791549531
ENSRNOG00000001575	-0.65908775061623	-1.15293334757078	-1.07060906856946	2.04500811554279	0.789747576428786	0.361833337657503	-0.37525854555446	0.104010806547916	-0.0427111238660613
ENSRNOG00000001582	1.12279096007817	1.35969983764778	1.33950968171505	-0.473339294017134	0.0287661866309589	-0.874724487136939	-0.738951108156639	-0.832930972158851	-0.9308208046024
ENSRNOG00000001593	-1.07784900831537	-1.29780638466473	-1.21725963326999	0.320849625106282	-0.35451233829425	0.604541781357687	0.887995779346648	1.14615477425677	0.987885404476946
ENSRNOG00000001607	1.96654923609768	0.821590592743203	0.15226952247323	0.254819539748308	0.360154467426404	-0.950743064961439	-0.765887730583096	-0.747852421756545	-1.09090014118774
ENSRNOG00000001618	-0.504457779002337	0.538043962288387	-1.12188779516627	0.15264080933416	1.03873717938709	1.91850690789839	-0.661140840066265	-0.841384006035634	-0.519058438637529
ENSRNOG00000001621	1.20589631689898	1.50219103407247	0.736594023970347	0.0164081003556108	0.0387214749807416	-0.328098554565711	-0.922339707985957	-1.48294525368289	-0.766427434043591
ENSRNOG00000001622	-0.877563559401294	-0.791680316010443	-0.602766408405828	1.34011316096729	1.94801448390004	-0.0144148202699879	-0.56992913477317	-0.555660360674125	0.123886954667517
ENSRNOG00000001627	0.00403227694566607	0.185389161836621	0.092675847418559	2.45536647111703	-0.40532506861144	-0.0610638943585798	-0.802344899497526	-0.871920352686816	-0.59680954216351
ENSRNOG00000001628	-0.229764317022301	-1.1532935497556	-1.37089634608695	-0.724488123349407	-0.309171729478801	1.36706470846766	0.456213597959195	0.746592940228509	1.2177428190377
ENSRNOG00000001640	-0.936648836686087	-1.04039935014758	-1.03487073086567	-0.199629258934255	-0.43095550262128	1.7870390875245	0.359167393792141	0.359713492613049	1.13658370532519
ENSRNOG00000001653	1.27166935647486	0.973707109155091	1.38583633006326	-0.839522371957627	0.323881791286656	-1.06987262564699	-0.638655538443727	-0.418814158177662	-0.988229892753871
ENSRNOG00000001658	-1.10573962776419	-1.04204615469628	-1.12609820532991	0.360508763465723	-0.279468814175387	-0.0921996457666016	1.66962962282739	0.568575283198369	1.04683877824088
ENSRNOG00000001682	-1.00403607911873	-1.37237498176331	-1.31255827893325	1.02464559542605	-0.218750630777135	0.759456981033245	0.631746945670204	0.430323941109181	1.06154650735375
ENSRNOG00000001689	-0.806117277217947	-1.59803106706587	-1.39855875950871	1.07844563580854	0.328263808897683	0.764713480237935	0.791866634810988	0.472399102415497	0.367018441621876
ENSRNOG00000001691	2.10380733168503	0.96786646703217	0.227980466277313	-0.594572682359138	-0.309238168649661	-0.944109070365473	0.117304331872801	-0.790254098529446	-0.778784576963593
ENSRNOG00000001692	0.488519928983624	1.82243361940569	1.32902449112922	-0.783433654144293	-0.00624405279979129	-0.815506450354869	-0.583610552351306	-0.699591382693017	-0.75159194717525
ENSRNOG00000001701	-0.849532341356801	-0.398995395318824	-0.810747395704351	-1.12410381219941	-0.855606962552527	0.770028041390606	0.641141549554248	1.24535703122424	1.38245928496281
ENSRNOG00000001704	0.917460895493504	1.32409263232603	1.64089219076469	-0.577459489964182	-0.277472977504998	-0.8355347412254	-0.710297647896331	-0.770303695854351	-0.711377166138968
ENSRNOG00000001706	-0.989577592057516	-0.887561263446224	-0.868019411418457	-0.622843291822556	-0.738141052410481	0.713401629856101	1.18369460715802	0.79090736727122	1.41813900686989
ENSRNOG00000001707	-0.948360077898085	-1.22936962281929	-1.02002822345724	0.550942975340875	-0.222195325757856	0.288861567370145	1.12900997533776	-0.219123878587995	1.67026261047169
ENSRNOG00000001711	-0.836505713461213	-1.12195081927189	-1.23920989403648	0.0210231004914622	-0.174572064639403	0.0407212214856979	1.82351784074835	0.889263982051569	0.597712346631902
ENSRNOG00000001713	0.528558368814229	1.33245583575261	1.49964236512484	-0.282668486540801	0.555135203769289	-0.866545571173729	-0.878474735579738	-0.904692973400708	-0.983410006765992
ENSRNOG00000001714	-0.528737134486729	-1.30244399897067	-1.19447070646917	1.94724474544389	0.7679528121856	-0.180661991998477	-0.0873229740462791	0.225021711493821	0.353417536848017
ENSRNOG00000001715	-0.326543551471481	-0.894587858027514	-0.899403749015537	2.12753703951069	0.978869840595631	0.310830602457202	-0.541176009108232	-0.627420530342789	-0.128105784597969
ENSRNOG00000001726	-1.21563811110583	-1.28390782760796	-0.929063793841978	0.0982715520205935	0.00584357142866017	1.17514539522425	0.447471171763579	0.153959067924616	1.54791897419406
ENSRNOG00000001728	0.128764180862189	1.37473174499187	0.457538917053786	-0.838490083025268	-0.940955891968146	-1.56939549627534	1.22328095445872	0.483992894639845	-0.319467220737651
ENSRNOG00000001733	-0.917856371377257	-1.24174952604595	-0.942254298307414	-0.203237733935172	-0.235563768403568	1.84328195449301	0.140347168332791	0.804953537148278	0.752079038095275
ENSRNOG00000001739	-0.752028535618991	-1.01120324639793	-1.05623868949767	0.497938859916618	-0.687867915326413	-0.16260713800375	1.94888191526311	0.647455634337452	0.575669115327572
ENSRNOG00000001742	-1.08697004726337	-1.38443194346556	-1.05970944593533	0.273199158496553	-0.185436944403005	0.931697139135476	0.801865840539002	0.264510755344605	1.44527548755163
ENSRNOG00000001747	0.951909529033511	1.25755777980055	1.45790381239569	-0.427337593833615	0.272447033425177	-0.96656890166301	-0.839552403840726	-0.720601889870709	-0.985757365446863
ENSRNOG00000001750	-1.16335122082645	-0.990891093484021	-0.638031341043501	1.05662442400792	-0.933240520479779	-0.200753527332564	0.851404471616322	0.525158533417207	1.49308027412487
ENSRNOG00000001752	0.80620261690429	1.62377500828331	1.35282890605384	-0.714939298010459	0.0113654998906957	-0.73969402879682	-0.786797103942925	-0.764571187910355	-0.788170412471579
ENSRNOG00000001757	0.0837800748318006	0.719967504227718	2.11786692412891	0.393883269746597	-0.151566150130309	-0.724012375807075	-1.26180916157616	-0.568768491732656	-0.609341593688827
ENSRNOG00000001773	-1.02734662718952	-1.23004861168256	-1.20837173720072	0.308826144185144	-0.488059451892452	1.14826690107864	0.588163349048051	0.678578051585818	1.22999198206762
ENSRNOG00000001782	0.423707619070803	1.90966568645578	1.27148961412047	-0.57641482830233	-0.0545216053751105	-0.749911091059307	-0.666482421663486	-0.81205594969573	-0.74547702355109
ENSRNOG00000001785	-0.421384152289885	0.108774064068523	-0.250703574934218	-1.51892095428933	-0.942677662688332	-0.503306104103146	1.2160457805058	1.42704185740423	0.885130746326359
ENSRNOG00000001795	0.587863335012909	1.47243092320361	1.44465079870236	-0.581859422856701	0.379604719464305	-1.06660271271976	-0.718330772292736	-0.523024227829979	-0.994732640684016
ENSRNOG00000001796	-1.18028988880013	-0.833460040753045	-1.22162519567621	1.77341838875186	0.346595810553709	0.449617661711115	0.902219460533253	-0.353433857365165	0.116957661044617
ENSRNOG00000001797	0.566668126659003	1.77462375830939	1.23945613147891	-0.614094904851152	0.214880503492896	-0.68846564032961	-0.858739753013276	-0.70963086869028	-0.924697353055886
ENSRNOG00000001804	0.870973942204275	1.09759579248437	1.55352531872274	-0.338838180352006	0.444029495471281	-0.964964852813791	-0.974923140429416	-0.898400703730309	-0.788997671557148
ENSRNOG00000001825	-0.449904123032261	-1.17113112113074	-1.30875919373774	-0.179023090468588	0.0243139368011419	-0.126665552554372	1.95400462627436	0.4610448580443	0.796119659803901
ENSRNOG00000001830	1.6677909401453	1.24562081363845	0.214839932655383	0.361612148551752	-0.723843385765004	-0.381685231852615	-0.143650211780734	-0.739961291287358	-1.50072371430518
ENSRNOG00000001833	0.522992229247759	2.25225327108405	0.648510284392097	-0.794261853692576	-0.470682563388805	-0.745974807795755	-0.255612497954325	-0.367099801183817	-0.790124260708626
ENSRNOG00000001837	-1.1907050637389	-1.19440433087166	-1.09701797465417	1.50671674541269	-0.0884580078936038	1.18587208673315	0.288179344946685	0.221189426454219	0.36862777361159
ENSRNOG00000001849	-1.08860026860286	-1.14162258523916	-0.940835698373288	0.186255923389187	-0.701444708963794	1.3749666576928	0.522778337327067	0.48403247775144	1.3044698650186
ENSRNOG00000001851	-0.82453643582258	-1.1267431760973	-1.25793367105347	-0.180735869179764	-0.438506835836499	0.724776153089357	1.44455191219604	1.18653400897581	0.47259391372841
ENSRNOG00000001854	-0.854469036908546	-1.51524466748047	-1.32763919118089	0.918006818439804	0.00260354092481121	1.16023370859842	0.778661139375514	0.238511343619051	0.599336344612307
ENSRNOG00000001859	0.714367230880534	1.03053042915039	1.86450662657846	-0.684097001366472	0.187686955823926	-0.884314852105789	-0.741569155096412	-0.671442567603618	-0.815667666261026
ENSRNOG00000001860	-0.883103813776101	-0.735762938586965	-0.72503734492522	1.37952125134873	-0.609126651525293	0.55623059085231	-0.555924774997969	-0.219146015932633	1.79234969754314
ENSRNOG00000001861	-1.05802799879695	-0.865329017943945	-1.35255333997467	0.78339726519284	-0.0658258329755389	1.50904545712699	0.109673772227644	-0.220714763810564	1.16033445895419
ENSRNOG00000001864	-1.01012795774747	-0.960103505139767	-1.38299935004562	0.370214751581721	-0.0891100967901524	1.59836881658017	0.0599427382657419	0.23661796379402	1.17719663950135
ENSRNOG00000001867	0.772638228151275	1.72209507523641	1.17035835220137	-0.438102902919698	0.146040589473512	-0.836443864357942	-0.901617335085829	-0.765979365797291	-0.868988776901802
ENSRNOG00000001869	0.936478034662873	1.39916596566943	1.48838974607763	-0.992935691509202	-0.587448143390458	-0.863122485840949	-0.800821204201041	-0.469711621743112	-0.109994599725169
ENSRNOG00000001874	-1.0748869927514	-1.06699704051517	-1.26852359296063	0.834064505390145	-0.286128874911634	1.1616045958526	0.146812494604313	0.168329103613504	1.38572580167828
ENSRNOG00000001889	0.52215130869726	1.73939087377402	1.42428196379491	-0.691981225746173	-0.112147289376766	-0.872351219194992	-0.686482543759214	-0.468238592508813	-0.854623275680236
ENSRNOG00000001908	0.639691272918175	1.55553899735407	1.51295381714768	-0.708007076131606	0.080605136754414	-0.748299468719268	-0.801276913187552	-0.766197315913492	-0.765008450222421
ENSRNOG00000001915	-0.8112592950717	-0.74312316409564	-0.753969905556085	2.31343722134824	0.520216479837434	0.386805921337623	-0.630840449652436	-0.216147426823822	-0.0651193813236183
ENSRNOG00000001931	-0.947560216010799	-1.39057862328762	-1.18035468920266	0.332321651407058	-0.444524671781982	0.754612268615367	0.983223408890009	0.6823143755598	1.21054649581083
ENSRNOG00000001958	-0.964496878334826	-1.19508772799108	-1.41379847531851	0.381041497073417	-0.187622595705276	0.852369423346815	0.685650444906013	1.45447965999328	0.387464652030159
ENSRNOG00000001959	1.29084393687138	0.985870913488683	1.28356503288887	-0.769868840750838	0.560452693051602	-0.825293138974478	-0.83935692044507	-0.834477240884872	-0.85173643524528
ENSRNOG00000001960	-0.480404943256032	-1.57157723591302	-0.753018845377485	1.88757384726285	1.06904837033663	-0.0132150985822637	-0.114226229808469	0.068547063635682	-0.0927269282978883
ENSRNOG00000001962	0.645152140938809	-0.115889998642647	2.08027380783735	0.820266909476269	-0.672922848353719	-0.718830886959442	-1.04190076310054	-0.594809184890991	-0.401339176305095
ENSRNOG00000001963	1.11139497645855	0.457000068969251	1.43840496710084	-0.53558395114868	1.04398830521915	-0.796910183949378	-0.879155634844132	-0.845455263252381	-0.99368328455322
ENSRNOG00000001976	1.21197815485613	0.522917368258894	-0.464712158637229	-0.436758867847377	1.96938589390013	-0.647352788941306	-0.702362717515012	-0.679918649232775	-0.77317623484146
ENSRNOG00000001979	1.29294139430778	2.06673495031471	-0.250687402544128	-0.375941362229507	-0.227240761956753	-0.281668851647981	-0.960149018903846	-0.609221238072173	-0.654767709268107
ENSRNOG00000001982	0.511764894970528	1.82245641583878	1.32067102885931	-0.842709507228903	-0.339840530392381	-1.03335988089165	-0.265256076266997	-0.686653559577509	-0.487072785311177
ENSRNOG00000001989	-1.02786114615561	-1.16747056604489	-0.991623885089038	1.33569739567472	-0.104557810696875	1.53184908102205	-0.273778711576307	0.0869231482476591	0.610822494618293
ENSRNOG00000002004	-1.27534113502353	-0.999560530048196	-1.00905410767929	0.677127910270745	-0.799226214273363	0.664994559034498	1.3685522160605	0.716975932890824	0.655531368767816
ENSRNOG00000002013	-1.09313399848382	-1.1790666632939	-0.586652190989049	-0.0551831344610021	-0.82294651061813	0.233439637009371	1.35588946528629	0.764573505311898	1.38307989023834
ENSRNOG00000002014	0.4352212052948	1.88111637676568	1.29388230497442	-0.685457004419437	-0.00810653120782261	-0.733871287494117	-0.700709377716207	-0.733953663275543	-0.74812202292178
ENSRNOG00000002024	-1.15248108199734	-1.21501560232989	-1.03614359590268	0.509268033788465	-0.338159979826316	1.37141425643032	0.384303807275381	0.177484504712052	1.29932965785
ENSRNOG00000002032	0.762664177925091	1.2581515385386	1.65953091386355	-0.472170149018946	0.155801940865313	-0.805938680179063	-0.805529902704559	-0.870116493626427	-0.882393345663553
ENSRNOG00000002040	0.92241354172301	1.36197431043283	1.51052641171301	-0.668432943316624	0.0668878100894445	-0.82997913625133	-0.708258036026108	-0.805352194862602	-0.84977976350163
ENSRNOG00000002045	0.772169939490593	1.20175336298371	1.75397657304424	-0.71170660562254	0.0641355442536653	-0.757110774718828	-0.777765341153778	-0.780513755370672	-0.764938942906386
ENSRNOG00000002046	1.00014588696484	0.33001598405038	1.62217029446748	-0.797922996860113	1.03728281881786	-0.797922996860113	-0.797922996860113	-0.797922996860113	-0.797922996860113
ENSRNOG00000002050	0.445054907722018	0.688298897755193	2.23100607775947	-0.375450612188448	-0.0352356845148655	-0.867521262415742	-0.691538409524804	-0.645899643485689	-0.748714271107133
ENSRNOG00000002051	-1.15382109695535	-1.19952337247914	-1.28915724711465	0.206844236797739	-0.188479578278834	0.925515237986278	1.01510818783505	0.537230221278163	1.14628341093075
ENSRNOG00000002052	0.65486007837271	1.25897682083248	1.55626958998382	0.209331360652104	0.0266914304872511	-1.08483965002084	-0.792025284648852	-0.76912716654353	-1.06013717911514
ENSRNOG00000002053	-0.880429386584121	-0.850920066878335	-1.12584286703558	-0.0783353201694411	-0.269100581169641	1.62980621771322	0.196389215649431	-0.179642029530775	1.55807481800525
ENSRNOG00000002057	-0.131447326124813	0.723302745413176	2.40088133004748	-0.557080435540333	-0.0953525035783836	-0.639386902203163	-0.57741778721755	-0.597392353793496	-0.52610676700292
ENSRNOG00000002073	-1.05136688940413	-1.3344748492765	-1.02501375262157	0.559879265772241	-0.306728233001927	1.45188340861977	0.140724783846531	0.393271696392079	1.17182456967351
ENSRNOG00000002074	0.887958450020439	1.51653791169364	1.23541929565774	-0.288175802491492	0.233538541510629	-1.01924386786399	-0.829821295772691	-0.787123488673036	-0.949089744081236
ENSRNOG00000002079	-0.921076233438097	-1.12250852615907	-0.944520741386425	-0.227517183000391	-0.750177350506279	0.453896774584665	1.25319540680072	0.959733715831749	1.29897413727313
ENSRNOG00000002092	-0.941760508179012	-0.504120474832064	-0.662937278689565	-0.704573365408459	-0.437179194035175	-0.476953204531343	1.99351141947475	0.983072197212855	0.750940408988016
ENSRNOG00000002097	-1.08004856959534	-0.858561586131427	-0.403013972230594	-0.633276538949276	-1.00299594366112	0.340747049644142	1.22041813056657	1.23162965769297	1.18510177266408
ENSRNOG00000002106	-1.21603502583022	-1.25607676495047	-1.11821674801899	0.523303917049725	-0.48514751771054	0.918439501014933	0.936838449563706	0.741246731383617	0.955647457498234
ENSRNOG00000002110	-0.0593140044870535	2.16701045615276	0.956906207867885	-0.233228020881807	-0.585258358391472	-0.148764896780699	-0.125454764444166	-0.93164658380367	-1.04025003523178
ENSRNOG00000002126	-0.986553540287374	-1.50351823628738	-1.08643748066094	1.2124402835193	-0.371594647735435	0.44043568530825	0.634268175184835	0.798611182046995	0.862348578911745
ENSRNOG00000002139	-0.489748808025605	-1.03310469102154	-1.29265577036129	1.82722187456887	0.928001982506995	0.508862311841479	-0.346679799534855	-0.51872796276018	0.416830862786127
ENSRNOG00000002142	-0.59785364163464	-1.22004694218017	-1.24285637271191	0.15074201618783	-0.477250037267969	-0.164838742300814	1.39745524689823	1.24697942532329	0.907669047686138
ENSRNOG00000002154	-1.69995873547651	-0.489380585016527	-1.0820124900347	1.2969978001993	-0.481617433254614	0.495708099283184	0.450679880027985	0.440564684764322	1.06901877950756
ENSRNOG00000002158	-0.48770290385565	-0.356515928572405	-0.511688133106323	-0.287536300549212	-0.770343452108998	-0.805776060019639	2.1319485229274	1.2187809859806	-0.131166730695772
ENSRNOG00000002161	0.773426520932751	1.246308653194	1.72686669139869	-0.680468841550714	0.0329046948277179	-0.795576468901401	-0.747048193177672	-0.785393398234954	-0.771019658488416
ENSRNOG00000002163	1.04541059934041	1.46365865450219	1.21760581520866	-0.54871308723864	0.23112842002753	-0.948066063357543	-0.795366977427177	-0.765357981275171	-0.900299379780258
ENSRNOG00000002167	1.69120221749374	0.25483940930224	1.53950421597687	-0.0268194128366692	-0.341845855684583	-1.01593116989066	-0.58651019863726	-0.577821407401066	-0.936617798322606
ENSRNOG00000002169	-0.674414402270557	-1.06119698544538	-1.38336492425962	1.64617889126451	0.690931777978922	-0.0317416948990685	0.4789378292871	0.885542654131716	-0.550873145787621
ENSRNOG00000002180	0.666314734989706	1.8663483001395	1.09510029111669	-0.269828842975231	-0.0426169486315643	-1.00476421835472	-0.696769139142534	-0.777633011842044	-0.836151165299792
ENSRNOG00000002185	0.504432023493421	1.8803073595919	1.20998643488134	-0.465984949276793	-0.0659194342360008	-1.0779116862289	-0.480443404163565	-0.75436526720963	-0.750101076851767
ENSRNOG00000002188	0.290020144922437	1.82204184754868	1.35813766236524	-0.657485020596583	0.201740704631692	-0.769203203422523	-0.810669530872378	-0.699183761672319	-0.735398842904244
ENSRNOG00000002191	0.482796263735989	1.15545762535913	1.88470789889826	-0.655096036789297	0.229130786456176	-0.779141969651922	-0.763177768861562	-0.773016700069131	-0.781660099077647
ENSRNOG00000002192	0.782687825319703	1.77486556981243	1.04371797499461	-0.388876309789194	-0.00941501749984848	-1.23661672273807	-0.412993842933229	-0.564166340036388	-0.989203137130008
ENSRNOG00000002196	-1.01080786288101	-1.20002908974818	-1.25939762247973	0.0187998498303529	-0.38643971144406	1.16043764534021	0.686032267003668	0.961611195156634	1.02979332922211
ENSRNOG00000002202	-0.935088455471794	-0.704231773341636	-0.699117703619387	-0.993662465908222	-0.827919360701621	0.739437734401988	1.18103704310529	1.21643825503159	1.02310672650379
ENSRNOG00000002204	-0.760418987686368	-0.843303207496758	-0.705484229122081	1.52974381882896	0.43389179623623	0.671339398651776	1.34578370431944	-0.722545140881547	-0.949007152849654
ENSRNOG00000002210	1.02920618793511	1.3402073756325	1.33056699508169	-0.300859195719631	0.040734165669709	-1.13620386070519	-0.710515979668363	-0.467051588278037	-1.1260840999478
ENSRNOG00000002212	-0.887934368404756	-0.183360874540816	-0.103784658035509	-0.689211194287219	-1.22089594673969	-0.530912590103496	1.40442816057965	1.60660969834787	0.605061773183976
ENSRNOG00000002214	-1.07187422341725	-1.36318906275629	-1.31634634216747	0.34146892344254	0.0174911956244172	0.43310106420658	0.842172630128139	1.10897928461108	1.00819653032825
ENSRNOG00000002216	0.519600193208398	1.55670060885311	1.63321814955975	-0.725707126358599	-0.175530634109366	-0.976474298750105	-0.633310860439997	-0.531963465683072	-0.666532566280124
ENSRNOG00000002217	0.601684966408476	0.500900144723724	1.94141275983201	0.294787237713362	0.323115044455267	-0.792655035742095	-0.769338637362498	-1.07911089462503	-1.02079558540322
ENSRNOG00000002227	-1.56285243642635	-1.46330350340975	-0.388686102180282	1.365641516283	-0.198276736499546	0.561596964408939	0.48379331202868	0.390195042941341	0.811891942853977
ENSRNOG00000002229	-0.830814944670163	-0.945854877438531	-0.923704937832572	-0.383077816776551	-0.340215948638759	1.87855295265651	0.0784823122168517	0.146481248169041	1.32015201231417
ENSRNOG00000002232	0.765048630277124	1.8610140754788	1.02793732916381	-0.809557018291783	-0.0605788958564066	-1.14250817792661	-0.602405767462643	-0.401803289372826	-0.637146886009464
ENSRNOG00000002244	0.57412119010073	1.15978015658554	1.75496634342918	0.116370718851067	-0.0414214016514171	-0.878111800300041	-0.792619860489721	-0.807048116927193	-1.08603722959815
ENSRNOG00000002256	-0.917158862024085	-1.20103863325308	-0.823421481788942	0.00803760426108808	-0.578182669340958	0.882259774401522	-0.0319428142130242	0.893179173841301	1.76826790811618
ENSRNOG00000002273	0.482894096040481	1.60772575063178	1.60146813476288	-0.562316929626657	-0.104722148529019	-0.721749483354024	-0.783338393206158	-0.775502143447182	-0.744458883272104
ENSRNOG00000002278	0.516305727997498	1.39527581241479	1.69591667497234	-0.57361991997335	0.158918008241552	-0.78759671909746	-0.736257218139641	-0.85832588651583	-0.810616479899898
ENSRNOG00000002294	0.609682557192812	1.24450482408558	1.70986660512835	-0.741427354372596	0.324539493361247	-0.864959499943313	-0.797344519391247	-0.827547896936663	-0.657314209124173
ENSRNOG00000002309	0.559213587951135	1.84228206400946	1.29401012150558	-0.58791537430418	-0.0995704001591541	-0.726793184957334	-0.771891275377104	-0.745594337170057	-0.763741201498342
ENSRNOG00000002312	0.865936853023585	1.71966101426814	1.18975521569715	-0.533463700887581	-0.0343623528658833	-0.681185130365327	-0.852284423255307	-0.837883740391449	-0.836173735223328
ENSRNOG00000002327	-0.809511076852262	-1.37835100704815	-1.11655436990394	1.67581307160088	0.757414188423831	0.809819318262326	-0.0902878282988275	-0.189370793042646	0.341028496858783
ENSRNOG00000002336	-0.412530222410453	-1.2202308365838	-1.2899327796869	-0.616964350760325	-0.218148157361907	1.41542973564441	0.666227337422181	0.392733800727982	1.2834154730088
ENSRNOG00000002338	-1.01728405137469	-1.45595532277236	-1.14235071912329	1.17226172875146	-0.118678458453113	0.82005953208199	0.309052963725626	0.293673283549462	1.13922104361491
ENSRNOG00000002339	-1.02491400542772	-1.1449754913994	-1.16895298288117	0.354834654973339	-0.567377165194785	1.37423792860899	0.597348408178173	0.383039429299845	1.19675922384273
ENSRNOG00000002341	0.701042710706775	1.66457003110856	1.3065165118967	-0.551188093948084	0.159716001593271	-0.823945618867331	-0.76200586263762	-0.79308577274984	-0.901619907102427
ENSRNOG00000002343	-0.977164629085759	-1.35978086001366	-1.38468276634863	1.0639855530351	-0.0527983633732692	1.12555899472841	0.531222313112367	0.385822124895678	0.667837633049761
ENSRNOG00000002349	-1.0832219574693	-1.24638495574653	-1.13199841628356	1.29042711562921	0.189664938973659	1.34183452536732	0.177070315271868	-0.188029967566778	0.650638401824119
ENSRNOG00000002358	0.545694666029498	1.54664365988136	1.59244007396346	-0.654102673375546	0.0319118294406788	-0.775334771876262	-0.775922195391226	-0.748006196255726	-0.763324392416232
ENSRNOG00000002360	-0.280314211529707	-0.935439726520849	-0.867651076925041	2.03971537824658	1.06365782112943	0.473970900410247	-0.645338055190769	-0.40727390009324	-0.441327129526652
ENSRNOG00000002361	-0.203458367108754	-0.64017807041522	-1.77241115311039	1.56688386070567	0.896073788751385	0.712145668163712	-0.23591292243135	-0.678410435146236	0.355267630591176
ENSRNOG00000002364	-0.8618619789749	-1.45652524918092	-1.20294637170064	0.0740771266132112	-0.232582676375574	0.599991567963571	1.15601649895953	0.759259443976237	1.16457163871948
ENSRNOG00000002369	-0.556009924391334	-1.16961658538488	-1.46317646260447	-0.412863919728566	-0.011976214611514	1.57052161149419	0.500227852597649	0.543041296420657	0.999852346208264
ENSRNOG00000002381	-1.04233202200182	-0.583800542642579	-0.743712151099477	1.28072416339712	-0.982121380224327	0.608853925637764	0.0638921090368308	-0.316162223801044	1.71465812169753
ENSRNOG00000002391	-0.633354570957177	-0.555651210792518	-0.822212587467652	1.56561719861847	1.1604478101545	1.239262274289	-0.624907540279188	-0.722112788039876	-0.607088585525562
ENSRNOG00000002396	0.260631111759405	2.15546710602995	1.06838765939042	-0.636095727173593	-0.263508371681897	-0.644071058663143	-0.638114971697806	-0.651347873981669	-0.651347873981669
ENSRNOG00000002403	0.95828460137603	1.03509776467792	1.25599080329965	0.708710738809772	-0.000145381461429538	-1.05286191370275	-0.893148806993618	-0.993321496945105	-1.01860630906047
ENSRNOG00000002408	1.09795454949158	1.53387946226178	1.06253008251522	-1.00819997818063	-0.177546340159987	-1.1207509310513	-0.161511126360603	-0.273614271850826	-0.952741446665223
ENSRNOG00000002420	0.668237541834043	1.36867107411095	1.5373554112382	-0.200729495729314	0.177375359496884	-0.772393557220165	-0.775434521181065	-1.14458494100165	-0.858496871547883
ENSRNOG00000002425	0.784600485407826	1.58939903078104	1.44845919243881	-0.621408951418438	-0.253107728769938	-0.957431796517236	-0.602365491229761	-0.511078628293317	-0.877066112398991
ENSRNOG00000002434	1.67111601169577	0.455233583305555	0.771300866021803	0.133632311793574	0.800247029444872	-0.97607486700213	-0.77068695778136	-0.92583692008938	-1.1589310573887
ENSRNOG00000002436	-1.17020482597193	-1.00130855532322	-1.04873557289945	-0.103771917592751	-0.621428629421092	1.37532201151966	0.698397809594109	0.924523442233329	0.947206237861351
ENSRNOG00000002440	0.784431363482396	1.4505113254529	1.5707192719753	-0.904423668761764	-0.128003446419614	-0.885713844609063	-0.576503669674641	-0.617236436261473	-0.693780895184039
ENSRNOG00000002452	0.643190816252345	1.52481586922581	1.55686545383419	-0.271842963570506	-0.18977397808922	-0.863532222290078	-0.888438139648427	-0.914542046012562	-0.596742789701555
ENSRNOG00000002461	0.48281628332631	0.796162023734815	2.08359916254935	-0.182937245951614	0.130735398334871	-0.808978999034067	-0.84394096099491	-0.808625395877994	-0.848830266086765
ENSRNOG00000002469	-0.329865802223763	-0.505175808444289	-0.891265722810227	-0.841267755272393	-0.088387040209566	-0.613362772812263	2.27845714557483	0.311589717105904	0.679278039091768
ENSRNOG00000002470	0.705786099851926	1.52333327658618	1.40778816775104	-0.662843966468664	0.295214398872385	-0.806930171887188	-0.818545574758134	-0.802607678169756	-0.841194551777789
ENSRNOG00000002471	-0.300188156858094	2.01376692009111	1.29392308420392	-0.600472681720142	-0.670189235424583	0.24355910321264	-0.711443851333931	-0.640594938718714	-0.628360243452208
ENSRNOG00000002480	1.14301153531449	1.64753308551163	1.00557411054608	-0.617440156683198	-0.0563763063519184	-0.947288437597988	-0.667744544286738	-0.525160438876626	-0.982108847575728
ENSRNOG00000002488	0.530452355627044	1.58401178768037	1.28735884253909	-0.131855418114486	0.394683215603629	-0.794330037947234	-0.929213785257416	-0.989617716717344	-0.951489243413652
ENSRNOG00000002496	-1.02179018466717	-1.15649947443513	-1.01720673990547	-0.185004399705537	-0.601595409556744	0.877823840649421	1.10308974791136	0.686065522472319	1.31511709723695
ENSRNOG00000002506	-1.02994913549685	-1.29909223056752	-1.11785008230525	0.374129183408119	-0.597842711785597	1.02506857304506	0.996104597806527	0.599677901734676	1.04975390416084
ENSRNOG00000002514	0.703443774340283	1.26245858567081	1.63954876473632	-0.707245756173672	0.333018197693444	-0.839905092937523	-0.80180173028038	-0.811175225652429	-0.778341517396852
ENSRNOG00000002520	1.21013166606916	1.72059347670696	0.821310253905762	-0.784149383193508	0.0124829346728223	-0.90796450475482	-0.672768675301033	-0.57932835617227	-0.820307411933074
ENSRNOG00000002525	-0.982962200912245	-0.778295422530394	-1.17267049565943	0.521063493462722	-1.0099900669296	0.567536596290845	1.4877110363474	0.302528101335061	1.06507895859564
ENSRNOG00000002537	-0.75521596184541	-1.42094536890492	-1.19750495840327	1.57078878429992	0.632697933435834	0.95901380487051	0.175157929119924	-0.262909630319477	0.29891746774689
ENSRNOG00000002540	0.866030312154898	1.22277354831624	1.51304435868959	-0.675940626392219	0.431138003601545	-0.784546402829985	-0.833134434104279	-0.884112926836718	-0.855251832599071
ENSRNOG00000002544	-0.992350446521977	-1.3180979018787	-1.10177667814008	0.141606431473476	-0.523855299108713	0.593898897722732	1.03067948170064	1.07421135128471	1.09568416346791
ENSRNOG00000002548	-0.962660942131234	1.32267551704696	-0.760824680367009	-0.882526437769647	-0.75423086927728	-0.791417574834525	0.695275895284563	1.14146849326463	0.992240598783546
ENSRNOG00000002571	-0.68032511879337	-0.568657996962782	-0.806943704880954	2.47109865668045	-0.30847071004086	-0.370490458585245	-0.277816341064515	0.26683608422259	0.274769589424688
ENSRNOG00000002592	-0.82353973723727	-0.951319604357589	-1.02147161928477	1.94099055480354	1.22255408485079	0.0203209293050501	-0.105064273757408	-0.314353669430356	0.0318833351080173
ENSRNOG00000002593	0.279752493798215	-1.45640783604118	-1.01405357596441	-0.805801305075195	0.219982525798014	-0.541817059455197	1.26074357069656	0.835538271775844	1.22206291446734
ENSRNOG00000002595	-1.07526923925577	-1.37117672087286	-1.07157231870347	0.992895788217324	-0.458582419765095	0.634115580632236	0.622898794255402	0.451989116161399	1.27470141933084
ENSRNOG00000002599	0.613129453575662	1.83580898872656	1.15534276893496	-0.00378263616276878	-0.605730200340731	-0.954682860680065	-1.08645895751034	-0.529837314775235	-0.423789241768046
ENSRNOG00000002626	-1.14471285292076	-0.952046632925844	-0.989583176533091	0.872369172215491	-0.760116797478442	-0.171632916631656	1.31990577498618	0.797267986708514	1.02854944257961
ENSRNOG00000002636	-0.705425423754538	-1.29949945624394	-1.23551193525645	1.72795667906575	0.737160344989751	0.766041705024672	-0.136824099799767	-0.193156608940701	0.339258794915224
ENSRNOG00000002643	1.24538854806191	1.54047533356468	0.706058217169618	0.0930438845618356	0.159586129810138	-0.968800209280677	-0.961890350976188	-0.775693875486698	-1.03816767742462
ENSRNOG00000002652	-0.968976413433182	-1.32270041903432	-0.892883158784339	-0.213703258731819	-0.586177410426435	0.817509605507839	0.902644357320626	0.934091560303352	1.33019513727828
ENSRNOG00000002653	-1.12449041078023	-1.20548477163744	-0.879051966170194	0.330803552314599	-0.501141467468107	1.39056840141578	0.200496266189951	0.35743180059843	1.43086859553721
ENSRNOG00000002657	1.26299594551931	1.58377515720307	0.995716052180465	-0.588699201990537	-0.0647737090979681	-0.845410259922736	-0.786209614400101	-0.712735164521935	-0.844659204969569
ENSRNOG00000002659	1.34245989050005	1.76806465926067	0.426149656073437	-0.655734644450918	0.213575230713961	-0.838809054357364	-0.652456513731277	-0.806029238465544	-0.797219985543021
ENSRNOG00000002660	-1.08411946240346	-1.25800637077527	-1.26722982704258	1.63783954088488	0.395175750034737	0.499202107380783	0.21825465995667	0.172660832829051	0.686222769135194
ENSRNOG00000002664	0.58941882154631	0.610688122461446	0.616671588912071	1.46364990435554	0.658837917003763	-1.20195476256238	-0.875842001352786	-0.495594474473039	-1.36587511589093
ENSRNOG00000002667	-0.8829327354739	-0.873456176430465	-0.878307334492456	-0.635802504097243	-0.896605043961636	1.04794203073794	0.941894758969577	1.33596005558154	0.841306949166641
ENSRNOG00000002680	0.437611214674881	1.17709920168971	1.92829851656038	-0.300921070323408	-0.0192907186740628	-0.810460009579825	-0.883691077208489	-0.825716724264129	-0.702929332875063
ENSRNOG00000002701	0.112798735893407	0.992099620810932	2.2074038176826	-0.800298122858282	-0.129829302453627	-0.735299835276351	-0.427998159999691	-0.552994170706492	-0.665882583092497
ENSRNOG00000002711	0.228417943685748	2.13226369676823	1.12391890175547	-0.514483014311365	-0.316693529824265	-0.745866352164905	-0.659702725478636	-0.585195971996728	-0.662658948433548
ENSRNOG00000002723	2.32592879817018	0.6716576343621	0.383914612819224	-0.52753603286433	-0.451850376070429	-0.429818309311829	-0.644248004384838	-0.781118879155132	-0.546929443564948
ENSRNOG00000002728	-0.552843999250027	-1.0365585339692	-0.901895455883021	1.42975228059055	1.41415947191341	0.901789250303607	-0.644036756124429	0.112054950458711	-0.722421208039603
ENSRNOG00000002736	-0.926814460212193	-1.13163544017569	-1.47447530514364	0.229401598643128	-0.180883514377364	0.271044918133341	1.26080462084444	1.10209736390696	0.850460218381029
ENSRNOG00000002746	0.0640588273684497	0.910215436321577	2.24597640180781	-0.143460681649889	-0.209939154183099	-0.748640248215323	-0.728601213775042	-0.66732864268092	-0.722280724993567
ENSRNOG00000002753	-0.576605360861246	-1.393296147904	-1.22726984589572	-0.124212529629845	0.0118613212724337	0.201662499926352	1.27641114490706	0.260936081340671	1.5705128368443
ENSRNOG00000002767	-1.08444394273442	-1.20315323304506	-1.22292213025521	0.480535412662751	-0.400765904682584	1.21465691669613	0.578082309116518	0.407770800545141	1.23023977169673
ENSRNOG00000002768	-1.00395280267486	-0.920130269903471	-1.35962453824366	0.811701733710565	-0.543255694748752	-0.113154664072623	1.25385292198773	0.915731946350531	0.95883136759454
ENSRNOG00000002773	-0.921190185318631	-0.958857024228656	-1.02557171872386	-0.331743884881273	-0.790008359465363	0.469480099972876	1.14420649308958	1.16512539726375	1.24855918229157
ENSRNOG00000002775	0.593568436527443	1.96286412371339	1.10376927312716	-0.665075939741133	-0.086154803460777	-0.6661299331522	-0.776492932331152	-0.78330772930114	-0.683040495381598
ENSRNOG00000002776	0.496414123456018	2.07381281367297	0.343641088127216	0.435157648166853	-0.540381600518282	0.105671577533939	-1.05711215363356	-0.937398894593717	-0.91980460221143
ENSRNOG00000002782	-0.941229938126704	-0.779593851900648	-0.84283132822221	2.19937865638023	-0.396202709604389	-0.245212048941369	0.854453258307703	0.0809171133320308	0.0703208487753608
ENSRNOG00000002793	-0.906996012598436	-0.924337441102468	-0.728175660504975	-0.244678614496929	-0.658694253721622	0.876896515325652	0.0938263759945816	0.404713502688588	2.08744558841561
ENSRNOG00000002800	0.0898351318275627	-0.452666685806358	-0.443313995762882	2.10793514097357	1.20967421074154	-0.387693413063732	-0.745448939301753	-0.807287043342942	-0.571034406265005
ENSRNOG00000002802	1.96995058529889	0.0161122292430674	1.41574606635308	-0.619209740417668	-0.174204915794178	-0.652098556170799	-0.652098556170799	-0.652098556170799	-0.652098556170799
ENSRNOG00000002807	0.708234477666982	1.92802337420772	0.994639791212513	-0.163478247136233	-0.18554668569086	-0.971164942174381	-0.739918277535927	-0.729098409335392	-0.841691081214418
ENSRNOG00000002810	0.93632109446409	0.978236455605618	1.77519902855664	-0.19595368765604	-0.226388402117803	-0.399468228462687	-0.950479413248246	-1.06839098640732	-0.849075860734247
ENSRNOG00000002811	-0.878810876571585	-1.10877155077242	-1.21371310954581	1.61288140631582	-0.249046476602944	1.21950746929084	-0.0419150242557706	0.051421363078155	0.608446799063704
ENSRNOG00000002812	-0.466959968521777	-0.267159402276757	-0.465923610284537	2.45904341524441	0.669996794018498	-0.261720978749846	-0.576567298581446	-0.576567298581446	-0.5141416522671
ENSRNOG00000002820	-0.0959999117928269	2.21765318747243	1.12565445390062	-0.386503469139474	-0.484840538647721	-0.527656861558359	-0.656447391401715	-0.567331745687718	-0.624527723145235
ENSRNOG00000002823	-0.935158177973839	-1.39047692110919	-1.27175969241649	0.521775789952375	-0.376932505309201	0.770671506713395	1.0420042212101	0.55912314985982	1.08075262907302
ENSRNOG00000002826	-0.796574715379389	-1.0951355584726	-1.19321535473622	0.226316718335628	-0.759835448092662	1.00304814180584	0.856693112590977	0.236207782832113	1.52249532111631
ENSRNOG00000002827	-1.00094045570655	-1.13327156922913	-1.04165776134389	-0.239201712449165	-0.587404575972289	1.16869094510902	0.804783412717882	0.736505878696081	1.29249583817805
ENSRNOG00000002843	2.28065686221199	-0.321026085180682	0.425714042828876	0.113562255530632	0.457103414283848	-0.467802038320418	-0.748128303691587	-0.870040073831332	-0.870040073831332
ENSRNOG00000002844	-0.987571399527094	-0.893821959662343	-1.01118826396818	2.17471417718252	-0.0220261494070005	0.570488337059379	-0.110098364707916	-0.0802217051888019	0.359725328219435
ENSRNOG00000002862	0.562915177898894	0.936968847635214	0.549244910328887	1.31435318225818	0.700056540946271	-0.857024030628764	-0.936910093205068	-1.35627390947525	-0.913330625758359
ENSRNOG00000002863	-1.11678524549831	-0.985339677519416	-1.02955767409422	0.40741440505729	-0.385146095933445	1.3888459886532	0.325725247209397	-0.139178656669967	1.53402170879547
ENSRNOG00000002876	0.611727156869107	0.289255989292728	1.75917460975007	-0.664267500619922	1.19099626650668	-0.61395124388561	-0.826948253241722	-0.909648954200099	-0.836338070471236
ENSRNOG00000002878	-0.721295745468977	-0.721295745468977	-0.721295745468977	0.873384717344231	-0.286827579300628	-0.150677948218547	-0.548350823321865	-0.0193673451298904	2.29572621503363
ENSRNOG00000002881	0.120000760107731	0.559113870448879	1.74372605895491	1.2043135207194	-0.0963271281663714	-0.931478275080841	-0.780278573631644	-0.765025133269145	-1.05404510008291
ENSRNOG00000002882	0.931479124809432	1.32642135340598	1.13344895524874	-0.530464417457685	0.684055750510086	-1.16887091080952	-0.615566445649633	-1.02866724930477	-0.731836160752625
ENSRNOG00000002886	-0.977221484937594	-1.27285225622789	-1.17188983476841	0.375633242276029	-0.493597118245336	1.27703539240703	0.596896393844485	0.45093396834395	1.21506169730774
ENSRNOG00000002890	-0.846151146245121	-1.21482156349057	-1.31540103098458	-0.141333681077656	-0.379019562801235	0.97775337279267	0.793050199736998	0.876386732397953	1.24953667967155
ENSRNOG00000002895	0.986927089926603	1.72631542434166	1.09174765899125	-0.58640285359414	-0.0755072017524087	-0.909787988025208	-0.786302344970901	-0.647824224337162	-0.799165560579689
ENSRNOG00000002904	-0.543617724432514	-1.03637481369676	-0.893053078008509	0.477242697108408	0.178649469870649	1.74809337494924	-0.629925947246571	-0.619077873202925	1.31806389465898
ENSRNOG00000002911	-0.707257543081162	-0.883073368262828	0.298967514761775	-0.829090137898202	-1.01079256031565	-0.446217352552982	1.64561177719416	1.23825016165124	0.693601508503653
ENSRNOG00000002916	-0.925318886980121	-1.19126615118344	-1.19506042727051	0.676943565104341	-0.740119430727782	0.342938880070454	1.09825898788348	1.18731275090811	0.746310712195457
ENSRNOG00000002918	2.07760178559591	0.0717009255686947	0.359129822145621	-0.41497304902211	0.992982279255238	-0.767480344337559	-0.852812192973438	-0.725085931817362	-0.741063294414991
ENSRNOG00000002919	1.61381736076697	0.112795984902158	0.896865237756801	-0.232303658967823	1.16047553002058	-0.943819817348532	-0.861873682753044	-0.772903616401341	-0.973053337975762
ENSRNOG00000002930	-0.590027589398746	-0.438825419494942	-1.00315651550625	-0.29085425669844	0.234903067775622	-0.904171277713302	1.47548158645961	1.79960211411013	-0.282951709533679
ENSRNOG00000002937	0.817187027379254	2.11621776053413	0.601105078104583	-0.700177399870788	-0.0262972924640388	-0.743869232493879	-0.772678882911082	-0.738525522223216	-0.552961536054966
ENSRNOG00000002947	0.454810025917559	0.737099649748857	1.02663614815805	-0.943213681574422	-0.467072541396213	-1.28416165508468	0.230530907013958	1.41800835239814	-1.17263720518125
ENSRNOG00000002948	0.524816101063451	1.77320724283739	1.27335393588186	-0.558572571895459	0.210641657232447	-0.753296436111635	-0.812761279952482	-0.851006611441203	-0.806382037614367
ENSRNOG00000002950	0.444379160663836	1.33419067080341	1.83743809705226	-0.513594024568363	-0.0163631838017645	-0.785888619719028	-0.751463427883746	-0.755841447024198	-0.792857225522401
ENSRNOG00000002963	2.02902379330025	0.376163904520348	0.0566947606946507	-0.352131134330291	1.01865643861666	-0.9723345676608	-0.49845620433055	-0.895709348733529	-0.761907642076744
ENSRNOG00000002968	0.761284926689392	1.4605727737599	1.40715975007932	-0.770351372544075	0.355935094113941	-0.766063859332995	-0.792472217050431	-0.808020172869945	-0.848044922845101
ENSRNOG00000002969	1.27366457176377	1.23385515570561	0.267209440718922	0.353207963728517	0.833567037041597	-1.04906287231496	-0.873194803018524	-0.914447079572525	-1.12479941405241
ENSRNOG00000002977	-0.94175906962559	-1.21840924705849	-1.18420428297003	-0.230037687239637	-0.374841894926261	1.25859929036541	0.806775280738907	0.833889648684328	1.04998796203136
ENSRNOG00000003018	0.547680408979956	1.489194711711	1.48313341202122	-0.0935741995690993	0.0795639718434	-1.07986291450393	-0.654554717995699	-0.657997477047262	-1.11358319543958
ENSRNOG00000003025	-0.908618914971659	-1.54271756766211	-1.32060807875385	0.858519338294624	-0.0711678671773832	0.578074767482595	0.750257712015935	0.96893421146008	0.687326399311766
ENSRNOG00000003029	1.00081532739687	1.70305728153655	1.03227000952451	-0.530118600776949	0.0786585983943121	-0.893290955703717	-0.792198227431428	-0.656569242481663	-0.94262419045849
ENSRNOG00000003031	-1.15174717406714	-0.775619223767808	-1.1678410289517	1.76123565415901	-0.519356976563032	0.498964366016484	0.207966024935289	0.133296919922286	1.01310143831662
ENSRNOG00000003038	0.522347003613502	0.398081145055107	1.67039475137757	0.523548987350414	0.360160979095385	-1.41413457505319	-0.466633637842607	-0.130894159686264	-1.46287049390992
ENSRNOG00000003059	-1.17584881212167	-1.12274150598108	-0.458010641496338	1.99775476130435	0.144761529147036	0.66373589258108	-0.198018503306187	-0.493405234073584	0.641772513946403
ENSRNOG00000003064	0.211517996083812	2.37073988404762	0.679814244448455	-0.714234284756179	-0.573424347095817	-0.639837522421311	-0.562471548436921	-0.456479904939019	-0.315624516930641
ENSRNOG00000003066	-0.976728664012806	-0.829074379187091	-0.116997391938817	-0.54134976749563	-1.03383665702925	-0.324522237029384	1.28490909934425	1.32820390254214	1.20939609480659
ENSRNOG00000003069	0.945792494744032	1.54882097295819	0.515013780435388	0.435297178335729	0.531272915287712	-0.9554328554202	-1.02325552934114	-0.912930308255196	-1.08457864874452
ENSRNOG00000003073	-0.79703433447886	-1.00294611118486	-0.940416168711997	0.0797584260247761	0.472487582780061	1.4433173829845	0.271535255268616	-0.983175784316043	1.45647375163381
ENSRNOG00000003076	0.586757981434815	1.57551227513625	1.35357839922176	-0.363232525247419	0.337962230099671	-0.953496532565427	-0.701962303020091	-0.848978515810169	-0.986141009249395
ENSRNOG00000003078	-1.19885702828348	-1.10029503209464	-1.05034956599737	0.15149422199005	-0.544749189700271	1.23244929274286	0.620870043503792	0.598482558760112	1.29095469907894
ENSRNOG00000003084	0.601925282504773	1.59128908598353	1.50620337892425	-0.877703366350796	0.0512722016008234	-0.722339236822949	-0.70290288536589	-0.72105338809184	-0.726691072381897
ENSRNOG00000003088	1.32309193024736	1.52678961945933	0.859237282288096	-0.467427982152004	0.173079303923971	-0.916963805399951	-0.867144933285235	-0.883579699300686	-0.747081715780882
ENSRNOG00000003099	-1.01297515341475	-1.35563345816832	-1.46109927931867	1.03538810657634	0.406840599202655	1.00899072184432	0.194471508790156	0.533055790802993	0.65096116368528
ENSRNOG00000003104	0.358195604458571	2.30288233704607	0.681742658350725	-0.419150826044444	-0.183131319673936	-0.595328169739904	-0.737953622924574	-0.75488488314981	-0.652371778322703
ENSRNOG00000003105	1.88818383700289	0.695923178320087	-0.271145957954055	-0.336347744930351	1.03761298071086	-1.03726391724811	-0.587181575005896	-0.307128798130264	-1.08265200276517
ENSRNOG00000003108	-0.782943265370115	-1.09948601911921	-0.769675962124284	-0.166605325545491	-0.217010797249769	0.293905223599566	1.19137536859967	1.95911003263749	-0.408669255427857
ENSRNOG00000003121	-0.82966826903594	-0.82744179412914	-1.31338132871583	-0.645923183458367	-0.405477405934855	0.932334916052223	1.12144753237783	0.625745605076025	1.34236392776805
ENSRNOG00000003125	-0.822550140174054	-1.33117009168045	-1.36563760809211	1.4962701311115	0.256418349657783	0.703878144785578	0.55210195712944	-0.219625859645418	0.730315116907736
ENSRNOG00000003129	0.615196351331411	1.51089945339112	1.31555376533678	-0.563653231158931	0.46321254832339	-1.25188656149683	-0.764298775908355	-0.509954464136098	-0.815069085682495
ENSRNOG00000003135	0.56906098796863	1.48043084598076	1.65368464764492	-0.506612800713773	-0.0430365517181769	-0.805861429476821	-0.814369157771643	-0.726625762397277	-0.806670779516622
ENSRNOG00000003136	0.649322678454734	0.127691035769193	2.22670728588134	-0.238319449658212	0.348432260376942	-0.757772751859935	-0.799069812787237	-0.79856477815127	-0.75842646802556
ENSRNOG00000003143	1.0590735701764	1.60729095139007	0.58136007927918	-1.40409455847209	0.187767848326265	-1.26798846562655	-0.513974239683432	0.0288856476396655	-0.2783208330295
ENSRNOG00000003144	0.527715835829685	1.83252857698937	0.845208087915168	0.535997945860875	-0.323750798086586	-1.11077595602766	-0.505218823614965	-0.631844608752779	-1.16986026011311
ENSRNOG00000003170	0.657133347954678	1.32816152659474	1.69338836846446	-0.703068140485003	0.136773671625889	-0.75702407447243	-0.807122716155572	-0.790362302839946	-0.757879680686819
ENSRNOG00000003172	0.377586150060655	0.427727010464557	2.37970205794355	-0.117897926259797	-0.313447217776757	-0.738940010623611	-0.684862019329399	-0.666435219843455	-0.663432824635742
ENSRNOG00000003177	-0.942930418798034	-0.957026604560028	-0.772865889181836	-0.683566408153056	-0.720011596753772	0.584137963780576	0.983786959132307	1.53414962415018	0.974326370383661
ENSRNOG00000003187	-1.02922280769537	-1.31173393281538	-1.12731312429479	1.05466744040694	-0.495964876309905	1.12847985794175	0.35219271175147	0.420731107128273	1.00816362388701
ENSRNOG00000003195	-0.906333229748933	-1.42547390274887	-1.40990310548326	1.16957681943321	0.323850527559591	0.744905031097565	0.516642461529743	0.0590049187606862	0.927730479600278
ENSRNOG00000003198	-1.02895137017501	-1.41166926623941	-1.2694650036847	0.426548390255226	-0.206404706315826	0.901584222592723	0.660605548942502	1.01384152329794	0.91391066132656
ENSRNOG00000003201	0.609281534283256	1.20545338856248	1.72685694322249	-0.471470250818528	0.247791297576106	-0.90970012731956	-0.842766136773945	-0.511782532756648	-1.05366411597564
ENSRNOG00000003205	-1.41338816802768	-0.958631034354459	-1.17943463256404	0.981203204055243	-0.464326389183037	0.756975569062019	0.3929698885022	0.86958256329302	1.01504899921674
ENSRNOG00000003208	0.285880873569434	2.24562294816527	0.855995413111762	-0.519354825076952	-0.150123861060901	-0.724101436623706	-0.688799481513014	-0.649501691956312	-0.655617938615583
ENSRNOG00000003209	-0.664940950662588	-1.19686796132029	-1.11789839713545	-0.428803977060904	-0.166352393663354	1.91086639691095	0.55623352089651	0.765708964397749	0.342054797637376
ENSRNOG00000003217	0.941306125434507	1.34692195744035	1.35815720212137	-0.519623202279926	0.359308850896715	-0.896166548781022	-0.821315800553393	-0.799397316878125	-0.969191267400474
ENSRNOG00000003218	-1.03770721246431	-1.37548849380553	-1.15430824880687	1.15925234811854	-0.0868215612542165	1.07201058637495	0.488594467907053	-0.0440471972784804	0.978515311208857
ENSRNOG00000003229	-1.03043643230445	-1.51197785518669	-1.19786188247948	0.436984150342787	-0.0949356537460398	0.761662499736966	0.717778869178904	1.16073365892267	0.758052645535341
ENSRNOG00000003233	1.25538402879727	1.462625623315	0.587569110895118	-0.429774480892877	0.22411548728712	-1.38104260211552	-0.0577551920027579	-1.28569199662176	-0.375429978661589
ENSRNOG00000003241	-1.14801519086249	-1.30026197194969	-1.23280586858567	1.05250955994834	-0.359514001128383	0.742530921053474	0.737551509492229	0.786933692944613	0.721071349087573
ENSRNOG00000003243	0.789719630162497	1.56408043749587	1.39953005932927	-0.663259929414245	0.0548409130004118	-0.986525346751575	-0.728276295983501	-0.747952120072861	-0.682157347765873
ENSRNOG00000003244	0.559850349373946	0.476056037062108	2.26529896329719	-0.616309946493167	0.0878755367795985	-0.789108267472064	-0.712403146104929	-0.600004698323515	-0.671254828119169
ENSRNOG00000003248	2.04871949479187	0.554041023977757	0.305810636877634	-0.381005853083202	0.738079045359209	-0.720354656994554	-0.757147588917123	-0.790554625377009	-0.997587476634584
ENSRNOG00000003251	-0.943032735909533	-1.00481926147808	-0.83845333024332	-0.304579762316084	-0.928051552459768	0.674161296623467	1.09877817980061	1.48349576124789	0.76250140473482
ENSRNOG00000003266	-1.22518694858799	-1.46999186921679	-0.381696739900549	1.56774226927204	0.914441952422028	-0.352398741925739	-0.0913405479180347	0.182591275147835	0.855839350707194
ENSRNOG00000003268	0.815523387466307	1.59646507315247	1.36187206318301	-0.630550696240441	0.02394325231848	-0.758713905773304	-0.907554688769714	-0.812048646997816	-0.688935838338995
ENSRNOG00000003269	0.885767136892741	1.681272795601	1.20818818237728	-0.472460326257704	-0.106987662659459	-0.955682219711461	-0.708666408856784	-0.535306588305395	-0.996124909080222
ENSRNOG00000003275	-0.76233224533909	-1.02976640813437	-0.880524683126172	-0.0452882105976847	-0.516806930305958	1.16401164917162	0.163465761027246	-0.0743722023938173	1.98161326969823
ENSRNOG00000003283	0.741625462361497	1.28666968997511	1.50594128880133	-0.292757961978045	0.369997827962374	-0.858390828207211	-0.758838408330966	-1.03471852821842	-0.959528542365668
ENSRNOG00000003285	-0.757236057124126	-1.36932634664172	-1.38847165524256	1.37979176496329	-0.350162316103186	0.526261238357709	0.61417024619831	0.533536798678216	0.811436326914064
ENSRNOG00000003288	-1.02255130302884	-0.70420762594327	-1.57604517486692	0.924997097586598	0.354936761104165	1.51613635733516	-0.0227743161949689	-0.261356500208897	0.790864704216974
ENSRNOG00000003289	1.10104413419195	0.926436138357222	1.40007919622035	-0.646369988397168	0.696833768022473	-0.933675484760116	-0.885454886599713	-0.698905980273329	-0.959986896761672
ENSRNOG00000003291	0.943543185430189	2.12703823903996	0.479698898214104	-0.491882262262649	-0.18578679411842	-0.72223447140409	-0.751236729596183	-0.615656552214208	-0.7834835130887
ENSRNOG00000003296	-0.768773761693238	-0.794397566142359	-0.670745255821898	-0.826794529838405	-0.698984219802226	0.0755989799418531	1.87320713125868	0.877408667983995	0.933480554113594
ENSRNOG00000003304	0.572614801391428	0.518879533407466	1.46710462228031	0.208864855459163	1.12804273354699	-1.23021515816146	-0.728530334022778	-0.882741935029994	-1.05401911887113
ENSRNOG00000003305	0.371378672354861	1.96823458974472	0.903191013864799	-0.24035372737758	0.403129642971171	-1.01872098323343	-0.764403225229921	-0.8943141205284	-0.728141862566227
ENSRNOG00000003310	1.54780081516971	1.09216756057606	0.736262233093903	-0.617886890615355	0.522859876089256	-1.36053453790454	-0.600954586151323	-0.403722372473163	-0.915992097784542
ENSRNOG00000003313	-0.599239462597914	-0.790600718218416	-1.03366823155039	1.9789404320692	0.519181082349176	1.05148321597732	-0.627589375185124	-0.511835234492815	0.013328291648958
ENSRNOG00000003328	-0.798874138848478	-1.55361076792993	-1.34938354638085	0.948818596788585	-0.0569344724537256	0.364109367765031	0.942555716912192	0.94243198243107	0.56088726171611
ENSRNOG00000003330	0.233191789288524	1.20523038244259	1.23460507776228	0.935165108059066	0.36854317703602	-0.945294510540028	-1.03145079131023	-0.977849554030168	-1.02214067870806
ENSRNOG00000003338	1.33842598299607	1.06702139477859	1.0577746012615	-0.307373012097544	0.419989503109897	-1.35413728469037	-0.594431816934303	-0.522700840111799	-1.10456852831204
ENSRNOG00000003348	-0.310130356467035	-0.603735219279064	-1.70456232666721	0.471679614056238	1.0877938579035	-0.623311550328114	1.68487493979442	0.0172539558327724	-0.0198629148455038
ENSRNOG00000003357	0.237091335976241	1.21916618974125	2.04178013571002	-0.348285833614637	-0.247280870488897	-0.729487551624362	-0.724415808339159	-0.724542064517578	-0.724025532842877
ENSRNOG00000003365	-1.1172658949975	-1.18859912738678	-1.1673343531339	0.523480838089292	-0.524093662470291	0.82676163236399	0.900281686806562	0.421759311708544	1.32500956902008
ENSRNOG00000003367	-0.00187546449075887	1.74453623646828	1.51290294805242	-0.0662165640207485	-0.322056780690166	-1.22417410373319	-0.442931044018489	-0.331208965642485	-0.86897626192486
ENSRNOG00000003374	-1.31817272661093	-1.27122367984846	-1.0577176912822	1.40815439523576	-0.128005056065933	0.457457998699148	0.414687239419846	0.625171913212261	0.869647607240507
ENSRNOG00000003386	-1.10680593837354	-1.07078645570929	-0.902678280453961	-0.194431402651899	-0.74910748274063	0.794008259415104	1.10259225579022	0.833457446032171	1.29375159869183
ENSRNOG00000003388	0.358225005045497	2.22999563840194	0.88414823294671	-0.621473816223793	-0.285210034973975	-0.687957108941656	-0.622963878937489	-0.605976885307649	-0.648787152009584
ENSRNOG00000003401	0.999067549220904	1.8985192633992	0.375771974477097	-0.401668847296496	-0.413328257347751	-0.344536268335789	-0.589713056747455	0.0429841874279614	-1.56709654479768
ENSRNOG00000003439	0.0994475590151126	1.2060416037056	1.84860775256368	0.350614898133349	-0.186137451560602	-1.0353579459318	-0.915959444525638	-0.443835179400728	-0.923421791998967
ENSRNOG00000003442	-0.0593821272007427	-1.13606511047215	-1.02532687338993	-0.81756572501348	-0.200415524884594	-0.327023679577706	1.57207196890144	1.43283852807844	0.560868543558725
ENSRNOG00000003452	-0.387674045765824	-0.432021146084137	-0.886052960768614	-1.03829825989817	-1.06578075721247	1.06673825614697	1.21535036279718	0.0997814558683432	1.42795709491673
ENSRNOG00000003453	-1.09120572831419	-0.835613145787069	-1.06172544731834	1.58669092636132	0.438404334328906	1.36044581858756	-0.542197995717928	-0.17095651587854	0.316157753738294
ENSRNOG00000003463	0.935242495367981	0.717471720455737	1.16090018388245	-0.142152863764927	1.19534788458643	-1.17171478417187	-0.959119257009528	-0.783809239514	-0.952166139832268
ENSRNOG00000003469	-0.840603234492072	-1.31709781278164	-1.33961599081943	1.59915932197333	0.158985343906082	0.477728422657325	0.37176028943039	-0.0130244211924152	0.902708081318432
ENSRNOG00000003480	1.49128570327413	1.06509130243556	1.13108639728673	-0.706863682665445	0.326088696218414	-0.714534925321394	-0.925286032439174	-0.819962222967907	-0.84690523582092
ENSRNOG00000003486	0.70203819577049	2.08988380106147	0.842383042203886	-0.370315427990527	-0.294188859700878	-0.712190260447658	-0.760193113242761	-0.749121374691403	-0.748296002962619
ENSRNOG00000003491	-1.0478668937463	-1.15677810155781	-1.18550803901238	0.0656726911294892	-0.287734165064768	1.42801063713677	1.14667961047972	0.21960545772865	0.817918802906631
ENSRNOG00000003494	-1.04864772444646	-1.36222329200135	-1.30782834122533	1.13102228331818	0.479208319300533	1.19560075327994	0.450929972404373	0.0236934840071529	0.438244545362956
ENSRNOG00000003510	-0.229901026415492	-0.33579404685126	1.04047910396846	-0.72763212096172	-1.13027725570456	-1.42106132352892	1.08988237025602	1.22330611363005	0.490998185607422
ENSRNOG00000003512	-0.98699553744386	-1.31728901211504	-1.29957366706647	0.433832798970872	-0.392684330805263	0.718610911635492	1.10621634198188	0.801666252652604	0.93621624218979
ENSRNOG00000003518	-0.0748524394399672	0.963711948227724	2.23104043643191	-0.644591913990365	0.103059624732163	-0.644591913990365	-0.644591913990365	-0.644591913990365	-0.644591913990365
ENSRNOG00000003533	-0.393750385727471	-1.47106927340507	-1.24049050140423	-0.533626612825716	-0.229430889275004	0.792677626333385	0.90133811069796	1.09226960392677	1.08208232167938
ENSRNOG00000003536	0.658570086581457	1.5457999112374	1.43155823596512	-0.724139886322468	0.258971523795001	-0.89412889384458	-0.835111372506239	-0.713098260231	-0.728421344674691
ENSRNOG00000003544	2.54425088620093	0.276723857170442	-0.0559486975185964	-0.411927142191132	-0.143658649601751	-0.656109321914657	-0.399514936222722	-0.554302718560051	-0.599513277362465
ENSRNOG00000003546	2.24207074250594	0.670262072799294	0.136845420280356	-0.358188381299093	0.302949868119496	-0.805813154274428	-0.88113992250688	-0.602435107680383	-0.704551537944299
ENSRNOG00000003562	-1.07645861641294	-1.32736554035755	-1.17428002806253	1.24548747405582	-0.224663737391273	0.14601162001756	0.812473138128241	0.535593637682414	1.06320205234026
ENSRNOG00000003585	-0.823261988039274	-1.10520528061469	-1.25484960610574	0.513575082345821	0.445072807867544	1.89282480140658	-0.132314303296026	-0.189969290339511	0.654127776775305
ENSRNOG00000003597	-1.04581946839245	-1.1468266889941	-1.19279365712064	0.0680773406894222	-0.578312324436876	1.03740068184971	1.06870073733418	0.964090106997148	0.825483272073619
ENSRNOG00000003603	-0.830388805822862	-1.3763874197398	-1.39892268412394	0.225201076525144	-0.219109297954297	0.770651593236583	1.0160364128883	0.693467462736284	1.11945166225458
ENSRNOG00000003616	-0.754766294588761	-1.47225328252941	-1.38312906867139	0.402806496465478	0.27711966576101	0.173248320445218	0.564061673095355	1.51959367141283	0.673318818609667
ENSRNOG00000003622	0.351282273100952	2.04091787998151	1.17711132056269	-0.589782653429445	-0.193770225762796	-0.687541936586769	-0.703988193178236	-0.693676534809223	-0.700551929878683
ENSRNOG00000003645	0.874593188030686	1.8363766010577	1.0906140985099	-0.464311362402715	-0.249968483304788	-0.749899077564428	-0.763390170916697	-0.711426730370275	-0.862588063039381
ENSRNOG00000003650	0.218783117305069	1.71547308644365	1.55070457619654	-0.409836042981949	0.0416852231092587	-0.821055189496315	-0.806368282912662	-0.71822979756805	-0.771156690095545
ENSRNOG00000003657	0.104690617548291	1.83753359030063	1.53177020518286	-0.752149149905821	-0.179748223209643	-0.797128768548605	-0.688713466545672	-0.545080737970835	-0.51117406685121
ENSRNOG00000003666	0.656696285217189	1.92811462402176	0.867857116269956	-1.12031670538296	-0.33249903939856	0.144821616234186	-0.999313690337286	-0.74113889072091	-0.404221315903373
ENSRNOG00000003680	-0.800067409489346	-1.3170356786211	-1.45586429136297	0.443413462775877	-0.226315674856304	0.97802045277311	0.938254768378855	0.281121877646948	1.15847249275492
ENSRNOG00000003703	0.454495190026211	2.16715636181157	0.919002689036017	-0.577645911430775	-0.242472786020081	-0.606742631103301	-0.743359719759637	-0.679310188750393	-0.691123003809613
ENSRNOG00000003704	-0.844333244880163	-1.17036368942037	-1.19447644816831	0.327163006746629	-0.286005975666955	1.6508002057981	-0.0183133689953694	0.322041173826431	1.21348834076
ENSRNOG00000003709	-0.0255696420101435	1.95344404728014	1.46389222701901	-0.490322294110116	-0.299830022933465	-0.693365339285148	-0.534280435728414	-0.688044452957467	-0.685924087274395
ENSRNOG00000003715	0.0752024823988423	0.725190783906204	2.38962032582608	-0.504598711525663	-0.331471494037595	-0.633092087688409	-0.555645280132818	-0.531297068902051	-0.633908949844592
ENSRNOG00000003716	0.598002522043065	1.61600716975322	1.40065082139893	-0.627783165899089	0.246459850593723	-0.81043652326098	-0.797867773638749	-0.797176649109316	-0.827856251880798
ENSRNOG00000003720	0.486040838044873	1.05607586881322	1.89217653545957	-0.117298202245794	0.149790279332838	-0.883001859089686	-0.806829415651523	-0.782431753349286	-0.994522291314216
ENSRNOG00000003722	0.188307702704617	2.3372090204963	0.28707070921509	0.419773149498716	-0.411408345549075	-0.544671277491791	-0.854404422129133	-0.575701202918447	-0.846175333826271
ENSRNOG00000003728	0.494775621130757	1.0603907634612	1.95898672791977	-0.435943820489812	0.115916217221627	-0.645894563546516	-0.776479024608451	-0.887295728213218	-0.884456192875354
ENSRNOG00000003736	0.224155991649678	1.02986554592227	1.95529973280596	0.0980767744776229	0.165841594159365	-0.810278891772205	-0.816857108264701	-0.901202621845002	-0.944901017132996
ENSRNOG00000003737	2.0950406119914	0.936769540769875	0.347502208669846	-0.716973712790943	0.205556202523594	-0.716973712790943	-0.716973712790943	-0.716973712790943	-0.716973712790943
ENSRNOG00000003738	0.0385962837298079	-1.15801385174033	-1.21834048776928	-1.05071496818569	0.73419420483423	0.0016947842723115	0.537191501556216	1.76625016739774	0.349142365904996
ENSRNOG00000003741	-0.854701533890561	-0.938928597368062	-0.652496798533947	-0.265785883049585	-0.96483903700688	-0.0506707580392611	1.60971208364273	1.30835511358146	0.809355410664108
ENSRNOG00000003742	-0.742607439343258	-1.00765191150541	-1.09264591650625	-0.647213846410552	-0.546151733036604	1.09399368994183	0.905383604763004	0.554162433088687	1.48273111900855
ENSRNOG00000003745	1.25538208187656	1.35916895682998	1.19042348257425	-0.604680415662736	0.130048938099352	-0.840866136530016	-0.818803592799519	-0.790915202952954	-0.879758111434913
ENSRNOG00000003748	0.548716952827888	1.88306005743488	1.15925398857404	-0.727112857657217	0.140700516865142	-0.699149994409653	-0.77507126411951	-0.769116171035246	-0.76128122848032
ENSRNOG00000003749	-0.953226941657032	-1.33721345723781	-0.992718673409152	1.6086991765285	-0.475942093226383	0.661412428167768	0.958964119791682	0.211383348815255	0.318642092227171
ENSRNOG00000003755	-0.704868251148548	-1.30115409896498	-1.4310019969773	-0.285985034901705	0.0885724119417379	1.08314979051425	0.868472834361405	0.435593829600271	1.24722051557487
ENSRNOG00000003756	0.597875133297033	-1.66531056153987	-1.70764563754998	0.727740308805234	0.885911382182052	0.640724282315462	0.469931641535892	0.0807725345780219	-0.0299990836238519
ENSRNOG00000003759	0.673054464188954	1.89896659496829	1.06873723321238	-0.743998922653949	0.0926661937533492	-0.778773051858678	-0.760527450490641	-0.713187142026752	-0.736937919092957
ENSRNOG00000003762	-0.985284797925767	-1.08820783078609	-1.15266997167428	1.46208822338249	0.0394573666652651	1.45993471034939	-0.131709861198757	-0.075473834549572	0.471865995737322
ENSRNOG00000003763	0.587241704258787	1.46744688131436	1.363378387708	-0.551163290778919	0.240648941358724	-1.32256242760433	-0.568690413389432	-0.123907919348187	-1.092391863519
ENSRNOG00000003777	-0.94560790624113	-1.22817057341982	-0.401897246759383	1.09099353945922	1.43849189468343	0.666719023633676	0.7507198026574	-0.347896751484565	-1.02335178252883
ENSRNOG00000003787	1.37145215687651	0.904615320632642	0.56148477963036	0.860437589339383	0.339391345805422	-0.929297453368043	-0.875609405644192	-1.17840308219635	-1.05407125107574
ENSRNOG00000003800	-0.793163500351452	-0.781449439983141	-0.83601963380605	-0.610623896210003	-0.53298378574577	1.73432264379634	0.0252272602186361	0.270688104553242	1.5240022475282
ENSRNOG00000003802	0.505093239025591	2.20580691018342	0.821697091060598	-0.633223323674952	-0.275715315331529	-0.671948533932675	-0.662702883207068	-0.591305055240304	-0.69770212888308
ENSRNOG00000003805	0.627478609306119	1.75523217276389	1.29374614265805	-0.608729922366334	0.0690487136236442	-0.720590636251818	-0.821081595125763	-0.724311468321675	-0.870792016286118
ENSRNOG00000003809	0.745504446674998	1.72564197944824	1.2751696861646	-0.749543456596583	0.0141444229496185	-0.767473058168639	-0.696419530133074	-0.711656572861975	-0.835367917477184
ENSRNOG00000003812	-0.61143197844629	-1.23774080653012	-1.42688903368056	1.2720563509724	0.0694043349867226	0.888156657295398	0.124290376754295	-0.315369200877042	1.23752329952519
ENSRNOG00000003831	0.774582537514249	1.83896934490913	1.01486672425618	-0.0835179721980129	-0.219538940790586	-0.511786420925717	-0.836428219523955	-1.08075224630728	-0.89639480693401
ENSRNOG00000003841	-1.09213119327607	-0.875149568332255	-0.993297757801817	-0.275442611351511	-0.79472474332015	0.712254446353045	1.26483900635284	0.770508086064654	1.28314433531126
ENSRNOG00000003866	0.427783945890281	2.12756250004339	0.912623741376587	-0.491853735188688	-0.000978990516143857	-0.75283387503469	-0.763470204943848	-0.698331802437092	-0.760501579189797
ENSRNOG00000003872	0.712964578989614	1.3363987371729	0.51710458079149	-0.467346927621232	1.27153781044661	-0.29106502210825	-1.21766831936143	-0.542193461897291	-1.31973197641241
ENSRNOG00000003878	-1.18341408595014	-1.38845587806376	-0.978953616819136	1.22741408369505	-0.373512885583651	0.697545137513292	0.312721284322174	0.669336604681578	1.01731935620459
ENSRNOG00000003880	-0.938472389073625	-0.81689185629145	-1.13589971604863	-0.93417808618634	0.0842976763636274	0.913481635495538	0.632586215471339	1.66238329502905	0.532693225240483
ENSRNOG00000003888	-1.16496699836256	-1.045541577571	-1.16496699836256	0.210491187371063	-0.498760057883623	0.876645380047512	0.691370968346966	1.52584908690603	0.56987900950817
ENSRNOG00000003893	1.59597951279705	0.82332518579379	0.959820149373261	-0.338346547992084	0.442172443484735	-1.29163359113427	-0.304831296238739	-0.982495712633241	-0.903990143450503
ENSRNOG00000003895	0.812605831468251	1.23890831779645	1.78855916624748	-0.663842168078285	-0.291865127880679	-0.720759097400549	-0.717528496115291	-0.728046620055908	-0.718031805981477
ENSRNOG00000003897	0.114396387520268	0.553698560066021	2.40105858570022	-0.299126575710807	-0.0715248858535123	-0.663393159951329	-0.680561917838434	-0.678442573042198	-0.676104420890228
ENSRNOG00000003899	-0.547037237681218	-0.547037237681218	-0.547037237681218	2.62036262504073	-0.0467745851977222	-0.152819025574724	-0.188593959201719	-0.304569371850701	-0.286493970172208
ENSRNOG00000003905	-0.924085904049786	-1.16893964989969	-1.15342107488059	0.133866138628743	-0.554838168192938	1.59930653604646	0.680246764389916	0.429454473561669	0.958410884396206
ENSRNOG00000003908	0.409656136403358	2.17222262294829	0.80745750335394	-0.736952556386236	0.061237979236405	-0.877078692948559	-0.575097606927555	-0.532826256677467	-0.728619129002179
ENSRNOG00000003917	0.563227176472238	1.74403321704839	1.13723677116464	-1.19513248471121	-1.10397448569671	-0.788777110210778	-0.101296734626705	-0.261245063224186	0.00592871378431763
ENSRNOG00000003918	0.997567662735007	1.20594748630254	1.50919811100652	-0.660035440557799	0.259756726873823	-0.828546733331483	-0.895867531582482	-0.694567670591392	-0.893452610854726
ENSRNOG00000003924	1.00009660380302	1.48259185397846	1.14490287901043	-0.277034281314226	0.170809775474386	-1.11562381887356	-0.799739319986813	-0.478057090653466	-1.12794660143824
ENSRNOG00000003927	-0.673995004606402	-0.722812051436553	-0.535541351234625	2.44189327471671	0.076234613576194	0.53501644889889	-0.467954139544809	-0.483725651679552	-0.169116138689855
ENSRNOG00000003928	0.716978556415486	1.61155254616787	1.30678187313653	-0.16901387360507	0.0600129555381407	-0.841677710939036	-0.877607882335273	-0.766209287221265	-1.04081717715739
ENSRNOG00000003929	-0.823819403917203	-0.920978434923565	-0.850578704834997	2.02630050266584	0.480819779652847	0.710744984741424	-0.336741759743595	-0.756541014651457	0.470794051010712
ENSRNOG00000003946	0.543786318594189	1.43331947906372	1.66993899371625	-0.285688233208123	-0.0853566373042584	-0.926884001855345	-0.735434979353552	-0.619316742614228	-0.994364197038655
ENSRNOG00000003947	-0.524958757364537	-0.598208877131808	-1.25290095058717	0.231145149418491	0.435170411252139	2.22687827303994	-0.655288358504521	-0.210264185391518	0.348427295268989
ENSRNOG00000003950	-0.431103369185603	-0.857452571178691	-0.177257706746596	1.9960525162849	-0.183781540271327	1.33672720952719	-0.736816984463965	-0.828119476412025	-0.11824807755388
ENSRNOG00000003954	0.592548308196018	2.14974304388123	0.839130455242251	-0.503775669501876	-0.247762089127945	-0.707642684604609	-0.648299814231612	-0.757860777712594	-0.716080772140859
ENSRNOG00000003956	-0.986016411445434	-0.875906543162112	-0.734423591700325	1.61403210633868	0.145598097378141	1.63716516369238	-0.457709540909579	-0.441869179436611	0.0991298992448554
ENSRNOG00000003959	0.50109636429525	1.98755922577372	1.07210669374747	-0.866850005011187	-0.349708937236955	-0.34323332645612	-0.933330442014152	-0.862856838854293	-0.204782734243733
ENSRNOG00000003975	0.772103934569937	1.68754939852335	1.33553233361994	-0.658192059291159	-0.0879547311209072	-0.779098551336191	-0.764240241419755	-0.694501794640459	-0.811198288904754
ENSRNOG00000003988	-1.07073265570159	-1.39761062715709	-1.41584702013347	0.924459592110048	0.163823373054954	0.766714741778584	0.720042788617025	0.495075728798546	0.814074078633001
ENSRNOG00000003992	0.281615056572212	1.23880353191047	1.88152104260605	-0.709239854598641	0.299982794570811	-0.747336273951144	-0.741369010422615	-0.835094394243973	-0.668882892443163
ENSRNOG00000003997	-0.349826599640415	-1.44223987401975	-0.764328626115653	1.88786277476714	0.393546421278323	0.564229855167622	-0.772688405466791	-0.239006716230801	0.722451170260321
ENSRNOG00000003999	-1.18368077405683	-1.16375466274278	-1.33152851503592	0.715670214922526	-0.268267982296018	1.03884738225182	0.533867291589563	0.557991921480703	1.10085512388693
ENSRNOG00000004011	0.569001698241231	1.2631728981753	1.60377274671718	-0.148079635272885	0.318305299782311	-1.06450493578491	-0.755362257810542	-0.685654350566401	-1.10065146348128
ENSRNOG00000004013	-1.1031199837924	-1.18952362569862	-1.40193997641749	1.00108274421303	-0.114337189543759	1.12203746844136	0.44274797291579	0.338771299054427	0.904281290827668
ENSRNOG00000004026	-0.828652581883186	-0.676192131301293	-0.94011915951343	-0.857733654744884	-0.812376398450349	1.16015387310351	0.808697873794561	0.70329454740062	1.44292763159445
ENSRNOG00000004027	0.928876745559328	1.08664631887417	1.64729392690404	-0.373324457682318	0.142702324851378	-0.890549549186252	-0.937717085810411	-0.552574178380384	-1.05135404512955
ENSRNOG00000004029	1.22999670986642	0.786611323767016	1.0982053431155	-0.0444388620509269	0.86217502283098	-1.17071940176395	-0.917470627865781	-0.965813989852644	-0.878545518046614
ENSRNOG00000004040	-1.08876605234942	-1.22459763176684	-0.751033543836813	1.52426877230982	0.0504666040211209	1.00738344610751	0.114221238835616	-0.631248864321607	0.999306031000622
ENSRNOG00000004048	-0.960989102348363	-0.838397853373886	-0.86881926056186	-0.575265007274177	-0.569409779158509	1.78735069863767	0.382983869243298	0.451607021648062	1.19093941318777
ENSRNOG00000004049	-1.14418746625059	-0.652244996513429	-0.762297884055525	-0.570748655320296	-0.818116480526755	1.35065084932775	0.550609956207177	0.53939415140924	1.50694052572243
ENSRNOG00000004060	-0.955583378908045	-1.08868555912345	-1.12023051215128	-0.141246987592454	-0.726320618290567	0.913583158905419	1.05654890818218	1.13702802884393	0.924906960134273
ENSRNOG00000004063	1.23558128537899	1.47628364568619	0.885549137923932	-0.401499217222385	0.378909645104198	-0.902775891139065	-0.888521639175495	-0.962455899129462	-0.821071067426904
ENSRNOG00000004067	-1.02992959836749	-1.33566462118593	-1.06922778620354	0.296050817381546	-0.519690340616001	0.690154642938326	1.07155018669981	0.608601492996556	1.28815520635671
ENSRNOG00000004072	0.665071314836137	1.75659897581998	1.24192910471555	-0.253594913846015	-0.0320454574514455	-0.853494957267186	-0.77407071122211	-0.923866143726392	-0.826527211858521
ENSRNOG00000004075	-0.886153508624625	-0.886153508624625	-0.651878497027589	-0.367158863679583	-0.654113682665859	1.20903250183363	0.0490527773560011	0.203354319392435	1.98401846204022
ENSRNOG00000004094	0.590257955153006	1.62903039625087	1.4536656545581	-0.477799000528133	-0.0102558731918871	-0.627485383857422	-0.859966282351552	-1.05166553216065	-0.64578193387233
ENSRNOG00000004099	-0.976257267873147	-0.977095754510975	-1.01845942224571	-0.283503222386837	-0.766197245871368	0.931927194492936	1.05901335120775	0.605466650791942	1.42510571639541
ENSRNOG00000004100	1.75020515367946	0.840161173807617	-0.0628505547786429	-1.4446722457876	-0.474247345253978	-1.313609547108	0.214605618201344	0.352667808736209	0.137739938503585
ENSRNOG00000004107	0.725505954332173	1.34155993282847	1.59660657596673	-0.545094629485687	0.0870617425321041	-0.810893976306291	-0.861644257508724	-0.41668079104392	-1.11642055131486
ENSRNOG00000004109	-0.446671677419006	-0.884878064751469	-0.705546608552007	0.366118069105099	-0.50552312299875	-1.01240239074664	1.32102980963658	1.83269395830152	0.0351800274246645
ENSRNOG00000004111	0.752367713319664	1.73017177064725	1.25240398835105	-0.627771708924614	0.0333801651595274	-0.860254996341539	-0.723763761331541	-0.751333640486331	-0.805199530393468
ENSRNOG00000004117	-1.09247569205871	-0.880350941454302	-0.88718004827599	-0.222300958284356	-0.966171090660356	1.11657710955699	0.719807239511051	0.948030306825423	1.26406407484025
ENSRNOG00000004118	-0.934550321715365	-1.1115122728408	-1.06567212873229	-0.496599828331539	-0.357901762653133	0.480768826751214	1.19579547824442	0.922991948216119	1.36668006106137
ENSRNOG00000004120	-0.58345520312847	-0.55957880324595	-0.580460350635231	2.47794146289524	0.44571829396344	0.0876274810274898	-0.19110721213482	-0.660366066690386	-0.436319602051307
ENSRNOG00000004124	-0.47636148619431	-1.05682786188432	-0.763850463822898	2.26325803156181	0.466628378544866	0.110342175473101	0.459244208591988	-0.441502456537647	-0.560930525732599
ENSRNOG00000004131	0.296398747073822	1.8004180430998	1.41993628571084	-0.346511338455491	0.00399668095141042	-0.882044504895255	-0.712012006846088	-0.811144226876949	-0.7690376797621
ENSRNOG00000004132	0.771607521934825	1.74444441892856	1.2685447354748	-0.639133253169229	-0.11557736896012	-0.8693456971325	-0.613574142744127	-0.802576989939953	-0.744389224392251
ENSRNOG00000004133	-0.428616014692013	-0.378851837462863	-0.373290971716666	2.47428512907589	0.617801234900693	-0.192661456855359	-0.569842641639714	-0.637306309759938	-0.511517131850029
ENSRNOG00000004143	1.27209495847631	1.42649729683114	1.03892004495157	-0.531843194618602	0.0848463928650457	-1.04261691456254	-0.653266764126992	-0.487286791213872	-1.10734502860207
ENSRNOG00000004148	-1.0199829953886	-1.13311961534107	-1.03299947687369	-0.145730914925364	-0.379865560375706	1.63945862980743	0.396731602377323	0.526172139746137	1.14933619097354
ENSRNOG00000004149	-1.02933412341968	-1.42506481500968	-1.15294518313639	1.26816120246738	0.41440143063558	1.26228995656258	0.0955235622169173	0.147119520609216	0.41984844907408
ENSRNOG00000004155	-0.875990506973353	-0.769081309166306	-0.929468762319787	2.12467123756449	0.696664512055347	0.673240654820994	-0.210601072927545	-0.473919842361094	-0.235514910692746
ENSRNOG00000004179	-0.618255770912415	-1.00634121263675	-1.15775750563211	1.07481123241326	1.13310128762385	1.56533446470361	-0.312824925743572	-0.184959492560278	-0.493108077255592
ENSRNOG00000004193	-0.882526009001501	-1.47401888568529	-1.40519790652729	0.983558511873541	-0.066460488347226	0.929446498603552	0.639573632138356	0.725835968418904	0.549788678526947
ENSRNOG00000004195	0.331462628137056	2.22414670644953	0.880018437059561	-0.733363905309104	-0.810332793034854	-0.269250405894202	-0.415052810231376	-0.619021075360627	-0.588606781815983
ENSRNOG00000004198	-0.650705712010456	-1.93990463214192	-1.09383621190955	0.712278621567372	0.135073052594286	0.791615552835136	0.559345507348697	0.58900617010767	0.897127651608762
ENSRNOG00000004200	-1.18626804817672	-1.44429834601363	-1.07255775835146	0.37746283199527	-0.201204553135982	0.95097117039234	0.916269535268043	0.991607085606292	0.668018082415848
ENSRNOG00000004201	-0.930052758131731	-1.24336185249543	-1.24513409132174	-0.0658252881230364	-0.406175497534566	0.913771422971964	1.02604571857402	0.776674969025853	1.17405737703467
ENSRNOG00000004207	-1.12144376131804	-1.31845881738809	-1.2507448086639	0.813985475892304	-0.162709569651734	1.20960018570593	0.569816104879166	0.339242012737468	0.92071317780689
ENSRNOG00000004210	0.61792431187046	0.989636212971998	1.59709132279969	0.860186617611096	-0.664731148169322	-0.871796450502805	-0.886875936445332	-0.899989806581433	-0.741445123554349
ENSRNOG00000004217	0.720153679544559	1.7488166892105	1.31304235170882	-0.63435553074041	-0.127738762943856	-0.757040585351454	-0.755855967625381	-0.764196472280262	-0.742825401522515
ENSRNOG00000004226	0.444991251807474	1.23720419952926	1.78030676745585	-0.394144526622131	0.229872852333612	-1.08709823273297	-0.931873849690431	-0.527374194680671	-0.751884267399992
ENSRNOG00000004229	-0.819310042703206	-1.06212392842306	-0.927529352398793	1.19936833622769	0.732214697127781	1.75150826827571	-0.442127625879402	-0.148471875253352	-0.283528476973374
ENSRNOG00000004234	0.800263963389288	1.40762810282371	1.59804626924887	-0.47811429105433	-0.136337312272445	-0.899308031487148	-0.82018698779634	-0.657299399855365	-0.814692312996238
ENSRNOG00000004242	0.636707848602013	2.09858658918592	0.924053118193047	-0.498070809458502	-0.40662883348103	-0.791548725936497	-0.583512263085488	-0.737625205428425	-0.641961718591038
ENSRNOG00000004245	-0.836450873265893	-1.35299944225057	-0.975941854948549	-0.347900044755386	-0.440887425385702	0.725111286488815	1.22150614846957	1.29433843393334	0.713223771714382
ENSRNOG00000004249	0.461916136251969	1.35715615173224	1.77634286993742	-0.702969175114745	0.126694717960969	-0.762642457335316	-0.755404599709138	-0.761699578955663	-0.739394064767736
ENSRNOG00000004255	0.708276764890349	1.41164424128511	1.36696581508486	-0.749765485826608	0.566400752619456	-0.920289801982263	-0.698367113874304	-0.845230338190441	-0.839634834006155
ENSRNOG00000004265	0.226702454032687	1.30169725438494	1.88433996079645	-0.171750656679389	-0.00906073344494653	-1.01332099468518	-0.776147734479941	-0.767615450849608	-0.674844099075014
ENSRNOG00000004269	-1.15022637670679	-1.18643037681844	-1.08982180146841	0.471626354412214	-0.444939387855443	1.38540982388472	0.519487530048371	0.326337780425399	1.16855645407838
ENSRNOG00000004273	0.427892830176728	1.96677214097256	1.25625062782252	-0.622866766602161	-0.260656267420648	-0.689411217282138	-0.696042380725957	-0.692428307317859	-0.689510659623048
ENSRNOG00000004275	-0.938945320595914	-0.922248111937816	-1.00423930619812	2.13946153104797	-0.046715525176434	0.79307002089848	-0.174820626946236	0.142094636652852	0.0123427022552224
ENSRNOG00000004279	1.04437989499114	0.225199729529693	1.32193465419762	0.22929066009632	1.06070237984763	-0.900554186291459	-0.852806336427033	-0.808534889203388	-1.31961190674052
ENSRNOG00000004280	0.991674441048297	1.27499455407614	1.49400699377166	-0.577598086829321	0.138167571366746	-0.927597686311255	-0.803071899363309	-0.661354762095127	-0.929221125663826
ENSRNOG00000004281	-1.03300559468383	-0.861066384287009	-0.986780078980178	-0.018239504622858	-0.786688568673451	1.54922193173252	0.49611080740739	0.2694200717025	1.37102732040491
ENSRNOG00000004283	-1.14962849459093	-1.00466121248779	-0.783429497326658	-0.258538943820121	-0.502569836916254	0.336103160651866	1.30425821154006	0.395540812621771	1.66292580032805
ENSRNOG00000004284	0.515721141312335	1.68161067777565	1.33995405942828	-0.506402179510469	0.218446065845301	-0.461854866911039	-0.969560277129779	-0.888774806043894	-0.929139814766384
ENSRNOG00000004290	-0.595655456928613	-0.781198232752869	-0.729636204490173	2.3881343407016	0.499564013001249	0.322582222096795	-0.409129987907851	-0.483495132744108	-0.211165560976031
ENSRNOG00000004296	-0.287358451499374	1.62396381754558	1.80412597239779	-0.172298007033325	-0.193537057667451	-0.635113902919055	-0.850980731823833	-0.651824144048011	-0.636977494952323
ENSRNOG00000004316	0.845624179197119	1.85655220111016	1.05123101157179	-0.635158715311578	-0.149187421666403	-0.686148802480645	-0.618795460588371	-0.646299418671103	-1.01781757316096
ENSRNOG00000004319	0.948281752717564	1.83295694580609	0.954303693579639	-0.753709010653501	-0.264119813067425	-0.289956777739826	-0.627227130172366	-0.683405279590706	-1.11712438087947
ENSRNOG00000004320	0.40068744384902	2.00233979496605	0.713967193394715	0.0134583098973153	0.169079266578606	-1.37401961349935	-0.974844649136607	-0.50207588286183	-0.448591863187922
ENSRNOG00000004327	-0.341241106105013	-0.932142663012253	-1.23007998161931	2.04764585068418	0.740567655640757	0.240950467485524	0.456908550460008	-0.418190545625655	-0.564418227908231
ENSRNOG00000004330	1.56166733719383	-0.353891603998977	1.72951523358266	-1.02576974582722	-0.725415011464648	-0.829206626259039	0.0564781994474118	0.00554729243572075	-0.418925075109743
ENSRNOG00000004333	-0.912113681780154	-1.42892073068215	-1.26706692866865	1.485033748915	-0.0351923250151535	0.21379925991401	0.695178992600616	0.674014640508722	0.575267024207758
ENSRNOG00000004353	-1.18905043621598	-1.24268481759195	-1.26586797199074	0.750445143333116	-0.250970072761241	0.868207898434707	0.930843255626781	0.372158337675753	1.02691866348956
ENSRNOG00000004361	0.484754439164385	1.56393849390365	1.38972091292836	-0.449345215808401	0.456799198105689	-0.929622549770304	-0.816390359283211	-0.820228993313158	-0.879625925927007
ENSRNOG00000004367	0.800764535106392	1.61111585641504	1.30050368417938	-0.616264265987034	0.167291091098528	-0.784293620558307	-0.833371301414135	-0.831237992806986	-0.814507986032876
ENSRNOG00000004372	-0.48656254110367	-0.741870090297319	-0.827187435864106	2.49147222313933	0.312193657316236	-0.0537477723854176	-0.0567189955400279	-0.233970587982703	-0.403608457282319
ENSRNOG00000004373	0.599964996469987	1.52710679373444	1.54299207488649	-0.659981537514279	0.111596596422797	-0.713250819687833	-0.837911125811951	-0.65287780001829	-0.917639178481366
ENSRNOG00000004382	-0.949930346954114	-0.971527298186447	-1.00499816634225	-0.452150401478345	-0.546278883914446	1.5397101765453	0.670194057476089	0.438898778689297	1.27608208416491
ENSRNOG00000004398	-0.769936825616156	-0.650782898789085	-0.662122758550835	2.47101867353014	0.12101138124105	-0.377311630506912	-0.103382130484344	0.35401756235643	-0.382511373180284
ENSRNOG00000004400	1.50367604305011	0.227300502349009	0.511829579730169	1.12184469130138	0.468590621875215	-0.720367251411854	-0.960193889083243	-0.768693334879187	-1.3839869629316
ENSRNOG00000004404	0.635962869916388	1.46368990960954	1.595435242475	-0.420437940841131	0.0151910290465982	-0.863713464150843	-0.697893367154927	-0.910472682503652	-0.817761596396979
ENSRNOG00000004409	0.499098917598443	1.57646339084356	1.55812112062418	-0.686746618459237	0.116936554951931	-0.707589031797081	-0.794604507683739	-0.804572214415334	-0.757107611662732
ENSRNOG00000004411	0.0113751290863167	0.0255143375228674	2.18079977280183	0.450543459656752	0.541346454487491	-0.802172289726504	-0.979346290310224	-0.464021743332874	-0.964038830185655
ENSRNOG00000004412	0.387402651561396	2.17100615012875	0.891620170554955	-0.254771546020999	-0.243626753030015	-0.669385285573811	-0.832147102063157	-0.612212006229165	-0.837886279327954
ENSRNOG00000004414	1.39196854283561	1.41675523877418	0.290954341604588	-0.21434599313541	0.430232357103812	-0.850888776566204	-0.201725003799389	-0.676309440578596	-1.5866412662386
ENSRNOG00000004417	0.661704996743807	1.48241670938474	1.22263941067777	0.476913141313368	-0.0618139301636172	-0.757402132690153	-0.979529336363855	-1.10752391385099	-0.937404945051073
ENSRNOG00000004423	-1.02696369065043	-0.761097591395597	-0.545363745993954	-0.69114015802301	-0.730636141388762	-0.106861353687784	1.5064761232201	1.14724123150147	1.20834532641797
ENSRNOG00000004425	-1.0964848432578	-0.990427474833829	-1.41288233337819	0.854647717729877	-0.261505605128686	1.50914288308908	0.698794118756066	0.426178507469038	0.272537029554438
ENSRNOG00000004440	0.792929308880547	2.1321700198623	0.711142946864408	-0.606391495698224	-0.35271618734672	-0.513428186574885	-0.766364842549406	-0.692962250776661	-0.704379312661359
ENSRNOG00000004442	0.548833361852537	1.66022116340371	1.40222671502219	-0.39647298708714	0.113318881456298	-0.995999282707756	-0.80297904161026	-0.775481199192757	-0.753667611136828
ENSRNOG00000004443	-0.475180581136501	-0.431811651014041	-0.681892246694807	2.23391922812059	-0.0360319070548019	1.08247628640389	-0.558488112789723	-0.619284983330388	-0.513706032504215
ENSRNOG00000004444	0.904424942036628	1.44297454205342	1.48171463556642	-0.722774960859681	-0.0202147816594151	-0.758168692858449	-0.783325929024136	-0.782052284658115	-0.762577470596666
ENSRNOG00000004459	-0.817837704463771	-1.56723126679073	-1.25928915800545	0.935595169679882	0.136956867584849	1.30306782109267	0.110453948648594	0.495398951715748	0.662885370538202
ENSRNOG00000004461	-0.908041084306363	-1.27562155046174	-0.961757575361811	1.92189818061503	0.216978092447855	0.838217611321032	-0.261845225845431	0.312054425533004	0.118117126058426
ENSRNOG00000004466	0.579999589265051	1.10908448246005	1.66697969244	-0.564862856439412	0.587907844574244	-0.529092923741007	-0.987966300606941	-0.917347107859977	-0.944702420092004
ENSRNOG00000004473	-0.438967462229165	-1.5539207655415	-1.55855821217488	0.0875883720857722	0.0872540458780884	0.63796433071998	0.908717102423541	0.771476923736458	1.05844566510171
ENSRNOG00000004476	-1.24463770332635	-1.48482150488853	-0.943342438280713	0.351365796668833	-0.132605284594537	0.823284646527079	0.713062390630393	1.26724138885846	0.650452708405368
ENSRNOG00000004479	0.648092578994489	1.55364048313617	1.51579913982039	-0.730394062240823	0.0654557534516226	-0.757136367854124	-0.788305263174494	-0.740621479136407	-0.766530782996826
ENSRNOG00000004483	-1.0628912433444	-1.32999768079163	-1.35793486614372	0.860201441725275	-0.00334162947646553	1.19619274071022	0.606429913825765	0.297400314249347	0.793941009245614
ENSRNOG00000004487	0.26772563860294	2.24126430078126	0.917178295689555	-0.678526644968828	-0.284102000990107	-0.571076527367274	-0.591427603051813	-0.635232224096095	-0.66580323459964
ENSRNOG00000004489	0.674895839765098	1.73269420920188	1.25468376227924	-0.413763259468835	0.00893138687906924	-0.942586670772716	-0.577411247929379	-0.687688874074279	-1.04975514588007
ENSRNOG00000004493	-0.963461788009965	-1.35131205326167	-1.08699400446562	0.13515453710718	-0.491772531635344	1.10729784362858	0.51021269381824	0.956562408947645	1.18431289387095
ENSRNOG00000004494	0.817507657476448	1.59351103753762	1.21428181799229	-0.414626237192778	0.24221776739635	-0.834484809424861	-0.844051212046995	-0.658724389057702	-1.11563163268037
ENSRNOG00000004496	-1.22049373017192	-0.962061672600772	-0.943652156081844	0.398837010148663	-0.92744218175971	0.670820166895425	0.945054223585301	0.663540047192624	1.37539829279223
ENSRNOG00000004498	0.236106004479466	2.07986871402516	1.22025850508699	-0.616062725715335	-0.398724400429287	-0.617564355581364	-0.606179915490129	-0.648850913187754	-0.648850913187754
ENSRNOG00000004499	-0.922136447262006	-0.809983761937151	-1.60536682675578	0.725239987765477	-0.504026613603276	1.19218520796958	0.698758133606371	0.12476841575413	1.10056190446265
ENSRNOG00000004500	1.72712364488353	0.937095484153469	1.09956179188094	-0.603979619057741	0.0349676298645378	-0.749906180900792	-0.855153895907468	-0.737360376528469	-0.852348478388011
ENSRNOG00000004517	0.526840446150699	2.27907781770362	0.632073177196371	-0.61781319205288	-0.213746818732144	-0.604570890918744	-0.667136917370862	-0.670890183943954	-0.663833438032103
ENSRNOG00000004518	-1.15017417636588	-1.07355689934791	-1.12694388487175	0.341718529327461	-0.497922088578379	1.37976243023849	0.564070442375729	0.309082989799451	1.25396265742279
ENSRNOG00000004524	0.813015237799982	1.74071450710818	1.00914880253387	-0.440800181527579	0.331238484678772	-0.810515446564793	-0.866335636235791	-0.864503654833404	-0.911962112959236
ENSRNOG00000004527	-1.19993483861041	-1.0701791762161	-1.23006261715815	0.110613175870383	-0.218891395964222	1.08785222721421	0.853768687528424	0.313725220386832	1.35310871694904
ENSRNOG00000004532	-0.958481382051891	-1.48924640580797	-1.21974341424848	0.95587133951188	-0.265149122861944	1.08522210227028	0.697204716900689	0.682853452767351	0.511468713520091
ENSRNOG00000004534	-1.24682290231008	-1.458383782804	-0.536925193729219	-0.336555895307696	-0.317185071137654	1.04996276732206	0.88900757337701	0.911763531796546	1.04513897279303
ENSRNOG00000004537	-0.909597601875945	-0.841942496450507	-1.01139737286594	0.353400442078991	-0.124927381310292	2.04740373058946	-0.306519728488848	-0.194665776536855	0.988246184859936
ENSRNOG00000004540	-0.289096426370164	0.0185998655366771	0.754569826865849	1.71131406555226	1.18618750287097	-0.714301918525306	-0.947249316733282	-0.610696773012199	-1.10932682618481
ENSRNOG00000004554	0.0599205844771492	0.242323753395112	2.26519166453526	0.622651903933016	-0.11692780501268	-0.832238423718995	-0.722223802519196	-0.621911120297556	-0.896786754792113
ENSRNOG00000004560	-1.08176705396226	-1.24650010907666	-1.13314054989664	0.779484886401136	-0.23544845087979	0.873547202023653	0.703449517296214	-0.095563802089246	1.4359383601836
ENSRNOG00000004572	0.251646622830797	1.51790061164337	1.68283887401839	-0.286096253155779	-0.00894896948143271	-0.575788415282123	-1.14000709353737	-0.564889920318301	-0.876655456717551
ENSRNOG00000004575	0.759068187913403	0.656149020507375	1.65537671051347	-0.81543076391523	0.976619646479443	-0.715857438214284	-0.90280202705419	-0.753121001011607	-0.860002335218381
ENSRNOG00000004577	0.663916359268162	1.47705846907636	1.44518055103629	-0.504374116482057	0.326310426242823	-0.849106131004942	-0.906426298321489	-0.726207484729314	-0.926351775085832
ENSRNOG00000004578	0.304221343274912	0.522470489089127	2.37964301267873	-0.482539240056755	-0.0935268759468496	-0.677665468003699	-0.644544106446676	-0.655567788233838	-0.652491366354946
ENSRNOG00000004588	0.898995752468321	1.67153711735179	1.26541688060611	-0.991631605408105	-0.193927750683365	-0.656027759048064	-0.674449869793172	-0.56195305233155	-0.757959713161956
ENSRNOG00000004589	-1.15546008400057	-1.12498573328218	-0.812520863815888	2.06497262107973	-0.0399415584959341	-0.0558736129839727	0.503789948817743	0.199819901466501	0.42019938121458
ENSRNOG00000004610	-0.0391654594423258	0.241426570972477	2.55422050615285	-0.367006371840247	-0.143913821315989	-0.554541944045465	-0.559066101250732	-0.565228699921975	-0.56672467930859
ENSRNOG00000004614	-1.16896736645615	-1.03813084542155	-0.986475198347223	1.91775417358382	0.187169941311214	0.899051086509717	0.0527569345889978	0.225604847986099	-0.0887635737549184
ENSRNOG00000004616	0.814493012000766	1.56912802252727	1.30685041836151	-0.444868898027006	0.121264120257925	-0.86644608246536	-0.997451592622619	-0.55290121511803	-0.950067784914458
ENSRNOG00000004624	0.292986115423609	0.16127044990877	0.320979597172135	1.85891997928137	0.987642909634277	-0.682435250040916	-0.948936239749723	-0.936043376996	-1.05438418463352
ENSRNOG00000004641	-0.864041125978577	-0.79430422011166	-0.805634089128043	-0.583200242593981	-0.792839624194693	0.14690528191721	1.64674463318373	1.32116739236588	0.725201994540133
ENSRNOG00000004649	0.950177632004339	1.8953542614359	0.460615575792899	-0.447368356359152	0.413908863866475	-0.551119908506301	-0.603720983635644	-1.13075206124694	-0.98709502335158
ENSRNOG00000004650	-1.15706260402939	-1.13134843154124	-1.17049603252361	0.736757239820473	-0.188930744473496	1.46773111474695	0.601315385547907	-0.109249090515305	0.951283162967709
ENSRNOG00000004659	1.58188238336562	1.30941329073664	0.732512990607425	-0.0396153479529286	-0.08434468383497	-1.02290524270487	-0.758311232375059	-0.595112588536031	-1.12351956930582
ENSRNOG00000004660	1.04487635712354	1.35064408330897	1.12341083928432	0.16541553127561	0.0535008104193771	-1.24386261440638	-0.585839656633049	-0.753067993466105	-1.15507735690629
ENSRNOG00000004662	0.721392147014767	2.30097328201409	0.394881888125295	-0.507455382057169	-0.3418927442377	-0.710270546825989	-0.622288399432475	-0.620997662702519	-0.614342581898297
ENSRNOG00000004667	0.164767695523243	2.20411392826487	0.945234490192534	-0.626198007728246	0.00867911436891305	-0.683203270355959	-0.591449407907719	-0.683371248802872	-0.73857329355476
ENSRNOG00000004668	0.763792194874356	0.873621471392421	1.85373478227369	-0.357416757770409	0.10102251628259	-0.872125302233037	-0.98968388665284	-1.13175687186681	-0.241188146299959
ENSRNOG00000004672	-0.960212180269325	-1.45327735738875	-0.855294823471391	-0.044964469655545	-0.50997986985871	1.02206632667547	1.00819883523627	0.507497402153926	1.28596613657805
ENSRNOG00000004676	-0.736259636991347	-1.12325755990665	-1.24696935963491	1.94222791171779	0.475813820109272	0.601572900986582	-0.262904844149883	-0.0993858937234248	0.449162661592578
ENSRNOG00000004679	1.01433455922734	-0.826349124440569	-1.17749352490979	1.18143670082249	1.44379612344719	0.31866170852755	-0.755219539927763	-0.476013364244925	-0.723153538501521
ENSRNOG00000004680	-0.790813095500548	-1.25405994655959	-1.29021655400396	-0.0235217791373115	-0.438741244672535	0.576634912166958	1.06827020006859	0.798718610200584	1.35372889743782
ENSRNOG00000004682	0.318560217475243	2.30721711000579	0.73202892910784	-0.591638432657431	-0.200565012599166	-0.624517816491193	-0.603601457711191	-0.655483678602189	-0.681999858527699
ENSRNOG00000004687	0.894773856585699	0.533165584959054	0.208688724632748	2.03006085700241	-0.669073406583106	-0.892616965360536	-0.606549937902388	-0.837016061862544	-0.661432651471331
ENSRNOG00000004688	-1.06778279862563	-1.44188567920827	-1.19312121626494	0.670597656710216	-0.111272392100189	1.08677585724258	0.668380383947522	0.304493556281439	1.08381463201727
ENSRNOG00000004695	-1.10400391544466	-1.01966013448491	-1.08239366346173	0.291829171034092	-0.321537720424034	1.62142003836416	0.30397487158031	0.0221763767741003	1.28819497606267
ENSRNOG00000004697	-1.06194542388027	-1.43001232895291	-1.00663641794765	0.641353074380816	-0.478938050186851	0.333325882209627	1.12427867024705	0.809529000816979	1.06904559331321
ENSRNOG00000004700	0.716671604081268	1.49267049569394	1.38794591721486	-0.667999355479716	0.378378366857561	-0.769367732920821	-0.865658101619651	-0.801864337364983	-0.870776856462457
ENSRNOG00000004713	0.294228547318154	-0.462321778742448	-0.611945034632494	2.02840206463996	1.25271612786945	-0.428721656606282	-0.646878340590966	-0.604924344589868	-0.820555584665512
ENSRNOG00000004717	-0.38240172722534	-1.01265075410065	-1.01265075410065	0.758141490113241	1.19283286672352	0.194273311903057	-1.01265075410065	-0.344553075797749	1.61965939658522
ENSRNOG00000004726	0.947739007876157	1.63605085334838	1.21444472716988	-0.603966996316289	0.0151869940819703	-0.874610215484602	-0.782298603081912	-0.736824868774883	-0.815720898818705
ENSRNOG00000004730	-0.915004830360436	-0.912667556266723	-0.926444483757774	-0.484702552529476	-0.111616377833075	2.02694058410691	0.0145474894931811	0.29479477515706	1.01415295199033
ENSRNOG00000004731	-0.969812758904532	-0.889642140682837	-0.887820389892541	-0.654445068861356	-0.731331844299248	0.986507524191958	0.753579244270327	0.959406930085333	1.4335585040929
ENSRNOG00000004737	0.344019324344258	1.03126835890984	1.97665555530199	-0.537520890861988	0.337505163401498	-0.871400479428569	-0.694546781801139	-0.726922188283768	-0.859058061582127
ENSRNOG00000004752	-0.968933480700103	-1.23698933437548	-1.28284775378622	1.50467530377909	0.127980722398755	1.1307119418334	0.0530886722328938	0.115284613972546	0.557029314645117
ENSRNOG00000004753	-1.10542668331353	-1.2938433753906	-1.20983134272298	0.41878776889309	-0.422904783859593	0.869155647437163	0.992202594378794	0.799532852534852	0.9523273220428
ENSRNOG00000004756	-0.165723387624623	-1.26174783330843	-0.859803199253638	-0.695375466295112	-0.656266423012467	-0.0923942569955893	1.16508234711438	1.09829425936407	1.46793396001141
ENSRNOG00000004757	-1.06350889388155	-0.798170573855658	-1.02281641919731	0.232632022567113	-0.361078094028967	2.00812070545161	0.0678619708897157	-0.0439282675296232	0.980887549584672
ENSRNOG00000004772	0.386238310514962	1.97886371326318	1.2363606326515	-0.761010425588891	-0.19509280144044	-0.489625008874916	-0.726831102342659	-0.725273900455589	-0.703629417727149
ENSRNOG00000004781	-0.938243368942136	-1.319755301266	-1.36393834772319	0.843557573542199	-0.247377710203127	1.14561446304069	0.683254154251627	0.245391457408746	0.951497079891194
ENSRNOG00000004783	-0.964333697570924	-1.51346999294888	-1.06417910574026	0.572230422948655	-0.437005705707206	1.01681479508171	0.728758609977689	0.527440899825216	1.133743774134
ENSRNOG00000004794	-1.07568280713	-1.23711459115894	-1.25044674450376	0.93165203792148	-0.264574370955395	1.26774040260028	0.399788985587585	0.23412760463625	0.99450948300249
ENSRNOG00000004805	-0.50722143873986	-0.314323810346174	-0.208798808538975	-0.947719172153535	-1.02358674768431	-0.635232580690737	1.54948653686478	1.62308929390646	0.464306727382345
ENSRNOG00000004810	-1.06421191132507	-1.09045362717081	-0.990650810657343	-0.168251171328491	-0.568254137034861	1.12090411927782	0.723894991760052	0.523247094201233	1.51377545227747
ENSRNOG00000004828	-0.865043346928751	-0.920052850936641	-0.976679922345854	-0.401071696964436	-0.694811412704775	1.10739710002188	0.367884671631242	0.639759206019166	1.74261825220817
ENSRNOG00000004834	0.823061845297071	1.76311291024031	0.474504855647071	-0.79205248794266	0.644579025728668	-1.14438158570521	-0.414474286403485	-0.153969892636558	-1.20038038422521
ENSRNOG00000004837	1.69982538202574	1.58287187732381	0.222648229953838	-0.250882956204831	-0.130403309766741	-0.781681929840475	-0.761519918573821	-0.657958823630579	-0.922898551286939
ENSRNOG00000004839	-1.06442648442121	-1.24253987414141	-1.13828398350796	0.0715080824029843	-0.344169325773391	1.02584620982095	0.668073081887672	0.589574514384259	1.43441777934812
ENSRNOG00000004841	-0.90255455091099	-1.3238097690648	-1.28631542112677	0.474168457037971	-0.422715994266073	0.904584176959696	0.864987111084979	0.411393968167894	1.28026202211809
ENSRNOG00000004861	-0.32184787600074	1.88787342142571	1.36237450066533	0.083505315035835	-0.181924358145206	-0.232463936887024	-0.932589434532797	-1.08391903552774	-0.581008596033372
ENSRNOG00000004863	-0.992134203806325	-1.17847198210271	-0.98860357161636	-0.493883854835418	-0.411710309969432	1.23880912522237	0.780051772622447	1.01852182710146	1.02742119738397
ENSRNOG00000004873	0.922507390364286	1.82090057186596	0.788679744413977	-0.910380316741638	0.0670699634244647	-0.0420268374516014	-0.843433982649745	-1.04107201071843	-0.762244522507273
ENSRNOG00000004874	-1.0919991506734	-0.946161887755489	-1.08799825675492	0.942862836320911	0.165271074062786	1.92112310292053	-0.113876393707663	-0.102426493760181	0.313205169347432
ENSRNOG00000004888	-1.04112751418084	-0.837538436032742	-1.17225647342369	-0.187119346707616	-0.717628511493328	0.929619400150846	1.0565383747744	0.554385498450853	1.41512700846212
ENSRNOG00000004890	-0.281915231689967	-1.05280793837826	-1.27750708984657	2.15063221134494	0.600287649946163	0.136491955452799	-0.239867863830909	-0.260288807305623	0.224975114307424
ENSRNOG00000004899	-0.51056708290694	-0.792141011579437	-0.466906882784216	-0.560115526447099	-1.1499801604256	-0.252211974331955	1.75505237917533	1.27111897902701	0.705751280272905
ENSRNOG00000004900	-0.93526676365492	-1.09337943709597	-1.02656151473773	0.80917129709862	-0.76267824474126	0.524601924127362	0.742884769707009	0.0654710562326332	1.67575691306426
ENSRNOG00000004918	-0.981995776330423	-0.971593318410214	-1.08554552369513	-0.121459129205075	-0.371372761523197	1.84160878145804	0.208385053106637	0.403686138385227	1.07828653621414
ENSRNOG00000004921	0.438094487368511	2.09293373988429	1.05957482643227	-0.712844818026604	-0.247417805261317	-0.648243809274585	-0.674798327085867	-0.600960298396203	-0.706337995640494
ENSRNOG00000004928	-0.983927234969243	-0.945836704712047	-1.1518098061555	0.556286441294651	0.417196124692511	2.06467453184117	-0.184443832813624	0.160008620730765	0.0678518600913229
ENSRNOG00000004937	-1.02212905300178	-1.16197716997203	-1.28324032672395	1.23048718292969	0.00497955867725724	1.28558717525459	0.0322806592752808	0.025296219728972	0.888715753831971
ENSRNOG00000004966	0.649537191723439	0.582603312136669	-0.602036734477807	-0.445570238424188	-0.711990123955183	-0.911103924972543	0.0298732822727029	2.17871826062311	-0.770031024926201
ENSRNOG00000004968	0.30161024708393	2.17507990001198	0.927763138254254	-0.741318034169385	-0.222576502383123	-0.268059665210927	-0.517873899131862	-0.759195378964568	-0.895429805490301
ENSRNOG00000004972	1.92038191878164	0.297555079625134	1.13822732470353	-0.590346341797496	-0.112782120910973	-1.10377572361065	-0.303652586022054	-0.132645953078032	-1.1129615976911
ENSRNOG00000004998	-1.05665539710065	-1.14074698840273	-1.18311380065563	0.286980645528433	-0.461827376127905	1.15459900574032	0.430805760073698	0.522531795519281	1.44742635542518
ENSRNOG00000005003	-0.944214466657312	-1.34040306640692	-1.38796227186637	0.873524488414821	-0.072263208185689	0.953063592965417	0.455562444786718	0.266873219363137	1.1958192675862
ENSRNOG00000005007	-0.866874596501193	-1.0469286404502	-1.10024410633429	1.15254049125286	-0.02285980706575	1.83231154453673	-0.184856198455619	-0.19255777728336	0.429469090300818
ENSRNOG00000005008	0.416303484808831	0.539597475384646	2.22936436130719	-0.30444195301493	0.229012799100502	-0.799324358627528	-0.805630215132359	-0.756622493480461	-0.748259100345886
ENSRNOG00000005018	-1.1687606504475	-1.17087498626566	-1.15638856598072	0.406690448078588	-0.534818077423815	0.969271795603235	0.774162264730354	0.651374801355481	1.22934297035004
ENSRNOG00000005034	-1.3750743980243	-1.14533285650324	-1.18758960304249	0.421158721683213	-0.20543761718275	0.838308748342558	1.1317907988646	0.873365723731126	0.648810482131288
ENSRNOG00000005037	0.803704296004845	2.10030384482779	0.762447100166231	-0.590314924426287	-0.318850442847635	-0.764999634625487	-0.700080384544662	-0.622865643479101	-0.669344211075696
ENSRNOG00000005038	0.268060511013867	2.36482875084369	0.652240300765598	-0.580581253702679	-0.278380836901587	-0.563102639310484	-0.741064500497024	-0.556693187250548	-0.565307144960831
ENSRNOG00000005048	-0.444050420299668	-0.475631392984404	-0.56338267514047	2.55889592694549	0.298231228550088	-0.057981707494445	-0.484081019920701	-0.554736178016539	-0.277263761639355
ENSRNOG00000005049	-0.946281731703253	-0.784725076601141	-0.593614856351776	-0.755849293599031	-0.964612823554565	0.443471093971564	1.14197287107385	0.996463825160478	1.46317599160387
ENSRNOG00000005058	-0.893370148133479	-1.12062856623797	-1.0751171542657	-0.300782740084013	-0.56417594172567	0.854715877524499	0.779013572818532	0.740626557407034	1.57971854269676
ENSRNOG00000005063	-1.13181948475687	-1.28276022203172	-1.15441725625941	0.426192880163939	-0.487954400329638	0.804126565340625	0.869414236951801	0.938355744378388	1.01886193654289
ENSRNOG00000005067	0.734560385166739	1.25107643499623	1.5608427941915	-0.337654462338631	0.368442755960133	-0.816430320936809	-0.898301376481236	-0.906635139036887	-0.955901071521046
ENSRNOG00000005082	-0.554819545061179	-0.928041281333663	-0.977326966072552	-0.606973141136831	-0.853032847618392	1.17687526458368	0.160523030078283	1.16208044649606	1.4207150400646
ENSRNOG00000005093	-0.738942222124241	-1.34286170862019	-1.46283714058377	1.42749812813016	0.452094856886035	0.452335320608678	0.94338388403486	-0.127827692759592	0.39715657442806
ENSRNOG00000005099	0.956653552494878	1.3988583927814	1.23917547513335	-0.372116476630028	0.36678457800624	-0.801584616523173	-0.740968551810048	-1.15220236298161	-0.894599990471012
ENSRNOG00000005100	-0.933204035542829	-1.13602587947678	-0.880692734856783	0.906301214439853	-0.496225624681593	1.31783086348765	-0.0452622028845345	1.48616774807159	-0.218889348556569
ENSRNOG00000005108	-0.879282839697596	-0.816688365635465	-0.861293857582781	0.379136639551979	-0.20219267892306	2.08963847142708	-0.34478369962832	-0.370036691571693	1.00550302205985
ENSRNOG00000005109	-1.01520031213637	-0.869081130931479	-0.69776201681614	0.141660634730829	-0.872302160921271	0.106428227681658	0.768074108167308	2.04751861986792	0.390664030357549
ENSRNOG00000005111	-0.432217410995151	-1.16759814028894	-1.58038416866076	0.731364229398682	0.36045291155615	1.70341370727011	0.247788604958952	-0.328299001468369	0.465479268229329
ENSRNOG00000005115	0.112268969620233	2.1641774670759	1.11178274270982	-0.634218391547144	-0.210647534616335	-0.588932307171238	-0.628504916006911	-0.672066310628936	-0.653859719435386
ENSRNOG00000005126	0.879793073855337	1.73940834130336	1.21551649639183	-0.526036360202731	-0.276079569829134	-0.963355475687617	-0.612776751912562	-0.674350542473611	-0.78211921144487
ENSRNOG00000005129	-1.05877707460277	-1.36759011050402	-1.35781330164163	0.495448125469702	0.0364449675718189	1.25350701141412	0.764128533446569	0.596355517675975	0.638296331170233
ENSRNOG00000005133	-0.684820609533318	-1.3389409135048	-1.6519104254685	0.265836467706329	0.342897357467582	0.69462094694009	0.771622225730484	0.31962354098715	1.28107140967498
ENSRNOG00000005138	-1.07501558713672	-0.879788216461349	-0.695122362450159	-0.360450829737092	-0.895555487095228	0.441285603102007	1.15953894214808	0.673414214797904	1.63169372283256
ENSRNOG00000005147	-0.857383656978178	-0.899102564958517	-1.28378064093545	-0.11434749768879	0.419913526368896	-0.308356074285736	1.84907333104981	0.154239970646866	1.0397436067811
ENSRNOG00000005148	-0.84003007124303	-0.916395306998022	-0.896518915503913	0.243732536431833	-0.942351671566609	1.15169222822492	0.569090745624159	-0.112890177610054	1.74367063264071
ENSRNOG00000005154	-0.528789791656372	-0.618653052796097	-0.61104488485231	2.58711549555714	-0.383065315948499	-0.244580937697179	-0.0849393011323362	0.10103998973199	-0.217082201206338
ENSRNOG00000005159	-0.814321759140992	-1.37698221022341	-1.14597629714478	0.0867676110545103	-0.360855335271215	0.526826381914143	0.851041084403043	0.619903233387292	1.61359729102141
ENSRNOG00000005166	-0.547384960347185	-0.811339186399982	-0.811339186399982	-0.175661074972749	0.574176770109229	-0.811339186399982	1.94626157576057	1.1472999968272	-0.510674748177127
ENSRNOG00000005174	-0.883477229739641	-1.18240044333748	-1.65034853563372	1.32466885080173	0.606154933078412	0.42807388631375	0.328609045223949	0.792938698823072	0.235780794469929
ENSRNOG00000005176	-0.96770715294481	-1.41836994723931	-1.35680525760847	1.01790294101802	-0.0982808491865012	1.03434917929682	0.608844207876963	0.471258198284297	0.708808680502988
ENSRNOG00000005177	-0.336997210491044	0.920823624507246	2.05793465118561	-0.470445728781809	0.424907287084379	-0.26090880693936	-0.950327334264791	-1.17791423982404	-0.207072242476195
ENSRNOG00000005178	0.224305995106937	0.251071473562398	0.478669520401324	-0.689057447831108	2.33033606779144	-0.724839432899365	-0.737445186117587	-0.709961287949561	-0.423079702064483
ENSRNOG00000005180	-1.06121788809221	-1.09475938402897	-1.14395346476125	1.51736740070615	0.046862474862712	1.30905547001884	0.0896770207672978	-0.208110425857096	0.545078796384521
ENSRNOG00000005185	-0.818700740380301	-0.782634085492545	-0.746764987575948	-0.852967830934811	-0.901709686910769	0.746951995608848	0.685186226611164	1.44789505106708	1.22274405800728
ENSRNOG00000005195	0.653554359238758	0.41056721506446	1.70866817857869	-0.541980668060573	1.15225371240241	-0.835784508553306	-0.849343924671085	-0.8180539541516	-0.879880409847752
ENSRNOG00000005206	-0.743715093111147	-1.1479278601464	-1.2156974945451	-0.161333304460882	-0.577238016043672	1.01845331677457	0.873793881407685	0.43700296216242	1.51666160796253
ENSRNOG00000005214	0.887970025869883	0.945640145266965	1.75138911167618	-0.716664715732396	0.359690185753026	-0.770807601663729	-0.821292208696882	-0.826157721808704	-0.809767220664343
ENSRNOG00000005223	-1.11919594059386	-1.2716172761239	-1.37316290790956	0.881143084684174	0.196915536838369	1.34381925107532	0.465218047490445	0.545414996053255	0.33146520848575
ENSRNOG00000005233	-0.892833781615675	-0.653518676834876	-1.45323241018958	0.0913081193495647	-0.0237237212105483	0.219183707686498	2.06236079452396	0.591739451022496	0.058716517268157
ENSRNOG00000005246	0.0543495015127695	2.20456986213442	0.594715466827434	0.452973511299915	-0.551922247341592	-0.372265505746753	-1.12522629848099	-0.43055216549469	-0.826642124710514
ENSRNOG00000005249	0.92183638502546	1.67197602773831	1.18740061282876	-0.542303503969633	0.00492939137922465	-0.862086850294363	-0.767274338036441	-0.719195042964994	-0.895282681706322
ENSRNOG00000005264	0.939358538333053	1.43244920734043	1.25763948307766	-0.333735652773568	0.305659163100639	-0.97718741134233	-0.788920227015998	-0.823172459685004	-1.01209064103488
ENSRNOG00000005269	-0.883581861656519	-0.573327263507649	-0.652892730781227	2.29367122444577	-0.507818224679574	-0.727849065690974	0.427993799156741	0.449732107600635	0.174072015112795
ENSRNOG00000005275	0.649699922544782	1.71824008612903	1.39364242862853	-0.768590735669689	-0.115537804995366	-0.779779794757497	-0.712615263218271	-0.738081915912397	-0.646976922749129
ENSRNOG00000005278	-1.12454464752676	-0.985069305908243	-0.859984221944355	-0.0145624196798782	-0.634191889479895	0.0782426937312264	1.62395963280799	1.22628301831235	0.689867139687561
ENSRNOG00000005284	-1.09476654912398	-0.949335326246121	-0.90423755008562	-0.428253404465475	-0.744992112764025	0.917455401676425	0.982862840986986	0.924310762561769	1.29695593746004
ENSRNOG00000005286	-0.580425523984991	-0.689974013889723	-0.784507707005558	2.31596160819501	-0.525328914740424	0.452529960045986	-0.424764754183961	-0.391041063117906	0.627550408681568
ENSRNOG00000005287	0.909780058906365	1.76443629328257	0.57438091382292	-0.893702218999328	0.535126323071921	-1.34704467452697	-0.377239164506536	-0.52051172401728	-0.645225807033658
ENSRNOG00000005289	0.5793582665172	1.25630716020432	1.66290802251593	-0.307606138415349	0.3309224133604	-0.889053976988649	-0.81120604033852	-0.843723726947668	-0.977905979907657
ENSRNOG00000005291	-0.624059220320353	-1.47405030663467	-1.57813833456976	1.09045044279744	0.0299377964817101	0.645867689883085	0.678484901403518	0.369344178976951	0.862162851982078
ENSRNOG00000005299	-0.802124810049561	-1.18986261415885	-1.07824935604916	-0.275657014337366	-0.53581421886671	0.277455881364872	1.27132956701226	1.18367939237848	1.14924317270604
ENSRNOG00000005302	0.326724031044809	1.92244165280024	1.3515667646763	-0.450317467730833	-0.270233068445117	-0.81591837090171	-0.637538616348224	-0.66348879484769	-0.763236130247781
ENSRNOG00000005307	-0.825515939023109	-1.09908699743265	-1.26882384713558	-0.117592107009194	-0.665433072168416	0.740812237739501	1.02427278657109	1.08356116013961	1.12780577831876
ENSRNOG00000005309	-0.883594380330019	-1.11426338884068	-0.981164205943675	-0.272433110102633	-0.65053622462147	0.669712958793626	1.13592932218726	0.509014428873744	1.58733459998385
ENSRNOG00000005326	-1.20635685260524	-1.16340756244989	-1.12501329613796	0.611906497854258	-0.518539174848949	1.1803432041957	1.07422540134184	0.376665581923943	0.770176200726288
ENSRNOG00000005332	-0.18872795245949	-1.29876611964964	-0.945015321765382	1.8478098742379	1.2428867744056	0.279740303875527	-0.463261759213616	-0.33694614426439	-0.137719655166507
ENSRNOG00000005334	-0.82148221524189	-0.925288072420233	-0.64049031887509	2.17189126201638	-0.0253054178435431	0.986104817926067	-0.435219581009021	-0.411127718143045	0.10091724359037
ENSRNOG00000005335	-0.956069847583421	-1.19146571757583	-1.27293447965778	0.738021408808927	0.251761766015362	1.70700894754139	0.0869986358720923	-0.0777598060818052	0.714439092661065
ENSRNOG00000005338	-0.472402981426775	-1.18108573689505	-1.39907598073707	0.553658521968171	0.526327642427747	1.92825148177533	0.295134361307591	-0.171172301030797	-0.0796350073891556
ENSRNOG00000005345	-1.02289546654917	-1.18426729963426	-1.1038021044876	0.313895414519442	-0.364086746051429	-0.0618366164692634	1.47315063721345	1.09065444459812	0.859187736860715
ENSRNOG00000005352	0.539745275986544	1.42004444486826	1.72161370635883	-0.663711172298818	0.00572734968279419	-0.716567387622429	-0.762238798284563	-0.760957221606511	-0.783656197084108
ENSRNOG00000005355	0.766753915890956	1.14982710482562	1.77991967546934	-0.516876454000976	0.0711734935062828	-0.882320315571588	-0.77382700847555	-0.81845255158432	-0.776197860059767
ENSRNOG00000005359	-1.06863593442497	-1.23687470235148	-1.08955656705129	0.207781638766383	-0.165772894532449	1.08962971534097	0.367898373023755	0.258123607687858	1.63740676354122
ENSRNOG00000005365	-0.803649191064467	-1.26412488190368	-0.538153304672602	2.00686411025579	0.793867153111042	0.283962717130149	-0.398155001610136	-0.572465232723597	0.491853631477498
ENSRNOG00000005369	-0.991605490185204	-1.15625474822582	-0.971893407144291	0.141835597360697	-0.659484082559251	0.142552695022939	1.51855947179196	0.966065904189125	1.01022405974984
ENSRNOG00000005371	-1.19110927957678	-1.21563264772053	-0.93543011560935	-0.112295817392372	-0.332161027377456	1.41550303986415	0.768236674678855	0.46450107858629	1.13838809454719
ENSRNOG00000005375	-1.03463361584719	-1.11162246593805	-0.96494627572144	-0.0366149208721536	-0.78566427269294	1.37991311282921	0.823747941008411	0.684302785127565	1.04551771210659
ENSRNOG00000005376	0.213218113784364	2.26990253936568	0.905721917512797	-0.682979152628786	-0.368629261167393	-0.496943314328608	-0.566245958101159	-0.647460934838403	-0.626583949598491
ENSRNOG00000005378	0.676216699555629	1.51240609646886	1.44497054630747	-0.677133927685667	0.282867564005972	-0.750979754292126	-0.837090692201118	-0.846592453337788	-0.80466407882123
ENSRNOG00000005388	0.656112370397912	1.33577145619874	1.6719692111781	-0.291588250097611	0.0143310576911818	-1.0077568269399	-0.751156325993896	-0.809603284844329	-0.818079407590191
ENSRNOG00000005392	-0.016335565915733	-0.478763545456941	-0.0761753955713783	1.33261014726465	1.61683992249989	0.562284605019869	-1.17068823813908	-1.13184093728113	-0.637930992420141
ENSRNOG00000005404	-0.906066555320185	-0.923249506472263	-0.854154163739277	-0.773425830870245	-0.650890208757549	1.1913597205797	0.874005984548139	0.629889750196451	1.41253080983523
ENSRNOG00000005406	0.880708701983538	1.37792748508737	1.2870924796621	-0.35003989698274	0.119379108571987	-0.675873011191323	-0.55504277189752	-0.496383876186712	-1.5877682190467
ENSRNOG00000005410	0.7647946553982	2.02612501085936	0.468810010157956	0.108903408214102	0.0661492925520743	-1.09980518568775	-0.862240457836981	-0.601495701572456	-0.871241032084504
ENSRNOG00000005413	0.67930859647944	0.60706483558214	1.27713774443531	1.32382416613265	-0.0267352883384636	-1.13892519357023	-0.8488366041587	-1.02088910720283	-0.851949149359319
ENSRNOG00000005433	1.32477349051752	1.43898280844296	0.682801718428498	-0.510764118183904	-0.225508493392239	-1.29413448833668	-0.915336137315655	0.365352053180885	-0.866166833341386
ENSRNOG00000005438	-0.906040549505751	-1.04067030315924	-1.10212239393953	-0.253577206849438	-0.71494640263088	0.698359456718452	1.17311591201467	0.808685412232141	1.33719607511957
ENSRNOG00000005450	-0.856255185279737	-0.603350398074407	-0.890045320292572	-0.622296959707289	-0.71549007656622	0.136950839884065	1.90350115357038	1.14989885461988	0.497087091845901
ENSRNOG00000005457	-1.05008937464243	-0.826092659087522	-0.856258946951381	-0.678378935680135	-0.708934501053428	0.582750485842187	1.25648158096363	1.13070752133941	1.14981482926966
ENSRNOG00000005464	-1.01520681868124	-1.40506122720955	-0.934213425541091	0.299630694370636	-0.632117857186204	0.582052645617081	1.22246318935114	1.05962403032976	0.82282876894946
ENSRNOG00000005479	-0.864009489464141	-1.46231021226882	-1.14483799570384	-0.128964006547312	-0.178455116303346	0.737877313504092	1.04377640233323	0.745260629153725	1.25166247529641
ENSRNOG00000005480	1.00385905457763	1.47032713214319	0.958189174917091	-0.759978298807937	0.442666790810243	-1.29123055934316	-0.483738402462457	-0.258008996987235	-1.08208589484736
ENSRNOG00000005492	-0.453263382540364	-0.285799351115933	-0.529000474184626	2.45763931171175	0.130433172815839	0.35757563679829	-0.81189990939753	-0.760163960367237	-0.105521043720187
ENSRNOG00000005509	-0.842827602730196	-1.23182998135363	-1.1480508102388	-0.216938334262552	-0.245502385439756	0.0806151945432665	1.25259901319717	1.12314603257394	1.22878887371056
ENSRNOG00000005515	-0.98427251260179	-1.36299731912842	-1.25886421441056	1.0810279116725	0.0250311533871155	1.34788757538465	0.522372502189611	0.571277848783858	0.0585370547230316
ENSRNOG00000005530	-1.0356511619966	-1.40181241354783	-1.16287297918661	0.883162240818121	0.0644211845457689	1.34446226611016	0.148720283102751	0.177323517512986	0.982247062641258
ENSRNOG00000005535	0.74880222745316	1.55410157998317	1.35442628851342	-0.120638915969801	-0.0205437525392537	-0.629478641754562	-0.957293906000393	-0.945734308806804	-0.98364057087894
ENSRNOG00000005550	-1.11267112383108	-1.28353442454233	-1.41708833022778	0.841360346452806	-0.0132989029369986	0.866135086098372	0.708515374900082	0.430296309379465	0.980285664707468
ENSRNOG00000005555	0.175330738968048	1.25319446068691	1.76612823245348	-0.68550455730907	0.606675880602337	-0.734256482419969	-0.708203147756416	-0.856955924237608	-0.816409200987715
ENSRNOG00000005556	0.906476745629782	1.57099956067905	0.862572377300493	0.277594628440212	0.00180446711374082	-0.313194573004561	-1.3686274068149	-0.826092085368887	-1.11153371397493
ENSRNOG00000005561	-0.779392636060607	-1.15768074425138	-1.10592383314096	-0.222295363167783	-0.721134128426394	0.593137206924983	1.31643523594585	0.942693283810423	1.13416097836587
ENSRNOG00000005565	0.79937634855993	1.17504263539097	1.72692749169241	-0.720395391695615	0.145974400409797	-0.686568663047951	-0.793903622714313	-0.841283343764867	-0.805169854830364
ENSRNOG00000005568	-0.887368181739262	-1.29635529881349	-1.43733947943064	1.62360148831491	0.316151542918049	0.507806812524197	0.462990177765682	0.303197378843841	0.40731555961672
ENSRNOG00000005574	1.07478168208162	1.89958674080447	0.820608094448189	-0.299790443153426	-0.653909939061275	-0.664705620835304	-0.77699949380781	-0.598338256179584	-0.801232764296888
ENSRNOG00000005575	0.479383351437704	1.15445233178513	1.9523357370976	-0.658016725576554	0.032226991401613	-0.718251428597046	-0.740059468050507	-0.758469649053001	-0.743601140444942
ENSRNOG00000005576	0.356634658529489	1.33610359029719	1.75523241800196	-0.451042046933767	0.274667278287518	-0.800206102574424	-0.787521429507481	-0.684309807470801	-0.999558558629684
ENSRNOG00000005580	0.262222377763993	0.0142404271749178	0.177139249331928	1.43929094224504	1.6040946510258	-1.19092549163445	-0.586009618564128	-0.776422769890182	-0.943629767452913
ENSRNOG00000005592	-1.17778755309932	-0.985484087167827	-0.875168453052644	0.0427288795033053	-0.743744480282231	0.170931601711996	1.19331054076195	1.03478531736743	1.34042823425734
ENSRNOG00000005608	1.55122598866666	1.04582612369368	1.33761808613061	-0.591935889528894	-0.475351082612655	-0.624804162585846	-0.749216922535791	-0.930536008898288	-0.562826132329472
ENSRNOG00000005609	-1.18208008233088	-1.10780140942457	-0.958760335125096	1.65368046091969	-0.551666784777756	0.495733359430805	0.603048386025621	0.164176024960894	0.883670380321284
ENSRNOG00000005615	1.03420397023437	0.490781278793804	1.71921778802755	-0.616067732924076	0.670455789239859	-1.05087351732611	-0.605468555993954	-0.614512045316419	-1.02773697473501
ENSRNOG00000005616	0.360387127416019	1.23906489506832	1.95234264541121	-0.740776154915593	-0.030588520552089	-0.807884866534205	-0.537250645940364	-0.75051967219035	-0.68477480776295
ENSRNOG00000005620	0.845949907801532	1.88830636754898	1.03528395358955	-0.689229897967371	-0.148941085934783	-0.702809053335784	-0.740446233781941	-0.753826457501868	-0.734287500418316
ENSRNOG00000005621	0.395662230962925	0.94748021004945	0.800082465002195	1.77381510849288	-0.618581030644826	-0.869675176401996	-0.78948716737146	-0.982845336195334	-0.656451303893834
ENSRNOG00000005634	-1.00060615404584	-1.11074092628037	-1.18737109879925	0.836838808536571	0.0798069371007761	1.57022446081807	0.11538125384582	-0.332601722645218	1.02906844146944
ENSRNOG00000005639	-0.738789022572604	-0.833534640132973	-0.798272200392702	2.19482662445969	0.765043760107718	-0.60320362416996	0.474826799669868	-0.340193930733668	-0.120703766235369
ENSRNOG00000005652	-0.795648663703918	-1.23004282733513	-1.20716953074402	-0.164756064677226	-0.585024032708849	1.05089181576455	0.930170982330456	0.835664452046069	1.16591386902807
ENSRNOG00000005659	0.291708016569591	2.04035825528916	1.11241787894349	-0.782734381652576	-0.00583506478675402	-0.867328087031806	-0.487285544249565	-0.470003820605051	-0.831297252476493
ENSRNOG00000005662	-0.96421035316568	-1.28035255893745	-1.40467639695278	0.943287060874522	0.102192456501436	1.20677551519641	0.37302391821341	0.0440353283011908	0.979925029968943
ENSRNOG00000005667	-0.834868060040854	-1.24441877776001	-1.32469490749134	1.37229032637836	-0.373673056004454	0.964319785469021	0.43022455815262	0.086540247392605	0.92427988390405
ENSRNOG00000005673	-1.09358852949558	-1.17359707401289	-1.01840803144409	-0.119038999812867	-0.39831725199608	1.52934013273866	0.69757767061284	0.514778243543324	1.06125383986668
ENSRNOG00000005678	0.0123041199827427	0.875894682352796	2.25488039328474	-0.184574989024075	-0.106653840375253	-0.559456986068848	-0.809352007475637	-0.873770279903645	-0.609271092772824
ENSRNOG00000005679	0.351394073918586	1.26625165995553	1.94280774395599	-0.847785047226241	-0.0569463636474035	-0.741874460578048	-0.585961947021568	-0.689195087877429	-0.638690571479414
ENSRNOG00000005695	0.230046453881921	0.886333202085368	2.22648278920316	-0.130058746954036	-0.335592396391475	-0.751611630829358	-0.710129692990329	-0.664450549749209	-0.751019428256037
ENSRNOG00000005697	-0.258987888623871	-0.654707692566648	-0.846628746616568	2.42682351547159	0.629571724306216	-0.0767267924727824	-0.410891982485426	-0.395471239071408	-0.412980897941102
ENSRNOG00000005700	-0.879993796611101	-1.45445702110078	-1.37390084681201	1.14046660878185	0.357510281584954	1.0770350339844	0.0739689983726617	0.346007111163644	0.713363630636377
ENSRNOG00000005705	-0.656086784041907	-0.751770582213135	-0.603132862077573	2.2841174651084	0.811603857787691	0.278943185790603	-0.626597150501199	-0.47496652231119	-0.26211060754169
ENSRNOG00000005710	0.752955260472712	1.26298817872217	1.75211459056433	-0.738316972429823	-0.0968339447123317	-0.820799490593999	-0.582962297396467	-0.640424812592062	-0.888720512034528
ENSRNOG00000005720	-0.109132836654739	2.25288432814143	0.755009124078852	0.276924635214151	-0.188925589484043	-0.746689915323913	-0.746689915323913	-0.746689915323913	-0.746689915323913
ENSRNOG00000005723	-0.652001433536856	-0.745684061233498	-1.12526414262521	2.19814594209266	0.458497964732388	0.379725687809169	-0.45192333365302	-0.455157807191745	0.393661183606106
ENSRNOG00000005726	-1.04208070026563	-1.17326604233256	-1.11993713705988	0.20897467909731	-0.43670346837174	0.937650668237439	0.902838167832304	0.201328067112141	1.52119576575061
ENSRNOG00000005729	-1.07708759296202	-1.2326878611687	-1.14103515978983	1.43613492254476	-0.116366165907259	0.0997236395614724	1.02641539201755	0.934879968804048	0.0700228568999686
ENSRNOG00000005731	1.65902462545829	1.19276110935379	0.664560866941907	-0.596971505296914	0.413274080624167	-0.703027159709091	-0.820423216000599	-0.743036647661166	-1.06616215371038
ENSRNOG00000005766	0.644354426617344	1.65104273441336	1.40740523809314	-0.496062871277373	0.0324462147257565	-0.766379171638185	-0.791082738307723	-0.883862907793358	-0.797860924832958
ENSRNOG00000005772	0.445072915668442	1.85782028507462	1.3421179548599	-0.556189015680151	-0.106119344493298	-0.775932324463956	-0.721337793259113	-0.704825424531038	-0.78060725317541
ENSRNOG00000005776	-0.957109794049402	-0.938795425272232	-0.870509155799581	-0.421662751884199	-0.509139836250872	1.88861245919892	0.222828389212083	0.534100019812257	1.05167609503302
ENSRNOG00000005788	0.958082535443567	1.38737429614055	0.804322739770374	0.115054558848724	0.70994323844747	-1.08486262958514	-0.945505007588612	-0.846095492040393	-1.09831423943654
ENSRNOG00000005794	-0.762620533538591	-0.742735213403894	-1.2950546117898	1.6702067682669	0.369920268168676	0.489430350349253	0.520576728923423	-1.05260997133753	0.802886214361561
ENSRNOG00000005796	1.27066013564578	1.27210038719568	1.05067883779935	-0.360960624169921	0.316724687153596	-1.16247485831729	-0.797954144229432	-0.492336211801925	-1.09643820927583
ENSRNOG00000005798	0.94504109377838	0.0526883649697203	-0.924758204897498	-0.674590568573122	-0.652127099862752	-0.924758204897498	0.920147524481939	1.82814077512762	-0.569783680126789
ENSRNOG00000005806	-0.619260429705811	-0.535126230531988	-0.718990552971092	2.4100654620972	0.171553433463127	0.618713954872112	-0.401528846535991	-0.502230260057329	-0.42319653063023
ENSRNOG00000005807	0.691926505968844	2.04926263766692	0.922544297251111	-0.878344554371224	-0.306585931530508	-0.430413984689061	-0.71713075538403	-0.764450527918879	-0.566807686993177
ENSRNOG00000005809	0.989156350141641	1.42701514579489	1.45467317488371	-0.662469111484192	-0.0969875112007917	-0.75850139710042	-0.784673097544028	-0.774929962705474	-0.793283590785338
ENSRNOG00000005810	0.415431848318683	1.69240547995556	1.44124786568341	-0.635353526436858	0.208814278778387	-0.784157242661431	-0.791138154545499	-0.752261025492361	-0.794989523599893
ENSRNOG00000005818	-0.213197247550469	-1.56015556835692	-1.51455149485642	-0.17394826195102	0.219747621443542	0.189430799580367	1.07503821579608	0.967194486484937	1.0104414494099
ENSRNOG00000005825	0.10957932990055	2.04126448827718	1.30908879337128	-0.59276022889153	-0.274160351710275	-0.650588867249995	-0.648533418957708	-0.641806898270401	-0.652082846469102
ENSRNOG00000005830	0.0683247711745636	-0.857420025447827	-0.561030816166815	1.35308723600229	1.93579353095901	-0.398032560226162	-0.542854952604144	-0.955154212527209	-0.0427129711636995
ENSRNOG00000005849	0.555013034558786	1.94681157091427	1.09011922575347	-0.461644256039028	0.0249140629005227	-0.8288156679332	-0.808953060608368	-0.699018223895729	-0.818426685650726
ENSRNOG00000005850	-1.05894380413335	-1.50992918311653	-1.15281367581696	0.691144452853248	-0.136237128246387	0.458774049973876	1.13225458510851	0.647230254615941	0.928520448761646
ENSRNOG00000005853	-0.924918433806977	-0.785893343429236	-1.00271899450235	1.19901062409587	0.515171954554716	1.74216448528994	-0.657572362144033	-0.459306361845227	0.374062431787301
ENSRNOG00000005854	-0.0253895158657105	0.417680814641137	1.51497159114319	1.55047538181006	0.00777576950603913	-1.03581988025836	-0.769909243973073	-0.62666996743087	-1.03311494957241
ENSRNOG00000005857	-0.519889820834699	-1.48830759874046	-1.40725363214048	0.906164991490274	0.44988102845992	1.01771216993895	0.0350751556218898	-0.192089025228693	1.1987067314333
ENSRNOG00000005865	1.14218360638061	0.643724114581828	1.40921213030725	0.185408982499294	0.558705974977148	-1.11153323335056	-1.12007107868359	-0.870576533404143	-0.837053963307845
ENSRNOG00000005871	1.0764945106619	2.23412112339661	-0.0564202131913517	-0.540206221554859	-0.294443096633896	-0.579270861242029	-0.659763408695683	-0.574239435309891	-0.606272397430807
ENSRNOG00000005874	-0.747994634248243	-0.613321757112336	-1.18526896927951	2.13860282016397	-0.293311462775284	0.432233938768787	0.220134163959022	-0.593332397489538	0.642258298013131
ENSRNOG00000005879	1.02929063936367	0.841154676046648	0.954443169992941	0.29687496164806	0.859881223776317	-1.27482110465938	-0.47800400166849	-0.834184547808125	-1.39463501669165
ENSRNOG00000005903	0.328583121099564	1.55524567474136	1.51521134692816	-0.726886354223974	0.453784238387684	-0.791851192186758	-0.77694334855854	-0.784796499144649	-0.772346987042846
ENSRNOG00000005906	-0.0563361532073617	1.96897510012111	1.44923336563623	-0.458046306463098	-0.271581482453962	-0.613081192972573	-0.694279605072995	-0.679351357686755	-0.645532367900594
ENSRNOG00000005918	0.948495963649774	1.83290092106439	0.839518455609449	-0.457141090967549	0.136076132441372	-0.767103659999297	-0.711535550864299	-0.744160756129758	-1.07705041480408
ENSRNOG00000005920	1.65258738517889	1.57835075652663	0.490991031343504	-0.852327208289205	-0.235991803962681	-0.672443449416381	-0.606987994008412	-0.769347725533188	-0.584830991839158
ENSRNOG00000005924	1.13779173182391	1.25529146347369	1.32353889566755	-0.417182117251443	0.165390283939938	-1.13363855381228	-0.832797262541901	-0.555235057642688	-0.943159383656783
ENSRNOG00000005934	-1.1024260198929	-0.98106831182369	-0.734756726075986	-0.262195141319498	-0.969598336526206	0.807416772866122	1.06174737815912	0.849527138249236	1.33135324636381
ENSRNOG00000005935	0.932557040118709	1.4768528629354	1.47629181936636	-0.481140898810509	-0.263500589002693	-0.769213920155414	-0.756189884108767	-0.798074213947187	-0.817582216395903
ENSRNOG00000005956	-0.385457900519053	-0.906938387220475	-0.839260868332672	-0.461001492943157	-0.24293518184273	-0.488526274299709	1.00200026456666	2.18921447011281	0.132905370478336
ENSRNOG00000005957	1.10669184088943	1.73800249642095	0.654077691535752	-0.112316648335549	0.0455507444607905	-0.453256842355932	-0.934267192335161	-1.29040378006949	-0.754078310210791
ENSRNOG00000005958	1.08885066925197	1.524355113264	1.02881072100901	-0.286338543239026	0.249346848925437	-1.00550062266106	-0.844972900297689	-0.767971516478711	-0.986579769773928
ENSRNOG00000005960	-0.562418672322334	-0.462137028676207	-0.624414294383319	2.24788241875489	1.08319778467231	-0.139501140107775	-0.598793522904318	-0.595440037059587	-0.348375507973658
ENSRNOG00000005964	-0.837915775945809	-0.783504722143944	-0.843468674498883	-0.451809007413058	-0.460905085309142	-0.371956580507703	1.94418276099401	0.9664133647382	0.838963720086329
ENSRNOG00000005965	0.656088744904815	1.45204355116362	1.48686006619268	-0.144953283949104	0.126820413222101	-0.888788422348059	-0.876027631017849	-0.821910556785347	-0.990132881382857
ENSRNOG00000005971	-1.17350786487194	-1.27546319405623	-1.35188223792415	1.38891462266063	0.352134157397197	0.388829727949604	0.483700386419872	0.48085382889302	0.706420573531987
ENSRNOG00000005984	1.06298079423153	1.60649910616712	0.986063151827704	-0.685145223631542	0.304630224259754	-0.768922777631613	-0.76685801781468	-1.04694310583596	-0.692304151572321
ENSRNOG00000005985	-0.74004682653072	-1.16711277419253	-1.25627180960973	-0.254811961097682	-0.477512419814857	0.784348567090342	1.11643075669835	0.568870397777528	1.42610606967931
ENSRNOG00000005996	-1.00349701769667	-1.10877448375167	-1.00896574850137	0.847960806110424	0.883010418328331	1.67672376494239	-0.442350098002311	-0.259417618101547	0.415309976672424
ENSRNOG00000006003	-1.21245748169208	-1.36832195346202	-1.14004375836982	0.192338517546682	-0.103582216708964	0.911162680081223	0.856997604460332	0.866828465307761	0.997078142836884
ENSRNOG00000006025	-1.07500339064635	-1.12441822952684	-1.34871204987029	1.36343425530204	-0.0814436190590152	0.572323703701646	0.346877603999428	1.19329613628862	0.153645589810768
ENSRNOG00000006037	-0.905876014046988	-1.09495951200638	-0.905778847596226	-0.423307982401291	-0.652594433065622	0.36609760826432	1.37514077458778	1.21614782983989	1.02513057642451
ENSRNOG00000006048	0.750826604608872	1.87093891329123	0.850278812830128	-0.661980502782668	0.304363453600192	-1.02570241168933	-0.61644281641174	-0.447919558627227	-1.02436249481946
ENSRNOG00000006052	1.18437000427095	1.28613073874432	1.23538761692366	-0.996622741606144	0.0139196350737194	-1.08333199551502	-0.233529186318258	-0.381848780572486	-1.02447529100074
ENSRNOG00000006060	0.284417936014066	0.491320243936127	1.90551626535971	0.944103032186398	-0.140508887616401	-0.999084291610674	-0.601691560060893	-0.925034332208352	-0.959038405999985
ENSRNOG00000006062	0.955596662059986	1.59956248894252	1.04467603285888	-0.591551449288518	0.381426821779525	-1.02009983022707	-0.654986603671891	-0.826585387135991	-0.888038735317432
ENSRNOG00000006075	-0.150759989110068	-1.50286937278961	-1.69998323684134	0.541518660812513	0.251387577079366	0.204444994728897	0.678036812125729	1.36945339046696	0.308771163527561
ENSRNOG00000006077	0.729969850995053	1.71636443051878	1.2586489300918	-0.504752908400958	0.0363602276964205	-0.90054276751583	-0.794877052397549	-0.61163240708911	-0.929538303898608
ENSRNOG00000006079	0.575031330286717	1.50016066619579	1.66218323259737	-0.55988597332382	-0.133407075823233	-0.739248885134796	-0.81690890800107	-0.788377992942605	-0.699546393854353
ENSRNOG00000006086	-0.859822548266097	-1.32285180863341	-1.29107202374197	0.175150614225605	-0.413510660241922	0.554791225220925	1.13188075379001	1.04506539504198	0.980369052604876
ENSRNOG00000006093	-0.0604108354043991	-1.51622532539694	-1.74922691783988	0.389854451920313	0.310427268807016	1.28203070190689	0.384283187364101	0.21705843686072	0.742209031782165
ENSRNOG00000006094	1.20406688127287	1.43768106428788	1.16935216395623	-0.542772457875697	0.0823202898984026	-0.848040664178802	-0.858118201094888	-0.763844742871633	-0.880644333394365
ENSRNOG00000006110	-0.994781777899805	-1.02893134123279	-1.03546719706852	-0.3223849245026	-0.523873143082547	0.437906062173717	0.83542487665836	1.04452947045435	1.58757797449982
ENSRNOG00000006114	-0.844908373634366	-1.25230016152969	-1.30889379971486	0.109267804826884	0.438814817994613	-0.148606651211008	1.40025028220274	1.31659159646957	0.289784484596113
ENSRNOG00000006116	0.796575359007583	1.49706519210463	1.41878503067671	-0.627416509284455	0.187298465306451	-0.762173372390082	-0.833725481003276	-0.864670241585019	-0.811738442832542
ENSRNOG00000006118	-0.622990498586417	-0.384174749271374	-0.557346722483607	-0.76360797230612	-1.3615992579725	0.0733903645683589	1.39524258417013	1.49648837692047	0.724597874961066
ENSRNOG00000006120	-0.728007108170053	-0.903583524067019	-0.617873923201286	2.39362175203271	0.26628047817854	0.214268979791388	-0.378822058783154	-0.477764035182989	0.231879439401861
ENSRNOG00000006144	-0.866362825988835	-1.27430144600618	-1.20388069290541	0.500971944053127	-0.387264589401665	1.37438050997125	0.505144670035283	0.0764149286387919	1.27489750160364
ENSRNOG00000006146	-1.09777484167778	-1.00653250519594	-0.60041723247386	0.368164248071526	-0.957628170025802	1.39607421725881	0.229946410915747	0.135730646361674	1.53243722676562
ENSRNOG00000006167	0.586960654816482	1.35264688869726	1.76140885413778	-0.647656404468493	-0.0189308367537884	-0.730774684726176	-0.750376608306582	-0.774140598080901	-0.779137265315576
ENSRNOG00000006174	-0.537901475962508	-1.32428565487091	-1.30985197927096	1.64726467062121	0.2488941871013	1.10743109721649	-0.232138703347417	-0.0291191899662779	0.429707048479073
ENSRNOG00000006197	0.868025297296125	1.48410049949713	1.35338751182727	-0.220970278625861	0.0183027853601817	-0.935457616715804	-0.763019077618726	-0.704695130969192	-1.09967399005113
ENSRNOG00000006198	0.174558369741033	2.36174008906603	0.734236747864808	-0.549650851147503	-0.314836686746823	-0.611365261287483	-0.622266059326775	-0.546782612397131	-0.625633735766158
ENSRNOG00000006204	-1.14317467436772	-0.997311827212286	-0.72962030168842	-0.0621281381712767	-0.947855938440623	0.535303812237272	1.27483344502328	0.711109763652206	1.35884385896757
ENSRNOG00000006227	1.19402319260388	0.881155220028	1.40757176869926	-0.5917709333017	0.606752791175118	-0.903601673333777	-0.904819235114031	-0.710130210761781	-0.979180919994971
ENSRNOG00000006228	1.07030214080289	1.44432249439594	1.27137206840922	-0.508886496413546	0.0876106424752692	-0.950867405879048	-0.827218859428367	-0.655090458259392	-0.931544126102958
ENSRNOG00000006231	0.110802913967072	-0.0736931581927459	-0.585415773149385	1.94880126703703	0.692215720294044	0.70065779802384	-0.823904155006361	-1.34072148186065	-0.628743131112849
ENSRNOG00000006235	-1.00156947263415	-1.27902347380227	-1.0508093269032	0.0334446962468658	-0.605570333830669	0.879151843401964	1.14225148777678	0.799498815424211	1.08262576432047
ENSRNOG00000006236	0.175074151450714	1.62531090786427	1.52934327503571	-0.82210883734098	0.389417383848686	-0.847936483712262	-0.570579255709966	-0.848220315126034	-0.630300826310135
ENSRNOG00000006248	-0.94914872473379	-1.1927598632317	-1.28272711025701	-0.0438957924047133	-0.366817924533048	0.653416413296274	1.29032540109042	1.02822718828592	0.863380412487654
ENSRNOG00000006278	-1.18062683349363	-1.29181343289625	-1.18952083813018	1.2175856413861	0.102659161212182	0.996370045729263	0.371678287475899	0.0261756843531041	0.947492284363514
ENSRNOG00000006298	0.487979102894827	1.33205036752202	1.58960984972557	-0.0593786323765831	0.297861419271916	-0.999662244133876	-1.01479019979091	-0.767593303970527	-0.866076359142435
ENSRNOG00000006314	1.10051295152367	1.28042767208379	1.13849911629544	-0.762066038734446	0.629904336484163	-0.775260888984112	-0.871699137338395	-0.88481573562654	-0.855502275703577
ENSRNOG00000006319	0.789151477875584	1.51634338628668	1.11425030420035	-0.0957398177087955	0.454597710800742	-0.973934350928274	-1.05652082738182	-0.991906150199117	-0.75624173294535
ENSRNOG00000006324	0.95539008069149	1.05867853880346	1.64550103556995	-0.658233487292331	0.265497825484282	-1.00212848035041	-0.61723474104734	-0.903344679518199	-0.744126092340904
ENSRNOG00000006345	0.399359556690105	1.61889023608623	1.49716628783024	-0.300633585421447	0.0927372677398835	-0.879306508258106	-0.884884193000833	-0.514675781780633	-1.02865327988544
ENSRNOG00000006356	-0.838945195936071	-1.30611683875755	-1.5982490663327	1.32543682807348	0.275536109934465	0.556623369552034	0.454773836140416	0.718709195306591	0.412231762019333
ENSRNOG00000006357	-0.984444438080781	-1.3674771447128	-1.24442593675665	0.41366656527944	-0.240151307179099	1.2331137615057	0.792201135647909	0.339031537296659	1.05848582699962
ENSRNOG00000006365	0.8688614076528	0.779062858168286	-0.605557006868219	-0.604512222407895	-0.646321846718107	-0.636951594142513	2.07874601937334	-0.596245399311063	-0.637082215746625
ENSRNOG00000006368	-1.08728301775609	-1.34175390793936	-1.26620129949326	1.00568136101123	-0.208170077925274	0.38526070250169	1.05245051379321	0.867149623652875	0.592866102154973
ENSRNOG00000006369	-0.806353146251375	-1.27036466700603	-1.26470054147533	1.89873131309553	0.234387871937318	0.550575999137128	0.268165820799214	0.307601944326162	0.0819554054373915
ENSRNOG00000006384	0.935638026860081	1.17618865445507	1.31386323114496	-0.567545853295051	0.71036991234276	-0.901529119194392	-0.856159717177545	-0.867442944033352	-0.943382191102529
ENSRNOG00000006388	0.317949104759289	1.36193961016708	1.93859636310933	-0.681375858908909	-0.312840147590861	-0.661199379071429	-0.666315744096815	-0.678245820095065	-0.618508128272618
ENSRNOG00000006397	-0.527867445480832	-0.566710774789125	-0.602283772650634	2.27280073464729	0.771818061072395	0.442545736627868	-0.67551974071325	-0.593299774950824	-0.521483023762883
ENSRNOG00000006403	-0.604789854996217	-0.690358528102922	-1.30213022164895	2.17746771862764	-0.343341097707433	0.411030364753553	0.0542461634876049	-0.290714944366271	0.588590399952996
ENSRNOG00000006410	-1.01597131471361	-0.852639209731565	-0.925613629181802	-0.21330376679781	-0.49040865909802	1.90386370386978	0.195469841904432	0.221233404405173	1.17736962934343
ENSRNOG00000006418	0.248102721549858	1.83802603676504	0.990742029982481	-0.525711857518036	0.663901173563337	-0.381317122603872	-0.854909876635269	-1.10610836520252	-0.872724739901014
ENSRNOG00000006420	1.2040943249202	1.71247459850904	0.702895514991504	-0.113323116579747	0.0124445314589051	-0.860240961833746	-0.793087403890971	-0.963722279624912	-0.901535207950267
ENSRNOG00000006426	-0.981933977343903	-1.19906352268782	-1.10312630799344	-0.147072982939401	-0.547067091794321	0.986690469934677	1.10929829940472	0.735381373019521	1.14689374039997
ENSRNOG00000006435	1.00598194334745	1.59134208316959	1.13327178349214	-0.754127012070778	0.184708830940978	-0.764036710567247	-0.603874565170068	-0.974678592711266	-0.818587760430807
ENSRNOG00000006450	0.823723823909062	0.628481312088482	1.45414516230261	0.528840706229401	0.484034928023755	-0.778207961099775	-0.800053890096397	-0.775362076464956	-1.56560200489218
ENSRNOG00000006460	0.629842933410336	1.54878296565046	1.58879478700614	-0.631920607968148	-0.129948742977073	-0.721345994515325	-0.708706262987785	-0.773844216806331	-0.801654860812279
ENSRNOG00000006469	0.955026498527225	1.77636986235016	0.86118029705959	-0.446033174743465	0.251917203491633	-1.02167076192686	-0.810263139614773	-0.760301039318565	-0.806225745824949
ENSRNOG00000006470	-1.04576965911153	-1.12131815129979	-1.45039275707958	1.55300162340542	0.216538812688142	0.0565680383245519	0.532353394013277	0.690767217555569	0.568251481503931
ENSRNOG00000006471	0.979565742453595	-1.26859139072878	-0.537271536166662	-1.35062561852784	0.263153552572647	-0.721424045504043	1.01947638997107	1.24602021484985	0.369696691080164
ENSRNOG00000006483	0.736420110323359	1.51871080540634	1.25975692023269	-0.329388166500886	0.426839669689885	-0.910547321619154	-0.814547754955415	-0.950579911184146	-0.93666435139267
ENSRNOG00000006494	-0.98195935953601	-1.42456983906975	-1.19628416615367	1.4543015420796	-0.0909895234523953	0.769290725723327	0.316760755410405	0.359216515898178	0.794233349100325
ENSRNOG00000006503	-0.0525693111514643	-1.58257819058461	-1.56083973720159	1.48816147901844	0.0977628088295419	0.674638207521018	0.145322439783921	0.24690637340865	0.543195930376097
ENSRNOG00000006509	-1.1096788920627	-1.18413994791192	-1.3739261416648	0.710971456965658	0.145990264115445	0.786733770950606	0.821173473291009	-0.0823848756271332	1.28526089194384
ENSRNOG00000006527	-0.857679827013057	-1.32895041409868	-1.20436205322176	1.84612222878095	0.284275023579917	0.579340426371343	0.305008398266118	0.015840604244947	0.360405613090211
ENSRNOG00000006532	1.06316385300629	1.06293713493952	1.36414566277237	-0.0567635442100885	0.298845363702307	-1.06240714060353	-0.881254208869777	-0.519206727983797	-1.2694603927533
ENSRNOG00000006548	0.651244837269648	1.39225589946544	1.44431391120629	-0.0711380259901157	0.300518744410362	-0.959873241914837	-0.927081440107042	-0.901671451801304	-0.92856923253844
ENSRNOG00000006553	0.498525490286786	0.383126856433772	0.812959000656308	1.83895327340854	-0.08807692207466	-0.669997636150156	-1.45601375801092	-0.420055685680614	-0.899420618869052
ENSRNOG00000006557	-0.959593000902177	-1.02640221015953	-0.969058768447622	-0.38512596118236	-0.667277022085203	0.95828095725108	0.824247851300814	0.654105762265458	1.57082239195954
ENSRNOG00000006565	-0.739711361822269	-1.12064569020438	-1.33444357170244	-0.333433982432402	-0.159124598821688	0.856296025541203	1.37962747458738	0.182673572966071	1.26876213188852
ENSRNOG00000006583	0.691979300002596	1.93444178373448	0.937557563852413	-0.725553300868207	0.210544899626215	-0.7143404874514	-0.807500973238968	-0.742030893015982	-0.785097892641147
ENSRNOG00000006588	-1.02252946306919	-1.03244223916283	-1.13393062704056	-0.246962874409468	-0.0643241487005137	1.51033555609257	0.0958778689597354	0.470704890714972	1.42327103661528
ENSRNOG00000006595	-0.73516906748184	-0.949612407225409	-1.04433257141874	1.38596714584204	-0.529777974251898	1.69733441406039	-0.376172345706875	0.0627010531430938	0.489061753039236
ENSRNOG00000006604	-0.828726067870323	-1.33838115906165	-1.26787054553797	0.284179765216851	-0.529587564716766	0.686303187681163	1.14769065166888	0.749349645321284	1.09704208729853
ENSRNOG00000006615	0.936970086904768	1.52863052944406	1.37192632476788	-0.706066410528309	-0.0564498086255278	-0.695899119681007	-0.699483427452979	-0.746675721951348	-0.932952452877537
ENSRNOG00000006617	-0.942227535213375	-1.26607662333518	-1.38410897275667	0.731390475275937	0.108458437270269	1.44597322713058	0.460683931784421	-0.016339488344369	0.862246548188389
ENSRNOG00000006620	1.40182565532528	1.09515196065011	1.05042383872701	-0.716954550529675	0.57086339257221	-0.850327574186236	-0.850327574186236	-0.850327574186236	-0.850327574186236
ENSRNOG00000006623	0.563722740324171	1.20947622076562	1.75836950436067	-0.363115703521699	0.252496426838473	-0.904931917035808	-0.838218983010716	-0.800841404665302	-0.876956884055406
ENSRNOG00000006631	-0.620120052197207	-1.10173200194544	-0.795218290976246	-0.776599783628969	-0.665145758005199	0.974311958507968	1.02775005247205	1.61231015798932	0.344443717783721
ENSRNOG00000006639	-0.539836208487305	-0.522890285400296	-0.725025153189167	2.45087127793689	0.555758801095106	0.0817881411733224	-0.380692119873505	-0.557637088842157	-0.362337364412887
ENSRNOG00000006646	-1.12891693748786	-1.27246131207478	-1.15645601883811	0.38092521939726	-0.390530545702677	1.24699920450606	0.561433415718989	0.715015129509471	1.04399184497165
ENSRNOG00000006649	-1.09003477167689	-1.04758459830958	-0.931226410798761	0.362345213993377	-0.997505862679099	0.831510560623741	0.900530041673799	0.615707814901968	1.35625801227144
ENSRNOG00000006661	0.114552767289422	1.99261173150877	1.38019212729818	-0.614328560240799	-0.551579367012661	-0.692220161646782	-0.436061031430974	-0.440596348050312	-0.752571157714842
ENSRNOG00000006663	-0.813068338147916	-1.0526443676776	-0.990556402280026	-0.59004075896813	-0.649295354699315	0.709137929632049	0.825728051350651	1.18946025885715	1.37127898193313
ENSRNOG00000006689	1.58568649365217	1.01050149991894	0.882236636033437	-0.665694511163326	0.511293694522653	-1.03377968145475	-0.486951704400012	-0.743818815333975	-1.05947361177513
ENSRNOG00000006709	-0.0407915037785786	-0.318237502367787	-0.602560936006792	2.42698661118688	0.327845220622401	0.286519168587512	-0.62743601411343	-0.780206769959549	-0.672118274170657
ENSRNOG00000006729	-0.65841863733941	-0.695289580475643	-1.2168419509167	-0.560641374525673	-0.333163603301503	1.58069122175593	0.16126207360057	0.0966383176515726	1.62576353355085
ENSRNOG00000006730	0.0431691613516616	-0.00231239157799719	2.56275569980314	-0.441751386497554	-0.0532411287271393	-0.250566196122906	-0.72716474388133	-0.538719711109331	-0.592169303238546
ENSRNOG00000006731	0.276161581009641	2.21066633611752	0.921746502513851	-0.626443174886535	-0.13271192058041	-0.745804673646608	-0.61439075780009	-0.566256110219952	-0.722967782507417
ENSRNOG00000006733	0.585934065115057	0.958381400473366	1.92976772350526	-0.708887317541908	0.328046791055457	-0.722533028538145	-0.743737852090281	-0.86510182917819	-0.761869952800616
ENSRNOG00000006735	1.16784828867686	1.52989575002177	0.983771371640911	-0.471164605304017	0.269328156795083	-0.878000357738983	-0.818231545869388	-0.85650762276673	-0.926939435455509
ENSRNOG00000006740	0.456057801486224	0.8547230948036	2.03941107111818	0.16763927772421	-0.17095457391442	-0.901708271687923	-0.888987476897103	-0.902001172802462	-0.654179749830304
ENSRNOG00000006741	0.0182416827028792	2.32203649071113	0.86237185009929	-0.645761551917806	-0.355311230758499	-0.264292585083574	-0.645761551917806	-0.645761551917806	-0.645761551917806
ENSRNOG00000006756	-0.811270341442571	-1.15252809486964	-1.26251378331947	1.982001797596	0.157075620918989	0.618718049708598	0.0796787408863396	0.164283741850602	0.224554268671158
ENSRNOG00000006761	-0.83129578941945	-1.22700740671721	-1.14163459156673	0.011356807167709	-0.586049337343968	0.324401941720274	1.23851685372919	0.916787989193842	1.29492353323634
ENSRNOG00000006767	0.797372647400335	2.28836387992126	0.290319417135793	-0.298225298818894	-0.404466205224816	-0.686716030606083	-0.686716030606083	-0.686716030606083	-0.613216348595432
ENSRNOG00000006778	0.817973758050441	1.75792833460971	1.07076995414063	-0.521085782179901	0.208044771464843	-0.808648220939287	-0.85178333438146	-0.836079006023873	-0.837120474741113
ENSRNOG00000006779	0.0948994002577761	0.40695382306514	2.36241140599262	-0.43706436367659	0.327012914404558	-0.592891912560801	-0.81020445168997	-0.562152200176543	-0.788964615616187
ENSRNOG00000006782	-0.689316829228962	-0.303242961282518	-0.793526117403074	2.46903322242652	0.391646048386665	0.0446272286995982	-0.575785627477628	-0.462123859638877	-0.0813111044817207
ENSRNOG00000006784	-1.10542556271386	-1.10609430546284	-1.11145335452786	1.26382281930544	-0.402394448245972	0.677448354425559	0.289463463184362	0.0763461673721236	1.41828686666304
ENSRNOG00000006787	-0.818619746618088	-1.10504535565133	-1.54839127423536	1.39831863297736	-0.404233969162053	0.430875886781701	0.74697878677791	0.606830417062165	0.693286622067687
ENSRNOG00000006800	-0.79019937133799	-1.35987636511505	-1.43735575927158	1.56366523128046	0.13568017277757	0.470578978169509	0.401257693726995	0.286722554785601	0.729526864984486
ENSRNOG00000006810	-1.01902068260657	-1.49694837402328	-0.960262819920911	0.441415814281499	-0.536547905568838	1.11555326689223	0.906487561184128	0.932024635723002	0.617298504038734
ENSRNOG00000006813	0.530076960786874	1.3527088269481	1.64492125384823	-0.395576328842997	0.272773492880935	-0.91872999648915	-0.876824347570254	-0.655249243525741	-0.95410061803599
ENSRNOG00000006824	-0.647135130297238	-1.42710725463213	-1.47652705878148	1.35104462544827	0.487373275330265	0.999235229094273	-0.0354761208493501	0.270205758391754	0.478386676295627
ENSRNOG00000006828	0.873654771241367	1.57706770760561	1.28150475109803	-0.690851215095657	0.180283065922173	-0.819118565740398	-0.770929090025573	-0.791431891732167	-0.840179533273386
ENSRNOG00000006831	-1.03863833390611	-1.20951468444103	-1.15824062231585	0.720919252980454	-0.493300046942286	0.242979263114383	1.47899037207077	0.576543518136301	0.880261281303371
ENSRNOG00000006850	-0.755701025770189	-0.666734454966305	-0.652914786711715	-0.492162397077166	-0.812452993099482	-0.4508973248229	1.88357524253896	0.907875893046517	1.03941184686228
ENSRNOG00000006853	-0.87057604740544	-1.52749018030021	-1.39699718206235	1.18481245365246	0.492266391504557	0.34901940627207	0.829266051547632	0.643269969854099	0.296429136937189
ENSRNOG00000006857	1.24362303331615	-0.541955722241287	0.0453061828929333	1.58609326196749	0.948513666607113	-0.834997947870355	-0.997245260240367	-0.713394257121741	-0.735942957309944
ENSRNOG00000006859	-0.802363067358978	-1.01231571000827	-1.47048479624466	1.30827047463334	-0.640651204876963	0.489873352258455	0.685486919388039	1.10663297698285	0.33555105522618
ENSRNOG00000006860	-0.586645108300111	-0.745757264820838	-0.888541574013795	-0.761105928959573	-0.388243811791356	1.94005149069083	-0.0682061364861505	0.162263167416289	1.33618516626471
ENSRNOG00000006871	-1.19537640556815	-1.21696488564091	-1.28631296739913	0.933550211074606	-0.248403739658119	1.04326115655761	0.577044336658635	0.461686345054921	0.931515948920542
ENSRNOG00000006911	-1.10646158416377	-1.25956677294483	-1.10891167192376	0.267651857879097	-0.469304399379792	0.939707989924524	0.966684111894531	0.508715493303313	1.26148497541069
ENSRNOG00000006919	-0.827094982986287	-1.34441048463285	-1.30168948013766	0.0623106505914699	-0.0850844039413753	1.57717969051092	0.540854679287533	0.497152422621104	0.880781908687146
ENSRNOG00000006921	0.623440396227647	2.02854240875931	0.98363055549835	-0.523091765834473	-0.122826041962086	-0.694621217084976	-0.79941522645106	-0.743584467036559	-0.752074642116153
ENSRNOG00000006926	0.111817313165681	0.808122395546191	2.33772295816571	-0.603213283828315	-0.327015873649742	-0.64271621756191	-0.64271621756191	-0.399284856713792	-0.64271621756191
ENSRNOG00000006932	0.605081693690555	1.71607837273141	1.37551386801273	-0.681548902867196	0.0377396132126289	-0.73628693700005	-0.770324258747576	-0.775555157079189	-0.770698291953318
ENSRNOG00000006934	-1.05799335813995	-1.38397608717755	-1.20887436255331	0.545571374255397	-0.314025038602744	0.948220503688539	0.635034684191441	0.673372044626204	1.16267023971197
ENSRNOG00000006940	0.759580110938375	1.98534666557053	0.947820536968917	-0.68152175398737	-0.108971880438893	-0.734490217798059	-0.714810550237411	-0.706982266584686	-0.745970644431403
ENSRNOG00000006946	0.492001278203492	1.76745082500976	1.38264776352014	-0.770829101715221	0.0348724905347926	-0.680393724815492	-0.770507164807172	-0.803323914809226	-0.651918451121076
ENSRNOG00000006952	0.869254064880617	1.5299439459951	1.05484497514346	-0.331594966788125	0.488927500852056	-0.697124727686838	-0.998694148225343	-1.20669008552959	-0.708866558641339
ENSRNOG00000006956	-0.737077882001212	-0.317459425576157	-1.24971769124259	2.18166879401897	0.345691517037941	0.417294752269103	-0.270827077588362	-0.732137266212731	0.362564279295043
ENSRNOG00000006957	-0.765370307604503	-1.50900701337947	-1.39968681101505	0.858994032128531	-0.123067067283888	0.647546190213259	0.470228627284284	0.65751921271721	1.16284313693962
ENSRNOG00000006962	-1.01131127649757	-1.0773187499802	-0.848118878302019	-0.0562125216157424	-0.394207408011641	1.36679276506039	0.105943216892766	0.173987260524081	1.74044559192993
ENSRNOG00000006963	0.547181035770529	1.32703045101069	1.77879728968005	-0.687957248279218	0.0656413573866892	-0.742923715849268	-0.740068502196077	-0.757363649579614	-0.790337017943788
ENSRNOG00000006970	-1.13473966045972	-1.35213067677509	-0.192367551794895	1.51084806952599	-0.64341517643191	0.323786743349758	-0.162103345538481	0.251522531653381	1.39859906647098
ENSRNOG00000006972	-0.682899967219324	-0.701245299913247	-0.400462897950048	-0.894938806327275	-0.467489736833257	-0.760006683392346	1.6336812717119	1.26209575183831	1.01126636808529
ENSRNOG00000006978	-1.0641553051503	-1.40334954640305	-1.41212437695388	0.860354239014498	0.13222008736637	0.710455035233295	0.752071688987473	0.887475769159486	0.537052408746114
ENSRNOG00000006979	-1.00082974530115	-0.962771915824344	-0.893980925111437	-0.751134816387647	-0.573725901642429	1.0065210029182	1.0337472173435	1.03456112687131	1.10761395713399
ENSRNOG00000006984	-1.14397440860059	-1.06194660298219	-1.12912579312988	0.0827675023368822	-0.353592779976199	0.33973321965099	1.11301778844896	0.584322710184788	1.56879836406723
ENSRNOG00000006989	-1.0484481986639	-1.3651920625915	-1.19553069039717	0.460716935645712	-0.356409074618758	1.17228607809774	0.749589766629287	0.592292625792203	0.99069462010638
ENSRNOG00000006995	0.669194277321668	1.94395493197742	1.0151933461597	-0.20825877411766	-0.156519188871136	-0.722074515125495	-0.844009672215624	-0.860293188895059	-0.837187216233816
ENSRNOG00000006996	0.335293243865587	2.08674687340195	1.11441308287993	-0.718876296285089	-0.179883476341649	-0.667354061933878	-0.698152890821069	-0.636313487308981	-0.635872987456799
ENSRNOG00000007003	-0.927982246884456	-0.974799115179559	-0.524203904782798	0.322778995658319	-0.381543163428926	-0.431753978533708	0.675829680346391	0.00093583994172708	2.24073789286301
ENSRNOG00000007006	-0.801560754461043	-1.3111812576373	-1.32531444083335	1.79808022364486	0.231272249998091	0.467868055250113	0.546404216767256	0.200384772231257	0.19404693504011
ENSRNOG00000007014	-1.09773172555245	-0.999905892347827	-0.835874061335192	-0.37999483854721	-0.723887672008051	1.01948943428161	0.981820136846369	0.598561317606716	1.43752330105604
ENSRNOG00000007018	-1.0684471431839	-0.939236316641648	-1.23831172822126	0.265758197513118	-0.234835938973073	0.655624542100005	0.518756323639309	0.144018223180501	1.89667384058694
ENSRNOG00000007025	1.44712719701673	0.734555080934437	1.49722949556648	0.00853931367387973	-0.231279028713659	-0.718137453454169	-0.858258862126655	-0.778821830539421	-1.10095391235762
ENSRNOG00000007027	0.174670681752364	1.47032979687941	1.84193480904277	-0.252044012278944	-0.292023017945049	-0.494801879640039	-0.772961755678636	-0.735556109996996	-0.939548512134879
ENSRNOG00000007030	-1.13070559257056	-1.06876247267146	-0.901467085177964	-0.422337317015209	-0.433574749160924	1.45694587756074	0.603598601309107	0.708101099514825	1.18820163821144
ENSRNOG00000007031	-0.923909046049077	-1.19622815780618	-1.26329092911446	0.123694199914805	-0.509588099264451	1.15336533700805	1.07101192719126	0.477683735665515	1.06726103245455
ENSRNOG00000007033	-0.78049050764623	-1.19500158905188	-1.45156703210845	1.0505250239407	-0.0888447147772207	1.4483452691109	0.303396469824793	-0.0303960860007682	0.744033166708157
ENSRNOG00000007036	0.74224795335539	1.52245229895406	1.42614782893711	-0.713377428404654	0.211898768740176	-0.783696156806459	-0.79038405601878	-0.803481465459958	-0.811807743296882
ENSRNOG00000007038	-1.09359759689297	-1.27285539838468	-0.905066301631117	0.785136468431916	-0.505185836589377	1.651102463816	0.204985360562873	0.367403575100425	0.768077265586934
ENSRNOG00000007044	-0.942899472285571	-1.0522679933256	-1.06192415452629	1.22577667162327	0.24853108658902	1.23358814608038	-0.0831360629063678	-0.702960569050594	1.13529234780176
ENSRNOG00000007048	0.835165611385912	1.56992886602677	1.35748093510856	-0.591765600733971	0.0728457147022517	-0.847957072898471	-0.804496615685696	-0.734910734311353	-0.856291103594004
ENSRNOG00000007049	-1.03736068179817	-0.924458923586994	-0.825077790536514	-0.549506799085631	-0.783938529455208	1.27083750934253	1.03578174617969	0.642930302035638	1.17079316690466
ENSRNOG00000007057	-0.939417161279665	-1.16174515550909	-1.18432596811888	1.04948328818158	-0.666766285194967	1.23607640021115	0.731297115189315	0.0682878718387193	0.867109894681841
ENSRNOG00000007060	0.641311612945991	1.9588998756206	1.04643048323054	-0.430563182169036	-0.0785622054911715	-0.781077581229636	-0.796642830600993	-0.737159197709543	-0.822636974596746
ENSRNOG00000007062	0.551541663177779	1.98208752614311	1.05825483474806	-0.547554516065614	0.0187364505579687	-0.794474935223738	-0.749768686818234	-0.747034109055966	-0.771788227463362
ENSRNOG00000007066	-0.811586321317639	-1.08010518672653	-0.974063762615648	1.05296657608013	-0.262522655680906	1.89860272039109	0.437504964187144	-0.460650504293876	0.199854169976232
ENSRNOG00000007078	0.835413964988793	0.96805885553898	1.96623237524528	-0.333401081511329	-0.57964715692859	-0.718084576252613	-0.771032000355627	-0.74082081473389	-0.626719565991008
ENSRNOG00000007081	0.180577891928124	1.74109920145724	1.6478169794454	-0.579461603529027	-0.319840838099072	-0.661022844217625	-0.673860020168618	-0.671342707908108	-0.663966058908314
ENSRNOG00000007089	0.745016818044486	1.71596522357572	1.2833013966021	-0.706866552677295	0.0302008882946155	-0.774829088229276	-0.765324119163191	-0.7510185775065	-0.776445988940655
ENSRNOG00000007090	-0.980840234302896	-1.24194240274063	-1.16967613188944	0.565026574102977	0.0361543325352211	1.03084936651874	0.616770005281645	-0.352777172918093	1.49643566341247
ENSRNOG00000007104	-0.875406206543617	-0.981126703578571	-0.845188766986315	-0.694439583873487	-0.724908402402015	1.2792465316813	0.772403597139839	0.739206658162172	1.3302128764007
ENSRNOG00000007124	0.919981231516127	1.32685587425145	1.31004723325576	-0.543899466036218	0.474343174898951	-1.02114373886865	-0.870428895988667	-0.594853662340105	-1.00090175068864
ENSRNOG00000007125	0.445977379449739	1.60861108083374	1.59112265096366	-0.692288120065209	-0.00752320883056656	-0.737010359391449	-0.612228118502773	-0.868375772910613	-0.728285531546533
ENSRNOG00000007127	-1.22005094535028	-1.48192521901631	-1.06711378305412	1.09393681216381	0.470464504730071	0.544472534052198	0.374325072778708	0.145311385238676	1.14057963845724
ENSRNOG00000007129	0.667004262027815	2.37422759682678	0.222490515254368	-0.601279001556233	-0.265141061043069	-0.593465306840957	-0.601279001556233	-0.601279001556233	-0.601279001556233
ENSRNOG00000007133	0.666224983405315	1.69001291195661	1.34484682737599	-0.54696362730127	0.058620740461539	-0.843041101295278	-0.755089494287195	-0.760301006195689	-0.854310234120025
ENSRNOG00000007142	-0.98347836543009	-1.01041520342286	-1.27035168161417	-0.326468071910472	-0.106826107350725	1.5039788637803	0.804666433083176	0.243841440706108	1.14505269215874
ENSRNOG00000007147	-0.852472510958111	-1.16298197176589	-1.11726253167203	-0.061533567244407	-0.21861562379163	1.73592467174407	0.321892848766435	0.1363308121244	1.21871787279717
ENSRNOG00000007151	-0.841535656699269	-1.32523018655076	-1.42259947807435	0.997305811587267	0.0898392382628588	1.0632867502841	0.367073248241137	-0.0425764496229913	1.11443672257201
ENSRNOG00000007159	2.31187459828039	0.919079150636026	-0.0437989451230391	-0.513991508311067	-0.230994292486421	-0.609175729840383	-0.614208756663772	-0.609565336211376	-0.609219180280356
ENSRNOG00000007164	0.505692583323741	1.83920362781921	1.22320916679491	-0.291889105749474	0.00655844994342566	-0.841536005618092	-0.90123295074116	-0.962239115132436	-0.577766650640125
ENSRNOG00000007177	0.403832691959843	1.82663597934427	1.16357281397315	-0.20764297978051	0.277245015839911	-0.998850385620292	-0.772173630351666	-0.847623784089518	-0.844995721275185
ENSRNOG00000007178	0.649776018177122	2.43444167883733	0.0468212500238896	-0.532552700097168	-0.410036712938312	-0.543024640621639	-0.548509244515261	-0.548494873400891	-0.54842077546507
ENSRNOG00000007189	-0.798505680046761	-0.866849250877937	-1.04020927027624	0.492617904003071	-1.40866440613107	0.775887003961164	0.952864450545997	0.962375608491299	0.930483640330479
ENSRNOG00000007214	0.672702713189462	1.64059354931796	1.39997330589298	-0.606588858507263	0.0605849631184329	-0.786819835472244	-0.825546433509206	-0.691108571402993	-0.863790832627132
ENSRNOG00000007229	1.13579395171746	1.41276220855258	1.2942122945663	-0.806580086252906	0.0430590927825271	-0.806580086252906	-0.806580086252906	-0.659507202607255	-0.806580086252906
ENSRNOG00000007243	0.372256670235726	2.2866847718256	-0.390176637660239	-0.315605249571949	0.731079647088916	-0.556776930773022	-0.776825688176771	-0.573810894791486	-0.776825688176771
ENSRNOG00000007256	-1.12193525160305	-0.844255382689838	-1.4925163746028	-0.0345884380855009	-0.233017781704169	0.884612314211338	0.944722479500956	0.580323314796313	1.31665512017675
ENSRNOG00000007258	-0.608231482326476	-0.734255447935187	-0.946564390861513	2.4349529729399	0.268826154158588	0.096638840803415	-0.305506163098985	-0.289763620596342	0.0839031369165988
ENSRNOG00000007262	1.17575007450865	0.735261242936628	1.34414014875138	-1.23762107341732	0.42800472051296	-1.23371755168748	0.0515535018907896	-0.290638627087454	-0.972732436408161
ENSRNOG00000007270	-0.988833573555358	-1.17584621414073	-1.59856732562753	0.106455329270094	0.280883591799624	0.894632187295922	1.12445879081085	0.612464609682825	0.744352604464308
ENSRNOG00000007271	-0.756100200944646	-1.3860388448583	-1.16899573754379	0.312586281708098	-0.536136496708288	0.557359615785678	1.09958668730959	0.452652668754603	1.42508602649705
ENSRNOG00000007281	1.63532679464694	0.887399099890162	0.647300192391894	-0.209155099402687	0.675245538736312	-1.22339272594427	-0.678757588208549	-0.585195826222563	-1.14877038588724
ENSRNOG00000007292	-0.179734724793789	2.35353560442604	0.787309120043312	-0.0888403912899166	-0.250216547546619	-0.549289817921001	-0.722831130297627	-0.637240072113285	-0.712692040507117
ENSRNOG00000007294	-0.91520410036045	-1.33554472659808	-1.3744688566072	0.8867841750601	0.180605870760881	-0.118541733832275	0.854269426066825	0.545878817144888	1.27622112836532
ENSRNOG00000007300	0.534449760557676	1.45304121462907	1.69993019608826	-0.291135376002954	-0.182044067967877	-0.722245758707435	-0.855848144041693	-0.8552715404626	-0.780876284092445
ENSRNOG00000007302	0.273608691410718	1.58288932083148	1.72593164099544	-0.434672236968024	-0.16811496018438	-0.720024392290405	-0.754865551736775	-0.712627852288596	-0.792124659769459
ENSRNOG00000007304	-1.05885716671492	-1.38483403393059	-0.892094105648563	0.0504508456691653	-0.245748768790671	0.0638782587357331	1.34852065054574	1.19217016796023	0.926514152173866
ENSRNOG00000007310	0.226977552725378	2.05185899902617	1.03032436836255	0.0738367556882914	-0.221319463337996	-0.747993117843204	-1.00545990508145	-0.530387314520617	-0.877837875019116
ENSRNOG00000007323	-1.05288793748352	-0.932306786769188	-1.07708619258892	0.356208283520994	0.00846185285950144	1.90994545731349	-0.204464734468861	-0.0299111744606734	1.02204123207718
ENSRNOG00000007324	-1.15300956421054	-1.12660168434641	-0.571936073797698	-0.323510434268207	-0.56212955926198	1.31966663365993	0.651700720914218	0.201630246198868	1.56418971511182
ENSRNOG00000007326	-0.949833723503297	-1.37127171118197	-1.40610344486672	1.45708987657781	0.245069712653698	0.485975533312065	0.374069948299364	0.547750362631574	0.617253446077472
ENSRNOG00000007331	-1.10688252534175	-1.14994378250141	-1.21258562115743	0.275128925540298	-0.425651013887307	1.00095623635474	0.535536764485216	0.676942819514876	1.40649819699277
ENSRNOG00000007332	-1.3160016611766	-1.36992027087808	-0.915879292760845	1.09280520335919	-0.427407501973834	0.657015558861852	0.835839043950002	0.763665509414398	0.679883411203915
ENSRNOG00000007334	-1.03693919945985	-1.12766487286348	-1.12411447765781	1.92520021088648	0.075086018083341	0.692669990738244	0.0184016988464309	0.164868114791828	0.412492516634818
ENSRNOG00000007338	1.26616030747151	0.911084282860384	0.701787530976573	0.968468442974529	0.125230602387463	-1.27209926900481	-1.00251754347742	-0.682369171032265	-1.01574518315597
ENSRNOG00000007341	-1.34958735391004	-1.33907988898982	-0.690151638401135	0.0294443972184719	-0.0943598864114452	1.45364766612983	0.193922484577955	0.637699160277954	1.15846505950823
ENSRNOG00000007346	-0.907325424133627	-0.758428077831364	-0.706131882462946	-0.493312887908354	-0.879705608233105	1.54926603490286	0.476740167067074	0.159136559324664	1.5597611192748
ENSRNOG00000007349	1.1791378241454	1.40860793208348	1.29306518638662	-0.29639916912999	-0.372051355091749	-1.10653718111094	-0.798096257417428	-0.727035665624524	-0.58069131424087
ENSRNOG00000007350	0.507381556738412	1.79194690891504	1.40093684257066	-0.665446467369225	-0.130824382146133	-0.706733960448129	-0.731545829059004	-0.724483622136795	-0.741231047064825
ENSRNOG00000007354	-0.382492696634768	0.894320488315277	1.98478908631231	0.689158570022837	-0.0332589308139726	-0.459855468241013	-0.979834531102461	-0.852759987092866	-0.860066530765348
ENSRNOG00000007364	-1.08310363713039	-1.04083325962875	-1.0530751471244	-0.226559977054726	-0.637108357245153	1.0456356218799	0.768399473643103	1.027933306271	1.19871197638941
ENSRNOG00000007372	0.495250650966077	1.59473393077177	1.56713106757503	-0.592394801066992	0.0310359628445054	-0.722619106122837	-0.746613735701445	-0.787230135748082	-0.839293833518025
ENSRNOG00000007377	-0.903664620634739	-1.05138029631967	-1.131943445629	0.752115141481468	-0.72925090228536	1.29980916333512	0.47338162961548	-0.0445917515581254	1.33552508199483
ENSRNOG00000007378	1.42118059079107	-0.19431142227329	1.55220926052305	-0.801507757605137	0.42560745648551	0.102985121269724	-1.43234326723	-0.348733250453411	-0.725086731507518
ENSRNOG00000007387	-0.974828160090429	-0.821628483111662	0.0953314936677907	-0.728634870274717	-0.816162432767497	-0.481886243126017	1.57431663161811	0.81305353445515	1.34043852962927
ENSRNOG00000007390	0.424937821459923	0.783552830426867	2.14112779161385	-0.562046161189132	-0.279607152365939	-1.2275989351482	-0.149634626881163	-0.394629237840788	-0.736102330075414
ENSRNOG00000007400	-0.753153823997973	-0.90033931049816	-1.7201616482121	0.666502684943383	-0.576173982994607	0.893562669005549	1.09906846980678	0.491014068359473	0.799680873587652
ENSRNOG00000007405	-1.20458880578063	-1.27738000604342	-1.02384452163799	0.905047704109559	0.194926434986959	1.34517797787292	0.305263962702544	-0.264134092079992	1.01953134587005
ENSRNOG00000007408	-0.513495341569093	-1.13164004028556	-0.867334854320965	2.03676238349458	0.891111934356177	0.607939607909263	-0.375440062384064	-0.46630130453948	-0.181602322660858
ENSRNOG00000007410	-1.16654718936168	-1.19367809410084	-0.821662654509112	1.07879958528188	-0.578918311962565	1.47347669255061	0.586238556498228	-0.0961522642834097	0.718443679886888
ENSRNOG00000007412	0.930878511712977	1.55802579242112	1.24044175663184	-0.562820987994644	0.188099218150927	-0.840579626975427	-0.870740408909091	-0.811933889931604	-0.831370365106097
ENSRNOG00000007415	0.655604941508092	1.1373483862948	1.47945789450425	-0.504445029709147	0.799310412354084	-0.824955862418519	-0.893267785437307	-0.981470720768039	-0.867582236328206
ENSRNOG00000007422	0.629166154730477	1.62908197640791	1.32621425067933	-0.501171533646358	0.287657458371252	-0.919879551946457	-0.771207273163408	-0.787150256560108	-0.892711224872633
ENSRNOG00000007426	0.288425334065533	1.17366221000609	1.82512770699379	0.124469355810553	0.134699947788497	-0.861098139894169	-0.892948886078254	-0.774687547465098	-1.01764998122694
ENSRNOG00000007427	-1.05735132364377	-0.98380331068931	-1.1543421892146	1.94085225449525	0.411225332744875	0.643066038410416	-0.0258780275452573	-0.207684715088197	0.433915940530599
ENSRNOG00000007431	-0.582901460468335	-1.4102267250734	-1.05828017043159	-0.154770013794623	-0.252992332759903	-0.0525024227865795	1.65037290487294	0.979966383871833	0.881333836569655
ENSRNOG00000007433	-0.553242481137247	-0.980441263542473	-1.78045811488822	1.06525393580808	0.0507388232476844	0.0335024623270311	0.739403089679775	1.36904666740871	0.0561968810966605
ENSRNOG00000007437	0.596758805934811	1.50275439151584	1.53573144316883	-0.698444585282807	0.217760850688674	-0.759477392729418	-0.818159167946422	-0.822791055108902	-0.754133290240599
ENSRNOG00000007439	0.430621478165684	1.35384528351158	1.74104867118399	-0.626323378836258	0.255663945851022	-0.776170530208076	-0.777381905056807	-0.756364560401695	-0.844939004209441
ENSRNOG00000007440	-0.813904141310088	-1.48940066062368	-1.37475726200239	1.47322022865879	0.374474820682141	0.459140459670775	0.58132984709536	0.224718802045424	0.565177905783661
ENSRNOG00000007443	0.277279099838085	0.440674790827242	1.71079316862661	0.899901046576295	0.223925675242493	-0.144663686464785	-1.26232392148773	-1.18677747997435	-0.958808693183854
ENSRNOG00000007445	-1.16780859300139	-1.48235053962778	-0.950089283281128	0.859164460064734	-0.419119321835402	0.512305014313192	0.8711708631986	0.782084543226225	0.99464285694294
ENSRNOG00000007454	-0.569540919615059	-0.974535453591812	-1.01181913051484	1.94127087945479	1.06753557119057	-0.140791120504438	0.0618615701196318	-0.778759647512006	0.404778250973158
ENSRNOG00000007455	-0.663471006460163	-0.850367289276108	-0.872519390411463	1.54635870625204	0.0610164354700226	1.54853677193327	-0.732223653836552	-0.62925064423465	0.591920070563606
ENSRNOG00000007456	-0.890500623192639	-0.925753628674275	-1.04709509525346	1.14433212676101	0.0866928137395421	1.79818422226498	-0.449347475323074	-0.33836385751767	0.621851517195585
ENSRNOG00000007457	1.02270052813165	0.580020360570844	1.79430396841281	-0.127083424214702	0.3374544449366	-0.966954304331614	-0.878097278876398	-0.81363172733754	-0.948712567291651
ENSRNOG00000007477	0.354236462359198	0.662425038847328	1.63765367493981	0.244475358153592	0.932600148424763	-0.744195317742472	-0.953684617806141	-1.27292729779875	-0.860583449377328
ENSRNOG00000007478	-1.07838308338736	-1.16420856459548	-1.02618783838203	-0.250730012697443	-0.42386322317394	1.12353391992345	0.789435073950935	0.669286095935774	1.3611176324261
ENSRNOG00000007483	0.0019788367334488	2.36029816505799	0.800357187777495	-0.514428443930977	-0.302984208965911	-0.438913796784189	-0.724379251451484	-0.68077759668976	-0.501150891746611
ENSRNOG00000007486	0.440710274795201	1.86670724682764	1.30538018684579	-0.602112330204329	-0.0875200257219276	-0.998233519362653	-0.54578599661368	-0.717750307247114	-0.661395529318922
ENSRNOG00000007490	0.76042576985163	1.50969492017989	1.51060725445897	-0.579497840057746	-0.705865399620856	-1.15646272443266	-0.250688315048614	-0.413300190477726	-0.674913474852887
ENSRNOG00000007492	0.620482298881914	1.64200272220225	1.29180019497377	-0.136221804609458	0.118603846865878	-0.803774557195158	-0.910351070199299	-0.708988620553276	-1.11355301036663
ENSRNOG00000007508	-0.583023093889936	-1.54085207323719	-1.58015645463954	0.625627990620807	0.328121694745756	0.849987316663375	0.686819888832078	0.182809393630678	1.03066533727397
ENSRNOG00000007509	-0.844348039344333	-1.3907969564475	-1.08924409575752	1.68799832011188	0.0521557524098598	0.826909348358424	-0.164806478601315	0.162616022793655	0.759516126476853
ENSRNOG00000007515	-0.906202193708305	-1.34948338268172	-1.47320408967285	1.0740625572461	0.012421923850062	0.918978285324551	0.642172576582833	0.230679544580553	0.850574778478774
ENSRNOG00000007518	-0.904724872262555	-1.35433931711192	-1.19358808159571	0.0528778178530603	-0.396980044831414	0.971412185156854	0.836329428542298	0.728967821468857	1.26004506278053
ENSRNOG00000007519	0.954525704623296	1.80282034581086	0.856046874235889	-0.349425515130851	0.151672549261147	-0.991832833501746	-0.866415943900327	-0.696058211669985	-0.861332969728279
ENSRNOG00000007528	-0.894843768585785	-0.869288942139041	-0.828703476230165	-0.379473297763234	-0.78261410978423	0.0563269310236704	1.13277292142351	0.823409894689565	1.74241384736571
ENSRNOG00000007529	0.470186657935955	1.48083065802836	1.55957321648956	-0.625964501427134	0.355156173351403	-0.807248374957195	-0.811382463604837	-0.733856486242659	-0.887294879573456
ENSRNOG00000007539	1.12477544802483	0.57187460809702	0.902190025448495	-0.60878105730539	1.48398939741993	-0.831578956906934	-0.876302773003695	-0.851847376106959	-0.914319315667301
ENSRNOG00000007540	-0.192173892684616	0.762808436755952	2.30936375940276	-0.533902241291439	0.248962236928228	-0.550591559728344	-0.687536272024155	-0.630976423136572	-0.725954044221815
ENSRNOG00000007541	0.6987799552724	1.76892960627865	1.1999665729377	-0.507574145609705	0.105296526086495	-0.840055241806741	-0.857032806386879	-0.82864721958405	-0.739663247187865
ENSRNOG00000007542	-1.07027113871546	-1.33302080369709	-1.17575280247335	0.3696574166025	-0.392491109583091	1.21001197826946	0.651470966608028	0.897151905464266	0.843243587524742
ENSRNOG00000007545	0.630364531468256	1.89632067644717	1.03726309825964	-0.631402325996786	0.160084528143649	-1.03560842380029	-0.613979170299385	-0.632763060442836	-0.810279853779421
ENSRNOG00000007546	-0.959976203323495	-1.7034379598118	-1.13375153890268	0.749333115778496	0.0146279387655734	0.818754860538081	0.861137679951981	0.70822901817417	0.645083088829672
ENSRNOG00000007552	-0.295272258056772	-0.51972512767718	-0.518955224423795	2.52254545066593	0.406616208280293	-0.00333802846854525	-0.539319371791592	-0.527734450506819	-0.524817198021519
ENSRNOG00000007564	0.490217407333656	0.938270842629733	2.04595825419385	-0.189483182238746	-0.0360186435323432	-0.894450128928948	-0.725596174314433	-0.775703072355528	-0.853195302787243
ENSRNOG00000007570	0.824839788665045	1.70524893387911	1.19337473713197	-0.626382139062235	0.0943433611107267	-0.85669948433751	-0.776422837383072	-0.646020928140658	-0.91228143186337
ENSRNOG00000007574	1.17193910856643	1.26858220819486	1.03319061140338	-0.495584300861656	0.629379234786394	-1.00983709570158	-0.810879181952585	-0.762157448897267	-1.02463313553797
ENSRNOG00000007575	-0.940537854797831	-1.02407914863138	-1.03903115761435	-0.100123951836481	-0.0917099785228057	2.10725010095	0.14987549722917	0.288337070666884	0.650019422556798
ENSRNOG00000007581	-1.06249372271555	-1.1624405189247	-1.29324148920215	-0.0388860945116047	0.596939397464218	1.72079406795333	0.456272232488637	0.474025892049041	0.309030235398775
ENSRNOG00000007584	0.770725277454054	1.91654992465139	1.01827069339371	-0.520067172893873	-0.075322924771501	-0.76523788989665	-0.779458254749734	-0.756998923384779	-0.808460729802614
ENSRNOG00000007600	0.131708009239788	-0.776663247469295	-0.247036946964511	1.54866444799766	1.79090872709337	-0.348459215045489	-0.776453197952934	-0.422928300083855	-0.899740276814729
ENSRNOG00000007607	-0.858946537794721	-0.631937430559503	-0.96423271717243	-0.570437665512239	-0.704211353776783	-0.140927811220719	1.53184091969001	1.09767864926016	1.24117394708623
ENSRNOG00000007622	0.23597988936391	1.34545385765651	1.91765765459422	-0.311441135131859	-0.132930332489792	-0.80651129045266	-0.700811871210816	-0.813537742306879	-0.733859030022632
ENSRNOG00000007625	-0.969792875843429	-1.40055854183074	-1.23397544276654	0.59109358301174	-0.0669701517117823	1.46003090143496	0.398748134254417	0.306790785630591	0.914633607820783
ENSRNOG00000007636	-1.2080219543876	-1.18430561726905	-0.897783386210319	0.64951196490905	-0.595416694537129	-0.00572356927687243	0.898084825592966	1.13471817507518	1.20893625610376
ENSRNOG00000007637	-0.396424162689142	-0.638002562728332	-0.591199994033593	-0.722192926862417	-0.999905397318849	-0.531345469386464	1.69179058655317	0.974623959900644	1.21265596656498
ENSRNOG00000007645	-0.688556468346355	-1.20622754602689	-1.00679329387565	-0.0628034199742094	-0.420906803941607	-0.318563207023487	1.40557434866812	0.868062935558392	1.43021345496168
ENSRNOG00000007646	-1.02365311901417	-1.07467855545748	-1.08132900530433	-0.124587593414938	-0.589867276748899	1.34998907657501	0.631514991290641	0.629090695333047	1.28352078674112
ENSRNOG00000007647	-0.924494797085635	-0.858385264442089	-0.975795188297172	0.947032178153046	-0.091201440564179	1.93227864644518	-0.393997957012977	-0.363488947631891	0.728052770435721
ENSRNOG00000007649	1.0610064411562	1.48024389819286	1.21526290845566	-0.759285366564919	0.164935973238384	-1.02612138671898	-0.640616510820272	-0.645006495443672	-0.850419461495256
ENSRNOG00000007650	0.684502208098665	1.51072033595204	1.51948768952261	-0.592189810566024	0.06203225699293	-0.88386087440798	-0.774126179374083	-0.621652149205723	-0.904913477012435
ENSRNOG00000007663	0.784458904664728	1.28088822859116	1.57453564692195	-0.403008687428218	0.189994508094931	-0.918393614186528	-0.901625130061593	-0.559585619005316	-1.04726423759112
ENSRNOG00000007664	1.81925165650105	0.409737692938309	0.581532272224243	-0.677438034956114	1.07270711628647	-0.7759206259369	-0.838543461964854	-0.755242719846836	-0.836083895245372
ENSRNOG00000007666	-0.837538773714835	-1.07671363014456	-1.06514327572082	-0.53437772350858	-0.576700081372845	0.755718759371406	1.01817304050139	0.939794510771114	1.37678717381773
ENSRNOG00000007679	0.64361872212402	1.65479430138766	1.3931268658982	-0.667941297415539	0.105913813374782	-0.759051450124849	-0.796255238083819	-0.788012638599445	-0.786193078561018
ENSRNOG00000007682	-0.990935839723103	-1.10904936826319	-0.916993959606331	-0.166614201643658	-0.84412793174717	0.892519782949933	1.01824777192215	0.800893089172855	1.31606065693851
ENSRNOG00000007686	-1.12928497166725	-1.22292867641919	-1.10112014261107	0.319636022035271	-0.594249993364239	0.983499726425097	0.947253323455219	0.696260868829545	1.10093384331661
ENSRNOG00000007687	0.977122591948653	-0.702715093748888	-0.452945238400378	-1.62565894103655	-0.416270674123303	-0.705491148356724	1.22184766459658	1.0613266905584	0.642784148562214
ENSRNOG00000007688	-1.29990913821714	-1.32676527089545	-1.13154860153719	0.598007726969645	-0.159963803656771	1.10000327469984	0.671717560151754	0.659658000130447	0.88880025235487
ENSRNOG00000007706	-0.767699511671777	-1.13242325348795	-1.13159005302622	-0.547183798832652	-0.417409787892328	0.536770073245174	1.33452312233018	0.908878318849956	1.21613489048563
ENSRNOG00000007707	-0.451931577819304	-0.154540606996901	0.0470804897116032	1.2393494521001	0.567089192909087	1.66565460459604	-1.09911998750371	-1.28433031870939	-0.529251248287511
ENSRNOG00000007713	1.27429376184709	0.454242810289669	1.46925673942535	0.122816544495732	0.419353784265737	-0.887164089584122	-1.06209336597755	-0.506916964093669	-1.28378922066824
ENSRNOG00000007728	0.669573492055182	1.28224839238782	1.68621091143685	-0.596895842729865	0.207914666811128	-0.882649974221611	-0.745437173596622	-0.720539091207717	-0.900425380935165
ENSRNOG00000007733	-1.07375093669423	-1.13861220497016	-1.1494489142026	0.10004772231376	-0.503864419130688	1.14647814248009	0.699815718951572	0.560028807223791	1.35930608402847
ENSRNOG00000007743	0.460374316518994	1.93903656950316	0.894313195935958	0.114153793209365	0.145566106846418	-0.901464729019012	-0.926847871865829	-0.73131931518272	-0.993812065946336
ENSRNOG00000007748	-0.242843427246935	-0.308067721901123	-1.82642651255108	-0.984644683171976	-0.163608674611124	0.854569371818539	0.476066499960297	0.825308124372458	1.36964702333094
ENSRNOG00000007755	0.590085740205887	1.12754730559502	1.92212061324824	-0.628637084526915	-0.00204918278355062	-0.842768234480921	-0.620735931615345	-0.792084743488563	-0.75347848215386
ENSRNOG00000007763	0.617804348317735	1.37851227937468	1.55141204404639	-0.468662690771388	0.360785599240712	-0.875863583659409	-0.841959934409581	-0.824906453394335	-0.897121608744802
ENSRNOG00000007764	0.952906720318436	1.93673241833986	0.68569766607868	-0.684841768630666	0.162107442437663	-0.879520086886902	-0.738013539746834	-0.599982120673298	-0.835086731236934
ENSRNOG00000007805	0.363875529754367	2.43511534988047	0.396153552166351	-0.620130339402457	-0.289939321860852	-0.573460998807152	-0.505378234760407	-0.618560952619776	-0.587674584350549
ENSRNOG00000007808	-0.451811177800606	-0.894453065932074	-0.905818177853981	2.31613001423392	0.753147203670535	0.0098195532646606	-0.236664297226686	-0.213744557279128	-0.376605495076637
ENSRNOG00000007822	0.708828741162396	1.02941345799547	1.75796375487863	-0.487291292683082	0.406422293793409	-0.876348821430473	-0.781895150609472	-0.774224535798675	-0.982868447308207
ENSRNOG00000007849	0.323293814711059	0.559788180752749	2.14466412026629	-0.978803585225714	0.510108432585672	-0.817177564611447	-0.58224176573185	-0.373527626993213	-0.786104005753547
ENSRNOG00000007850	-1.31696965148964	-1.13410179426676	-1.36273275301311	0.606897429992019	0.134369824438284	1.09467446560356	0.742130166991304	0.283652738006081	0.952079573738273
ENSRNOG00000007864	0.775981135967756	1.37480779934255	1.62655063088562	-0.698030626863554	-0.0172769711911556	-0.90481002927258	-0.673427536172727	-0.769608540162755	-0.714185862533161
ENSRNOG00000007882	-0.827100399134167	-1.25286760686652	-1.2947559924	0.207294149005965	-0.285640913968368	1.3879589608322	0.384001585611399	0.361848550015965	1.31926166690352
ENSRNOG00000007890	0.604007730791464	2.03245497611409	0.954604012805471	-0.743556666712053	-0.248966562744556	-0.853903018741633	-0.488493365876081	-0.295325273670726	-0.960821831965972
ENSRNOG00000007892	0.817010462630919	1.52737429871426	1.3685845955595	-0.286949682715395	0.0476215796793206	-0.946835879559105	-0.822017428737684	-0.761212506845961	-0.94357543872585
ENSRNOG00000007900	-0.450188448816551	-1.19130813223249	-1.70393996458328	1.35172044229781	0.157983122074028	0.424980288695182	0.607419858974414	1.01418503656151	-0.210852202970627
ENSRNOG00000007901	0.998659654855206	1.5182885431299	1.08443730782595	-0.0451374984683742	0.145024399738929	-1.03565814754167	-0.929565521896047	-0.702506120782996	-1.0335426168609
ENSRNOG00000007906	0.283089279888997	2.24248583369707	0.905008615612325	-0.572542850903983	-0.27580515180912	-0.675253393421066	-0.633318048696343	-0.632702838777932	-0.64096144558995
ENSRNOG00000007907	-0.766038825743053	-0.648498519536263	-0.532024829737468	-0.642590694933932	-0.750913910714694	-0.40325318529166	1.32438442907903	1.87675985306733	0.542175683810707
ENSRNOG00000007918	0.401491415869885	1.59666362540242	1.61836914903261	-0.71001360190079	0.0357837508243142	-0.751844295724612	-0.727644941310837	-0.718852114410295	-0.743952987782703
ENSRNOG00000007922	1.68101190172327	0.554141901678304	-0.166268429236729	-0.940555171281649	-0.183560245857324	-1.33739145227144	0.720105707656973	0.719533352789434	-1.04701756520084
ENSRNOG00000007923	-0.843641535942687	-1.28828171586305	-1.2190618343637	1.51280997052163	0.213105447188126	1.17510100898796	-0.278480968587916	0.158377755061485	0.570071872998154
ENSRNOG00000007925	-1.03001263252903	-0.850274968310399	-0.918431905562942	0.0951954519371827	-0.634358764851601	1.83494889824342	-0.016015438413914	0.290316635183982	1.2286327243033
ENSRNOG00000007934	-0.825161880479506	-1.25946923590081	-1.31423539592884	0.0172165080682355	-0.326288480513151	0.640777106373631	1.00119381804745	0.613594631092534	1.45237292924045
ENSRNOG00000007939	0.663186653539102	1.46215750737612	1.02600605482226	-0.24315604175378	0.833095564236004	-0.806059918299203	-0.871725757943766	-0.834578901455136	-1.2289251605216
ENSRNOG00000007942	0.858204290770791	1.84817441249593	1.02908298049272	-0.662483160375066	-0.0359810803480458	-0.618187332869936	-0.755908550641619	-0.752798806342512	-0.910102753182263
ENSRNOG00000007951	-0.548353191869879	-1.16254675438405	-0.904901905938803	-0.559928336939511	-0.665562216671424	1.51101079732929	0.264603372684809	0.654836675238723	1.41084156055084
ENSRNOG00000007955	0.0136999908701889	-1.17600463530142	-0.979431891238222	2.05425374386298	1.08175694750957	-0.142549906802988	-0.318092082946609	-0.224998937378513	-0.308633228574987
ENSRNOG00000007956	1.08910407009743	0.993887971222531	1.64180763511949	-0.318947795113474	0.0240149991481325	-0.629077469829502	-0.963047019092132	-1.00930273160324	-0.828439659949238
ENSRNOG00000007957	-0.907174797366986	-1.17216211368922	-1.21901002306297	-0.102934381490968	-0.357366367244259	0.963461932981881	0.860812750358812	0.402110715243759	1.53226228426995
ENSRNOG00000007964	0.38719580989986	1.36057087336099	1.71779338273787	-0.521736669327485	0.278255844169055	-0.543711612475685	-0.964809517580698	-0.900689807905944	-0.812868302877955
ENSRNOG00000007970	-0.0845421403839677	1.76756454752768	0.236219621680183	1.13586356188693	0.331300171497518	-0.26046894274462	-1.0851588115275	-1.22657035265266	-0.81420765528356
ENSRNOG00000007981	-1.25110431251741	-1.19759571293781	-0.9968700904486	0.773805299797968	-0.443890170064712	1.28747406256552	0.492294974031937	0.210395181175138	1.12549076839796
ENSRNOG00000007989	-1.16034271582133	-1.21005498641046	-1.16175512247476	0.390891220285895	-0.270582103600999	1.3373644791884	0.545482369318857	0.341015453365909	1.18798140614849
ENSRNOG00000007990	0.913823879092284	0.935383679486869	1.53840046393569	-1.1563132618389	-0.268747606230056	-1.39220917373635	-0.155899119094119	0.275269410294004	-0.689708271909428
ENSRNOG00000007993	0.919433878702871	1.29403156871103	1.46899764899766	-0.579740411397615	0.298917222563528	-0.868477213746032	-0.884494754580854	-0.847598426699704	-0.801069512550885
ENSRNOG00000007999	-1.35614685524972	-0.924532348189865	-0.661596402618823	0.300864142023662	-0.954857947203178	0.224976531464573	1.03991634447793	1.07506764358583	1.25630889170959
ENSRNOG00000008000	-1.24144596686659	-1.33768857406014	-1.19003015773167	0.507646300450672	-0.145660351770923	0.870812559031461	0.697655360106395	0.77999718055115	1.05871365028965
ENSRNOG00000008001	-0.98241026076263	-1.17723631686922	-1.25802148464502	1.73078475904071	-0.0338116087556746	0.905314266909689	0.31038153542984	0.366878095577785	0.138121014074516
ENSRNOG00000008005	0.771157080920807	1.24887761662343	1.62667386488299	-0.639174752286711	0.272627993472285	-0.903393975995865	-0.685228523583139	-0.83213528696639	-0.859404017067414
ENSRNOG00000008016	0.548946757534879	1.95260002290259	1.06904088289584	-0.133015349512947	-0.175251177576771	-0.954323796385079	-0.817677189126512	-0.695666790981353	-0.794653359750646
ENSRNOG00000008022	0.307653207299147	1.10416886134313	2.0410864675907	-0.698129420651294	0.0362956665581136	-0.498691775422987	-0.778196694602937	-0.881111142343413	-0.633075169770458
ENSRNOG00000008025	-1.1506395030342	-1.31334535276279	-0.988499215177274	0.918063678005166	-0.468815658011892	0.168632366070779	1.24086887322933	0.605549317908089	0.988185493772802
ENSRNOG00000008026	-0.864516703569726	-0.909401108704289	-0.960722968885536	1.9310718336015	-0.134480065253863	1.04978587043947	-0.528514484152032	-0.170595900541513	0.587373527065983
ENSRNOG00000008027	-0.0931546690821535	-1.22372271080424	-1.53952473185801	0.629853328698385	-0.081029282057825	0.0852412924712149	0.641267418665609	1.80345803125405	-0.222388677287031
ENSRNOG00000008030	-1.04811289189792	-1.28496134921156	-1.23099420474913	0.585328214001131	-0.349605805093546	1.12178901238759	0.609511171358095	0.371345303863039	1.2257005493423
ENSRNOG00000008034	-0.375151215011973	-1.53983439928457	-1.45052373698837	0.482825627100239	-0.178493629764061	0.462643356900751	1.28990824589186	1.09307196564828	0.215553785507845
ENSRNOG00000008037	0.819316185677396	1.20979614344951	1.32875478721579	-0.174985944624996	0.375173154006297	-1.14754820086764	-0.913709102542534	-0.175590446469385	-1.32120657584444
ENSRNOG00000008040	0.574061376242089	2.29498690542628	0.550374231217788	-0.606872664293302	-0.228853405547038	-0.596414132073749	-0.628002970918333	-0.624909315672663	-0.734370024381067
ENSRNOG00000008045	0.213002034579188	2.27496987882819	0.858524450372768	-0.554008779689287	-0.183931441408439	-0.658678882996188	-0.656091441706063	-0.652669002046124	-0.641116815934042
ENSRNOG00000008046	-0.995985336128877	-0.614079786009731	-0.994678821656956	1.86082293237134	-0.408849643800428	0.45351491989682	0.0207145814090581	-0.54825388080787	1.22679503472665
ENSRNOG00000008048	0.607636811432136	2.03677040843667	0.992749183034133	-0.373268499968843	-0.241439374187697	-0.798903903156906	-0.798857653126155	-0.649561949828584	-0.775125022634759
ENSRNOG00000008053	-0.745392342475911	-1.24121615579434	-1.5265590950586	1.12226100616726	-0.186129449533566	1.01093124685572	0.601836064224649	0.0183561938246544	0.945912531790138
ENSRNOG00000008054	-0.599743442296991	-0.692448344625897	-0.930693255062747	2.21386991699317	0.228319301520744	0.534747990731744	0.304337588108531	-0.977866376306128	-0.0805233790624241
ENSRNOG00000008065	-0.841140986249238	-1.16296417416285	-1.44446950474529	0.0698957518883009	-0.313260491972251	0.516947682253603	1.12633585939774	1.26528816783001	0.783367695759972
ENSRNOG00000008074	-0.435805216811138	-0.963697178420351	-0.786069418114731	-0.328038923935269	-0.655814361404859	0.24939571447917	0.874645902803659	2.20733386984396	-0.161950388440447
ENSRNOG00000008078	-0.582805168866604	-0.408806510267894	-0.733071460468565	2.29202387984339	0.197449918276617	0.791407119392661	-0.632786400813377	-0.786030777615036	-0.137380599481193
ENSRNOG00000008082	-0.0715895573840299	-1.63172289109736	-1.57630834170272	-0.134578425703068	0.836206663693319	0.0956404733162627	0.820644971650533	0.647804527373156	1.01390257985391
ENSRNOG00000008086	-0.720723712558927	-1.60206133453888	-0.839152623528282	1.08855898527566	1.58616711497181	0.0724599313720798	0.639039557698789	0.0750970227064615	-0.299384941398711
ENSRNOG00000008091	0.285166405675936	2.13173876082839	1.09816532437995	-0.685386463064128	-0.304585199677306	-0.658411096348291	-0.669850138507339	-0.53733828761842	-0.659499305668791
ENSRNOG00000008095	-0.682575780426464	-0.682575780426464	-0.682575780426464	1.67267758438279	0.53968145498866	1.56481194534313	-0.682575780426464	-0.682575780426464	-0.364292082582266
ENSRNOG00000008098	-0.800982668225881	-1.28120271553123	-1.28441160542123	0.0697957472749872	-0.453136122840015	0.603445869090317	1.27881576378049	0.695713519965784	1.17196221190677
ENSRNOG00000008100	-0.659811558394511	-1.51387855571742	-1.28046064849084	0.468195884104034	-0.45090870126095	1.04474970031298	0.655031404758278	0.567360999454141	1.16972147523429
ENSRNOG00000008103	-0.931759921168867	-1.31524727174472	-1.1450809871089	-0.0616015296987828	-0.336738429739629	0.791033621214835	0.914878464750358	1.45348162414441	0.631034429351296
ENSRNOG00000008113	-0.128170396903593	1.83880040372256	1.36477716879466	-0.743601258853162	-0.86612239718915	-1.12921135212832	0.0235267722179484	-0.39930115703157	0.039302217370627
ENSRNOG00000008115	0.499876241926438	1.78119508304254	1.39275473052973	-0.686867652731521	-0.0482770134008592	-0.766390217117353	-0.694156151246493	-0.707955296386364	-0.770179724616124
ENSRNOG00000008129	-0.156515659817222	0.314708117902184	1.15191066608491	-0.137172557732548	1.87292395600966	-0.137785504523456	-1.20761242861526	-0.626829456849704	-1.07362713245855
ENSRNOG00000008130	-0.614701116944828	-0.767544545054892	-0.767544545054892	2.36123045890319	-0.232686635128991	0.461772274442184	-0.448185268145087	-0.443500127341281	0.451159504324601
ENSRNOG00000008133	0.472537907356952	1.33732744795894	1.67207065420806	-0.550419343340951	0.381155195607975	-0.831593325890691	-0.842344435305488	-0.805476763447724	-0.833257337147078
ENSRNOG00000008134	0.299712540724285	1.01054146781049	1.92443663499943	-0.5318985078759	0.53234221460413	-0.800863764252075	-0.772221907172112	-0.818667796874833	-0.843380881963422
ENSRNOG00000008138	-1.01853023186066	-1.21390351128863	-0.670245306493892	-0.27335861101986	1.72615850922987	-0.110168960622275	0.976527872516385	0.943475437727725	-0.359955198188656
ENSRNOG00000008140	0.547405930729545	1.40471878549815	1.59517440625597	-0.523045971634747	0.235472569610375	-0.896252257511057	-0.95159848501817	-0.433905494174584	-0.977969483755481
ENSRNOG00000008144	0.969075533553167	1.227898091466	1.36296879738675	-0.371016376387682	0.461607195072841	-0.918080294613806	-0.936965307299904	-0.820035245927561	-0.975452393249811
ENSRNOG00000008151	0.45313773648282	0.894370174106478	1.39507219660222	1.14019571978724	-0.2278385692845	-0.948624996652481	-0.707188607371927	-0.61334151753271	-1.38578213613714
ENSRNOG00000008157	-1.12724106524791	-1.2066567294514	-1.13745890190361	0.913603446421531	-0.448712572052722	1.05962256087306	0.675733947270816	0.10820071909246	1.16290859499777
ENSRNOG00000008165	0.251423349152373	2.22175526995965	0.920237681589919	-0.850243652505861	-0.346524447874882	-0.817022514869472	-0.449481791279584	-0.399438627576788	-0.53070526659536
ENSRNOG00000008168	-0.429670126991214	-0.265122873708421	1.75074876817589	1.52807974292834	0.357984318622097	-0.57794134322184	-0.858300885482408	-0.67411055325914	-0.831667047063302
ENSRNOG00000008169	-0.505727575972703	-1.00637250529468	-0.697056831018085	-0.881746025401121	-0.74885364638974	0.0603139730198464	1.56758039247761	1.11579613809804	1.09606608048083
ENSRNOG00000008170	0.152124527715788	-0.277725776916938	0.206735022948198	2.41325049856357	0.192903720717143	-0.488629501976238	-0.985753953189391	-0.764501282677728	-0.448403255184403
ENSRNOG00000008176	-1.04375138393845	-1.03110578170731	-1.05972254965129	1.03286806301416	-0.733671457917779	1.50720870633059	0.35338192649637	0.839273157561823	0.135519319811886
ENSRNOG00000008177	-0.940823007952475	-1.11107323941009	-1.48418148791169	1.51594470292915	-0.144955877425529	0.906479443356678	0.424570314919079	0.351074523153411	0.482964628341465
ENSRNOG00000008180	0.930300940055799	1.76639904503243	1.1238596080619	-0.721844900035972	-0.122033117330654	-0.740818827443876	-0.741737669869105	-0.737847510263043	-0.756277568207486
ENSRNOG00000008182	0.0848297617821686	0.307786531443155	2.4786166154627	-0.266033859719389	-0.0118426837400731	-0.647025373529248	-0.63014122282253	-0.687414024229055	-0.62877574464773
ENSRNOG00000008187	1.23910982318676	1.56731219240974	1.00191000323896	-0.43873571713891	-0.0666053640979217	-0.613113221276866	-0.840654571223061	-0.838097618217106	-1.01112552688161
ENSRNOG00000008190	0.522175375179919	1.16009249933574	1.66011365446981	-0.545096402984947	0.614843538223695	-0.896155110408797	-0.692925319093822	-0.859628323084483	-0.963419911637119
ENSRNOG00000008191	1.02257952698749	2.1394207830275	0.251687987930302	-0.172389016347109	-0.343785413450068	-0.500113094015805	-0.799133591377438	-0.799133591377438	-0.799133591377438
ENSRNOG00000008193	0.591887129020761	1.67641404712525	1.44235023446445	-0.549398275778105	-0.041231590913144	-0.805095807101252	-0.758628341414307	-0.676497701039855	-0.879799694363796
ENSRNOG00000008195	-1.04947769736248	-1.13719219873097	-1.20192833317469	0.0853840627197347	-0.526467975024858	1.22754602559694	0.649300527359812	0.833141936204698	1.1196936524118
ENSRNOG00000008196	0.623731309476711	1.12041599367515	1.6721630190798	-0.509842263048479	0.544686366438202	-0.880176031707947	-0.8263874862423	-0.764011383982617	-0.980579523688526
ENSRNOG00000008203	-1.05113723625204	-1.03634668879041	-0.900225185096294	0.166374551944788	-0.498991907244893	1.65366542731873	-0.0185329834034045	0.304486896466914	1.38070712505661
ENSRNOG00000008209	1.14994613435043	1.53989263161198	1.07953649318533	-0.412987784888885	0.0697103353698889	-0.71440992526949	-0.886795276648069	-0.955067723984158	-0.869824883727037
ENSRNOG00000008210	-0.0387959361694595	-1.47560987199925	-1.62342724516305	0.0206865052830794	-0.0391216089741424	0.54103075755838	1.33367161405129	0.25934073264385	1.0222250527693
ENSRNOG00000008214	-1.11781521205583	-1.40136576019969	-1.25899010407511	0.318104564251821	0.0269280224795095	0.52770999031511	1.02534195219996	0.975573390357272	0.904513156726962
ENSRNOG00000008215	1.63015556638971	0.670981731976091	1.12043557790584	-0.183469514265749	0.415836404112636	-0.837221234790322	-1.13730560145672	-0.726123540961388	-0.953289388910102
ENSRNOG00000008217	-1.34848782643307	-1.37114138439599	-0.441118975705851	0.577911914784726	-0.837059011790103	0.766020317528246	0.940162155058218	1.11494375588186	0.598769055071963
ENSRNOG00000008218	-0.875416287844592	-1.45634023063673	-1.42579444964625	0.685962733038934	-0.111427517657469	0.982203722227127	0.636920477704943	0.824362982794722	0.739528570019317
ENSRNOG00000008219	-0.507898334811356	-0.476324804771066	-0.613492011799147	2.36603587191093	0.879766172563776	-0.501010850604227	-0.156127934093909	-0.507523260894222	-0.483424847500779
ENSRNOG00000008223	-1.12158455156411	-1.04160632641111	-1.01704629525541	0.235769296681526	-0.55735036377179	1.26449875777308	0.601147829864208	0.126121254183908	1.51005039849969
ENSRNOG00000008226	0.819698302079988	1.31721462811122	1.56584343683614	-0.657553613059142	0.149758536263439	-0.880151960941345	-0.811372918287459	-0.503508347418052	-0.99992806358479
ENSRNOG00000008237	-1.04805769629543	-1.05166122542491	-1.05897060442082	0.734273159183245	-0.71054059122763	1.44027665882442	0.525226631009501	0.0388013914729087	1.13065227687871
ENSRNOG00000008243	0.230136061304961	1.6085662368427	1.36540934030177	-0.946719556312024	0.535383528051363	-0.575975761934386	-0.285661764819069	-1.09652337940553	-0.834614704029786
ENSRNOG00000008245	-0.452467891901392	-0.949999234048025	-1.08899180748719	2.05417512479267	-0.427028374871906	0.636154991057963	0.368981472141632	-0.684466775344101	0.543642495660353
ENSRNOG00000008246	0.823203701900649	1.31104992496937	1.58998399920775	-0.218325105342365	-0.029900659154444	-0.809342266678097	-0.919322300834594	-0.879799826522674	-0.867547467545601
ENSRNOG00000008247	0.496971100762792	1.3600094487218	1.53527581513636	-0.0260059528255154	0.282013824703224	-0.951944765344242	-0.976191264900339	-0.607531586373372	-1.1125966198807
ENSRNOG00000008257	-0.141802695126199	0.814156621859761	2.29738864749251	-0.189163923550989	0.0283845741624704	-0.564890200412463	-0.748315991616866	-0.796537568268112	-0.69921946454011
ENSRNOG00000008277	0.702130711098694	1.52557246483965	1.39516686268956	-0.657138905916555	0.270685713532132	-0.640541274282626	-0.943341369535832	-0.649592911673018	-1.00294129075201
ENSRNOG00000008299	-0.928133704374856	-0.870915268331878	-0.927520255428518	-0.0555203528237394	-0.538936021566184	2.06339232906359	-0.111854375531553	0.588831005478533	0.780656643514603
ENSRNOG00000008301	0.506400551209533	1.9426466203272	1.21311521841138	-0.399439790639902	-0.244350020394955	-0.77973964708753	-0.739154558672703	-0.739397434122913	-0.760080939030104
ENSRNOG00000008323	-1.05813956907789	-1.08717742607659	-1.23557763732572	0.625238687659525	-0.277853440322321	0.99198550779693	0.563380023845483	-0.0701625643301848	1.54830641783076
ENSRNOG00000008337	-0.709323853121833	-1.28083353060894	-1.2524468288733	1.86232783416621	0.0694896448300355	0.671983478401238	0.597926534564345	0.0688889399412977	-0.0280122192990542
ENSRNOG00000008351	0.179534359654107	0.152070427822428	1.81928420271885	1.19848692113952	0.0264973009407568	-0.531717644615841	-1.07370307123041	-0.573007557629505	-1.19744493879991
ENSRNOG00000008356	-0.138291864895382	-0.468694936309859	-1.90145877304022	-0.328163225228265	-0.295479814108605	0.354172936130249	0.433130220194017	0.505832209375583	1.83895324788248
ENSRNOG00000008369	1.65042441495592	0.954499854107536	-0.482475616369086	1.00484523711246	0.313109732659372	-0.905687116687224	-0.811537516140985	-0.687004709113978	-1.03617428052402
ENSRNOG00000008374	-1.19383346310693	-1.2596453164512	-1.25362432779796	0.652917733821349	-0.24546309939144	1.19106470309907	0.608764141713918	0.66055289513434	0.839266732978858
ENSRNOG00000008376	-1.09210746366026	-1.35480685015521	-1.11159110047002	0.293212522714086	-0.410057399283755	0.953914141176777	0.872865016464063	0.69890686887624	1.14966426433807
ENSRNOG00000008394	-0.762711893187305	-0.762711893187305	-0.304962582528779	-0.216678384115094	-0.663534583423081	0.279340757693567	0.0663395367741658	2.48197059502669	-0.117051553052863
ENSRNOG00000008400	0.892079529183097	1.21853402696084	1.41727486484995	-0.69835753822985	0.569071192196812	-0.778730378978359	-0.817518017846191	-0.892245992742865	-0.91010768539344
ENSRNOG00000008401	0.861376938466531	0.239226250153263	1.68467889940419	-0.186623777326925	0.934113732210331	-0.412315975989769	-1.17842702011039	-0.897436119825879	-1.04459292698135
ENSRNOG00000008409	0.398984230809091	1.79658360683277	1.44306368761606	-0.672406160704235	-0.0884763253068143	-0.703734072033608	-0.72166499263237	-0.727875803552036	-0.72447417102886
ENSRNOG00000008416	0.930410175471312	0.667565530854376	1.24162084696591	-0.191721709678065	1.15974976502152	-1.09976491632419	-1.15170862352412	-0.874448272303007	-0.681702796483745
ENSRNOG00000008423	-1.16126725461923	-1.17771688837485	-1.11258902105389	0.599684959988763	-0.674485893598471	1.09861507480204	0.964076319332451	0.684661206892696	0.779021496630492
ENSRNOG00000008425	1.11416660857214	1.57359728635246	0.878308385341584	-0.527418353849314	0.357922846214127	-0.728494696731779	-0.739413684709613	-1.25364531122766	-0.67502307996194
ENSRNOG00000008427	0.790331676669857	1.74895946724562	1.15227604627266	-0.490683615720293	0.106645993017977	-0.812297201672218	-0.801072508196782	-0.846941015344807	-0.84721884227202
ENSRNOG00000008428	-0.807260712438231	-0.801549863771981	-0.822147338254176	-0.669184094542848	-0.371783735813141	1.95120629575344	0.0351176568068061	0.227075381613194	1.25852641064694
ENSRNOG00000008431	-0.785891739673623	-1.21328095898926	-1.36716360638182	0.400711812790107	-0.420859862340671	0.36560314682317	1.30901104818827	0.41374231982729	1.29812783975653
ENSRNOG00000008432	0.758497915923007	0.866599666711291	1.34577846561076	0.640898985864516	0.453776825111686	-0.923769846559045	-0.896455925228608	-0.938038074035134	-1.30728801339847
ENSRNOG00000008436	-0.567562900621529	-0.654104578557708	-0.654104578557708	-0.341478496303526	-0.426972629437724	2.52785239988006	-0.111630073176479	-0.103671734014459	0.331672590789066
ENSRNOG00000008443	-0.892536449495972	-1.20866376705616	-1.01797848505654	-0.00781198139447643	-0.738017286711296	0.468856288808247	1.08142619565864	0.941476228788721	1.37324925645884
ENSRNOG00000008444	0.462139495276939	1.93855106769755	1.15089883673757	-0.544481991556146	-0.0827433952539731	-0.645916975540409	-0.722494965691743	-1.13214440288294	-0.423807668786839
ENSRNOG00000008445	0.0776982391916787	0.257538959555862	0.782797873741746	1.69169203386124	0.925190944624664	-0.943617655743055	-0.790328225137541	-0.800378440350598	-1.200593729744
ENSRNOG00000008447	-0.949873513316426	-0.995547195342716	-0.954074432987055	-0.0891909865176001	-0.896640085336478	0.430549196586059	1.07382350885	0.865276623700091	1.51567688436413
ENSRNOG00000008449	-1.3132815778118	-1.35152896681559	-0.326258492625783	1.15912396703005	0.683657563350556	1.01622481801888	-0.156338514787827	-0.702120280369819	0.990521484011328
ENSRNOG00000008463	-1.17015868899601	-1.31294643592294	-1.26764908526315	1.09590940487457	-0.0584472207855729	1.00112169593179	0.396162567136522	0.470380657404234	0.845627105620568
ENSRNOG00000008465	0.739359312119784	1.33868299128135	1.55237247182482	-0.696079701535021	0.327176394242051	-0.800052960722298	-0.827633026969097	-0.810204383986569	-0.823621096255027
ENSRNOG00000008470	-0.964798473437914	-1.41052444947341	-1.12941340007531	1.24164510065924	0.652147867790695	-0.263801621185045	0.225581846881831	1.24688635933703	0.402276769502888
ENSRNOG00000008480	0.404598070619977	-1.57276615326427	-0.696032294312448	-0.529872275488206	-0.323430939056498	-0.621197127698801	0.976041016750875	1.60750557810893	0.755154124340442
ENSRNOG00000008481	-0.951844605767803	-1.30681279359135	-1.40519515513339	0.534008593384086	-0.220116867974103	1.24523728294575	0.632320631534822	0.588533437363242	0.883869477238742
ENSRNOG00000008482	0.490843763459322	1.59191322592727	1.51188539799503	-0.7738717007936	0.0750933299669405	-0.458040068936464	-0.886237496331178	-1.03621878531645	-0.515367665970871
ENSRNOG00000008516	0.794507753053825	1.79750317726639	1.23401888456126	-0.697952900888322	-0.436100321029803	-0.688392237551986	-0.682637979798843	-0.410186091722144	-0.91076028389038
ENSRNOG00000008518	-0.452638473703358	-0.771945625903245	-0.604781572797481	0.202535566750056	-0.646530753305722	-0.739683897237193	1.1882865649771	-0.260311503964214	2.08506969518405
ENSRNOG00000008526	-0.466808323494303	-0.861274739963257	-0.709010508746033	2.3323079162572	-0.158038063877401	0.642262613226942	-0.303149511396722	-0.715186086334919	0.238896704328495
ENSRNOG00000008529	1.36429724200401	0.726534526563102	1.50402185791682	0.0643831221997199	-0.0610721174437025	-0.780265716223289	-0.709062595100679	-1.0010130368683	-1.10782328304768
ENSRNOG00000008543	0.76694144208245	0.973463130638606	1.84718634709094	-0.465012591470708	-0.0843870261357025	-1.21717874628417	-0.668728320578931	-0.232547931341914	-0.919736304000574
ENSRNOG00000008553	0.556398228876002	2.00996661024412	0.715337114397481	-0.704418772719478	0.438286459526898	-0.440104759912341	-0.869077287735439	-1.00415799976468	-0.702229592912562
ENSRNOG00000008554	0.841153829931991	1.92713809413197	0.860357506831018	-0.825428378699235	-0.00817077666276445	-1.01838816404476	-0.508069904753946	-0.465369171314092	-0.80322303542019
ENSRNOG00000008555	0.475279510301538	1.00843349783786	1.785299531858	-0.752565437241947	0.507611757474046	-1.00226024947323	-0.77156781757772	-0.198224665538088	-1.05200612764047
ENSRNOG00000008560	-1.16815505809074	-1.3556315755528	-1.17279212596369	1.3351719457721	-0.049588632989537	0.768466069251016	0.66943449115946	0.236594650590728	0.736500235823464
ENSRNOG00000008565	-0.933727427908572	-1.03584437383842	-1.01710350797092	-0.424870647419509	-0.705310274394545	0.909644625717745	0.921521892585529	0.97874480902861	1.30694490420008
ENSRNOG00000008570	-0.911066574999613	-1.44188817513884	-1.27285276591855	0.351970808156282	-0.276801559992774	0.671865915285019	1.13212565538407	0.796642780555169	0.950003916669239
ENSRNOG00000008585	-0.679823785618482	-1.22225850509462	-0.494118927798215	0.746099895281561	-0.613464556761539	-0.777884169612321	1.76018749792373	1.0545067184141	0.226755833265786
ENSRNOG00000008586	1.20940537316112	0.829861433503975	1.49863792607292	-0.217591878170409	0.175980642208386	-0.317784511232719	-1.24900734092719	-0.933582187013214	-0.995919457602868
ENSRNOG00000008587	-0.021527110302885	0.233880979628136	1.99480575498039	0.598180267512571	0.690009225285847	-0.666893775735284	-0.83363593218119	-1.03136183407423	-0.963457575113358
ENSRNOG00000008588	0.849858870304836	2.09244193612062	0.76888901594729	-0.621894654702383	-0.522193835414572	-0.623629064923651	-0.659765616632148	-0.659765616632148	-0.623941034067847
ENSRNOG00000008592	-1.04871847767904	-1.01745893672922	-0.938129703463538	1.54001129975541	-0.544929744458016	-0.47053336883118	0.654003960362265	0.928415468925719	0.897339502117605
ENSRNOG00000008602	1.82706556852878	1.44664859054781	0.3994292495622	-0.474840911877833	-0.30798550331271	-0.705531281169355	-0.715423740027854	-0.73961845817176	-0.729743514079279
ENSRNOG00000008609	0.366733537589107	0.885670858525693	2.07908916035978	-0.716082234234694	0.314543713989147	-0.735390156349105	-0.736480410379579	-0.745822503169876	-0.712261966330475
ENSRNOG00000008615	-1.0771475074361	-1.15759792072226	-1.01359057428391	0.147065495684172	-0.659118298202553	0.416948210524016	1.35417171344894	0.872023108140697	1.11724577284699
ENSRNOG00000008628	-1.01849517320335	-1.17851465824035	-1.15785611259545	-0.0203363569510503	-0.5421015652012	0.765110895627911	0.967061151101134	0.968368800664935	1.21676301879742
ENSRNOG00000008639	0.725524701797648	1.57277581926485	1.46977946360238	-0.703433605173501	-0.00228468975590214	-0.763949680782006	-0.771271412811064	-0.776921214062962	-0.750219382079446
ENSRNOG00000008644	-0.626086177657968	-0.574277556613666	-0.671889595945189	2.43096909748234	0.347876301364311	0.42050693015968	-0.588936287132074	-0.373716005606725	-0.364446706050705
ENSRNOG00000008656	-1.11121953886467	-1.04643185546915	-0.905745874236084	-0.196862343461733	-0.736652478036414	1.05257484853725	0.737869698665636	0.801763000794864	1.40470454207031
ENSRNOG00000008658	1.24357242187021	1.44740416671878	0.701190517726154	-1.04012960304413	0.282093062250631	-1.00696808725666	-0.427257930540042	0.0281460667232193	-1.22805061444817
ENSRNOG00000008666	-0.823325205760746	-1.11423679482515	-0.65416069818486	-0.367488859307489	-0.869784467065112	0.0513232169223124	1.28081508670531	1.26894801072436	1.22790971079138
ENSRNOG00000008671	-0.292080756179902	-0.216992432734068	-0.338575566271948	2.66304830393725	-0.345958738426381	-0.339924870537436	-0.393943161287585	-0.377330915491007	-0.358241863008921
ENSRNOG00000008673	0.469412732849115	1.79354890267978	1.46187396239481	-0.77678364790681	-0.366621534495117	-0.665653865197455	-0.563614650726482	-0.595374975210438	-0.756786924387401
ENSRNOG00000008676	0.643335352196174	2.12891788150299	0.859684061310387	-0.432296959535468	-0.390208754608702	-0.743399350495175	-0.683073054617684	-0.684109832012163	-0.698849343740363
ENSRNOG00000008680	0.153523451909349	0.693162744183418	2.3465253792585	-0.303800455552078	-0.15353758536749	-0.663027821717549	-0.697916683314767	-0.655860794915349	-0.719068234484033
ENSRNOG00000008683	-0.697672161801381	-1.11890338079603	-1.05300696609613	1.00526686494231	0.933115814987632	1.65980084247756	-0.232940813878619	-0.659642398302867	0.163982198467524
ENSRNOG00000008697	-0.889366130616484	-0.840929457464352	-0.902931311393854	-0.195691337136515	-0.725151313705774	1.20450961628622	0.179289414782699	0.28375648537045	1.88651403387761
ENSRNOG00000008709	-0.896599036987247	-0.991358614826322	-0.935960058986291	-0.386336763275234	-0.667091528375589	1.02444977015712	0.862820857884404	0.299023079783563	1.69105229462559
ENSRNOG00000008712	0.502803831947657	0.785693783032875	2.10978444303916	-0.75512682283834	0.215502525160208	-0.799793302113352	-0.628992475470742	-0.762145783955396	-0.667726198802069
ENSRNOG00000008716	-0.0592074557562477	-1.20654289468329	-1.21678148772437	-0.442349200319335	-0.146558357228543	-0.236139562148891	1.73020123440754	1.31291253485016	0.264465188602975
ENSRNOG00000008728	-0.936092522593172	-1.29540269812088	-1.27750550005319	0.366175916947629	-0.180701116757634	1.24974845228539	0.523555705635857	0.223146610369036	1.32707515228697
ENSRNOG00000008736	0.738935849327498	1.32810707489597	1.54766182573696	-0.694290070442539	0.35697349053508	-0.825441586313189	-0.816754986084347	-0.815228706076027	-0.819962891579411
ENSRNOG00000008746	-1.04973011131751	-1.45312163562744	-1.20957390004362	1.37003450505463	0.265839849657471	0.848953244818178	0.100591691778674	0.63370948766485	0.493296868014766
ENSRNOG00000008749	-0.137355219303985	0.86146821609544	2.10398875635919	0.566756433765537	-0.652135712710886	-0.958789546680274	-0.480348427085514	-0.833541040276069	-0.470043460163444
ENSRNOG00000008754	0.340821064782962	1.99996902585762	1.00608635615183	-0.359765238477287	0.0108959154946118	-0.147826897330521	-1.01400290358373	-0.861621268308049	-0.974556054587429
ENSRNOG00000008759	0.904673075652256	1.43890071013875	1.41850925150317	-0.754224418684272	0.157562549546638	-0.777917945532645	-0.798843450017398	-0.789070560002654	-0.799589212603839
ENSRNOG00000008766	-1.04824353163898	-1.06512445221204	-1.10573153994866	0.108998898944714	-0.435048144947649	1.11322304971475	0.706739711081266	0.115590476939053	1.60959553206755
ENSRNOG00000008785	-0.918628019781142	-1.25912797517541	-0.757347383286714	0.704581170722189	-0.402616374850675	2.04269517745689	0.0181090427868368	0.255387020849051	0.316947341278973
ENSRNOG00000008790	-0.884961910564944	-1.46600109297858	-1.24939124722819	1.12182993091668	-0.354061510194845	0.782273402872319	0.74548387004738	0.424536989669294	0.880291567460887
ENSRNOG00000008806	-0.918139185400158	-1.54427967906393	-1.16399795413794	1.37810972201522	0.317281744177275	0.801156087901409	0.2287208145487	0.0522798563883804	0.848868593571048
ENSRNOG00000008810	-0.591567882228117	-1.25927973762749	-1.40252867405921	-0.441266401405095	-0.128840969696183	0.755432731703681	1.36403840691833	0.889090871499363	0.814921654894728
ENSRNOG00000008816	0.532969236026297	2.07729899458465	1.02338136125321	-0.673707192524498	-0.24869636247369	-0.678223987213197	-0.678390293774158	-0.674379597636387	-0.680252158242229
ENSRNOG00000008834	-0.935649692309498	-0.982818640136075	-0.920248020179526	0.0225813689694187	-0.594089584146418	1.63544314134261	0.0421462247830216	0.241475437108139	1.49115976456833
ENSRNOG00000008837	-0.708197766352932	-0.437202959148967	-1.15651453362238	2.06217465699705	0.625201685039711	0.783769753531993	-0.72755605008625	-0.427199969493129	-0.0144748168650988
ENSRNOG00000008846	-0.778840244528363	-1.15641102951634	-1.15230061039964	0.0966943182055826	-0.749334537977491	1.28432124586897	0.809222721326701	0.324613156392394	1.32203498062818
ENSRNOG00000008855	-0.151855003232369	0.944588933501916	0.685211960069682	1.79916647906751	0.328650004374731	-0.831991350324645	-0.941771884587947	-0.996346372971587	-0.835652765897291
ENSRNOG00000008857	0.190146686121601	0.878780815912563	2.06969801829078	0.082273983632179	0.158633032695675	-0.874354919137978	-0.722741075760991	-0.908739416339966	-0.873697125413866
ENSRNOG00000008862	-0.810511201667681	-1.16581680049331	-1.52728311046741	1.51331709593288	0.150666236488498	0.803966360628613	0.481113782208178	-0.114469854505595	0.669017491875829
ENSRNOG00000008865	-0.533094049811889	-0.40364274503785	-0.858661450849782	1.90793595023603	1.41432632682122	0.277610266166729	-0.600082632010579	-0.681565112751683	-0.522826552762201
ENSRNOG00000008869	-0.887124028753732	-1.11155995866291	-1.06992758527106	-0.177695008868101	-0.507133355972213	1.30774036783295	0.436248586550077	0.445933806099797	1.56351717704519
ENSRNOG00000008880	1.03541745422668	1.89518695374736	0.844989697404669	-0.818679049286587	-0.818679049286587	-0.581973282162758	-0.388229168498482	-0.818679049286587	-0.349354506857716
ENSRNOG00000008895	0.912594194532823	-0.01703907856983	-1.12950354667595	-1.00008349583751	-0.0952017696391191	-1.12950354667595	1.00393086419696	1.60489581796878	-0.150089439300204
ENSRNOG00000008901	-0.945082933328273	-1.261712097965	-1.25439063481806	-0.181454015577622	0.203978461896665	0.999881751264931	0.877087100837821	0.118130042138701	1.44356232555084
ENSRNOG00000008902	1.5768582884711	0.498977723568022	0.730155131766451	-1.18776155130274	-0.023280216730697	-1.23169559112449	0.132306592308225	0.664010378101308	-1.15957075505718
ENSRNOG00000008904	0.533996964245423	1.70962153560272	1.38512694276973	-0.62533065144897	0.133804836389217	-0.75369927190571	-0.80760816340262	-0.823166072013737	-0.752746120236053
ENSRNOG00000008911	1.60340201026017	0.90515991594263	0.440189738978504	0.196069860268066	0.639430893060318	-1.2818164975275	-0.788111276374476	-0.514322822085455	-1.20000182252226
ENSRNOG00000008917	-0.840673830222837	-1.38670763114538	-1.34396546016697	0.333820329011619	-0.0796969621854626	0.17708122525921	1.30539521234367	1.03509307333936	0.799654043766798
ENSRNOG00000008919	-0.906566214706877	-0.860153273253899	-0.828632516842007	-0.412129678154841	-0.547762318166183	2.04261814443353	0.174336902868987	0.366194921336731	0.972094032484562
ENSRNOG00000008933	0.235127951656401	1.83625380655642	1.51196533483376	-0.633818105184741	-0.249312535073774	-0.679717184408263	-0.66467891134246	-0.674197115675621	-0.681623241361719
ENSRNOG00000008936	0.723323767965743	0.947824592207587	2.02795575979246	-0.644749392342237	-0.625806580473145	-0.80390787493919	-0.587020613889295	-0.264543531601167	-0.773076126720753
ENSRNOG00000008939	-0.474088921719431	-1.29875374840999	-1.57777010988113	1.66592245770824	0.484385403957369	0.480135239295421	0.071105205891068	0.591894236047831	0.0571702371106144
ENSRNOG00000008941	0.694385493907276	1.22810919906364	1.76702920010037	-0.541854028588888	0.0677124514793428	-0.760243715603239	-0.826973926536196	-0.785124282683106	-0.843040391139199
ENSRNOG00000008943	-0.895298642092079	-0.873624352898077	-0.90784462799194	-0.27305925311798	-0.363537780086419	2.11766465657327	-0.0276995393485879	0.319557842065081	0.903841696896734
ENSRNOG00000008944	0.496851771244001	1.29871185436605	1.61448375785661	-0.260971639089356	0.403229411426577	-0.696134262841847	-1.08210243724321	-0.883884757170123	-0.890183698548705
ENSRNOG00000008947	-0.270068074937121	0.207826464358193	1.65197684542263	1.54518776349004	0.157162267218888	-0.683110486938137	-0.931492899611546	-0.813770872023459	-0.863711006979482
ENSRNOG00000008956	0.387305392023036	2.00201488810576	1.19968265626022	-0.693945451567004	-0.181449336037458	-0.835556611120896	-0.642947464413897	-0.534092567961766	-0.701011505287994
ENSRNOG00000008960	-0.90587885485046	-1.57204697845035	-1.02036205862009	0.491703773247144	-0.393900397708849	0.943407152048199	0.482656968982194	0.67269454605153	1.30172584930069
ENSRNOG00000008961	-0.787335905911632	-1.50647796273557	-1.34645767729258	0.780652310421781	-0.267470986762521	0.861421477889811	0.66127571101597	0.528017512688633	1.0763755206861
ENSRNOG00000008970	-0.381425550175933	-1.08028133459769	-1.18178481452275	1.95793376066814	0.904669661121771	0.60847400736863	-0.278151749218089	-0.416864396662201	-0.132569583981889
ENSRNOG00000008984	-1.2842722096213	-1.19908148761023	-1.1359668205625	0.925183120340467	-0.396354436125933	0.968354647806731	1.0294315373295	0.632736804214978	0.459968844228285
ENSRNOG00000008986	0.449562710834228	2.16979224810125	0.650743728958723	-0.386244126148764	-0.389702650902476	-1.19580730411537	-0.164984190381381	-0.202024837376609	-0.931335578969607
ENSRNOG00000008990	0.603832749839483	0.0727946084686083	-0.10201157958746	1.68154859029874	1.26372325909996	-0.804103028748352	-0.6727792772742	-1.08832124332015	-0.954684078776626
ENSRNOG00000008992	-0.769529279394306	-1.18202040127139	-1.31486898959052	0.406411847103757	-0.578264041887685	0.841461285599171	0.606730393403222	0.39261712541497	1.59746206062278
ENSRNOG00000008996	-0.331311347858816	-1.22123749663736	-1.69704018520268	0.861003354149345	0.540371040132265	1.41383480515847	0.0458565617825713	-0.257972760138514	0.646496028614724
ENSRNOG00000009001	1.00002712620201	1.59041722996555	0.193956053654096	0.368653016220251	0.706975555837922	-1.01356091356085	-0.76030553711078	-0.954275130537242	-1.13188740067096
ENSRNOG00000009005	1.23983015998699	1.28408120425958	1.34257446910773	-0.0283097201083508	-0.604757643752941	-0.800685616477465	-0.78304884187288	-0.947164466144925	-0.702519544997735
ENSRNOG00000009019	0.490169478417461	1.5921677071545	1.45739604375057	-0.720894859233259	-0.093110475601847	-0.274929426053322	-0.94266113381319	-1.2393203417517	-0.268816992869211
ENSRNOG00000009029	-1.04056607319467	-1.2155885038718	-1.08438648333534	0.0778470495513351	-0.629877059843488	0.85570348530239	0.966812966830335	0.874795152417013	1.19525946614423
ENSRNOG00000009031	0.433154316782246	1.12824219707962	1.90351139246277	-0.859021420334249	0.261072945220107	-0.862812680752838	-0.798158267016844	-0.577421544794116	-0.628566938646696
ENSRNOG00000009032	-0.238727347253871	-1.12739717203034	-1.36730704605569	1.80955062030357	1.09099282402804	0.379508831602789	-0.00824271392437477	-0.425229366844687	-0.113148629825438
ENSRNOG00000009043	1.17894896066462	2.0498993737706	-0.525495491411126	-0.24295945503582	-0.0412747925038198	-0.0366738204101959	-0.50539258506003	-1.10082888707494	-0.77622330293929
ENSRNOG00000009047	-0.639992290915857	-0.661395663794297	-0.880526388432773	0.0160404406815198	-1.00250726132829	0.802450558346806	1.39611059745854	1.55939446063457	-0.589574452650213
ENSRNOG00000009049	-0.989303403172508	-1.10592850863658	-1.01018148728818	1.98336867027229	-0.0354047375494211	0.785770633139721	-0.0134144854546235	-0.0821946980839328	0.467288016773244
ENSRNOG00000009054	-1.05834787406407	-1.10252624157463	-1.05634609608903	-0.128638899881285	-0.475051359884276	1.64897589226777	0.684334492902305	0.665267793672156	0.822332292651058
ENSRNOG00000009066	-0.986374138090987	-1.35883958332777	-1.36280327802484	0.463982317426639	-0.122696642785593	0.78948926095362	0.596807632941503	0.714063903509032	1.2663705273984
ENSRNOG00000009071	-1.05851577837455	-1.1937747106259	-1.27813073840999	0.391546455427034	-0.0492538239622086	1.40721859003474	0.413683948451726	0.145541741000108	1.22168431645905
ENSRNOG00000009079	-1.16342637248613	-0.880858360290173	-1.10693302286861	-0.0270430144411987	-0.328175617398656	1.82181062043366	0.247742334790751	0.469334161864965	0.967549270395386
ENSRNOG00000009096	0.48892516333233	1.99833008845215	0.889038098192308	-0.421118348278321	-0.153076948304642	-1.09772076832081	-0.00216084109145727	-0.603417768669174	-1.09879867531238
ENSRNOG00000009112	1.00087162863533	0.592817919759944	1.80963814750544	-0.476328645371135	0.309009617433407	-1.12721293483198	-0.693535679660947	-0.322548541111107	-1.09271151235895
ENSRNOG00000009114	-1.13375226055291	-1.21256176702493	-1.2666701426976	0.602422956314893	-0.271666239427783	1.28331288985695	0.472519947474046	0.47334974248718	1.05304487357016
ENSRNOG00000009131	1.483497132795	1.0231010125248	1.08188544554955	-0.392372043893642	0.407512156337042	-0.831589770942038	-0.895525177857577	-0.87559244590431	-1.00091630860882
ENSRNOG00000009134	1.14572556862882	1.15323732578298	0.990152036718979	0.39614926271814	0.278063607882179	-0.809809087667592	-0.988980725054563	-0.793984463457588	-1.37055352555136
ENSRNOG00000009157	1.15385295044455	1.4971509276644	1.04009263896301	-0.512012276439947	0.282499955951091	-0.804749953243798	-0.921998878018287	-0.888342355708188	-0.846493009612825
ENSRNOG00000009170	-1.17008495011718	-1.11232564304699	-1.24633412083799	0.362836400226754	-0.459561589622155	0.854948432036151	1.07381449909371	0.553382852169215	1.14332412009848
ENSRNOG00000009180	-0.366420749046064	-1.21538891729364	-0.788224278908711	-0.435101919992002	-0.837128693213396	0.65038101888429	1.10272343238105	0.0920213818883314	1.79713872530014
ENSRNOG00000009181	-0.539058148286665	-1.19116132505917	-1.36244464701107	1.77985246265735	0.794308003136567	0.778491765048804	-0.0748124299308009	-0.15048541082338	-0.0346902697316376
ENSRNOG00000009183	0.975062625587102	1.5820114364671	1.10283715622195	-0.556982298828591	0.286925238963309	-0.812387456592266	-0.82743086767181	-0.699291434776726	-1.05074439937007
ENSRNOG00000009184	-0.889802625637692	-0.7347317182241	-0.629978467218155	-0.86719067236941	-0.756758444348178	1.5271172638687	0.552718698688382	0.311209277375887	1.48741668786456
ENSRNOG00000009192	0.608645061460742	1.18546861091441	1.75964925185985	-0.531448593723703	0.244558955342146	-0.915821511979906	-0.875079278440316	-0.523669901259139	-0.952302594174085
ENSRNOG00000009193	0.78376961447653	1.99445088213991	0.237729162776433	0.45444390606872	-0.885926328625821	0.0733117490416909	-0.885926328625821	-0.885926328625821	-0.885926328625821
ENSRNOG00000009197	-0.215275735462194	-0.424386251227472	-0.472861822652274	2.60403346264903	0.203182731196323	-0.342636904735247	-0.42980468499749	-0.472861822652274	-0.449388972118397
ENSRNOG00000009198	-0.96326733583149	-1.2616249417902	-1.23973039461363	0.224740620814833	-0.428123700731843	0.946963241896416	1.02150066905606	0.446493961493573	1.25304787970627
ENSRNOG00000009205	-1.02554901970046	-0.775364822183236	-0.779965325652059	-0.751103229054393	-0.782229772291961	1.47007454128067	0.801778710568941	0.745734642535499	1.096624274497
ENSRNOG00000009206	-0.986600666815295	-0.644413252152577	-0.504376463608211	-0.620566991181728	-0.972587964939192	-0.0397150411627201	1.5728918061649	1.36276618172168	0.832602391973143
ENSRNOG00000009209	-1.00239483333955	-1.29535083439654	-1.14396673407754	0.561758052812856	-0.542308851752251	0.902783850629434	0.714350498271838	0.431194335962019	1.37393451588973
ENSRNOG00000009211	0.656275667338354	1.99807725830186	0.994544557377021	-0.654663380096969	-0.0577605831079928	-0.722116070393551	-0.733104062982385	-0.741411489637851	-0.739841896798486
ENSRNOG00000009222	0.290571519847191	1.10169959226635	1.18296110042143	-0.0556750144137055	1.26263764498112	-1.23885838714505	-0.753707117282111	-0.874264749322895	-0.915364589352328
ENSRNOG00000009225	0.558384141261357	1.42385342013695	1.40835492172572	-0.0538933691855812	0.0843236508915045	-1.21150312731674	-0.399345457735485	-0.456875015541208	-1.35329916423652
ENSRNOG00000009227	-0.0714097322414938	-0.268512861626329	-0.502872724401028	1.97636836720573	1.44446512179304	-0.649917825338841	-0.541404082645971	-0.707615555546079	-0.679100707199029
ENSRNOG00000009236	-1.0905306890671	-1.27178787635406	-1.36846719803345	1.31554507425032	-0.0572134291539688	0.689519950974184	0.698547959416864	0.675065193597358	0.409321014369851
ENSRNOG00000009243	0.79477438655278	0.78101575461286	2.02164183882017	-0.64321292358323	0.0332897578698161	-0.782335245070207	-0.729006098283011	-0.62980691452916	-0.84636055639002
ENSRNOG00000009244	1.27354016003522	1.05988096670361	0.939664921937849	-0.152792240586316	0.721872206123706	-1.14068095677867	-0.780687641225631	-0.770694879018438	-1.15010253719133
ENSRNOG00000009258	0.922872807241846	1.74954210946013	1.18465403407805	-0.769296512683537	-0.262420845561854	-0.747295981928997	-0.808760118680144	-0.685742984114528	-0.583552507810966
ENSRNOG00000009260	0.555478246922652	1.21609026089281	1.83217373880384	-0.721282413250955	0.155374470345263	-0.781159976998697	-0.765082386893933	-0.704973097489717	-0.786618842331267
ENSRNOG00000009263	0.37489151292078	-0.327800464751453	1.78716433192045	-0.071517407847117	1.39082006380337	-0.570297640267371	-0.658263114717807	-1.02247645859053	-0.90252082247032
ENSRNOG00000009265	-0.23253473307956	-1.01383076159451	-1.0324405894537	2.27821270639915	-0.0479786374736443	0.362755350447404	-0.3258880409309	-0.453344320263993	0.465049025949766
ENSRNOG00000009266	1.01937595461074	1.58380641484332	1.13936209087392	-0.667951057613698	0.0931976654506046	-0.937426996205784	-0.773551361702636	-0.44456063088751	-1.01225207936896
ENSRNOG00000009269	-0.336862725734887	-0.336862725734887	-0.33512028151352	2.66657290055792	-0.311191156196589	-0.336862725734887	-0.336862725734887	-0.33594783417337	-0.336862725734887
ENSRNOG00000009276	-0.496547591232758	-1.65297355623523	-1.15142600778279	0.145154375895636	-0.221262936272926	0.284156405207001	1.27776912084628	1.27124241705143	0.543887772523356
ENSRNOG00000009288	-1.14667844878586	-1.22536487762648	-1.16566585128482	0.346726408260715	-0.418333180644775	1.06067656363854	0.731169674740642	0.578304242624388	1.23916546907765
ENSRNOG00000009291	1.39301273075535	0.406577799700626	1.26960547422295	0.516851270950353	0.28992144382937	-1.08480304295176	-1.25375463141368	-0.78613546970972	-0.751275575383487
ENSRNOG00000009298	-0.949988061501393	-1.49250187826733	-1.36044132196018	0.8412526929894	-0.0452435301534193	0.744351142373019	0.727739601399691	0.92215735014125	0.612674004978961
ENSRNOG00000009299	-1.02065227889383	-0.938502454403969	-0.887084138524559	-0.340079994683691	-0.449800112758459	1.86020105510466	0.0440417406978118	0.793123059404521	0.938753124057517
ENSRNOG00000009303	0.137107109461389	2.196711000064	0.79679120247871	0.203550517127462	-0.220610690033928	-0.784977034616082	-0.748261124098102	-0.735798978466252	-0.844512001917198
ENSRNOG00000009309	-0.850175603257009	-1.11737195179613	-1.37147405277837	1.49933952207389	0.452393805935334	1.15753743687754	-0.0554431653925718	-0.252008150297566	0.537202158634876
ENSRNOG00000009311	0.406509626467004	0.974017682722383	1.51773617632871	1.01079901029019	-0.383419685036269	-1.28144756539631	-0.54593146717491	-0.723449506815411	-0.974814271385378
ENSRNOG00000009316	1.78296040452386	1.02968246228878	0.749817389840596	-0.944472877711582	-0.0267481166748399	0.0197774354808514	-0.944472877711582	-0.722070942324508	-0.944472877711582
ENSRNOG00000009324	-1.24776320309051	-1.32740792090992	-1.22625600527416	1.13915939895455	0.051851184576333	0.99839795975201	0.50761298631256	0.472599300330823	0.631806299348316
ENSRNOG00000009325	0.699662406112655	1.13654806451736	1.83196363323867	-0.643637108225484	0.0815965876667951	-0.853557396355524	-0.743075154431337	-0.650596944068473	-0.85890408845466
ENSRNOG00000009329	-1.03057263004034	-1.3327717810637	-1.04188106232851	0.505094694528512	-0.419583821136103	0.503995560156727	0.867990557093343	0.365296332622143	1.58243215016793
ENSRNOG00000009331	0.387180426427359	1.4326210638659	1.77594842220553	-0.672430329604083	0.0360608505393817	-0.730090566204043	-0.761018853922626	-0.725749262958409	-0.742521750349008
ENSRNOG00000009334	0.686658490544226	2.09498711179637	0.868558679165897	-0.661084767408116	-0.253167932382271	-0.653224644202049	-0.617240132971142	-0.697428651510526	-0.768058153032394
ENSRNOG00000009336	-0.150293438454097	-1.07983131212793	-1.32789001384047	0.299972771998487	1.1991262366706	-0.941079933878193	1.44322184258868	0.723739395271365	-0.166965548228428
ENSRNOG00000009339	0.322809959766393	2.26180270949949	0.845249304175255	-0.618338885473987	-0.292869540745998	-0.598947196411169	-0.683026365903327	-0.679694897063314	-0.55698508784334
ENSRNOG00000009342	0.640444875182269	2.23240653952818	0.689012969885403	-0.610657511978741	-0.477360861281756	-0.599925782473119	-0.624745644473771	-0.613634969870118	-0.635539614518346
ENSRNOG00000009347	0.831066534703046	1.23065337504485	1.68738378782103	-1.01323571760984	-0.00860477920395649	-0.882273900714881	-0.578656869277899	-0.579379342097386	-0.686953088664963
ENSRNOG00000009350	-0.973149244720102	-0.961632545067484	-1.13951209732858	-0.155530043295586	-0.163675266141827	1.81736294619814	0.234769169407391	0.160184311947832	1.18118276900022
ENSRNOG00000009354	-0.341251143355307	-0.635005457702975	-0.701071456988435	2.32350865366015	0.268617945653894	0.734166531003167	-0.494864245844207	-0.76157818597677	-0.392522640449519
ENSRNOG00000009360	0.530841076551149	1.62694929392412	1.44646622136267	-0.66733216454161	0.13595713635638	-0.841347866123164	-0.848996799196582	-0.946999481349237	-0.435537416983725
ENSRNOG00000009369	0.733174487272462	1.45866982864801	1.55548976449594	-0.599610478006713	0.0433103541164921	-0.819085124737877	-0.721035508525991	-0.814720366663676	-0.836192956598646
ENSRNOG00000009372	-1.11059249409339	-1.2221051520268	-1.06658785972224	1.12692291732799	-0.652015546338881	0.472852226380924	1.16387318904307	0.515103165250811	0.772549554178508
ENSRNOG00000009385	0.410777823073771	1.65912033745128	1.50747235121383	-0.70537559145177	0.151122676851263	-0.759070249423118	-0.778308141358571	-0.7480612628638	-0.737677943492877
ENSRNOG00000009389	0.86123639605773	1.09232706543455	1.80961605584167	-0.720909370623454	-0.037352790222048	-0.804420809673095	-0.6720311585645	-0.799273330659966	-0.729192057590893
ENSRNOG00000009401	0.57773135745814	1.40141215785808	1.62120480230783	-0.536300386711124	0.222651763503207	-0.879559520367345	-0.80469370507899	-0.675327906942297	-0.927118562027498
ENSRNOG00000009422	0.814569069751121	1.38137925042499	1.22405682309098	-0.414973433591458	0.617183582339629	-0.735568762917889	-0.820452318483172	-0.91466506535278	-1.15152914526142
ENSRNOG00000009431	0.786915177911064	1.94054713334833	0.995242067768931	-0.735714612585692	-0.22598324795711	-0.547445136401348	-0.627401737410963	-0.994213865165916	-0.591945779507297
ENSRNOG00000009433	0.528757150285028	2.04050274991814	1.04994704043534	-0.348787035987469	-0.284139484422813	-0.694555950358233	-0.867757170929563	-0.748970557258352	-0.674996741682085
ENSRNOG00000009440	-0.579032439300971	-0.570196407264148	-0.178895744690728	1.31615486987141	1.71861138377973	0.558493750356486	-0.127124573111654	-1.00542880272353	-1.13258203691659
ENSRNOG00000009446	0.528663122945005	1.86347914240577	1.26983377883186	-0.621745763389597	-0.045597401395618	-0.73875830419706	-0.803920048583946	-0.744669439091703	-0.707285087524717
ENSRNOG00000009450	0.665593560350028	-0.697521584930871	-1.03117506685163	1.63216078424065	1.01693805568221	0.621147406645263	-0.910139364898184	-1.00468149694014	-0.292322293297326
ENSRNOG00000009459	0.885780681335357	1.65298994971833	1.19246243859279	-0.527759815449095	0.078955769924299	-0.896374238987611	-0.75537247325096	-0.624751339803276	-1.00593097207984
ENSRNOG00000009461	-1.29806493362915	-0.691728171015745	-1.29806493362915	-0.00484987550603025	0.393140158398948	1.41670984263434	0.721544481406331	-0.387292501698646	1.14860593303909
ENSRNOG00000009466	-1.14933415211803	-1.15954505135006	-0.449378482856289	-0.697527092897436	-0.41447809043306	1.26099265498506	0.845882998349484	0.3276984065241	1.43568880979623
ENSRNOG00000009471	0.593876609186313	0.809957155895848	2.01436165826618	-0.67714042658103	0.333474797714337	-0.750828519012751	-0.783548235758497	-0.760709162359401	-0.779443877351
ENSRNOG00000009478	0.379889434980224	0.586651781419696	1.98558242909629	-0.458135166407324	0.790246023596507	-0.671339108088731	-0.943856195062202	-0.824448018351599	-0.844591181182864
ENSRNOG00000009484	0.422690771313411	2.32739016443964	0.452513644940883	-0.37261114491023	0.0347922368671787	-0.641070477071992	-0.750362741593258	-0.750541636107595	-0.722800817878038
ENSRNOG00000009487	0.350738240036575	1.10641518366179	1.85283079336323	-0.483977595053285	0.479304806464035	-0.761704914291015	-0.741831954949433	-0.86791788089718	-0.933856678334719
ENSRNOG00000009503	0.398036954904537	2.31293669612176	0.696918106463812	-0.62292915448093	-0.336774147256838	-0.658160572148766	-0.644710412437317	-0.568468994059383	-0.576848477106872
ENSRNOG00000009513	0.713441257578265	1.37493148050342	1.57192580535195	-0.411345101093257	0.148481402576004	-0.990451258186117	-0.883550169113137	-0.67148518956095	-0.851948228056178
ENSRNOG00000009514	-0.802378519918846	-0.642504811760883	-0.45564039437191	-0.632533067195577	-0.708065663794163	2.10409790000728	-0.0130571321082532	-0.0355206330661125	1.18560232220847
ENSRNOG00000009522	-0.943807397260938	-1.07653700483365	-0.888950891436952	1.94909600980479	0.0954039836168912	0.801494994488522	-0.415152360280162	-0.220545689901542	0.698998355803039
ENSRNOG00000009523	-0.874254417590765	-1.43025649751544	-1.10884728739969	0.268268863790752	-0.48604452618307	1.01523232989959	0.713386409509849	0.562093690546137	1.34042143494263
ENSRNOG00000009533	-1.13504747654056	-1.26013544561964	-1.27492623595114	0.956087868456003	0.149900962986339	1.10285579142842	0.530803418879457	-0.0963709713539673	1.02683208771509
ENSRNOG00000009539	-0.911102805691951	-1.21923960629948	-1.04819633631685	0.336705385231932	-0.633063336617314	0.0893409346484203	1.26532481164326	1.38705038334435	0.733180570057627
ENSRNOG00000009540	-0.0574999296185244	-0.9650025775033	-1.27578874851987	-0.40852354754134	-0.734352724073115	-0.133141387368578	1.64899347637687	1.22849183832696	0.696823599920905
ENSRNOG00000009542	-0.767480377900221	-1.06185422502803	-0.860086847776499	-0.485712191201678	-0.687454738535138	0.680575270454072	1.32729632836184	0.26016489326679	1.59455188835886
ENSRNOG00000009563	-0.782188986878885	-1.04215415730508	-0.91851695637659	1.76255621916029	-0.676327239955912	1.32356719857287	-0.15382676291833	0.229758326752563	0.257132358949075
ENSRNOG00000009565	-0.476375339735208	-0.560420192079251	0.190959817813222	-0.65887426613991	-0.491082023823178	-1.08907457447744	1.8323568528334	1.46864665645147	-0.216136930843102
ENSRNOG00000009568	0.755877109510578	1.6220361899493	1.16854196696821	0.057484004593373	0.0698156736983657	-0.798121612211521	-0.937121808014726	-0.847045758696326	-1.09146576579725
ENSRNOG00000009570	-1.14596118782853	-1.34247278505592	-1.2562048484115	0.973207282162433	0.00575591462893596	1.20590020822654	0.318736812628904	0.491200440486224	0.749838163162925
ENSRNOG00000009571	-1.03792001113915	-0.952343720578645	-1.10527559915085	-0.699324269648169	-0.190836865806113	1.16411354254268	1.07754005803611	0.531763573908571	1.21228329183556
ENSRNOG00000009577	-0.527180537512369	-0.644882410439167	-0.708594927549496	0.738354058878076	0.198126634565913	2.32340359025402	-0.66561782540831	-0.60561121374372	-0.107997369044944
ENSRNOG00000009588	-0.959569507990925	-1.26250019509344	-1.12170131679257	-0.0370139742056621	-0.451593933253293	0.713987040071757	1.13449192884472	0.633467270227317	1.3504326881921
ENSRNOG00000009594	0.71502044874097	1.40219963178303	1.67423633219781	-0.384578498452423	-0.254604192794031	-0.853862990990309	-0.664956626039487	-0.843701673968484	-0.789752430477075
ENSRNOG00000009599	-0.681864711173733	-0.476223661177337	-0.868347723198209	2.4006554495121	0.529278978513142	-0.207998594333976	-0.485018377970103	-0.429511788678488	0.219030428506602
ENSRNOG00000009610	0.428040419292961	1.55568926986042	1.51573267929261	-0.850592903761206	0.268014476331529	-0.850592903761206	-0.850592903761206	-0.850592903761206	-0.365105229732696
ENSRNOG00000009620	1.01247642073692	1.14578825078431	0.315202491541246	0.793171342022594	0.707062116024959	-1.15060838432642	-0.907503150723026	-0.482690258979263	-1.43289882708132
ENSRNOG00000009636	-0.666246179306368	-1.38256702193296	-1.46330668358756	1.08930704454357	0.17522467356162	1.11275180220184	0.0414023729352154	0.0732537934684405	1.0201801981162
ENSRNOG00000009649	-1.14688149247755	-1.24097659421613	-1.23421036565099	0.647625061514871	-0.389439805485018	1.13606821197118	0.716127112194347	0.527596273141732	0.984091599007556
ENSRNOG00000009656	0.366635447016867	1.90611526999797	0.695938306022037	-1.0704445854236	-0.034562196710675	-1.46820669070737	-0.284969847643484	0.367820599159301	-0.478326301711044
ENSRNOG00000009660	1.6249705798502	0.232420051555903	1.35847405351726	-0.518546272418037	0.633735633309013	-0.857042642228726	-0.886623949834281	-0.860645602990206	-0.726741850761128
ENSRNOG00000009691	-1.1012981639257	-1.27826414193149	-1.34851006172454	0.853764978689626	-0.239791272494383	0.553006835665599	0.933643212865669	0.661263565830029	0.966185047025194
ENSRNOG00000009694	2.25307403910839	0.519116174002256	-0.0186848196582078	-0.269670417280688	0.448255445692393	-1.04006791779305	-0.765200447789658	-0.365883056742762	-0.760938999538673
ENSRNOG00000009700	-0.925404074178495	-1.38468559027581	-1.28303547747601	0.360680395740903	-0.326401733802635	0.547910502139541	0.99015105278036	1.11304176121087	0.907743163861262
ENSRNOG00000009708	-0.923838435735406	-0.735819376250454	-0.873349180364552	2.23025127086445	0.0226253791087276	0.686284466727117	0.0259574462886478	-0.605157698285529	0.173046127647001
ENSRNOG00000009719	-1.08801370482386	-0.976255478784314	-1.0623811652165	0.369754994094947	-0.461244912299544	1.63766616073618	0.24704995157995	0.0531006642905878	1.28032349042256
ENSRNOG00000009723	-0.863176432151125	-1.02865776618139	-1.12901816946258	-0.20971418955117	-0.438979995448905	0.234871425577992	0.65888911303229	1.80239915558471	0.973386858600182
ENSRNOG00000009726	-1.10104810466279	-1.4102024668795	-1.11395238940674	1.02586322794817	0.923643132788688	-0.40349431699388	0.845421994379925	0.533274477968848	0.700494444857272
ENSRNOG00000009735	-1.37446229233557	-1.11958535288648	-1.09632273266201	0.449801348279708	0.569898496881736	1.42245861519346	0.486946419992897	-0.239109124248924	0.900374621785182
ENSRNOG00000009751	-0.0531262418532733	1.28760233087659	1.8418634387655	0.164653156453566	0.154819874421628	-0.899584485698906	-0.811430313309613	-0.776164780971323	-0.908632978684163
ENSRNOG00000009760	-1.11760822438124	-1.10258769697973	-1.11644522549952	0.201035178501559	-0.610712079967724	1.1438174337629	0.546658048405549	0.74951490201939	1.30632766413882
ENSRNOG00000009771	-0.776154546524119	-1.43973158649037	-1.30181507102768	1.09161447098973	-0.0704255703736408	1.06497251227793	0.515884272558327	-0.0962196829146127	1.01187520150444
ENSRNOG00000009772	-0.912065040074265	-1.20375349024107	-1.21650636565932	0.577950952597904	0.125365249519571	1.66674021514442	-0.100824105771527	0.0137567386375014	1.04933584584678
ENSRNOG00000009773	-0.337416994422586	-1.28486055838756	-1.78316230359486	0.496325834074504	-0.0165107073232651	0.506918042530243	1.24060983071384	0.988403297925592	0.189693558484083
ENSRNOG00000009783	-0.892146296362085	-1.35843408787266	-0.908695676852565	1.20873643425701	-0.411953504811599	-0.45563921919043	1.00610457760448	1.04862994359881	0.763397829629049
ENSRNOG00000009785	0.221495307980399	2.01610961316142	1.28653408382251	-0.629931650403857	-0.303911845096422	-0.506501271944685	-0.610371346512385	-0.619853868392086	-0.853569022614895
ENSRNOG00000009790	-0.650119196931022	-1.51610836462377	-0.936786358785066	1.54388855756623	-0.179606033753264	0.319397661855497	0.535057277883719	1.21869086212826	-0.334414405340583
ENSRNOG00000009792	-0.543501721827833	-0.740437248248569	-1.75143470757933	-0.0926560466540541	0.768457840831565	1.19319970736827	0.314442711844436	1.3215736763735	-0.469644212107981
ENSRNOG00000009802	-0.947329071048328	-1.19653779764603	-1.04872210279252	1.03175879521306	0.384105365688232	1.57388391689181	-0.124090059937278	-0.474120943432165	0.801051897063218
ENSRNOG00000009805	0.73734250814674	1.71268768222319	1.22726882079712	-0.578173735127904	0.159971622385638	-0.796228483981399	-0.829688619748199	-0.838513138854559	-0.794666655840624
ENSRNOG00000009815	-0.821347774430426	-1.21643636246585	-1.26727009704799	1.73772134462757	0.0214166057150871	0.978973124937374	0.167471602570448	-0.0771567001655468	0.476628256259339
ENSRNOG00000009821	-0.880321443179192	-1.27365022809643	-1.28445820157141	0.810621303454431	-0.313038704289161	1.36823479075247	0.587975124112643	-0.00536580908720986	0.990003167903852
ENSRNOG00000009822	0.848810266262522	1.8263240618861	0.930059281679354	-0.706032363237647	0.266609620966606	-0.737535429198035	-0.815217798821667	-0.802185862027246	-0.810831777509992
ENSRNOG00000009824	0.453419349579187	1.04296380702357	1.98657294591314	-0.687570293795391	0.187194449370022	-0.85117312602934	-0.652986239724457	-0.673560757462486	-0.804860134874241
ENSRNOG00000009837	0.0989117030857413	1.97939443348585	0.836352699884191	0.175076089944374	-0.00189977320551754	-0.176146226129286	-1.0620711259545	-1.41086830639331	-0.438749494717542
ENSRNOG00000009845	0.610122681461829	1.38582349615166	1.15170773929809	0.238131353160687	0.523454568449671	-1.18653516775754	-0.699191092105076	-0.781469882821817	-1.2420436958375
ENSRNOG00000009848	0.601049343721528	1.28736566293813	1.78952206112173	-0.588592627244987	0.0289624829946061	-0.76067082543176	-0.781026676909601	-0.800317507741537	-0.776291913448112
ENSRNOG00000009851	0.55781616158315	1.95654401363423	0.89600742427615	-0.457886236541248	0.317203396451445	-0.84344424206257	-0.655274217921865	-1.02463457966178	-0.746331719757505
ENSRNOG00000009862	-0.930077900866876	-1.08801665437493	-1.10747532356846	-0.0599448666243202	-0.79007784184701	0.699443848329274	1.05536112678686	0.992285236274544	1.22850237589091
ENSRNOG00000009863	-0.803031022143604	-1.15987349246239	-0.988087065589323	-0.386526392620401	-0.563869091532304	0.360799668845126	1.15851272960963	0.832777927945159	1.54929673794811
ENSRNOG00000009870	1.26862170294078	1.59171530608504	1.06780102293486	-0.429759335265185	-0.503533679654809	-0.785930044486505	-0.594188961226028	-0.761611068394092	-0.853114942934065
ENSRNOG00000009871	-1.00544470918899	-0.914222651399824	-0.499724837866467	-0.343262684594004	-0.607027729365033	0.296394376217718	1.8692485063627	1.34715260198331	-0.143112872149405
ENSRNOG00000009872	0.330774275709703	-1.19677565148489	-1.57458242201289	1.59615563873944	1.02096858052179	0.2739234090582	-0.27209694077715	-0.42380173221855	0.245434842464355
ENSRNOG00000009878	0.802047035301152	1.18373276240425	1.59617346761199	-0.214898051152373	0.238339038976469	-0.99234465524674	-0.781176290846922	-0.789689528680679	-1.04218377836714
ENSRNOG00000009882	-1.01765592807372	-0.966772013939973	-0.967830848682006	-0.487065422669783	-0.664946358223117	1.17871084889866	0.833935895713266	0.779924824741146	1.31169900223552
ENSRNOG00000009884	0.188546440969501	1.69864289739027	1.63738618036841	-0.431386931835786	-0.132074189693194	-0.754694591396762	-0.734466445348277	-0.703094061430485	-0.768859299023679
ENSRNOG00000009886	0.869451289950873	0.4938868786715	1.67256041794794	0.585864718112416	0.166003041070519	-1.16084922108155	-0.777520001712022	-0.633464763762762	-1.21593235919692
ENSRNOG00000009892	0.47332537513747	1.62693879289262	1.59486330010879	-0.486137848114255	-0.168211171449971	-0.841596032241304	-0.72119930207187	-0.729246198898514	-0.748736915362967
ENSRNOG00000009897	-1.08543738270246	-1.24307290343773	-0.881650247161805	-0.391008472623098	0.27596902237861	1.61101195236051	0.263811690498815	0.199122643925991	1.25125369676116
ENSRNOG00000009907	0.627117696752262	0.65569430058429	2.21253762307514	-0.657525704402642	-0.130853985179452	-0.668934982130357	-0.679344982899746	-0.679344982899746	-0.679344982899746
ENSRNOG00000009910	0.831657889821498	1.60051738561364	1.22538100578082	-0.732506266938908	0.297914664795993	-0.90047951977859	-0.842401974482076	-0.695406989359436	-0.78467619545294
ENSRNOG00000009912	0.699177815942641	1.75753230038324	1.32883431831505	-0.651107236989461	-0.165734004464288	-0.717999420230623	-0.760806052574979	-0.764632981841215	-0.725264738540362
ENSRNOG00000009919	2.55072453584449	0.428090518889418	-0.325523969458341	-0.474490764006196	-0.280837265244591	-0.474490764006196	-0.474490764006196	-0.474490764006196	-0.474490764006196
ENSRNOG00000009922	1.83479120735593	0.090392864479995	0.848532497222583	0.0782288833068274	0.762419226542658	-0.82861082937544	-1.04758808865062	-0.97704885943501	-0.761116901446923
ENSRNOG00000009949	-0.222560590480017	-0.0394288724593733	0.60554616075329	2.05225369641357	0.778839112073446	-0.417187046190939	-0.923433750415446	-1.08327442361372	-0.750754286080806
ENSRNOG00000009955	-0.0849581150586246	-0.89045296061488	-1.04700879164366	1.95832615799925	1.30385391951355	-0.0667971155625842	-0.13172527108449	-0.472295289083192	-0.568942534465366
ENSRNOG00000009957	0.700748815631691	1.14616173016462	1.83394728542093	-0.740924133496525	-0.0210832602973412	-0.989391169895963	-0.57785063108283	-0.508085099638117	-0.843523536806464
ENSRNOG00000009958	1.25100373492299	1.49376115074219	1.06227859693967	-0.700840013959632	0.071456249511135	-0.928260460376708	-0.737652328825765	-0.632461730141697	-0.879285198812181
ENSRNOG00000009967	-1.04579457355767	-0.930421826756288	-0.994103996502505	0.825101768798904	-0.231733196240958	1.33775584883596	-0.111331591065438	-0.387557773522121	1.53808534001011
ENSRNOG00000009980	1.0447872972434	1.68502441182465	0.711054827087568	-0.155664947654097	0.34138393058042	-0.973733195017923	-0.804632128556386	-0.679988651505761	-1.16823154400187
ENSRNOG00000009982	0.500873964064134	1.33890206872945	1.83432165367674	-0.657103015070173	-0.0904418586966021	-0.666471774747054	-0.798966693353935	-0.700502859105003	-0.76061148549756
ENSRNOG00000009987	-0.974073028941781	-1.34699185676471	-1.23302773281613	0.570459377069924	-0.344338978250897	1.12546698226677	0.398286700235416	0.570798568029093	1.23341996917231
ENSRNOG00000009997	0.604388127999946	1.27414655325054	1.64977655853842	-0.225043387395621	0.213685983609916	-1.03176852269994	-0.756859008047565	-0.687727779968009	-1.04059852528768
ENSRNOG00000010011	0.0821680662645538	-0.367729564065307	-0.245435767636643	-1.46905884365175	-0.341236072814299	-0.560944746799232	1.98015209566126	1.11771096551873	-0.195626132477313
ENSRNOG00000010018	0.550087280035223	2.07177517193128	1.0213894293058	-0.635033321652574	-0.257376853851487	-0.667527617303425	-0.701650522911963	-0.691671471364387	-0.689992094188459
ENSRNOG00000010021	0.539773322536115	1.49976978521812	1.50982237296412	-0.402524851666133	0.266579368976407	-0.725971773506066	-0.887292192118228	-0.822368245493964	-0.977787786910369
ENSRNOG00000010034	0.758495439434425	1.41831377793433	1.52314347617513	-0.513044237261455	0.137470406639318	-0.93056416469115	-0.831392308725641	-0.652278174648045	-0.910144214856915
ENSRNOG00000010037	0.505116869532389	1.81816886022257	1.32235623958451	-0.667079992366968	0.0141180771762532	-0.78899465622933	-0.735370166345928	-0.779108836002529	-0.689206395570965
ENSRNOG00000010042	0.941330956476247	1.32277049320589	1.04119995119488	-0.148147491023066	0.683580417474206	-1.19046849966976	-0.742703325328085	-0.917544393155712	-0.990018109174601
ENSRNOG00000010045	-0.0618652140148583	2.03479298106784	0.98231925431834	-0.473205193060723	0.573905110301525	-0.801797887950675	-0.767650587743851	-0.726775713259711	-0.75972274965789
ENSRNOG00000010053	-0.199731610562104	-0.550133521074326	-0.562552424868311	2.35266257728002	0.884142974961853	-0.209429568052394	-0.577027052977078	-0.569345611756941	-0.568585762950717
ENSRNOG00000010063	-0.988487052461382	-0.942326091632232	-0.931198824069164	-0.337149044842733	-0.82126516748266	1.20739329651029	0.936142528104709	0.500200057558889	1.37669029831428
ENSRNOG00000010065	-0.881012050565234	-0.672490587455959	-0.859945414857089	-0.639839791448226	-0.768642389910441	1.02742798115492	0.471755007893264	0.434695030893741	1.88805221429503
ENSRNOG00000010068	-0.903275588198396	-1.2090914975479	-0.933769419979902	-0.269721154780001	-0.166442332360882	-0.0522287400361915	1.79699817814259	0.804048303571311	0.933482251189376
ENSRNOG00000010071	0.282611275650419	1.81890431032005	1.51683134939509	-0.427240361252229	-0.436827839854184	-0.795279185155277	-0.662175601031244	-0.534908535272486	-0.761915412800129
ENSRNOG00000010077	-0.624673137778238	-1.29913741075161	-1.10065437943912	1.44643831674088	0.424145301877091	1.43275276526691	-0.418997632041034	-0.246437449102154	0.386563625227271
ENSRNOG00000010079	-0.478614243984462	-0.466063474048108	-0.590253948147828	-0.471003844907138	-0.335549541662661	-0.501645525883883	0.946287673345462	-0.45242834398722	2.34927124927584
ENSRNOG00000010081	0.185658110387887	1.67384635568898	1.03102165532324	0.644056153252373	0.0272321083041784	-0.682345327851018	-0.793407334504391	-0.587895288399705	-1.49816643220154
ENSRNOG00000010085	-0.989867175959237	-1.74450469193202	-0.958622120488159	1.14710602238917	0.036215557935436	0.926275016592431	0.673006656590799	0.542993942052688	0.367396792818894
ENSRNOG00000010086	0.625141918519645	1.78438102465143	1.34268360399866	-0.620653726489875	-0.236889427502545	-0.538364081181139	-0.838661018273597	-0.893455412952754	-0.624182880769824
ENSRNOG00000010104	1.04376059929904	1.25337322451213	1.19383266723028	-0.503789115412307	0.605015414601785	-0.759084588149697	-0.966807357047282	-1.0781857797109	-0.78811506532306
ENSRNOG00000010105	0.164048101441619	1.22474641221173	2.08457839687676	-0.525454982803648	-0.28899143455483	-0.678718615538095	-0.650540682104461	-0.65680858438699	-0.672858611142082
ENSRNOG00000010106	-1.08615319845974	-1.20826684439528	-1.17595609916336	0.743819901679574	-0.0646848923853608	0.684931614130961	0.901588523956833	-0.237987053873638	1.44270804851001
ENSRNOG00000010107	0.303895722479602	0.83863587042878	1.41289422023929	1.14108330769086	0.0274481364932285	-0.810663482082351	-0.978627627030154	-1.4249840370247	-0.509682111194557
ENSRNOG00000010111	0.83195504064904	1.58867523367256	1.23422542644733	-0.592926910691784	0.288206607460731	-0.715540021507662	-0.887458151215461	-0.883576240843028	-0.86356098397173
ENSRNOG00000010121	1.45467715149093	0.485725077417417	0.843939165680881	-0.676599474867811	1.23524212535748	-0.710265514996615	-0.580892799639196	-0.974754774177003	-1.07707095626608
ENSRNOG00000010124	-0.872858394398035	-1.36019350230233	-1.28025868949273	0.0924245746859475	-0.274310139006746	0.582647799467941	1.28609346347707	0.870462913805921	0.955991973762961
ENSRNOG00000010128	-0.339394034731219	-0.627612491811243	-0.608971135571356	2.19676383476078	0.989277283933823	0.283718642374299	-0.732055892099321	-0.69136542941268	-0.470360777443088
ENSRNOG00000010131	0.845109170164342	1.42146851490726	1.5090804475262	-0.700351594759042	0.0761731339226937	-0.843116566957673	-0.759328136807047	-0.727507798566595	-0.821527169430142
ENSRNOG00000010141	-1.1456521836735	-1.27090628787166	-1.25082003311062	1.04618975812778	0.190397561044256	0.842703065721804	0.00979425892931942	0.330228013317312	1.24806584751531
ENSRNOG00000010146	-0.780126508746777	-1.00046501191297	-1.08980269210924	2.15422323103888	0.450005030706033	0.559006791123852	-0.181319852341495	-0.119149290289277	0.00762830253099627
ENSRNOG00000010150	-0.966188900383411	-1.15356219363826	-1.26192464897305	-0.134943230684743	-0.435081957339667	0.856490046751586	1.08300128041943	0.956846549293085	1.05536305455503
ENSRNOG00000010158	-0.474867470671751	-0.422299086047309	-0.591698728581962	2.4027610128504	0.808727988021526	-0.191244027018618	-0.52527673451626	-0.511537806563319	-0.494565147472709
ENSRNOG00000010165	1.12789341796948	1.83022432627397	0.490844307728586	-1.32951818627444	-0.0202838258889758	-0.319103296697085	-0.937865341861323	-0.292418418321829	-0.549772982928383
ENSRNOG00000010183	0.646049559529473	1.68579520697291	1.34286612245353	-0.55443380812876	0.102706813685062	-0.731159855798807	-0.880499062237182	-0.881233989254467	-0.730090987221756
ENSRNOG00000010188	-0.787129194269323	-0.659786140782647	-0.404311717210389	-0.96958255355559	-0.968943226469567	0.0470149019861242	1.34319067674877	0.87006503962982	1.5294822139228
ENSRNOG00000010189	0.770584646252033	1.19643302523418	1.67472584524216	-0.383000421922053	0.132299057841666	-0.818193897973677	-0.917640546111718	-0.578117789863642	-1.07708991869894
ENSRNOG00000010196	0.61938029573147	1.01584091608948	1.87970040743087	-0.593389033302577	0.300692783246043	-0.87834417882603	-0.7816464310133	-0.726865168852603	-0.835369590503356
ENSRNOG00000010199	-0.317269924631159	-1.58583824366201	-1.544675436403	0.23542513337285	-0.129145467342335	0.533444595974821	0.969138419047386	0.996022909936896	0.842898013706556
ENSRNOG00000010205	-0.557298016988583	-1.40684001500654	-1.5990550041738	0.318556417815264	0.31934825854245	0.659710861267779	0.99809767918823	1.23169966609369	0.0357801532615155
ENSRNOG00000010208	1.16871948287745	1.62924580627674	1.09723770640977	-0.498327905715864	-0.260505014130897	-0.771285856153575	-0.785024390177306	-0.796701773748402	-0.783358055637911
ENSRNOG00000010210	0.578734121324966	0.0289948055899512	0.115176964481011	2.0282187444896	0.696136838254603	-0.614823682048323	-0.958548969210578	-0.944965172008045	-0.928923650873185
ENSRNOG00000010233	0.30647366891672	0.828396061302183	1.48335187438886	1.2095286345259	-0.078407676899032	-0.997699703379538	-0.798153800259797	-0.906459918345196	-1.0470291402501
ENSRNOG00000010240	0.351862709181741	0.660061615845173	2.03808234125305	-0.52041002625966	0.635510458723765	-0.98141578148871	-0.670146669237572	-0.591924919340543	-0.921619728677249
ENSRNOG00000010244	-0.755500404452414	-1.51444224774356	-1.19292982803844	1.47631923331461	0.179080977190035	0.81755185503571	0.373485004203424	-0.193347532665644	0.809782943156273
ENSRNOG00000010248	-1.1156395105735	-1.28800994937195	-1.00138838194323	0.387841509174229	-0.667901801277438	0.996654607265325	0.953818974983118	1.07889452691194	0.655730024831504
ENSRNOG00000010252	0.836006043867479	1.66443092414926	1.22753327856782	-0.618017272825342	0.129597728613399	-0.785919033633378	-0.829968039900724	-0.795595156841651	-0.828068471996867
ENSRNOG00000010254	-1.17459195650399	-1.01668296327864	-1.17025452443353	1.91771196215957	0.20129190972832	0.0232281831512458	0.386383033066295	0.450747658981077	0.382166697129659
ENSRNOG00000010261	1.12142460403313	1.38969057200456	1.45568987788158	-0.705871457415229	-0.435617793517345	-0.675090126057211	-0.68814310697959	-0.785750698709598	-0.676331871240291
ENSRNOG00000010265	0.209990547803161	2.03752464887732	1.19505532646088	-0.248261378649376	-0.255003629400253	-0.776737599661116	-0.760131242134541	-0.907427409330077	-0.495009263966001
ENSRNOG00000010266	0.823290741369677	1.41806595723694	1.54220578764107	-0.702528863207388	0.0406712120381302	-0.750434333660817	-0.802014104318498	-0.787831396788757	-0.781425000310355
ENSRNOG00000010274	0.591552225980203	1.84535857008736	1.25258505974315	-0.588162432897837	-0.0595827433030752	-0.792158917777669	-0.737978688443754	-0.679491755530085	-0.832121317858292
ENSRNOG00000010275	0.446703402201546	1.34501035997212	1.75072926296457	-0.652622242484457	0.234269330459327	-0.740331863755856	-0.793058162899521	-0.836316117530353	-0.754383968927378
ENSRNOG00000010278	0.838677957206794	1.06379105271183	1.91086555496737	-0.54454809835217	-0.686512335447881	-0.847131789349478	-0.644211272844696	-0.640394881437584	-0.450536187454194
ENSRNOG00000010280	-1.02272770330274	-1.223599562277	-1.08009595524322	0.203803669650653	-0.227561249764013	1.4267788479401	0.235509548989207	0.26031454887972	1.42757785512729
ENSRNOG00000010286	0.668083051302579	1.31460961472252	1.72238558715835	-0.442155289333597	-0.0482310922020344	-1.02902262438598	-0.687525278849449	-0.688944191757842	-0.809199776654544
ENSRNOG00000010296	0.360825302643041	1.90190057882475	1.31588456958618	-0.647353283996268	-0.032621734813385	-0.740235056294294	-0.725297460356038	-0.71615841027769	-0.716944505316298
ENSRNOG00000010302	-0.887600229118125	-1.17114492362748	-1.09635838403217	0.338540419517716	-0.333046174024312	1.76585683617171	0.228226849570544	0.0415274290950174	1.1139981764471
ENSRNOG00000010303	-0.99746299163941	-1.33989896106178	-1.28856081484002	0.661669480517775	-0.176313289118506	1.41752414996921	0.365311164057269	0.589667954092282	0.768063308023182
ENSRNOG00000010308	0.326241161800442	0.205107099899127	0.732389986099319	2.01217759733507	0.276720844942534	-0.832072353342155	-0.972196494729906	-0.983188737174693	-0.765179104829734
ENSRNOG00000010311	-0.718787975773829	-1.120028677958	-1.34022229545168	1.72450447512188	0.577169386888617	0.864773876715337	-0.0951266128244792	-0.3721452692592	0.47986309254135
ENSRNOG00000010312	-0.888528752090139	-0.46476707722263	-1.04185257046975	-1.04185257046975	0.433629624935086	1.07217129708305	1.84141470105157	0.258399015425612	-0.168613668243044
ENSRNOG00000010316	0.676564837832463	1.21216183991038	1.57863283102009	-0.00455661014474161	0.224781651425474	-0.617203185705499	-0.961412949490828	-1.07862966331308	-1.03033875153426
ENSRNOG00000010319	0.580260324284553	1.76511828533321	1.38394817912128	-0.668248237581804	-0.11311334409044	-0.725720618181311	-0.749812111240919	-0.742347237094409	-0.730085240550161
ENSRNOG00000010320	-0.900544031110202	-0.872063330159805	-0.930217455943331	1.93513728187528	0.203671402936826	1.17666453478483	-0.45847487218072	-0.368942693817712	0.214769163614842
ENSRNOG00000010326	1.70633693454268	1.32832574800254	0.243144856035871	-1.11838978161079	0.261453411249483	-1.12236152684605	-0.213548937975952	-0.703451703673848	-0.381508999723937
ENSRNOG00000010331	0.568969904982119	1.84962083319665	1.29211575989003	-0.651770435789738	-0.132234500712796	-0.758985741540046	-0.72407481986126	-0.700269975399263	-0.743371024765691
ENSRNOG00000010344	1.52168279579079	1.29643193428521	0.492841654973019	-0.282251843264105	0.609685426250459	-0.909597492008842	-0.909597492008842	-0.909597492008842	-0.909597492008842
ENSRNOG00000010349	-0.841026924034874	-1.29113539205645	-1.49297788131334	0.452942102120057	0.981684487500711	0.916805507370025	0.365048098278606	-0.194197263325808	1.10285726546107
ENSRNOG00000010350	-0.459416681414097	-1.69863038344153	-1.0656635424771	-0.436170235936967	-0.0933503212336084	0.895926406613768	0.799175083860166	0.95949554766829	1.09863412636107
ENSRNOG00000010352	0.957076232499872	1.33767490998727	1.46278846848796	-0.563613550817604	0.110868043391241	-1.06759057667817	-0.678903558521297	-0.708017072456975	-0.850282895892287
ENSRNOG00000010359	0.382247063531018	2.26750861995126	0.74432793468186	-0.449088345921442	-0.56335129343871	-0.229010205287592	-0.576906277437903	-0.866913245941974	-0.708814250136516
ENSRNOG00000010362	0.403135381167341	1.87365274774028	1.39216793353079	-0.419389156747946	-0.375145279831227	-0.761444260916424	-0.692356519212202	-0.666051307605354	-0.75456953812526
ENSRNOG00000010365	-1.0703455316173	-1.13317493377246	-1.01882928706984	0.0297811121431693	-0.587808007640367	0.669376372872358	1.1999716712296	0.469795852077194	1.44123275177764
ENSRNOG00000010375	0.264819521826611	2.05392845800412	1.21060981663649	-0.663417457182517	-0.212270510554633	-0.663417457182517	-0.663417457182517	-0.663417457182517	-0.663417457182517
ENSRNOG00000010378	1.03556742195925	1.30421041112389	-0.444672590086074	-1.147271122015	-0.0180113758122244	-1.25701851782226	0.594712700513477	0.908655497812573	-0.976172425673629
ENSRNOG00000010381	1.09513738445487	1.56366039110587	1.20710524574057	-0.599548387127816	-0.0906906851155775	-0.838626549493311	-0.816171969362915	-0.710899161789933	-0.809966268411755
ENSRNOG00000010390	0.34481051352559	1.60111446706347	1.60244794100958	-0.722506335230511	0.0254209769063555	-1.0257467204792	-0.75064320719054	-0.407616009214004	-0.667281626390744
ENSRNOG00000010392	-0.896195425300447	-0.885015789098977	-1.40334529220119	1.74305438734993	-0.289641056846708	-0.205052136486297	0.694944985044084	0.736223965185742	0.505026362353853
ENSRNOG00000010412	-0.599078469882288	-0.637578288469339	-1.22292250229185	-0.127866596710333	0.594064646900156	2.24534552366948	0.337519496238621	-0.152342320238498	-0.437141489215947
ENSRNOG00000010423	-0.519375638261901	-0.677926187876909	-0.516544538746883	2.42613644005439	-0.229413505741435	0.385327461560814	-0.662390901690596	-0.580745295767372	0.374932166469891
ENSRNOG00000010440	-0.79331181435868	-0.947816812504217	-1.06901765478859	-0.113842709204042	0.144633373996313	2.1533619128925	-0.166084650303787	-0.0023175944631626	0.794395948733659
ENSRNOG00000010448	0.894285418735186	1.6855405837212	1.22132198096962	-0.505909051949899	-0.0713648280863577	-0.879226273483144	-0.766154457638623	-0.770671357810202	-0.807822014457779
ENSRNOG00000010463	-0.535769273724027	-1.09138083297166	-1.06697001834611	0.933513580043762	1.06750312409421	1.23489982160216	-1.05439988310631	-0.293373513220286	0.805976995628257
ENSRNOG00000010475	1.07112144921487	1.53597931761965	1.22280224141882	-0.54771717781266	-0.132124723088343	-0.421869054441853	-1.02217310039559	-0.889808433425974	-0.816210519088918
ENSRNOG00000010477	1.00435294924667	1.25201657823265	1.39547692380435	-0.370132743910803	0.266921824570557	-0.639243905848391	-0.844255146480372	-1.1172276294583	-0.94790885015636
ENSRNOG00000010480	-0.851770284791435	-1.24145495459013	-1.02258264726603	-0.168363370732899	-0.727095994597847	0.744715294388938	1.02282718371365	1.20142415326846	1.04230062060728
ENSRNOG00000010497	0.344789948644986	1.5115236637341	1.78046205966893	-0.604491938833064	-0.197601189957635	-0.611570270574267	-0.732228967869012	-0.73183552411019	-0.759047780703849
ENSRNOG00000010507	0.566743382729028	0.0614088325448979	2.45216229490272	-0.314316602929641	-0.39075042283158	-0.593811871103857	-0.593811871103857	-0.593811871103857	-0.593811871103857
ENSRNOG00000010513	1.20021482750332	1.68377250855031	0.932689058663256	-0.642888083899917	-0.0511777394706537	-0.79442283829193	-0.773755593031013	-0.759518965898418	-0.794913174124953
ENSRNOG00000010516	0.898674900474412	1.96042279097576	0.925475590394658	-0.671280065428818	-0.335039444982757	-0.69986889655966	-0.692464860056603	-0.688416825303521	-0.697503189513473
ENSRNOG00000010522	0.572211500551915	1.62616627760409	1.38700307238056	-0.520676547994099	0.259051099485795	-0.79045287520559	-0.8543364689397	-0.871090874547598	-0.807875183335378
ENSRNOG00000010529	0.665890726224356	1.12655087644537	0.655288139085234	1.15040057902644	-0.143167286658029	-1.44271222270519	-0.721937910291729	0.0893791710451999	-1.37969207217165
ENSRNOG00000010531	-0.833933084170077	-0.861666339085838	-0.287586228353545	-0.0916205046205238	-0.951426538932394	0.469686545688522	0.799492442065532	-0.378923271577787	2.13597697898611
ENSRNOG00000010533	1.09606032228211	1.38810436402391	1.20229867373296	-0.221981286648753	0.173556005572079	-0.958694047645187	-0.890313113556946	-0.76254759265592	-1.02648332510426
ENSRNOG00000010535	-1.00476796795063	-1.3261519365181	-1.26593198505215	1.00629851014363	-0.223203981717241	0.0526871964490794	0.978603998722919	0.985273842168348	0.797192323754141
ENSRNOG00000010545	-0.282015540901859	-0.858747884903064	-0.920126934011929	2.35962866782338	0.401622438414542	0.329682480302396	-0.613710030827824	-0.340907873289763	-0.0754253226058786
ENSRNOG00000010549	0.528870746177754	1.30420221705749	1.86823837379214	-0.680781313983344	-0.180802061094392	-0.790180839882817	-0.633651648666361	-0.659963679911177	-0.755931793489292
ENSRNOG00000010553	-1.17516130327544	-1.03509001546917	-0.855552931830375	1.37257758830827	-0.030164054176209	1.30687893471116	-0.178574868940903	-0.414442998687003	1.00952964935967
ENSRNOG00000010555	-1.11930181982624	-1.02763100550264	-0.928178843866868	-0.201634595151382	-0.696732214441208	0.956886811916794	0.85711357171856	0.678752245741288	1.48072584941169
ENSRNOG00000010557	0.775221044703544	1.20177770683743	1.64090026327056	-0.833249285611715	0.216862081509386	-1.17450903117376	-0.5677690343834	-0.515145230566518	-0.744088514585531
ENSRNOG00000010560	-0.365369705087649	-0.398676827791191	-0.381865803836537	2.62937086181768	0.111248786062467	-0.398676827791191	-0.398676827791191	-0.398676827791191	-0.398676827791191
ENSRNOG00000010574	1.06994174871271	1.37422565889373	1.43919641170675	-1.05253435373797	-0.377625686918659	-0.869080189040872	-0.368378969266671	-0.694450382385733	-0.521294237963277
ENSRNOG00000010575	0.368998853005457	0.941866920329651	2.07066439887456	-0.66063516946076	0.241181524986659	-0.717306013881304	-0.734708779257573	-0.754947307506367	-0.755114427090327
ENSRNOG00000010580	-0.655256453857743	-1.33186825495592	-1.74655673126972	1.19532733798121	0.385704110852187	0.591775691320054	0.464544102840393	0.577836352942425	0.518493844147105
ENSRNOG00000010584	1.12778948528517	1.0494252329026	1.41277076698368	-0.607992842647173	0.374419484435971	-1.11482428858337	-0.584239980323638	-0.542788847195106	-1.11455901085813
ENSRNOG00000010592	-0.642186097792793	-1.40533616246262	-1.37357717751025	1.56093313956462	0.332243232068339	0.802100693803327	0.28045889713057	-0.200294717864213	0.645658193063022
ENSRNOG00000010594	-1.39411438250325	-0.919253908326379	-0.636376761602901	1.37937405365613	-0.0270500283096275	1.28037596836031	-0.0447583322032435	0.954277638452333	-0.592474247523371
ENSRNOG00000010597	-0.68474957748882	-0.97747901453234	-1.01674320430382	0.529780391026054	1.03130172652262	1.93882158553813	-0.598276003711141	-0.278487145392583	0.0558312423419032
ENSRNOG00000010600	-0.731168873509351	-0.811090883179453	-1.4375596261639	-0.540615862549778	1.03160531283007	-0.283894775981589	1.56233416476982	0.860600857265987	0.349789686518193
ENSRNOG00000010607	-0.46341728491803	-0.379711239194455	-0.718991786425232	-0.955457715204763	0.249284701716353	-0.813666634424837	2.13861719304681	-0.0122643676696558	0.955607133073808
ENSRNOG00000010620	0.958229345101541	1.98341480952593	0.686435098262873	-0.478738774670305	-0.0576828353013192	-0.794232673521826	-0.639498976076737	-0.706433066041143	-0.951492927279015
ENSRNOG00000010624	0.600792466372038	1.82314534173474	1.01356193336515	-0.645997289356919	0.432510143511837	-0.925400416112317	-0.704948314642663	-0.623188840376456	-0.970475024495411
ENSRNOG00000010625	1.10591270121716	1.36714014253492	0.92187591127471	-0.415601105113029	0.522139375581662	-0.247915702035271	-0.96780130411143	-1.17639956061728	-1.10935045873144
ENSRNOG00000010626	0.804376759669831	0.756224628496213	1.68865018533363	0.396757151780259	0.0504360188223138	-1.08350773811132	-0.411226855253866	-1.06382452791325	-1.13788562282382
ENSRNOG00000010629	0.440320130393557	1.07914610793776	1.72253984399768	-0.451589733918232	0.630107617247361	-1.06358786528843	-0.657344120247829	-0.668381326679701	-1.03121065344217
ENSRNOG00000010630	0.414159004578435	1.94363629410761	1.17192450055152	-0.606736918211267	0.107972333347476	-0.777147727561179	-0.754605694415438	-0.736106901031466	-0.763094891365698
ENSRNOG00000010635	-0.788957516759034	-0.388120031557194	-0.260189967957387	-0.414259611016879	-0.686017184077571	-0.73990267106499	1.45223571716377	1.96018303645023	-0.13497177118094
ENSRNOG00000010642	-1.14190224681804	-1.29020899024913	-1.33042233653375	0.888574941453481	0.051714506786625	0.481920164015188	0.512090703413813	1.30363829340947	0.524594964522345
ENSRNOG00000010643	0.315449348031934	1.05870341528297	1.30005649347393	1.02077975752237	0.265150148119357	-1.17172869490661	-0.937265554586453	-0.846793055523618	-1.00435185741387
ENSRNOG00000010645	0.341828345873741	1.88162600286001	1.41480808342775	-0.655521153300618	-0.271959193426992	-0.684157207432548	-0.673239092082811	-0.66842346981787	-0.684962316100666
ENSRNOG00000010649	-0.460726487299858	-1.36856657194425	-1.56061701500408	0.135151542497547	-0.183801199870589	0.896943306141275	0.834567222773097	0.369187879622765	1.33786132308409
ENSRNOG00000010652	1.27812998035487	0.947285898741993	0.476942936437317	0.597015797372626	0.785439876871564	-0.950262014772923	-0.876172922239017	-0.975243416096913	-1.28313613666952
ENSRNOG00000010665	1.32423805138219	1.8198659575838	0.448794850006461	-0.361193973159464	-0.118960454986951	-0.895857087313394	-0.895857087313394	-0.425173168885854	-0.895857087313394
ENSRNOG00000010680	-1.25971283493378	-1.40502138814035	-0.0638671457097697	1.41148406726885	1.1791644916892	0.854698948605672	-0.191288241531947	-0.533919660549649	0.00846176330177536
ENSRNOG00000010685	-0.0611115244095027	0.934434660528368	1.83650083587402	0.813258146041624	-0.0148365605647544	-0.81656994177086	-0.85737041051756	-0.964821814230856	-0.869483390950475
ENSRNOG00000010688	-1.0427988284724	-0.926621012904827	-0.746053353056861	-0.431722501087265	-0.899095225060502	0.530484380723609	1.10556640964441	0.988011281857084	1.42222884835676
ENSRNOG00000010691	0.555300678543483	1.5815949393563	1.54107013342373	-0.575900591339782	0.0474642948547582	-0.768937447550986	-0.770478509513811	-0.816291248522132	-0.793822249251563
ENSRNOG00000010694	-0.925536747500691	-0.991447338012391	-0.724783518430517	0.114690266897592	-1.01223182065792	-0.15940065749946	1.20070352836719	1.17751746957115	1.32048881726505
ENSRNOG00000010697	0.824137314403444	1.54184121723943	1.42827877845112	-0.554679301336962	-0.0991147147781138	-0.857489347926949	-0.649762772352197	-0.598796939470384	-1.03441423422939
ENSRNOG00000010701	0.665498882826869	1.66679081004865	1.30334672334251	-0.472197637446357	0.157085260938812	-0.957739040899652	-0.835450529949255	-0.604068338930936	-0.923266129930642
ENSRNOG00000010718	0.439471059918694	1.66351103097227	0.865853036033693	-0.0985210828317096	0.413243920860475	-0.340334355598344	-1.05412967430148	-1.68551357401344	-0.203580361040166
ENSRNOG00000010721	0.505341184738643	2.23670578532459	0.750912080307504	-0.553270180325029	-0.257268463909408	-0.673040517915294	-0.663827655697575	-0.614864506275019	-0.730687726248411
ENSRNOG00000010731	-1.1226960071281	-1.26582055183489	-1.08431865233149	0.281319345255255	-0.563129892576926	1.06188828328001	0.782958858804852	0.933075722312457	0.976722894218839
ENSRNOG00000010744	0.508248633352267	1.65408918743769	1.21388132452811	-0.647841305455627	0.488689709823906	-1.09433811324261	-0.487284022258888	-0.592682764767079	-1.04276264941777
ENSRNOG00000010747	0.60686609749343	1.48148953399441	1.63228230545863	-0.39331918191443	-0.100932751018721	-0.793746110514329	-0.79191403550163	-0.772834103834103	-0.867891754163256
ENSRNOG00000010756	0.917233778196283	1.56928274963508	1.07454112542509	-0.44587839214265	0.421723425262681	-0.898164519811517	-0.75431817460564	-1.02443609698196	-0.859983894977369
ENSRNOG00000010775	0.968563187766231	1.70411178895958	0.858117881119162	-0.485034008874467	0.416175991300326	-0.934588027293925	-0.799376588308708	-0.9258856748108	-0.802084549857398
ENSRNOG00000010776	0.644558001351603	1.38707233525798	1.45850823143713	-0.578262776949535	0.482302001183866	-0.719109561943201	-0.974957951102113	-1.01357417468338	-0.686536104552344
ENSRNOG00000010784	-0.789665703240113	-1.62315372316918	-0.950267583358567	0.598557465313313	-0.462666762939065	0.293863672200681	1.09416609328014	1.30144576801944	0.537720773893354
ENSRNOG00000010793	-1.16800401493174	-1.32986244613981	-1.14763605342858	0.537849134309259	-0.339174670863826	0.626690074701283	0.802974359252064	1.20075365256584	0.816409964535516
ENSRNOG00000010794	0.201853973897808	0.904038418325384	2.09145723428432	-0.20495498115201	0.248423408060149	-0.88788936579999	-0.761677570057242	-0.674144884580644	-0.917106232977775
ENSRNOG00000010798	0.828522632311821	1.17808734534435	1.34795257289347	-0.55817110208138	0.724862301830347	-0.965444422220696	-0.809961289133863	-1.15540505429393	-0.59044298465011
ENSRNOG00000010799	-1.21079098599865	-1.23342109845359	-1.0126982175998	0.555641007546283	-0.57860873954758	1.19291758818323	0.684173803457365	0.511594922872586	1.09119171954016
ENSRNOG00000010803	-1.27428066409651	-1.08283475182801	-1.15487852141158	0.877614808352482	-0.4204302538679	0.183603405947706	1.23053354356957	0.941038144244156	0.699634289090088
ENSRNOG00000010805	0.286014125233221	1.25712056429642	2.03981223544525	-0.625461327019124	-0.421811528497318	-0.649168594841407	-0.628599952114763	-0.619950043597142	-0.637955478905132
ENSRNOG00000010812	-0.652734213084859	-1.61782191642301	-1.35381112996111	0.873120897708057	0.0724761004719876	0.127376065349856	0.94940310643941	0.522235625562941	1.07975546393673
ENSRNOG00000010813	0.882891025309561	1.27802369875782	1.61868859304579	-0.695159753583638	0.0514043342048044	-0.876780790590357	-0.685094983720648	-0.740495208402455	-0.833476915020877
ENSRNOG00000010816	-0.893085407994786	-1.12262321105798	-0.822367252057032	-0.657403403805972	-0.535384535340119	0.442205784668921	1.09184391845115	1.1029725224239	1.39384158471192
ENSRNOG00000010819	-0.464079266433352	-1.58619378208492	-1.67123418951454	0.49022263753275	0.347229859155155	0.575024837458558	0.835370994069426	0.723124677770172	0.750534232046756
ENSRNOG00000010827	-1.00955960535352	-1.3981588514127	-1.29056454724077	1.28007286205625	0.175366662892484	1.11286476044357	0.312248414264419	0.307042002403369	0.510688301946894
ENSRNOG00000010832	-0.034436152833115	0.604619302980367	2.13191663257043	0.357555550033366	-0.333078479458478	-0.771576404241962	-0.983771051414045	0.152591763140975	-1.12382116077754
ENSRNOG00000010833	1.03538276021503	1.37195892779158	1.37461511740122	-0.468407072134125	0.0728441556621049	-0.862323320594935	-0.758453348291708	-0.718677582440966	-1.04693963760819
ENSRNOG00000010834	-1.12042244119785	-0.937960366413402	-0.757114653091838	-0.482515852109854	-0.792996398638406	1.00335096061857	0.822964347361848	0.831022930541179	1.43367147292976
ENSRNOG00000010839	-0.488842377123189	-1.47593779380695	-1.11245601853743	-0.0711923556951794	-0.46341662866448	0.198415895247141	1.37942660948183	0.777743131611593	1.25625953748666
ENSRNOG00000010841	0.876170763990942	0.992507780331908	1.13915332356344	-0.00101249279289925	-0.230586929033361	-1.71273172342363	0.0433094113737106	0.267743959917252	-1.37455409392736
ENSRNOG00000010843	0.308094210352389	1.2030624052261	1.83429913896407	-0.822731401254548	0.334619820551363	-0.277880953225171	-0.789714750802747	-0.924379218904005	-0.865369250907457
ENSRNOG00000010853	-1.12263984360251	-1.17721016103518	-1.16751101839101	1.64729540695185	-0.284497260645363	0.491364990283759	0.374607829112255	0.465298361807221	0.773291695518979
ENSRNOG00000010866	0.449839520080945	1.83528989460704	1.4021772632896	-0.827689731809168	-0.42326879385456	-0.33520627813635	-0.705079581365095	-0.784726416117331	-0.61133587669508
ENSRNOG00000010868	-0.818439063267456	-1.07734301210826	-1.10631035586843	-0.383597978667051	-0.639894749580249	0.615280668148596	0.850230284005312	1.35250233921396	1.20757186812357
ENSRNOG00000010875	0.578161838352359	1.40062766401185	1.7221173717292	-0.855875586000752	-0.105896713760899	-0.911513480307718	-0.628303222709052	-0.441953168337953	-0.757364702977043
ENSRNOG00000010880	-1.03357191591602	-0.90573835441165	-1.11329474280331	1.03377092060452	-0.766980885104264	1.54105092488425	-0.0494790793573361	0.637603836767895	0.656639295335917
ENSRNOG00000010883	-0.48468991239612	-0.729573948445137	-1.32630673782462	-0.610114306372528	-0.245002653657029	-0.157181464406013	0.841265236865422	1.918212532401	0.793391253835025
ENSRNOG00000010888	-0.864466978460114	-0.649140748824015	-0.475720092033141	-0.940799339276214	-0.983899322558764	0.157228443832658	1.32811847115844	1.13073183739525	1.29794772876589
ENSRNOG00000010889	-0.775789028337178	-1.01670517369427	-1.01977496847001	-0.283156473798397	-0.934475763037526	0.566610845894746	1.33696004320635	1.03195866998186	1.09437184825443
ENSRNOG00000010890	1.03523075494683	1.23433307763621	1.35304981446078	-0.650204920712139	0.381992291458235	-1.16345797056503	-0.658372936392611	-0.914298302200745	-0.618271808631533
ENSRNOG00000010897	1.01473637244968	1.03579128195411	1.64996173279591	-0.550857422134573	0.206350627871102	-0.749108702518355	-0.879713576693553	-0.828600777499015	-0.898559536225303
ENSRNOG00000010898	-0.577317102649491	-0.926679720624946	-0.685123562405958	0.751303990933782	0.822888675008746	2.08092049480459	-0.669315628670288	-0.424901235725461	-0.371775910670979
ENSRNOG00000010899	0.703383762998089	-0.883301395972669	0.235397601548853	1.09668743628805	0.883631290042146	1.12879421067331	-0.845816543738799	-1.09556654849216	-1.22320981334682
ENSRNOG00000010902	0.838075700184339	1.44416291987422	1.44634031226801	-0.609936428537957	0.168649100770999	-0.708100334154323	-0.836116963052707	-0.873216003071564	-0.869858304281016
ENSRNOG00000010903	-0.318629540532852	-0.791689076573026	-0.994801232200955	2.14262669881158	0.0289761755374045	-0.93439403500883	0.82949919147099	0.272668417250589	-0.234256598754899
ENSRNOG00000010905	-0.904185891224484	-1.04929516333007	-1.12845132731117	-0.115384004057319	0.46776192405473	2.07209020758459	-0.0161255806723412	0.170615865508997	0.502973969447062
ENSRNOG00000010922	1.07903647718288	1.87013946847519	0.710608918661019	-0.417730375788068	-0.0595515835170772	-0.984999882009098	-0.52792161398997	-0.755507927738765	-0.914073481276116
ENSRNOG00000010929	-0.918509397850655	-0.693690459388018	-0.677324894989681	-0.630808646883809	-0.0824175163389579	-0.0949354086421318	2.32644409242066	0.601132932597831	0.170109299074759
ENSRNOG00000010938	-0.818117583268686	-1.09488264571225	-1.29793715514352	1.96575003742583	0.436733048779482	0.497231848287012	0.314231060157286	-0.153787908844318	0.150779298319158
ENSRNOG00000010941	0.650768225598262	1.36138461302231	1.68129970168204	-0.717514340412897	0.0858651689668901	-0.866073856931767	-0.729494885692538	-0.640933785118286	-0.825300841114016
ENSRNOG00000010947	0.71942662128754	1.20804676766242	1.57640014432954	-0.0587700621205146	0.263398432009722	-1.01537222221592	-0.864055900795474	-0.828369963367991	-1.00070381678932
ENSRNOG00000010951	0.867339894807425	1.60967427932058	1.27440624210656	-0.578974828021968	0.103793119977651	-0.859467988628622	-0.811870815941847	-0.781203862328822	-0.823696041290961
ENSRNOG00000010957	-1.1896176332251	-1.0394932751772	-1.27952744792712	0.255786985175346	-0.313672997002341	1.31444984993538	0.890478179156357	0.323339566388617	1.03825677267607
ENSRNOG00000010959	1.07570131894954	0.904330467400374	1.50842951805903	-0.125878642635722	0.344348437891726	-0.857549139257929	-1.06941932786973	-0.614218305549608	-1.16574432698769
ENSRNOG00000010963	0.541179737633406	1.40819285374112	1.73564785259665	-0.537621159221202	-0.298623403314462	-1.06514222820016	-0.760020820426442	-0.291148046234404	-0.732464786574509
ENSRNOG00000010964	0.713661184160446	1.41769552148947	1.53992033948892	-0.624208347465046	0.214517359476791	-0.891246065678953	-0.737197279369852	-0.781487351905827	-0.851655360195949
ENSRNOG00000010966	0.935137574884852	1.28829768286318	1.50655366052855	-0.319813133685751	0.0889566827295604	-0.921348839160877	-0.851223010409726	-0.75854480348307	-0.968015814266718
ENSRNOG00000010971	1.40726997352287	1.03851054257297	1.31259903355194	-0.56731938475179	0.187919384258881	-0.837533571814758	-0.812808041433712	-0.815370425863678	-0.913267510042726
ENSRNOG00000010997	1.17105302833679	0.0335070915034554	-0.203164877525641	1.02360767043508	1.52265557545106	-0.785008962711214	-1.00335192439	-0.722382676694139	-1.03691492440538
ENSRNOG00000011000	-0.942157547216159	-1.08212310545611	-0.998365029857286	-0.430675930773687	-0.559275936012041	0.502546958290236	1.00290134902552	1.10343892225292	1.40371031974661
ENSRNOG00000011007	-0.851107234959136	-1.4057033589803	-1.31345536672516	0.721323121426782	-0.15510755953844	0.705108743832057	0.556804117071208	0.277202885763867	1.46493465210912
ENSRNOG00000011009	-1.01221518682451	-1.05160936088104	-0.982849445933146	0.926152346694164	-0.438801506263542	0.477168571162511	0.604889168160969	-0.302641248488817	1.77990666237341
ENSRNOG00000011015	-0.894214033246673	-0.912299514298062	-0.979822098007205	-0.497842456429825	-0.78336984052366	0.545592857227674	1.22727613956478	0.912957225027462	1.38172172068551
ENSRNOG00000011016	1.24284320434485	0.613456962410959	1.55581756305675	-0.0264352999846302	0.361939016785718	-1.03646506183479	-0.917669631124472	-0.864574959464559	-0.928911794189827
ENSRNOG00000011029	0.808421110408073	1.25837856203482	1.52172162861687	-0.424831867206424	0.329839253031378	-1.02920151450415	-0.994631315874388	-0.613448232348133	-0.85624762415804
ENSRNOG00000011032	0.908419030566107	1.23989769212238	1.60024716440839	-0.548553346204513	0.120450862813029	-0.860384464959723	-0.806101825475658	-0.786121993163106	-0.86785312010691
ENSRNOG00000011039	1.31693475233893	1.41745502650144	0.969883351962735	-0.116365057722598	0.038391796225335	-0.891748587639312	-0.934676748720064	-0.821817814644988	-0.978056718301479
ENSRNOG00000011053	1.7682204356853	0.94589996507904	0.415630536842221	-0.199216969090448	0.687901799720693	-0.930641625342881	-0.850455647229615	-0.829928895259449	-1.00740960040487
ENSRNOG00000011054	0.631052662026592	1.67571226306146	1.39547512496311	-0.694162175219487	0.0644724760328039	-0.756727511304217	-0.778870224699117	-0.766852167543231	-0.770100447317914
ENSRNOG00000011070	1.02759981095532	1.45045672300679	0.52349158355834	-0.840739953569099	0.0147677927956416	0.582811825744835	-1.34204475357976	-1.30622719552105	-0.110115833391012
ENSRNOG00000011071	0.833286435761314	1.93341552119752	0.822104621561573	-1.06231066145703	-0.0425182361463653	-0.882597533973606	-0.677952015270509	-0.242153950426723	-0.681274181246178
ENSRNOG00000011076	-0.814780111498919	-1.46573062359578	-1.37305945323303	0.821222885285021	-0.135999671548001	0.783899723323582	0.694112964665189	0.296428810853214	1.19390547574872
ENSRNOG00000011094	-1.35842155994266	-0.960462967110216	-0.971547400103699	-0.125893015732393	-0.453886678103929	0.577730315021769	0.862920601243252	1.07941354374743	1.35014716098044
ENSRNOG00000011101	0.150683446143994	1.1333202471399	1.43916949688909	0.959460851787457	-0.0619455273057088	-0.477762477462718	-1.37648938599811	-0.967299433051896	-0.799137218142003
ENSRNOG00000011107	-1.02290488999549	-0.940464175532754	-1.21277514879909	1.97291539913759	-0.25399194204416	0.648505910828736	0.239503694123832	0.31234973247215	0.256861419809182
ENSRNOG00000011112	-0.799655343278845	-1.41459568731691	-1.36576026234067	1.48615097845693	0.196223333166857	0.979985849064828	0.319023410813085	0.245951062325734	0.352676659108983
ENSRNOG00000011120	-0.149615471976121	2.10302724863143	1.1170050178825	-0.299697243499319	0.0863358387396427	-0.381350910250553	-0.864166224548162	-0.903696455755716	-0.707841799223701
ENSRNOG00000011130	0.712969945676595	2.3648624614633	-0.264704254527353	0.0604507394198627	-0.544272269602392	-0.487195851633981	-0.812614346190123	-0.289458244059034	-0.740038180546874
ENSRNOG00000011132	-1.05910420012729	-1.04852120561445	-0.944793119704188	0.354382527882346	-0.667796349706474	0.792075151232499	0.703318759761301	0.0856845514300265	1.78475388484623
ENSRNOG00000011133	-1.60033815418505	-0.685691145643642	-1.26108982314937	1.4260286212657	0.439514842076303	0.109560757383463	0.792074023943943	0.712560172505105	0.0673807058035562
ENSRNOG00000011134	0.283315391788001	0.651978900213561	2.20364353989836	-0.351976436634331	0.0389170396004752	-1.10500175935405	-0.424856799247405	-0.279334501114387	-1.01668537515022
ENSRNOG00000011141	-0.669169827952554	-0.858923108144176	-0.971818730045545	1.52073114167289	0.107660001029839	1.64984733076912	-0.394290838356875	0.353240677856824	-0.737276646829522
ENSRNOG00000011146	0.600858071340402	1.50659566988317	1.21907215139104	0.326926845181128	0.130940857078968	-1.08064729185182	-0.818532913873119	-0.674123898711296	-1.21108949043848
ENSRNOG00000011150	0.645184114866887	1.01207568605543	1.94619751876322	-0.731589461073854	0.108321814286557	-0.77942278947426	-0.754946664880835	-0.690074740890325	-0.755745477652822
ENSRNOG00000011151	-1.04370614422872	-1.28308704863479	-1.02944972573022	0.833258797620875	0.128669096844922	1.24939560180647	0.25564021782611	-0.413256769543795	1.30253597403914
ENSRNOG00000011153	0.420215726999352	1.20842890341982	1.96742043013012	-0.767552914355147	-0.0777318056971622	-0.742153051809598	-0.701518226840753	-0.655727620392923	-0.651381441453709
ENSRNOG00000011155	0.874021344862243	2.02970357558176	0.630135730958647	-0.223908929740269	-0.733920722219707	-0.850921374178157	-0.400462106874899	-0.232927903846674	-1.09171961454294
ENSRNOG00000011156	-0.966439828864187	-1.34557133630932	-1.45261557646996	1.14271780539539	0.072332506947202	0.718478151567614	0.537280938016063	0.33671475160445	0.95710258811276
ENSRNOG00000011160	-0.970246867424327	-0.993256809652	-0.823641382980142	-0.400685679257611	-0.910904425917707	0.76902650347609	1.08911231375167	0.879801272256383	1.36079507574765
ENSRNOG00000011162	0.766365500861392	1.66038634340383	0.791437704590571	-0.624920827186681	0.434496582650696	-1.1637151655514	-0.573079310995298	0.0379465236856242	-1.32891735145874
ENSRNOG00000011167	0.522324713285079	1.88453679448245	1.24107175305506	-0.69701450136378	-0.0509797958478273	-0.847579198783462	-0.561590695848052	-0.713447903329287	-0.777321165650179
ENSRNOG00000011171	-0.058741306299666	-1.26196774198017	-1.31149209696384	1.13977285628685	-0.00768520055320262	-0.842136589240087	1.47122524394308	0.178808068274347	0.69221676653268
ENSRNOG00000011193	-1.02105238113385	-1.51784297345489	-1.27692400862766	0.796481894970534	0.132650819059856	0.816582711323106	0.685673794714755	0.320858852780872	1.06357129036727
ENSRNOG00000011199	-1.06905860407745	-1.15442979423793	-1.11449977605901	0.0208295710626627	-0.443101279317303	1.45607721192581	0.583472932366149	0.591560641247524	1.12914909708954
ENSRNOG00000011200	-0.258497401910711	-0.43102679429866	-0.848762247846524	-1.24677553988546	-0.796407414121397	0.0366548123037344	1.27300539071882	1.69974802299811	0.572061172042084
ENSRNOG00000011202	0.339764308089902	-1.25932896513149	-1.84365939486613	0.0233318802319296	0.531995705457714	-0.260841933553596	1.40964203514117	0.52534909511636	0.533747269514144
ENSRNOG00000011205	1.644588683799	1.38979920452547	0.798567919632105	-0.684764398093947	-0.161758083470143	-0.757062789352416	-0.715244958335245	-0.757062789352416	-0.757062789352416
ENSRNOG00000011211	-0.620282484741847	-1.25526412351513	-1.09508189206756	-0.202621486458442	-0.406218293110248	-0.0959283010548349	1.0214550372311	1.50019462964162	1.15374691407534
ENSRNOG00000011213	0.296863858197874	2.28489227782444	0.819452179935215	-0.710803367869061	-0.374195398814234	-0.555246270067556	-0.532038281886042	-0.732534829521203	-0.496390167799435
ENSRNOG00000011222	-1.02089078055191	-0.462097488663364	-1.40790290138379	-0.67930491380003	0.250854850549992	0.82220817270718	0.229886236273051	0.448570137082921	1.81867668778595
ENSRNOG00000011228	1.23489413231784	1.87382914093553	0.644136426137889	-0.704589735571288	-0.219713210951366	-0.711738383563058	-0.754924750079007	-0.693366281568737	-0.668527337657809
ENSRNOG00000011231	-1.0632072528372	-1.35750901986385	-1.02406480763056	1.22059135711818	-0.0622720796042918	1.24004554347327	-0.0543003833517257	0.139335359683412	0.961381283012767
ENSRNOG00000011250	1.17660516835439	1.88710604438912	-0.374765105312327	0.35893574261417	0.239166863825309	-0.894353648915597	-0.832368585383289	-0.685476276306236	-0.874850203265533
ENSRNOG00000011251	-0.788047687084955	-0.453983413056173	-0.807215371978263	2.36993731292644	0.488399430315012	-0.0531427195044816	-0.122003001154754	0.156047094668518	-0.78999164513134
ENSRNOG00000011253	-0.881806863625956	-1.75537835917899	-0.678641257314354	1.54191948811209	-0.267987535701584	0.7439636811357	0.162190617693669	0.511143581479507	0.624596647399924
ENSRNOG00000011268	-1.17993389822153	-1.25636761835108	-1.15780924765572	1.11223638656705	-0.200697645702903	0.821858057194819	0.614633642948459	0.0836694367579688	1.16241088646293
ENSRNOG00000011278	0.961428016382151	1.27957403709148	1.24405181867622	-0.240895671738444	0.102789070318846	-1.45726554890041	-0.270563553249687	-0.413020391692706	-1.20609777688745
ENSRNOG00000011283	-0.856993984205204	-1.44905020501063	-1.40945404818214	0.478187879501058	-0.010578971944219	0.922157248969419	1.12924148018138	0.831829703237743	0.364660897452589
ENSRNOG00000011284	1.15838681385194	1.75310445354854	0.731598926523983	-0.535913065646588	0.118421856418866	-0.901992385061543	-0.86941938228993	-0.480627922838743	-0.97355929450653
ENSRNOG00000011285	-0.790921267916946	-1.20519122000326	-1.63941581530761	0.649218004591692	0.632368880243546	0.112925524727943	0.472838189993589	0.330308790084807	1.43786891358624
ENSRNOG00000011292	0.121680209904172	0.719782278491114	2.27875695548319	0.0235204694196985	-0.141366723433734	-0.739013683219728	-0.755734671739132	-0.760665645961993	-0.746959188943589
ENSRNOG00000011310	-0.822673295962078	-0.821504149774089	-0.85947729832552	-0.645453670853649	-0.580060045646459	1.61348648691123	0.251625894670571	0.318614847261853	1.54544123171814
ENSRNOG00000011313	-1.04080971090163	-1.13775287610805	-1.225839875201	0.876244872131398	-0.57569842745605	1.22721275276456	0.50442609118449	0.287153967884031	1.08506320570224
ENSRNOG00000011316	1.36994398094221	0.974832370784196	0.875353034200358	-0.193427398493713	0.807522769149685	-0.954743234741308	-0.867390416819551	-0.885527638166858	-1.12656346685502
ENSRNOG00000011321	0.173681168165163	1.16945615895569	1.67590507506214	0.181907709287588	0.517914675133177	-0.804191338935348	-1.01105723349559	-0.876357747191325	-1.02725846698149
ENSRNOG00000011334	-1.18653477633885	-1.21332253773013	-1.10692405056498	0.835687099535981	-0.549981764649508	0.861085988882405	0.675484511489565	0.469880588151058	1.21462494122446
ENSRNOG00000011342	-1.09017017870574	-1.23520341322071	-0.562720681776782	0.86363439311297	-1.02539202161088	0.905375457593304	0.146895496115924	1.40830601235047	0.58927493614144
ENSRNOG00000011346	0.750983609320667	0.864904624628566	1.31320491638564	0.521046020098563	0.660965925016066	-0.936696619625044	-1.13700479727531	-0.95012995586499	-1.08727372268415
ENSRNOG00000011352	0.47989279616495	2.21238626074048	0.807842649292722	-0.628377168028689	-0.207477498653579	-0.655903454195184	-0.707224074549818	-0.712530096005765	-0.588609414765119
ENSRNOG00000011357	-1.04151850121412	-1.40933364213706	-0.409630386650123	-0.0751344768701045	-0.572201830762397	1.53709585015323	0.34022238946297	0.258258516555132	1.37224208146247
ENSRNOG00000011373	0.697757542380446	1.61636424313189	1.4412598639562	-0.510567697797938	-0.0672517321143994	-0.81480273100932	-0.679990709290828	-0.752158151289105	-0.930610627966942
ENSRNOG00000011394	-0.852879187106851	-1.35363465710532	-1.43780365719265	1.08113869920328	-0.193319612569336	0.711504248750581	0.719191513457054	0.299303660353194	1.02649899221005
ENSRNOG00000011400	-1.05630574427339	-1.27244120985719	-1.37992307829297	1.46672590542221	0.239467749079403	0.720773913976967	0.263601646273413	0.359002657900632	0.65909815977094
ENSRNOG00000011402	1.26003966193963	1.4718605049392	0.820711247991257	-0.647368636537042	0.494282214279722	-0.954672350656592	-0.858493565463041	-0.826948118310265	-0.759410958182865
ENSRNOG00000011406	1.75864447272419	1.37068127738224	0.483485936351046	-0.759908604225306	0.114922296434996	-0.73230305538279	-0.763931837196411	-0.710039791484522	-0.761550694603447
ENSRNOG00000011417	0.689193614491579	1.27033090217285	1.69726408011643	-0.597970671927778	0.183988623962569	-0.773512949793747	-0.815909083189133	-0.762367415456615	-0.891017100376153
ENSRNOG00000011420	-0.987441464756902	-1.23467422465987	-1.30278426702251	0.287563230574736	-0.238424915712733	1.33700613808431	0.624909873632482	0.344739023846486	1.169106606014
ENSRNOG00000011435	-1.1570309720738	-1.21038684800102	-1.03142482085178	0.613284930372453	-0.367151923403569	0.862490195725245	0.539343663117408	0.149516751521171	1.60135902359389
ENSRNOG00000011451	-0.783614603444703	-1.53038534339795	-1.34221401795349	1.24571585340392	0.300733537196741	0.824401404478983	0.641682609517266	-0.0664412912634868	0.710121851462715
ENSRNOG00000011459	0.812167734458205	1.64251118390797	1.32385068132551	-0.550923481458184	-0.0131724077705381	-0.760759532891474	-0.822277127039964	-0.833682571917756	-0.797714478613763
ENSRNOG00000011460	-0.923959158236117	-1.28018554500619	-1.33621021699414	0.43088202073372	-0.13335653624584	0.692284578624985	1.01303351437198	0.124140276302709	1.4133710664489
ENSRNOG00000011471	-0.714547760373142	-1.28128427099324	-1.48879462336369	0.554313697817889	-0.176455449735307	-0.0141070345263054	1.14691340912505	1.1072932238954	0.866668808153343
ENSRNOG00000011474	0.761923953175613	1.45762672910774	-0.0316676156333971	1.14394013021694	0.274633758091315	-1.27704697664687	-0.565908977801065	-0.432472854158207	-1.33102814635206
ENSRNOG00000011475	-0.225705087936958	-1.28744099590972	-1.63372046080707	-0.0077595652626666	-0.26960507838561	0.611696080401363	1.07084391200124	0.364811828058281	1.37687936784113
ENSRNOG00000011489	-1.12692681487021	-0.830113216978501	-0.930336852384295	-0.501441691970997	-0.507200096390621	1.1141290933885	0.500724810880132	0.605390684534326	1.67577408379167
ENSRNOG00000011490	0.835373949945312	2.18648604136885	0.478322199608202	-0.762201573724116	-0.170895422342984	-0.47980003725386	-0.698008108359367	-0.697066362038959	-0.692210687203078
ENSRNOG00000011497	-0.895731790409622	-1.13725125781566	-1.04071008582495	0.847208088855276	0.852083328692904	1.72336372554465	-0.501763099807886	-0.191942782398044	0.344743873163319
ENSRNOG00000011501	0.645530543721648	1.08765264316118	1.5929795132415	-0.0710108942541507	0.494023842595687	-1.04616424896822	-0.901421413385758	-0.696182222407221	-1.10540776370467
ENSRNOG00000011508	-0.952179316934624	-1.22501590228048	-1.35226943966573	0.185235012691779	-0.150898850942384	0.751336684875743	0.995644593373745	0.315884055092049	1.43226316378991
ENSRNOG00000011518	-0.831848048195713	-1.46107226204344	-1.27856840408704	1.50314154248876	0.68134750807467	0.574381983418403	-0.107210193150309	0.301105505712215	0.618722367782451
ENSRNOG00000011541	-0.4747620572795	-1.67001779407608	-0.742201325026968	1.61868752349535	0.779984251632255	0.798524214506916	-0.347766542186336	-0.453964266503466	0.49151599543783
ENSRNOG00000011548	-0.769256857744944	-0.150871498112542	1.52741981889158	1.52291598789363	0.73920541052149	-0.423397308510494	-0.810303217659043	-0.898907454813453	-0.736804880466228
ENSRNOG00000011550	-0.89632423698298	-1.10862263634671	-0.841469489447362	-0.431492564507983	-0.69032301305601	0.348823242521631	1.46099824877099	1.15402081250374	1.00438963654468
ENSRNOG00000011553	1.03435723182539	1.25067274271972	1.2317738096099	-0.871978966363299	0.622395123687462	-0.761978044808421	-0.968456547843946	-0.796319827521079	-0.740465521305725
ENSRNOG00000011557	0.293998648123542	1.49408192440475	1.49090677728997	0.593064186866181	-1.00008749019373	-0.72210499956078	-0.762839123120482	-0.549792236766102	-0.837227687043347
ENSRNOG00000011562	-1.04836500254814	-1.36203984722291	-1.29724131262948	1.05435588724456	-0.243139017541341	0.709237489968954	0.877155323833847	0.479457328829767	0.830579150064739
ENSRNOG00000011568	-0.87051762157863	-1.15628241410115	-0.442389351616065	-0.464690643896431	-1.03542722161282	0.805645604617742	1.0965686042373	0.567987495135093	1.49910554881497
ENSRNOG00000011572	-0.935922504425139	-1.3756761036546	-1.24230933165457	0.241584710649159	-0.385317105810663	1.02915008857588	0.797385750636334	0.801557011804816	1.06954748387878
ENSRNOG00000011585	-0.895594752959524	-1.04690788214235	-1.21056856414559	0.524077581023613	-0.222760848282872	1.60994283166911	0.254789266294612	-0.270752481081957	1.25777484962496
ENSRNOG00000011592	1.04031330033731	1.62295831795526	1.0589758892604	-0.350575064017386	0.0400019857435303	-0.972352213044922	-0.829100931864301	-0.572153464616285	-1.03806781975361
ENSRNOG00000011623	-0.23607557573241	-1.17361838323417	-1.58158935772862	1.47074848510388	0.162140471917238	1.31841631558858	-0.0263545214654806	-0.22659950682153	0.292932072372514
ENSRNOG00000011624	-1.02987939625737	-1.31133054352026	-1.22318585534095	0.283767322489871	-0.389538339147954	0.849063755006177	0.962140751516296	0.687801121244145	1.17116118401004
ENSRNOG00000011628	-0.848644201402357	-0.77791958827716	-0.659083792522006	-0.0114829018283881	-0.154378735942158	-0.275319449010215	2.45269698148068	0.34586079564881	-0.071729108147209
ENSRNOG00000011631	-0.89265909013305	-0.530970852996771	-0.322408221902412	-1.19125225985305	-0.995745695391781	0.426990387630947	0.99176712325108	1.0571769041037	1.45710170529134
ENSRNOG00000011646	-0.916755800410823	-1.00642634162182	-1.14850020464235	-0.758472062651325	-0.116896161070414	1.46755915391182	0.844678373164478	0.684837197689155	0.949975845631275
ENSRNOG00000011647	0.129738005780691	0.470246411277673	2.38959785544197	-0.184151597360469	0.023038826774692	-0.800500617144075	-0.731989983468014	-0.625355149270471	-0.670623752031993
ENSRNOG00000011652	0.39573845032632	0.828253778557574	2.04331205362375	-0.516017180327132	0.377749604517234	-0.870460069997276	-0.648322678698358	-0.58285217066281	-1.0274017873393
ENSRNOG00000011654	0.553314009187923	2.12679015504036	0.883265451170922	-0.567016378996099	-0.268742960011055	-0.70679512518431	-0.431009075082512	-0.640550872233754	-0.949255203891477
ENSRNOG00000011659	0.918749146934522	1.91183633162104	0.907001961007843	-0.704053772795928	-0.0864496413796953	-0.696896707759076	-0.729350645656312	-0.781329533144795	-0.739507138827598
ENSRNOG00000011677	-1.34628255351076	-1.0232451572131	-0.980027531594619	0.465189065522961	-0.592076498053577	0.97883185758277	0.702250711516978	0.373201071629304	1.42215903412004
ENSRNOG00000011680	0.129471635503937	1.08936446707905	2.07959514803661	-0.607800372840518	0.153011273417002	-0.772657341784489	-0.52794397017644	-0.691643290608638	-0.851397548626517
ENSRNOG00000011683	0.543008293250894	1.72427506889182	1.39777387532157	-0.679688322829285	0.0562364157044249	-0.761957408740614	-0.765896344821833	-0.767091003562146	-0.746660573214826
ENSRNOG00000011688	0.822667437414506	1.99961346771366	0.924338712523874	-0.669600905779748	-0.577045561591644	-0.776424024547621	-0.342158994378861	-0.604124667498374	-0.777265463855786
ENSRNOG00000011704	-1.08122293021782	-0.956303630815607	-0.88253017231706	-0.335831414779898	-0.662382330685861	1.41755669368504	0.614007261161911	0.485234776062473	1.40147174790682
ENSRNOG00000011705	-0.979642453030973	-1.33100242979018	-1.42398552068631	1.04713283695553	0.0500228792030482	1.15667410302372	0.449255583667144	0.328368041923621	0.703176958734389
ENSRNOG00000011718	0.35887778544775	1.10221794427878	1.72269482933521	-0.15795743689716	0.595675678496188	-0.847249802788996	-0.818885106204285	-1.04370294383454	-0.911670947832951
ENSRNOG00000011726	-1.01719737278412	-1.21510104696567	-1.2360305984243	0.205458017130423	-0.374722595163663	0.984079935713269	0.81665930772354	0.440894670328017	1.3959596824425
ENSRNOG00000011751	-0.922490587195163	-1.24416799612554	-1.35829679148977	0.0472708115972894	-0.0586427645740703	1.3214044416228	0.627237815753663	0.375211122467789	1.212473947943
ENSRNOG00000011752	1.86577364670672	1.0816886540004	-0.0613667849845961	-0.530629281409538	0.674117240425971	-1.04392102792953	-0.520888999889897	-0.436418907242004	-1.02835453967753
ENSRNOG00000011754	-0.437089280080863	-0.650999421820531	-0.812509412184583	0.313468797381669	-0.720386297240228	-0.616852581213669	2.30284240829674	0.650633934186642	-0.0291081473251787
ENSRNOG00000011758	0.58261376079133	0.578652070336783	1.56614777506375	-0.0790923061690287	1.11620263980046	-1.04255381354032	-0.73781052654424	-0.889579258219263	-1.09458034151947
ENSRNOG00000011762	0.749982540012945	1.52615331245249	1.41699405041819	-0.570275154311367	0.185628723220093	-0.832788177759793	-0.839401814128222	-0.773545101140416	-0.862748378763913
ENSRNOG00000011774	1.13234522982202	1.38789684214499	1.35856836083377	-0.0760377544983289	-0.589613352474463	-0.747962484838771	-0.880500220530612	-0.760389016179786	-0.82430760427882
ENSRNOG00000011781	0.414543334767018	1.52729664003064	1.66292783395082	-0.663524116620785	0.0807010697706055	-0.761032608455556	-0.73937324609404	-0.756951825925092	-0.764587081423602
ENSRNOG00000011784	0.479865524331648	1.7811505312659	1.23641712928099	-0.440428433415302	0.282719548815961	-0.872524804345813	-0.781212237162996	-0.872390786104466	-0.813596472665922
ENSRNOG00000011794	0.502356266400456	0.161705793379841	2.09274664998556	0.599299842577044	0.0714465244823012	-0.824134300609923	-0.919168328564348	-0.709432866023232	-0.974819581627702
ENSRNOG00000011796	0.448645575044013	0.623361494281233	1.97723792423425	-0.223424727409869	0.649881254022263	-0.93854590111359	-0.843545668141454	-0.816734245475791	-0.876875705441058
ENSRNOG00000011798	0.894088676954923	1.71483735768428	1.13297015784637	-0.659415726348332	0.0827215179298461	-0.718308347182569	-0.83629910875599	-0.699764098140359	-0.910830429988171
ENSRNOG00000011800	1.2889697565825	0.102348083238936	2.0100526819354	-0.415016214789778	-0.267644115757581	-0.899414576242325	-0.481623082807873	-0.436127278734973	-0.901545253424304
ENSRNOG00000011803	-1.22760094555886	-1.04959279213394	-1.20901736599035	1.36023668396916	-0.49471231968646	0.523006614382398	0.448610468813573	0.816134074915484	0.832935581288995
ENSRNOG00000011809	0.114963182668314	2.44018372674274	0.461916839063404	-0.436560707666655	-0.134425941450344	-0.339834969161655	-0.756285250164783	-0.751192349814439	-0.598764530216581
ENSRNOG00000011815	0.164684852552214	0.767952140294188	1.67778210378574	-1.22062301390821	-0.574490007200524	-1.24570849672035	0.777184029868716	0.342498182839329	-0.689279791511103
ENSRNOG00000011820	0.376152789945133	1.88846797137846	1.35048052009667	-0.676999599678384	-0.112848016873156	-0.68135288240498	-0.719572964957782	-0.734017553029947	-0.69031026447602
ENSRNOG00000011821	1.34048588164986	1.33498509233064	1.19644170553775	-0.647237901086751	-0.103426042740281	-0.950033999317745	-0.751514352230379	-0.504043497760814	-0.915656886382282
ENSRNOG00000011823	0.057060240667325	0.879341198368697	2.18407468840339	0.168106186757861	-0.21426766524809	-0.699639832115924	-0.71167546938754	-0.845452014949281	-0.817547332496434
ENSRNOG00000011826	-1.15894688640056	-0.930919283006618	-0.762884793315855	-0.367963673755591	-0.687933557353049	1.07726083757224	0.511554872921582	0.666662921827709	1.65316956151015
ENSRNOG00000011841	-1.09875013541256	-1.31593798004435	-1.21776235296363	0.868116684702979	-0.268925278983278	1.07067297927406	0.57278963007779	0.299950660133517	1.08984579321547
ENSRNOG00000011846	-1.0807291127285	-0.983686906928211	-0.746461004970581	-0.395772733255776	0.156933114710668	0.705692696902617	0.533590972344248	-0.257616535970552	2.06804950989608
ENSRNOG00000011858	-0.926875301656216	-1.05364063241799	-0.844837032942567	2.08851015660451	0.00635321743162521	0.338400591402294	-0.120237200941725	-0.3332721917995	0.845598394319571
ENSRNOG00000011859	-0.309392402656576	-1.60282346646361	-1.28847086874526	-0.262031928645134	-0.151174552176997	0.591768028737817	1.17973500288143	1.1898926395861	0.652497547482226
ENSRNOG00000011893	0.756609222126997	1.3682035762231	1.60833823111336	-0.489530357735705	-0.0199195147914509	-0.842146599329748	-0.905537750486981	-0.503220717172622	-0.972796089946949
ENSRNOG00000011912	-0.930911316547737	-1.31573642992837	-1.42351925235637	0.39763003518317	-0.157535241936234	1.17448014573204	0.662639130004572	0.566624381148083	1.02632854870084
ENSRNOG00000011913	0.732965097042738	0.749782707981761	2.00163458666164	-0.365396073735491	0.182567801484187	-0.848055599263107	-0.808012570212136	-0.797178085493218	-0.848307864466375
ENSRNOG00000011914	-1.25285593490215	-0.441292414670007	-1.25664386040671	-0.0246581413721413	-0.377548473252124	1.24472852227583	-0.0104468868722661	0.459621631369556	1.65909555783001
ENSRNOG00000011917	0.914130054467202	1.40372300683118	1.2558253073426	-0.622863027729912	-0.728397800546534	0.464167615048353	-1.00877164341769	-0.669041868577498	-1.00877164341769
ENSRNOG00000011921	-1.17832425460605	-1.11335092320984	-1.42923350677692	0.385155709660423	-0.158630237935413	0.721952203747838	1.12817231547833	0.751405591570397	0.892853102071226
ENSRNOG00000011922	0.911991804423204	1.64810345800066	1.2702146852719	-0.593665337699721	-0.100676547176716	-0.790316634214007	-0.826757423837581	-0.674716328104611	-0.84417767666313
ENSRNOG00000011927	-0.453715089444389	-0.543901851934136	-1.10966418925462	2.09057683766715	0.407168227433988	0.655048969884726	-0.692489875984887	-0.792838249758989	0.43981522139115
ENSRNOG00000011937	-0.84944907960877	-1.19458172741353	-1.07193681395777	-0.332451534180266	-0.560577590753229	0.636721911954372	1.27435803855196	0.894750221981027	1.20316657342621
ENSRNOG00000011944	-1.22388902122351	-0.976322051282158	-1.22466346804753	0.381563746205887	-0.50377820912912	1.50026701578621	0.698886916153451	0.642357325704231	0.70557774583254
ENSRNOG00000011945	0.748256820944207	1.46637947052786	1.44956151326908	-0.704944621546852	0.269486076265592	-0.884145948673953	-0.764498157152447	-0.742492899281085	-0.8376022543524
ENSRNOG00000011947	0.571708684356976	1.72281525697223	1.32013646562372	-0.664176930028677	0.197748580802902	-0.730892306382027	-0.805078543127104	-0.808666468729379	-0.803594739488641
ENSRNOG00000011951	-1.03507413822664	-0.944536277822259	-0.65301025545479	-0.596333558999858	-0.870547417032468	1.31891199670007	0.707270641427022	0.804821885906918	1.268497123502
ENSRNOG00000011954	-0.706646658648168	-0.802767248369774	-0.964554029624547	2.19278327666491	0.502036150525771	0.714676938605497	-0.515482756038756	-0.189933140864218	-0.230112532250716
ENSRNOG00000011967	-1.05375782899685	-0.85495074130214	-1.09998008598767	0.241156937627476	-0.657726875948753	0.387047733960605	1.75954866895149	0.195129452849526	1.08353273884631
ENSRNOG00000011971	0.684622722437704	0.120883033193348	1.96706722055731	-0.154078506161478	0.814415692910411	-0.950109610827324	-0.822849261702508	-0.792531421592546	-0.867419868814917
ENSRNOG00000011980	-0.750626998172261	-1.14492394084374	-1.23480142488011	-0.143405917115559	-0.291464283416631	1.41866847972067	0.431364958564264	0.215012201506216	1.50017692463716
ENSRNOG00000011987	0.7387972958072	1.39796839184536	1.51989900684528	-0.504563865922968	0.224583395842761	-0.691368669885005	-0.866610367605812	-0.94016734803732	-0.878537838889498
ENSRNOG00000011991	0.9069032137718	1.57115611351036	1.14876480316805	-0.279512909426743	0.16417474238598	-1.07299345743954	-0.752348178724041	-0.573471018995523	-1.11267330825034
ENSRNOG00000011992	-1.28174073881925	-1.15792985151493	-0.826342813285075	0.0780859764118332	-0.611518254491948	0.618923589674267	1.00622708911481	0.775614234771901	1.39868076813839
ENSRNOG00000011994	-0.250029029029689	-1.15436367190856	-1.08207369997228	2.32043603908343	0.0112719628765338	-0.0896554301224065	0.00999135037201603	0.033901082912513	0.200521395788447
ENSRNOG00000012002	0.383481256467336	2.05175052876996	1.15218980899546	-0.413157884408437	-0.322280693465568	-0.766713459840469	-0.679469974794097	-0.661120329922892	-0.744679251801295
ENSRNOG00000012007	0.463279816259741	1.91373589421951	1.20742153809928	-0.431657890485308	-0.014764429963733	-0.791345343869643	-0.716022687507689	-0.886572491570271	-0.744074405181886
ENSRNOG00000012008	1.73231031954519	0.0250880442168862	1.45504599280563	-0.778139257699704	0.315669393756596	-1.01739495223977	-0.762417177619965	-0.273911950087868	-0.696250412676993
ENSRNOG00000012016	1.38937727963797	0.768125887414769	1.31389684998756	-1.00537378898527	0.340896482141071	-1.34041695466173	-0.346820762601779	-0.356800504539071	-0.762884488393521
ENSRNOG00000012017	1.01892329736651	1.3383666044924	1.46295418008293	-0.593335448182807	-0.0744428364067964	-0.861418173928467	-0.797062478198416	-0.447492279227615	-1.04649286599774
ENSRNOG00000012036	-1.30828158557877	-1.12404791857504	-0.611065492597082	1.37156528001477	-0.895159373418848	0.419443105155115	1.11559024146738	0.605622945679558	0.426332797852915
ENSRNOG00000012037	0.965412913405516	1.50607566685174	1.36899906328631	-0.624233596282323	-0.0564813060897778	-0.875817031815762	-0.666007488989521	-0.727739370381601	-0.890208849984585
ENSRNOG00000012038	-0.774838022730722	-0.665894510744924	-0.683778358480723	-0.47477635648061	-0.599320802999212	2.35852456632111	0.070744264606622	0.242410369847654	0.526928850660804
ENSRNOG00000012040	-0.687130207128652	-0.974185366724816	-0.873032237082313	1.98837766279612	-0.569919013370833	-0.0921039807988851	0.702153311000001	0.926988483428279	-0.421148652118896
ENSRNOG00000012045	-1.05803724006091	-1.32190966808225	-1.11944621252765	0.66885377034798	-0.281747420203558	1.30131814904887	0.285547209295968	0.307307667958214	1.21811374422333
ENSRNOG00000012051	0.0950983792724347	2.12341733092509	1.15352163359958	-0.669725678076927	-0.243441223560022	-0.784097080166008	-0.573957283982743	-0.334174772792341	-0.766641305219059
ENSRNOG00000012054	0.91215082306161	1.37773682158517	1.3199086501427	-0.413733350537302	0.368479220114695	-0.969980509789953	-0.801828869135772	-0.773945160979544	-1.01878762446161
ENSRNOG00000012060	-0.995616964765361	-1.18332698848927	-0.995505247816299	-0.15115304876747	-0.365442189808695	1.6221705436506	0.384341473155295	0.479583306782013	1.20494911605919
ENSRNOG00000012061	-0.940710799332863	-0.800469252096087	-0.785534234210819	-0.847985440480097	-0.773133178732081	0.743601340150637	0.979082947099692	1.00255688461329	1.42259173298833
ENSRNOG00000012062	0.639286644596974	0.881922912198501	1.96875326702607	-0.697773547899455	0.284936722360875	-0.791031107980087	-0.769112155679257	-0.730417836391962	-0.786564898231657
ENSRNOG00000012074	0.385409248270741	0.926313468542107	2.1491645642576	-0.65032563656474	-0.0168492284541127	-0.693774996421529	-0.694155071663838	-0.703338895124347	-0.70244345284188
ENSRNOG00000012083	0.441200012664146	1.28745388946876	1.71501542018499	-0.786419916083212	0.149111743380715	-0.812169267669348	-0.210450476797355	-0.523725676350616	-1.26001572879808
ENSRNOG00000012094	-0.164365664043728	0.938955326302628	2.28896716738054	-0.134475165842699	-0.4763326208427	-0.779294937392081	-0.565790575276759	-0.735657192076127	-0.372006338209076
ENSRNOG00000012095	-1.02865418163928	-1.25719824820658	-1.06526975705785	1.1679474573064	0.12949795067781	1.57093819905435	-0.0646417752072473	-0.0608352257087284	0.60821558078112
ENSRNOG00000012098	-0.400735398048998	-1.02831587756581	-1.23503851692235	2.03635484325992	0.851669752153231	0.407075789733776	-0.442620952014418	-0.145213002951507	-0.0431766376438518
ENSRNOG00000012103	-1.312399690075	0.631225970653511	-1.60285969791202	0.980388909813057	0.568460775748499	1.1784240809595	-0.711966487644424	0.351163767295819	-0.0824376288389413
ENSRNOG00000012109	0.828374756056987	1.55510929824766	1.4128599953656	-0.699310384939323	0.0074516025518783	-0.753655862031465	-0.782867813441	-0.788192581135719	-0.779769010674618
ENSRNOG00000012119	0.316347948855475	2.22811741047467	0.783563426662582	-0.344068981041765	-0.0977213300156317	-0.541918503863488	-0.887812899124707	-0.568694172822423	-0.887812899124707
ENSRNOG00000012122	-1.04058431896677	-1.344276801528	-1.24496194053066	0.571527357646812	-0.317072959652811	0.536070519033708	0.796480899127637	0.771718245847419	1.27109899902267
ENSRNOG00000012151	1.50353193963778	1.26442755534047	0.201670834302465	-1.02593339844683	0.245591234949761	-1.33225436732355	-0.168630827244416	0.343839852214464	-1.03224282343015
ENSRNOG00000012156	0.66979574607385	1.28328373154766	1.72600321641587	-0.687017875358769	0.0942493535950252	-0.920377357526987	-0.755048253459814	-0.578761001149025	-0.832127560137811
ENSRNOG00000012160	0.502686683954858	1.8257851008559	1.31384675023068	-0.672645465345264	0.0195125153243914	-0.763711985298104	-0.732422107040661	-0.730882846961532	-0.762168645720271
ENSRNOG00000012164	-1.11582989138167	-1.32044573242288	-1.2469324124455	0.739596439828467	-0.250993157071903	0.798932969592619	0.836498907641274	0.396851882663843	1.16232099359575
ENSRNOG00000012172	0.706362870246376	1.71263039864179	1.30609351551398	-0.679157834893858	0.0507832142478037	-0.775607012252399	-0.783287068733556	-0.787442052782913	-0.750376029987223
ENSRNOG00000012176	-0.939506649119843	-0.929838014014318	-1.18308215652716	1.29773463806756	0.042752221715776	1.5166945159693	0.0416851305695734	-0.576370630576484	0.729930943915599
ENSRNOG00000012181	0.242399710948109	2.40372194144806	0.577715179948118	-0.43438290932876	-0.667162862400208	-0.352662302680885	-0.491060873956519	-0.558865711235632	-0.719702172742284
ENSRNOG00000012208	1.57748711920488	1.76559577454824	0.161640221113973	-0.660381902349522	-0.169444244783808	-0.836019865324494	-0.694480369513232	-0.388883555904529	-0.755513176991511
ENSRNOG00000012213	-0.274241386153461	1.7229732479104	1.41316108461655	0.188581732909596	-0.171139140037539	-0.674697133817463	-1.44816114445364	-0.211260971923839	-0.545216289050608
ENSRNOG00000012215	0.578558160364041	0.687142346234149	2.14319261411666	-0.75836611068088	-0.496791378162119	0.0988612658216959	-0.59412639228214	-0.970459383243835	-0.688011122167572
ENSRNOG00000012216	0.601456714224927	2.22068098379727	0.28884945858926	-0.0399087188410562	0.107193211220735	-0.963102734711116	-0.612348696563427	-0.693580242715321	-0.909239975001267
ENSRNOG00000012228	0.655727040577112	1.4897878807047	1.54193390438658	-0.653074469857091	0.141486740751954	-0.759079628543207	-0.848235987679597	-0.801529000838114	-0.767016479502343
ENSRNOG00000012235	0.55096408726515	-0.449719650510648	-0.755759562778515	2.0513990185899	1.08157217227183	-0.565204555758051	-0.648369681740141	-0.581551111957116	-0.683330715382411
ENSRNOG00000012259	-0.182343776212416	-0.504126460852851	-0.729911098028782	2.02689434659641	0.749258204195435	0.608553397007705	-0.94316689165998	-1.11456444999211	0.0894067289465887
ENSRNOG00000012260	-0.991430864648897	-1.41157757819314	-1.37876567545632	1.20107195868118	0.103065029723081	0.59025495366416	0.433106111125855	0.923200895785238	0.53107516931884
ENSRNOG00000012269	0.62133338560394	1.78248744077061	1.18587180649228	-0.199817257722737	0.0600572990776667	-0.845764747521969	-0.786972575190968	-0.884993912144223	-0.932201439364604
ENSRNOG00000012273	-1.07672782933831	-1.16551639098642	-1.09683504276834	0.0107294375636867	-0.523577971108184	0.876351110238405	0.901298055340353	0.667485945765553	1.40679268529327
ENSRNOG00000012284	-1.09474429997785	-1.18528517673907	-1.5571053376336	1.11049360381471	0.399187272205806	0.895583841006236	0.269695748747882	0.459885707363941	0.702288641211941
ENSRNOG00000012286	-0.701147918255391	-0.872613945982621	-0.872613945982621	2.22443442229505	-0.27258840123076	0.309470086755096	0.381332236547796	-0.69085078547393	0.494578251327379
ENSRNOG00000012297	1.65181342560044	0.831048318573743	0.384526397190411	-0.428015217145231	0.974710005407097	-1.18412284123134	-0.786620625872706	-0.37727125993355	-1.06606820258887
ENSRNOG00000012301	-0.429508643184345	-0.420561077414683	-1.24330718157516	-0.797751678052462	1.19194242997465	-0.589598746346905	0.980099300268428	1.6215948714445	-0.312909275114026
ENSRNOG00000012302	-0.934340289253914	-1.00204148478507	-0.976579312325542	-0.0630016330404827	-0.397080321761371	1.82951982705978	0.0911826329479247	0.179604515172467	1.27273606598621
ENSRNOG00000012311	-0.782760264027856	-0.89123017146156	-0.864028211959474	-0.585100713528862	-0.347118751021758	2.11061199507916	0.0611494761485634	0.446540168358569	0.851936472413214
ENSRNOG00000012318	0.366157066254802	2.04856657176585	1.09262864960227	-0.651439711100878	-0.00795638269101702	-0.773429756568847	-0.581292432371072	-0.741082575683194	-0.752151429207918
ENSRNOG00000012324	-0.392790797972809	-1.57898260355793	-1.50944977171031	0.176419293486649	0.0275253422035978	1.05358360859905	1.05530866718776	0.323490934779236	0.844895326984761
ENSRNOG00000012331	0.543816374380402	1.41875482778797	1.65145603907121	-0.568009305728168	0.183366137198664	-0.794967586374484	-0.795521430794209	-0.816496497746755	-0.822398557794633
ENSRNOG00000012333	-0.821727885855745	-1.22231732000378	-1.1081082596513	0.503843632846009	-0.551218274273631	0.077690945968942	1.30423560506214	1.49454630241373	0.323055253493639
ENSRNOG00000012346	1.17243345862779	1.29455022233417	1.31675873480758	-0.765974771191846	0.192428744043874	-0.773902097982131	-0.895552907410351	-0.815416764618888	-0.725324618610203
ENSRNOG00000012354	-0.745994986608487	-1.50374118603389	-1.30221468646871	0.308600008031817	-0.318274466491948	0.648468030620933	0.965043612891565	0.831640493690365	1.11647318036836
ENSRNOG00000012356	0.310627269144444	2.03878012530201	0.425379052406937	-1.52348164929928	-0.376938766586348	-0.839640125708874	0.474682149817867	-0.400979154027478	-0.108428901049271
ENSRNOG00000012358	-0.704506199340608	-1.25676919834943	-1.53254653511236	0.404972301546843	-0.0939386623992118	0.938794703758802	0.382944311856089	0.363540411665476	1.4975088663744
ENSRNOG00000012362	-1.01726315192362	-0.959307277902372	-1.01019984546013	-0.240497302286794	-0.669373086739666	1.33374157452602	0.775538498810877	0.373657832015237	1.41370275896045
ENSRNOG00000012371	-0.719390619193758	-0.879537024715929	-0.844041856514073	-0.678153862477178	-0.819349176864568	0.282649761713209	1.3735982321604	0.761484180457655	1.52274036543425
ENSRNOG00000012378	0.713275985436143	1.55123647900226	1.44257657148032	-0.470478647177485	0.0786952011470713	-0.822071832189071	-0.945021054756499	-0.841129929811097	-0.707082773131638
ENSRNOG00000012422	-0.915247746982353	-1.41633064881143	-1.15441564470859	0.614957664470637	-0.173041065206767	1.2055431245749	0.367492877528872	0.125123006300008	1.34591843283472
ENSRNOG00000012424	-0.78291852389553	-1.45751343940207	-1.32878243577876	0.761942135233463	-0.419627279535218	0.928132540527605	0.531810939510098	0.751062449055018	1.01589361428539
ENSRNOG00000012428	0.622135920333897	1.86514831286241	1.16975760569418	-0.5618580526542	0.0318240010923032	-0.824547973095536	-0.771528556908584	-0.798081896164517	-0.732849361159959
ENSRNOG00000012430	0.738706025910119	0.931106240333328	1.24045828862331	-0.908027677486835	1.20812779993458	-1.10062027109937	-0.59933497586718	-0.591980900501763	-0.918434529846191
[truncated: 3,865 more rows]
