# Supplementary material for: Investigation of the effects of Periplaneta americana (L.) extract on ischemic stroke based on combined multi-omics of gut microbiota
Source: Front Pharmacol. 2024 Nov 28;15:1429960. doi: 10.3389/fphar.2024.1429960 (PMC11638836; doi:10.3389/fphar.2024.1429960)
Supplement: Supplementary file 2 [file DataSheet1.zip › Enrichment analysis/GO Model_vs_PAS840H.GO_enrichment.xls]

GO.ID	Category	Term	Up	Down	DEG	Total	Pvalue	adjustPvalue	Up_gene	Down_gene
GO:0065008	BP	regulation of biological quality	477	531	1008	3841	9.33005464275996e-59	1.04571252436054e-54	ENSRNOG00000000007(Gad1);ENSRNOG00000000010(Cbln1);ENSRNOG00000000054(Abhd8);ENSRNOG00000000184(Tmprss6);ENSRNOG00000000196(Cyp19a1);ENSRNOG00000000368(Grik2);ENSRNOG00000000463(Col11a2);ENSRNOG00000000483(Syngap1);ENSRNOG00000000618(Mdga2);ENSRNOG00000000774(Gabbr1);ENSRNOG00000000875(Fhl1);ENSRNOG00000000879(Slc9a6);ENSRNOG00000001130(Nos1);ENSRNOG00000001152(Glp1r);ENSRNOG00000001368(Rph3a);ENSRNOG00000001407(Tfr2);ENSRNOG00000001416(Vgf);ENSRNOG00000001516(Rapgef4);ENSRNOG00000001528(Gap43);ENSRNOG00000001557(Cxadr);ENSRNOG00000001714(Atp13a4);ENSRNOG00000001715(Ece2);ENSRNOG00000001931(Fgf12);ENSRNOG00000002139(Cracd);ENSRNOG00000002327(Gabrb1);ENSRNOG00000002349(Gabra2);ENSRNOG00000002360(Gabrg1);ENSRNOG00000002361(Prkg2);ENSRNOG00000002391(Glra4);ENSRNOG00000002496(Stxbp5l);ENSRNOG00000002537(Wnk3);ENSRNOG00000002636(Abat);ENSRNOG00000002653(Kcnk2);ENSRNOG00000002728(Btc);ENSRNOG00000002767(Dlg3);ENSRNOG00000002844(Usp27x);ENSRNOG00000002878(Afm);ENSRNOG00000003031(Atp2b4);ENSRNOG00000003205(Ldb2);ENSRNOG00000003241(Gabrg2);ENSRNOG00000003285(Mpv17l);ENSRNOG00000003288(Cacng5);ENSRNOG00000003313(Glra2);ENSRNOG00000003491(Prkca);ENSRNOG00000003512(Gabra1);ENSRNOG00000003603(Arhgap44);ENSRNOG00000003680(Gabrb2);ENSRNOG00000003749(Xk);ENSRNOG00000003777(Chrne);ENSRNOG00000003812(Nlgn3);ENSRNOG00000003899(Krt15);ENSRNOG00000003927(Cd55);ENSRNOG00000003947(Ntn1);ENSRNOG00000003950(Lvrn);ENSRNOG00000004118(Frmpd4);ENSRNOG00000004200(Sybu);ENSRNOG00000004201(Rims2);ENSRNOG00000004290(Grb10);ENSRNOG00000004327(Ddc);ENSRNOG00000004353(Ppfia2);ENSRNOG00000004527(Lin7a);ENSRNOG00000004650(Begain);ENSRNOG00000004676(Pak3);ENSRNOG00000004688(Rbfox2);ENSRNOG00000004753(Napb);ENSRNOG00000004839(B4galnt1);ENSRNOG00000004841(Akap6);ENSRNOG00000004874(Flrt3);ENSRNOG00000004890(Adcy8);ENSRNOG00000005003(Ptprn2);ENSRNOG00000005007(Scn3a);ENSRNOG00000005018(Scn2a);ENSRNOG00000005108(Wfs1);ENSRNOG00000005180(Vstm2a);ENSRNOG00000005223(Hnmt);ENSRNOG00000005286(Coch);ENSRNOG00000005332(Csdc2);ENSRNOG00000005334(Acvr2a);ENSRNOG00000005338(Drd5);ENSRNOG00000005345(Vsnl1);ENSRNOG00000005365(Kcnip1);ENSRNOG00000005392(Ngfr);ENSRNOG00000005550(Lrfn5);ENSRNOG00000005609(Neurod1);ENSRNOG00000005634(Lingo2);ENSRNOG00000005639(Ar);ENSRNOG00000005662(Grm7);ENSRNOG00000005697(Slc6a11);ENSRNOG00000005700(Nsg1);ENSRNOG00000005723(Grin3a);ENSRNOG00000005726(Pclo);ENSRNOG00000005729(Palm3);ENSRNOG00000005806(Oxtr);ENSRNOG00000005830(Tafa4);ENSRNOG00000005853(Tacr1);ENSRNOG00000005985(Kcnma1);ENSRNOG00000006003(Ctnna2);ENSRNOG00000006093(LRRTM1);ENSRNOG00000006120(Shh);ENSRNOG00000006174(Grid2);ENSRNOG00000006357(Sgip1);ENSRNOG00000006368(Lrrn3);ENSRNOG00000006403(Nectin1);ENSRNOG00000006426(Syt1);ENSRNOG00000006527(Slc6a1);ENSRNOG00000006565(Fstl4);ENSRNOG00000006595(Htr3a);ENSRNOG00000006604(Thy1);ENSRNOG00000006639(Scn9a);ENSRNOG00000006761(Sh3gl2);ENSRNOG00000006784(Sema4f);ENSRNOG00000006859(Insig1);ENSRNOG00000006911(Sptb);ENSRNOG00000006934(Acvr1b);ENSRNOG00000006989(Vamp2);ENSRNOG00000007031(Trim9);ENSRNOG00000007033(Sorcs2);ENSRNOG00000007090(Cacna1c);ENSRNOG00000007147(Cyp46a1);ENSRNOG00000007326(Prepl);ENSRNOG00000007433(Cyb561);ENSRNOG00000007454(Aloxe3);ENSRNOG00000007456(Calb1);ENSRNOG00000007508(Lrtm2);ENSRNOG00000007509(Slc1a6);ENSRNOG00000007515(Kif3a);ENSRNOG00000007542(Scg5);ENSRNOG00000007581(Slc17a8);ENSRNOG00000007636(Cadps2);ENSRNOG00000007647(Oprk1);ENSRNOG00000008001(Rab3b);ENSRNOG00000008046(Tmem30b);ENSRNOG00000008053(Atp8a2);ENSRNOG00000008054(Igsf9);ENSRNOG00000008157(Syn2);ENSRNOG00000008176(Nppa);ENSRNOG00000008177(Pim2);ENSRNOG00000008223(Cnr1);ENSRNOG00000008237(Unc13b);ENSRNOG00000008245(AABR07054614.1);ENSRNOG00000008337(Gjd2);ENSRNOG00000008570(Cadps);ENSRNOG00000008628(Ica1);ENSRNOG00000008683(Alk);ENSRNOG00000008746(Dtd1);ENSRNOG00000008766(Grin2b);ENSRNOG00000008837(Ass1);ENSRNOG00000008862(Abcg4);ENSRNOG00000008992(Grik3);ENSRNOG00000009066(Thra);ENSRNOG00000009071(Gripap1);ENSRNOG00000009170(Dmxl2);ENSRNOG00000009209(Slitrk1);ENSRNOG00000009265(Kcnk9);ENSRNOG00000009269(Cga);ENSRNOG00000009288(Fgf14);ENSRNOG00000009350(Sez6);ENSRNOG00000009372(Tacr3);ENSRNOG00000009450(Hcn4);ENSRNOG00000009522(Adra1a);ENSRNOG00000009570(Pdxp);ENSRNOG00000009649(Slitrk5);ENSRNOG00000009719(C2cd2l);ENSRNOG00000009726(Grip2);ENSRNOG00000009760(Palm);ENSRNOG00000009821(Slitrk3);ENSRNOG00000009967(Otof);ENSRNOG00000009987(Akap11);ENSRNOG00000010053(Calcr);ENSRNOG00000010146(Ndn);ENSRNOG00000010158(Magel2);ENSRNOG00000010254(Htr1a);ENSRNOG00000010280(Pde8b);ENSRNOG00000010302(Rasl10b);ENSRNOG00000010303(Trim32);ENSRNOG00000010311(Dzip1);ENSRNOG00000010349(Ghrl);ENSRNOG00000010365(Syn1);ENSRNOG00000010545(Mrap2);ENSRNOG00000010592(Slc25a27);ENSRNOG00000010597(Slc5a7);ENSRNOG00000010731(Gpm6a);ENSRNOG00000010799(Noct);ENSRNOG00000010803(Gabra5);ENSRNOG00000010853(Chrna7);ENSRNOG00000010880(Gpr27);ENSRNOG00000011076(Ank2);ENSRNOG00000011107(Pcsk1);ENSRNOG00000011156(Clstn3);ENSRNOG00000011231(Cntnap4);ENSRNOG00000011251(Hcrtr2);ENSRNOG00000011562(Slitrk2);ENSRNOG00000011726(Grin1);ENSRNOG00000011751(Ncdn);ENSRNOG00000011803(Lrfn2);ENSRNOG00000011912(Tmem38a);ENSRNOG00000012045(Adgrb3);ENSRNOG00000012098(Adcyap1r1);ENSRNOG00000012273(Dmtn);ENSRNOG00000012286(Il20ra);ENSRNOG00000012302(Gucy1a1);ENSRNOG00000012556(Isl1);ENSRNOG00000012620(Syngr3);ENSRNOG00000012703(Crh);ENSRNOG00000012727(Trpc7);ENSRNOG00000012767(Micu3);ENSRNOG00000012786(Pgrmc1);ENSRNOG00000012815(Chst10);ENSRNOG00000013042(Htr1b);ENSRNOG00000013072(Plxna4);ENSRNOG00000013101(Pcdh8);ENSRNOG00000013147(Cacna1d);ENSRNOG00000013171(Grm2);ENSRNOG00000013358(Aqp11);ENSRNOG00000013658(Nefl);ENSRNOG00000013847(Nova2);ENSRNOG00000013953(Ntrk1);ENSRNOG00000014025(Rasgrf1);ENSRNOG00000014149(Npy1r);ENSRNOG00000014170(Dbn1);ENSRNOG00000014248(Erbb4);ENSRNOG00000014290(Grm1);ENSRNOG00000014375(Adgrb2);ENSRNOG00000014486(Rfx3);ENSRNOG00000014503(Celf4);ENSRNOG00000014629(Lmo1);ENSRNOG00000014650(Sema4g);ENSRNOG00000014686(Kcnd3);ENSRNOG00000014691(Ric3);ENSRNOG00000014758(Lgi1);ENSRNOG00000014819(Hap1);ENSRNOG00000014862(Gabrg3);ENSRNOG00000015049(Scn5a);ENSRNOG00000015148(Erc2);ENSRNOG00000015159(Slc9a3);ENSRNOG00000015259(Pth2r);ENSRNOG00000015306(Slc9a4);ENSRNOG00000015359(Arhgap40);ENSRNOG00000015420(Stxbp1);ENSRNOG00000015430(Nlgn2);ENSRNOG00000015480(Prkcz);ENSRNOG00000015518(Rbp4);ENSRNOG00000015541(Gnb3);ENSRNOG00000015567(Slc9a2);ENSRNOG00000015603(Prkce);ENSRNOG00000015616(Rgs14);ENSRNOG00000015732(Bcl2l2);ENSRNOG00000015903(Add2);ENSRNOG00000015956(Usp29);ENSRNOG00000016204(Lrrc24);ENSRNOG00000016302(Cnnm1);ENSRNOG00000016414(Slc22a17);ENSRNOG00000016429(Grm5);ENSRNOG00000016654(Galr1);ENSRNOG00000016684(Wnk2);ENSRNOG00000016724(Epb41l3);ENSRNOG00000016768(Oprl1);ENSRNOG00000016877(Shisa7);ENSRNOG00000016920(Spire2);ENSRNOG00000016983(Myh7);ENSRNOG00000017060(Ryr2);ENSRNOG00000017105(Dpyd);ENSRNOG00000017117(Ybx2);ENSRNOG00000017286(Ephx2);ENSRNOG00000017333(Syt4);ENSRNOG00000017373(Rhobtb2);ENSRNOG00000017424(Chrna2);ENSRNOG00000017427(Pfn2);ENSRNOG00000017428(Map1b);ENSRNOG00000017459(C1ql3);ENSRNOG00000017568(Rit2);ENSRNOG00000017673(Brsk1);ENSRNOG00000017704(Sema3f);ENSRNOG00000017712(Cartpt);ENSRNOG00000017759(Ucn3);ENSRNOG00000017893(Baiap3);ENSRNOG00000018018(Kcnip2);ENSRNOG00000018111(Slc12a5);ENSRNOG00000018141(RGD1307443);ENSRNOG00000018191(Oprm1);ENSRNOG00000018200(Gad2);ENSRNOG00000018217(Syt5);ENSRNOG00000018241(Ank1);ENSRNOG00000018250(Tnni3);ENSRNOG00000018254(Sncaip);ENSRNOG00000018337(Caly);ENSRNOG00000018378(Cacnb2);ENSRNOG00000018452(Unc13a);ENSRNOG00000018526(Dlg4);ENSRNOG00000018650(Ap3m2);ENSRNOG00000018674(Ntrk3);ENSRNOG00000018692(Mc4r);ENSRNOG00000018827(Htr7);ENSRNOG00000018895(Mchr1);ENSRNOG00000018960(Syne1);ENSRNOG00000019096(Hsd17b3);ENSRNOG00000019134(Htr4);ENSRNOG00000019193(Stx1b);ENSRNOG00000019207(Shank1);ENSRNOG00000019306(Syt12);ENSRNOG00000019354(Ptch1);ENSRNOG00000019433(Rab3a);ENSRNOG00000019560(Pde2a);ENSRNOG00000019570(Gng3);ENSRNOG00000019584(Dlk1);ENSRNOG00000019587(Ptprn);ENSRNOG00000019598(Vegfa);ENSRNOG00000019613(Syt9);ENSRNOG00000019744(AABR07032097.1);ENSRNOG00000019869(Lrfn1);ENSRNOG00000019920(Doc2a);ENSRNOG00000020009(Npas4);ENSRNOG00000020021(Brsk2);ENSRNOG00000020058(Celsr2);ENSRNOG00000020097(Inha);ENSRNOG00000020138(Slc4a3);ENSRNOG00000020247(Cnih2);ENSRNOG00000020249(P4htm);ENSRNOG00000020263(Atp1a3);ENSRNOG00000020310(Grik5);ENSRNOG00000020339(Neurl1);ENSRNOG00000020444(Hcn3);ENSRNOG00000020557(Ryr1);ENSRNOG00000020689(Cpeb3);ENSRNOG00000020731(Ppfia3);ENSRNOG00000020746(Lin7b);ENSRNOG00000020778(Chrnb2);ENSRNOG00000020839(Lrfn3);ENSRNOG00000021063(Grin2d);ENSRNOG00000021101(Sema6c);ENSRNOG00000021103(Nrxn2);ENSRNOG00000021130(Abcc8);ENSRNOG00000021140(Kcnk4);ENSRNOG00000021182(Sv2a);ENSRNOG00000021265(Cds2);ENSRNOG00000021294(Mstn);ENSRNOG00000021410(Negr1);ENSRNOG00000021569(Tiam1);ENSRNOG00000021938(Lrrtm4);ENSRNOG00000021984(Rgs7);ENSRNOG00000022268(Pnpla3);ENSRNOG00000022421(Crtc1);ENSRNOG00000022428(Flrt1);ENSRNOG00000022635(Dlg2);ENSRNOG00000022686(Zdhhc2);ENSRNOG00000023126(Rxfp3);ENSRNOG00000023320(Tspan1);ENSRNOG00000023337(Sema3a);ENSRNOG00000023538(Aldh5a1);ENSRNOG00000023601(Elavl4);ENSRNOG00000023633(Crabp1);ENSRNOG00000023712(Stox1);ENSRNOG00000023993(Kif1a);ENSRNOG00000024127(Atp13a5);ENSRNOG00000024452(Carmil2);ENSRNOG00000024923(Nnat);ENSRNOG00000024975(Atp8b3);ENSRNOG00000025060(Nanos1);ENSRNOG00000025151(Ildr2);ENSRNOG00000025423(Map3k13);ENSRNOG00000025639(Slc39a12);ENSRNOG00000025889(Gnas);ENSRNOG00000026065(Slit1);ENSRNOG00000026163(Cpt1c);ENSRNOG00000026432(Syt7);ENSRNOG00000026466(Lrrtm3);ENSRNOG00000026866(Syn3);ENSRNOG00000027233(Trpc5);ENSRNOG00000027276(Xkr4);ENSRNOG00000027596(Mbd5);ENSRNOG00000028356(Chchd10);ENSRNOG00000028362(Unc80);ENSRNOG00000028622(Pnpla1);ENSRNOG00000028630(Ksr2);ENSRNOG00000028708(Ntsr1);ENSRNOG00000028733(Prkar1b);ENSRNOG00000028781(Abcc6);ENSRNOG00000028832(Sorcs3);ENSRNOG00000028879(Slc4a8);ENSRNOG00000028996(Krt1);ENSRNOG00000029012(Shisa6);ENSRNOG00000029134(Adgrl1);ENSRNOG00000029450(Adgrb1);ENSRNOG00000029871(Slc8a3);ENSRNOG00000030034(Sox11);ENSRNOG00000030639(Usp13);ENSRNOG00000030719(Csmd1);ENSRNOG00000030877(Htr2c);ENSRNOG00000031440(Nova1);ENSRNOG00000032576(Nlgn1);ENSRNOG00000032656(Ptprt);ENSRNOG00000032828(Mapk8ip2);ENSRNOG00000033280(Pam);ENSRNOG00000033531(Cacna2d1);ENSRNOG00000033881(Insyn2a);ENSRNOG00000033893(Cacna1h);ENSRNOG00000037658(Gprasp2);ENSRNOG00000038004(Zfp804a);ENSRNOG00000038066(Fam155b);ENSRNOG00000038258(Upb1);ENSRNOG00000039832(Gpr12);ENSRNOG00000040201(Atp6ap1l);ENSRNOG00000042458(AABR07046707.1);ENSRNOG00000042478(Adam22);ENSRNOG00000042536(Pde4d);ENSRNOG00000042753(Fgf13);ENSRNOG00000043061(Siah3);ENSRNOG00000045615(Tha1);ENSRNOG00000045665(Amigo1);ENSRNOG00000045816(Gria1);ENSRNOG00000045998(Sema6b);ENSRNOG00000046021(Pcsk1n);ENSRNOG00000046547(Rbm24);ENSRNOG00000046566(Tub);ENSRNOG00000046727(Abcc2);ENSRNOG00000047143(Fkbp1b);ENSRNOG00000047247(Ptprs);ENSRNOG00000047466(Bdnf);ENSRNOG00000047574(Nrxn3);ENSRNOG00000047781(Slc25a23);ENSRNOG00000047917(Plscr5);ENSRNOG00000048088(Mest);ENSRNOG00000048782(Wnt7a);ENSRNOG00000049351(Nat8l);ENSRNOG00000049410(Chrm3);ENSRNOG00000049484(Atp9a);ENSRNOG00000049792(Glra3);ENSRNOG00000050206(Shank2);ENSRNOG00000050220(Nrxn1);ENSRNOG00000050761(Serpina10);ENSRNOG00000050767(Nrn1);ENSRNOG00000050841(Ache);ENSRNOG00000052017(Dio3);ENSRNOG00000052051(Slc24a1);ENSRNOG00000052405(Cdh4);ENSRNOG00000052707(Cacna1a);ENSRNOG00000053288(Ank3);ENSRNOG00000053728(AABR07006724.1);ENSRNOG00000054274(Cacnb3);ENSRNOG00000054371(Prkcg);ENSRNOG00000055371(Sptbn4);ENSRNOG00000055382(Hcn1);ENSRNOG00000055433(Trim46);ENSRNOG00000055499(Grid1);ENSRNOG00000055547(AABR07001519.1);ENSRNOG00000056151(AABR07007642.1);ENSRNOG00000056553(Rdh12);ENSRNOG00000056558(Gabra3);ENSRNOG00000056612(Unc13c);ENSRNOG00000056643(Cdh8);ENSRNOG00000056817(Muc6);ENSRNOG00000057221(Scn3b);ENSRNOG00000057988(Pfkm);ENSRNOG00000058308(Asic2);ENSRNOG00000058609(Palmd);ENSRNOG00000058752(Popdc2);ENSRNOG00000058938(Camkv);ENSRNOG00000059683(Mpp2);ENSRNOG00000059720(Syp);ENSRNOG00000059765(Asic1);ENSRNOG00000059857(Rnd1);ENSRNOG00000060054(Doc2b);ENSRNOG00000060407(Cacna1i);ENSRNOG00000060599(Gabrb3);ENSRNOG00000060687(Slc24a3);ENSRNOG00000061215(Crym);ENSRNOG00000062783(Slitrk4);ENSRNOG00000063400(Shisa9);ENSRNOG00000063505(Scn2b);ENSRNOG00000064701(Ncs1);ENSRNOG00000065312(Nbea);ENSRNOG00000065511(Cacng2);ENSRNOG00000067416(Kcnd2);ENSRNOG00000067970(-);ENSRNOG00000068243(Cdk5r1);ENSRNOG00000068374(Insyn1);ENSRNOG00000070777(P2ry4)	ENSRNOG00000000164(Lamp2);ENSRNOG00000000239(Ccl7);ENSRNOG00000000422(Dxo);ENSRNOG00000000485(Bak1);ENSRNOG00000000565(Sgpl1);ENSRNOG00000000588(Slc16a10);ENSRNOG00000000599(Lama4);ENSRNOG00000000633(Rhobtb1);ENSRNOG00000000655(Ptprc);ENSRNOG00000000700(Tmem119);ENSRNOG00000000827(Ier3);ENSRNOG00000000853(Aif1);ENSRNOG00000000981(Scarb1);ENSRNOG00000000991(Arpc1b);ENSRNOG00000001079(Daglb);ENSRNOG00000001142(Prkab1);ENSRNOG00000001148(Rplp0);ENSRNOG00000001149(Pxn);ENSRNOG00000001158(Abcg1);ENSRNOG00000001195(Trpv4);ENSRNOG00000001224(Itgb2);ENSRNOG00000001270(Hvcn1);ENSRNOG00000001296(P2rx7);ENSRNOG00000001300(P2rx4);ENSRNOG00000001383(Slc8b1);ENSRNOG00000001414(Serpine1);ENSRNOG00000001417(Plod3);ENSRNOG00000001425(Sh2b2);ENSRNOG00000001448(Hip1);ENSRNOG00000001548(Nfe2l2);ENSRNOG00000001704(Runx1);ENSRNOG00000001752(Nrros);ENSRNOG00000001782(Osbpl11);ENSRNOG00000001797(Umps);ENSRNOG00000001804(Itpr2);ENSRNOG00000001869(Rab44);ENSRNOG00000001889(Comt);ENSRNOG00000002074(Rest);ENSRNOG00000002161(Tlr6);ENSRNOG00000002180(Tbc1d1);ENSRNOG00000002188(Hpse);ENSRNOG00000002210(Hsd17b11);ENSRNOG00000002278(Tec);ENSRNOG00000002312(Atp10d);ENSRNOG00000002358(Scpep1);ENSRNOG00000002425(Pctp);ENSRNOG00000002480(Gpr137b);ENSRNOG00000002540(Rhoh);ENSRNOG00000002657(Pla2g4a);ENSRNOG00000002746(Fstl1);ENSRNOG00000002937(Ren);ENSRNOG00000003029(Calr);ENSRNOG00000003084(Parp1);ENSRNOG00000003104(Trpv2);ENSRNOG00000003172(Serpinf1);ENSRNOG00000003243(Wdr81);ENSRNOG00000003357(Col3a1);ENSRNOG00000003510(Fmo2);ENSRNOG00000003709(Kmo);ENSRNOG00000003715(Srpx2);ENSRNOG00000003748(Tasl);ENSRNOG00000003763(Prdx4);ENSRNOG00000003866(Cxcr4);ENSRNOG00000003975(Pfn1);ENSRNOG00000004063(Sh3pxd2b);ENSRNOG00000004072(Myo1c);ENSRNOG00000004094(Ptger1);ENSRNOG00000004111(Soat1);ENSRNOG00000004255(Tstd1);ENSRNOG00000004330(Chrdl1);ENSRNOG00000004404(Tac4);ENSRNOG00000004409(Sash3);ENSRNOG00000004444(Ikzf1);ENSRNOG00000004479(Aurka);ENSRNOG00000004487(Nek2l1);ENSRNOG00000004489(Adgre5);ENSRNOG00000004498(Scin);ENSRNOG00000004500(Myc);ENSRNOG00000004517(Igf1);ENSRNOG00000004660(Fzd6);ENSRNOG00000004662(AC115277.1);ENSRNOG00000004726(Mapkapk2);ENSRNOG00000004837(Limd1);ENSRNOG00000004968(Ncapg2);ENSRNOG00000005067(Zfp36l2);ENSRNOG00000005214(Plek);ENSRNOG00000005275(Shmt1);ENSRNOG00000005287(Syne3);ENSRNOG00000005355(Ncstn);ENSRNOG00000005378(Gna15);ENSRNOG00000005659(Aurkb);ENSRNOG00000005849(Aco1);ENSRNOG00000005906(RGD1565355);ENSRNOG00000006048(Ezh2);ENSRNOG00000006077(Snx5);ENSRNOG00000006116(Hk2);ENSRNOG00000006324(-);ENSRNOG00000006388(Pygl);ENSRNOG00000006620(Xcr1);ENSRNOG00000006661(Rad51c);ENSRNOG00000006689(Chd7);ENSRNOG00000006926(Atp6v0d2);ENSRNOG00000006995(Ano6);ENSRNOG00000007048(Rap1b);ENSRNOG00000007060(Plin2);ENSRNOG00000007062(Rin3);ENSRNOG00000007078(Ccn4);ENSRNOG00000007081(Xdh);ENSRNOG00000007089(Lgmn);ENSRNOG00000007133(Plxnb2);ENSRNOG00000007159(Ccl2);ENSRNOG00000007214(Oma1);ENSRNOG00000007229(Nr0b2);ENSRNOG00000007302(Fbn1);ENSRNOG00000007350(Rac2);ENSRNOG00000007372(Casp1);ENSRNOG00000007390(Nfkbia);ENSRNOG00000007415(Ptgs1);ENSRNOG00000007422(Vav2);ENSRNOG00000007457(Serping1);ENSRNOG00000007486(Atg7);ENSRNOG00000007490(Gabrr2);ENSRNOG00000007545(Angptl4);ENSRNOG00000007649(Dnm2);ENSRNOG00000007918(Tbxas1);ENSRNOG00000007922(Cldn19);ENSRNOG00000007990(Adipor2);ENSRNOG00000008048(Plscr2);ENSRNOG00000008180(Lyn);ENSRNOG00000008187(Ubash3b);ENSRNOG00000008246(Emilin1);ENSRNOG00000008400(Pml);ENSRNOG00000008554(Slc9a9);ENSRNOG00000008602(Steap4);ENSRNOG00000008609(Capn3);ENSRNOG00000008639(Pabpc1);ENSRNOG00000008673(Arpc3);ENSRNOG00000008736(Slamf8);ENSRNOG00000008941(Ets1);ENSRNOG00000009096(Pon3);ENSRNOG00000009131(Zc3h12a);ENSRNOG00000009211(C3ar1);ENSRNOG00000009258(Cdk6);ENSRNOG00000009260(Cnr2);ENSRNOG00000009331(Hck);ENSRNOG00000009339(Cenpe);ENSRNOG00000009360(Sh3bp1);ENSRNOG00000009385(Pik3cg);ENSRNOG00000009401(Lmo2);ENSRNOG00000009433(Mcub);ENSRNOG00000009459(Slc35f6);ENSRNOG00000009513(Akr1b1);ENSRNOG00000009660(Enpp6);ENSRNOG00000009805(Wasf2);ENSRNOG00000009822(Tlr2);ENSRNOG00000009848(Il18);ENSRNOG00000009870(Tmem88);ENSRNOG00000009878(Crtapl1);ENSRNOG00000009884(Lgals1);ENSRNOG00000009907(Mmp8);ENSRNOG00000009910(Swap70);ENSRNOG00000009912(Fgr);ENSRNOG00000009997(Erap1);ENSRNOG00000010037(Epb41);ENSRNOG00000010252(Hexa);ENSRNOG00000010265(Ada);ENSRNOG00000010278(Il6);ENSRNOG00000010331(Ctsb);ENSRNOG00000010362(Anxa2);ENSRNOG00000010378(Slc4a5);ENSRNOG00000010475(Casp3);ENSRNOG00000010513(Tfpi2);ENSRNOG00000010516(Plau);ENSRNOG00000010522(Tlr4);ENSRNOG00000010549(Tspo);ENSRNOG00000010584(Tmem123);ENSRNOG00000010624(Ap3b1);ENSRNOG00000010630(Prcp);ENSRNOG00000010697(Hadh);ENSRNOG00000010744(Nrp1);ENSRNOG00000010805(Fabp4);ENSRNOG00000010951(Cmtm6);ENSRNOG00000010966(Itgb1);ENSRNOG00000011016(Slc7a2);ENSRNOG00000011039(Gch1);ENSRNOG00000011054(Laptm5);ENSRNOG00000011071(Nt5e);ENSRNOG00000011205(Ccl3);ENSRNOG00000011213(Blm);ENSRNOG00000011278(Stk3);ENSRNOG00000011292(Col1a2);ENSRNOG00000011352(Furin);ENSRNOG00000011490(Angptl8);ENSRNOG00000011683(Fes);ENSRNOG00000011800(F3);ENSRNOG00000011823(Tfap2b);ENSRNOG00000011945(Cyfip1);ENSRNOG00000011947(Tifab);ENSRNOG00000011991(Slc10a7);ENSRNOG00000012016(Npc1);ENSRNOG00000012062(Npc2);ENSRNOG00000012160(Syk);ENSRNOG00000012172(Spi1);ENSRNOG00000012181(Lpl);ENSRNOG00000012215(Baiap2l2);ENSRNOG00000012269(Lpcat3);ENSRNOG00000012318(Aspm);ENSRNOG00000012378(Dbnl);ENSRNOG00000012439(Bid);ENSRNOG00000012442(Cemip);ENSRNOG00000012508(Slc39a8);ENSRNOG00000012565(Cln8);ENSRNOG00000012628(Gpr18);ENSRNOG00000012630(Rhoc);ENSRNOG00000012660(Postn);ENSRNOG00000012730(Lrrk1);ENSRNOG00000012748(Vamp8);ENSRNOG00000012779(Msr1);ENSRNOG00000012865(Parp3);ENSRNOG00000012956(Tgm2);ENSRNOG00000012957(Sh3glb1);ENSRNOG00000012966(Acadl);ENSRNOG00000013013(Tle3);ENSRNOG00000013014(Cyba);ENSRNOG00000013090(Gadd45g);ENSRNOG00000013167(Hmgb2l1);ENSRNOG00000013172(Nr1h3);ENSRNOG00000013231(Ptafr);ENSRNOG00000013321(Dock11);ENSRNOG00000013387(Tpcn2);ENSRNOG00000013538(Capza1);ENSRNOG00000013577(Kdelr3);ENSRNOG00000013578(Trem2);ENSRNOG00000013631(Slc31a2);ENSRNOG00000013634(Myd88);ENSRNOG00000013668(Capg);ENSRNOG00000013727(Ndc80);ENSRNOG00000013745(Ctrc);ENSRNOG00000013790(Mfsd1);ENSRNOG00000013791(Enpp3);ENSRNOG00000013794(Rbp1);ENSRNOG00000013805(Tnip2);ENSRNOG00000013902(P2ry12);ENSRNOG00000013912(Slc30a7);ENSRNOG00000014064(Ctsh);ENSRNOG00000014117(Hmox1);ENSRNOG00000014137(Fbln1);ENSRNOG00000014243(Pear1);ENSRNOG00000014254(Cpt1a);ENSRNOG00000014285(Ssh2);ENSRNOG00000014288(Fn1);ENSRNOG00000014294(Ptpn6);ENSRNOG00000014398(Scara5);ENSRNOG00000014405(Aprt);ENSRNOG00000014426(Lox);ENSRNOG00000014464(Tnfsf13b);ENSRNOG00000014475(Slc31a1);ENSRNOG00000014621(Rab8a);ENSRNOG00000014837(Emilin2);ENSRNOG00000014879(Ttc7a);ENSRNOG00000014956(Slc11a1);ENSRNOG00000014960(Bard1);ENSRNOG00000015024(Mcoln3);ENSRNOG00000015027(Il18r1);ENSRNOG00000015089(Mcoln2);ENSRNOG00000015131(Ube2c);ENSRNOG00000015285(Lrp4);ENSRNOG00000015411(Apobec1);ENSRNOG00000015441(Il4r);ENSRNOG00000015577(Lpar6);ENSRNOG00000015615(Tnfrsf11a);ENSRNOG00000015845(Niban2);ENSRNOG00000015857(Ctsa);ENSRNOG00000015878(Pif1);ENSRNOG00000015948(Slc1a5);ENSRNOG00000015980(Dclre1c);ENSRNOG00000016037(Mafb);ENSRNOG00000016041(Zc3h12d);ENSRNOG00000016257(Cotl1);ENSRNOG00000016308(Il10ra);ENSRNOG00000016334(Ptbp3);ENSRNOG00000016351(Frrs1);ENSRNOG00000016367(Vasp);ENSRNOG00000016372(Slc12a7);ENSRNOG00000016397(Tmprss13);ENSRNOG00000016551(Bcl2l11);ENSRNOG00000016575(Tnfrsf1b);ENSRNOG00000016581(Serpinb1a);ENSRNOG00000016592(Gnai2);ENSRNOG00000016695(Mmp2);ENSRNOG00000016733(Rab13);ENSRNOG00000016756(Ptgir);ENSRNOG00000016769(Rab38);ENSRNOG00000016781(Ppib);ENSRNOG00000016846(Pik3cd);ENSRNOG00000016853(Dsg1);ENSRNOG00000016967(Hfe);ENSRNOG00000017020(Inpp5d);ENSRNOG00000017078(Selenon);ENSRNOG00000017123(B2m);ENSRNOG00000017194(Prdx1);ENSRNOG00000017220(Tcirg1);ENSRNOG00000017259(Tacc3);ENSRNOG00000017319(Mertk);ENSRNOG00000017469(Anxa1);ENSRNOG00000017523(H6pd);ENSRNOG00000017579(Mylip);ENSRNOG00000017625(Htr2b);ENSRNOG00000017693(Slc2a5);ENSRNOG00000017695(AABR07012795.1);ENSRNOG00000017706(Slc66a1);ENSRNOG00000017714(Usp3);ENSRNOG00000017744(Dram2);ENSRNOG00000017773(Crispld1);ENSRNOG00000017783(Sfrp1);ENSRNOG00000017854(Ucp2);ENSRNOG00000017897(Adam8);ENSRNOG00000017952(Septin2);ENSRNOG00000018054(F2rl2);ENSRNOG00000018087(Vim);ENSRNOG00000018110(Svil);ENSRNOG00000018126(Abca1);ENSRNOG00000018207(Dynlt1);ENSRNOG00000018297(Marveld2);ENSRNOG00000018322(Picalm);ENSRNOG00000018405(Apoc4);ENSRNOG00000018414(Csf1r);ENSRNOG00000018454(Apoe);ENSRNOG00000018461(Pdgfrb);ENSRNOG00000018484(Plk3);ENSRNOG00000018488(Cd40);ENSRNOG00000018509(Cx3cr1);ENSRNOG00000018517(Trim21);ENSRNOG00000018566(Ctsl);ENSRNOG00000018659(Csf1);ENSRNOG00000018740(Ugt1a3);ENSRNOG00000018815(Plk1);ENSRNOG00000019057(Prkcq);ENSRNOG00000019077(Lipa);ENSRNOG00000019212(Tpp1);ENSRNOG00000019270(P2ry6);ENSRNOG00000019281(Glmp);ENSRNOG00000019283(P2ry2);ENSRNOG00000019374(Csk);ENSRNOG00000019387(Ifi30);ENSRNOG00000019430(Coro1a);ENSRNOG00000019440(Kcnn4);ENSRNOG00000019555(Arap1);ENSRNOG00000019556(Cd9);ENSRNOG00000019629(Lamp1);ENSRNOG00000019638(Lmna);ENSRNOG00000019657(-);ENSRNOG00000019675(Pycard);ENSRNOG00000019681(Pold1);ENSRNOG00000019689(Vwf);ENSRNOG00000019728(Itgam);ENSRNOG00000019742(Stat3);ENSRNOG00000019779(Disc1);ENSRNOG00000019838(Gmfg);ENSRNOG00000020148(Il4i1);ENSRNOG00000020393(Rhog);ENSRNOG00000020456(Nucb2);ENSRNOG00000020465(Ripk3);ENSRNOG00000020598(Kcnk6);ENSRNOG00000020640(Zbtb7b);ENSRNOG00000020652(Tgfb1);ENSRNOG00000020653(S1pr2);ENSRNOG00000020679(Icam1);ENSRNOG00000020702(Cyb561a3);ENSRNOG00000020716(Axl);ENSRNOG00000020845(Tyrobp);ENSRNOG00000020918(Ccnd1);ENSRNOG00000021031(Grn);ENSRNOG00000021144(-);ENSRNOG00000021150(Plcb3);ENSRNOG00000021155(Ctsk);ENSRNOG00000021161(Fermt3);ENSRNOG00000021170(Plekho1);ENSRNOG00000021264(Pcna);ENSRNOG00000021420(Tirap);ENSRNOG00000021659(Acp4);ENSRNOG00000021828(Coro1b);ENSRNOG00000022094(Lacc1);ENSRNOG00000022298(Cxcl11);ENSRNOG00000022521(Ddias);ENSRNOG00000022769(Sp100);ENSRNOG00000023005(Gm6377);ENSRNOG00000023214(Il20rb);ENSRNOG00000023258(Nfkb1);ENSRNOG00000023614(Hsh2d);ENSRNOG00000023628(Tmem106a);ENSRNOG00000023830(Dnase2);ENSRNOG00000023991(Rab20);ENSRNOG00000024159(Fcer1g);ENSRNOG00000024277(Card11);ENSRNOG00000024390(Osm);ENSRNOG00000024688(Erfe);ENSRNOG00000024728(Arhgap22);ENSRNOG00000024952(Atp8b1);ENSRNOG00000025051(Tal1);ENSRNOG00000025094(Gpr183);ENSRNOG00000025100(Ikbke);ENSRNOG00000025121(Pla2g3);ENSRNOG00000025274(Hexb);ENSRNOG00000025764(AC128848.1);ENSRNOG00000026203(Pax8);ENSRNOG00000026235(Hk3);ENSRNOG00000026260(Rpl11);ENSRNOG00000026653(Hcar2);ENSRNOG00000026821(Arhgap42);ENSRNOG00000026842(Nnt);ENSRNOG00000027030(Adm);ENSRNOG00000027037(Alox12);ENSRNOG00000027433(Akr1b8);ENSRNOG00000027894(Iqgap3);ENSRNOG00000028015(Pf4);ENSRNOG00000028062(Arpc5);ENSRNOG00000028198(Sh2b3);ENSRNOG00000028415(Cdc20);ENSRNOG00000028636(Xkr5);ENSRNOG00000028930(Dab2);ENSRNOG00000029090(Gm5127);ENSRNOG00000029427(Grhl3);ENSRNOG00000029658(Rnf213);ENSRNOG00000029682(Clic1);ENSRNOG00000029773(Atm);ENSRNOG00000030118(Msn);ENSRNOG00000030266(Plekhg2);ENSRNOG00000030698(Cyp26c1);ENSRNOG00000030715(Cfh);ENSRNOG00000031058(Was);ENSRNOG00000031138(Irgm);ENSRNOG00000031168(Arhgap15);ENSRNOG00000031263(Haao);ENSRNOG00000031420(Hyal2);ENSRNOG00000031506(Ftl1);ENSRNOG00000031540(-);ENSRNOG00000031598(Atp8b4);ENSRNOG00000032436(Tmod3);ENSRNOG00000032446(Recql4);ENSRNOG00000033234(Ccrl2);ENSRNOG00000033321(Hmgb2l1);ENSRNOG00000033444(F10);ENSRNOG00000033588(Siglec15);ENSRNOG00000033776(-);ENSRNOG00000033796(Kcnj5);ENSRNOG00000034150(AABR07041778.1);ENSRNOG00000036829(Nckap1l);ENSRNOG00000036921(Tmsb10);ENSRNOG00000037302(Rad51);ENSRNOG00000037509(Chek2);ENSRNOG00000037838(P2ry10b);ENSRNOG00000037839(P2ry10);ENSRNOG00000038047(Mt1);ENSRNOG00000038746(Bco2);ENSRNOG00000038881(Hcls1);ENSRNOG00000039745(Pm20d1);ENSRNOG00000039969(Dsc2);ENSRNOG00000040109(Treml1);ENSRNOG00000040287(Cyp1b1);ENSRNOG00000042785(Sesn2);ENSRNOG00000043007(Rcn3);ENSRNOG00000043077(Zfpm1);ENSRNOG00000043098(Mt2A);ENSRNOG00000043219(Fbn2);ENSRNOG00000043451(Spp1);ENSRNOG00000045558(Cd34);ENSRNOG00000045838(Hps1);ENSRNOG00000045885(Rps17);ENSRNOG00000046086(Tmc8);ENSRNOG00000046171(AABR07035839.1);ENSRNOG00000046202(Metrnl);ENSRNOG00000046261(Acp5);ENSRNOG00000046327(Rbpj);ENSRNOG00000046452(Fcgr2b);ENSRNOG00000046874(Snx9);ENSRNOG00000047931(-);ENSRNOG00000048161(Tlr9);ENSRNOG00000048239(Cxcr1);ENSRNOG00000048449(Itgb3);ENSRNOG00000048462(AABR07066529.1);ENSRNOG00000048487(Slc12a9);ENSRNOG00000048723(Pros1);ENSRNOG00000048812(Gpx1);ENSRNOG00000049028(C5ar2);ENSRNOG00000049075(-);ENSRNOG00000049236(Myh9);ENSRNOG00000049471(Steap3);ENSRNOG00000049766(Sctr);ENSRNOG00000050430(Vav1);ENSRNOG00000050552(AABR07053516.1);ENSRNOG00000050819(Birc5);ENSRNOG00000050968(Ptger2);ENSRNOG00000051706(Tep1);ENSRNOG00000051986(Plcg2);ENSRNOG00000052219(Gm2a);ENSRNOG00000052407(Btk);ENSRNOG00000052499(Rab27a);ENSRNOG00000052620(Rack1);ENSRNOG00000054219(Vsig1);ENSRNOG00000054251(Clec7a);ENSRNOG00000055391(Eif4ebp2);ENSRNOG00000055531(Hps5);ENSRNOG00000055716(Oscar);ENSRNOG00000056297(Fmnl3);ENSRNOG00000056524(Abcd1);ENSRNOG00000057347(Cebpb);ENSRNOG00000058388(Zfp36);ENSRNOG00000058422(Lilrb3a);ENSRNOG00000058545(Arhgap4);ENSRNOG00000058646(Zfp36l1);ENSRNOG00000059801(Lima1);ENSRNOG00000059837(Cdkn2a);ENSRNOG00000060694(Adam17);ENSRNOG00000061367(Atp7a);ENSRNOG00000061739(Klrk1);ENSRNOG00000063127(Ccr2);ENSRNOG00000063135(Gna13);ENSRNOG00000063216(Ccnb2);ENSRNOG00000064385(Ftl1);ENSRNOG00000064999(Ormdl1);ENSRNOG00000065590(Gpr65);ENSRNOG00000065643(Sox4);ENSRNOG00000065735(Dhrs9);ENSRNOG00000065741(Il7r);ENSRNOG00000066042(Abcb1b);ENSRNOG00000068001(Abcb4);ENSRNOG00000068093(F2rl3);ENSRNOG00000069673(Pnpla2);ENSRNOG00000070242(Tent5c);ENSRNOG00000071047(Tnfsf11)
GO:0051179	BP	localization	614	762	1376	5897	5.54623511708304e-51	3.10811015961333e-47	ENSRNOG00000000010(Cbln1);ENSRNOG00000000196(Cyp19a1);ENSRNOG00000000327(Hace1);ENSRNOG00000000368(Grik2);ENSRNOG00000000406(Ros1);ENSRNOG00000000412(Slc35f1);ENSRNOG00000000483(Syngap1);ENSRNOG00000000589(RGD1310495);ENSRNOG00000000618(Mdga2);ENSRNOG00000000693(Svop);ENSRNOG00000000774(Gabbr1);ENSRNOG00000000840(Atp6v1g2);ENSRNOG00000000875(Fhl1);ENSRNOG00000000879(Slc9a6);ENSRNOG00000000986(Camsap3);ENSRNOG00000001152(Glp1r);ENSRNOG00000001368(Rph3a);ENSRNOG00000001407(Tfr2);ENSRNOG00000001416(Vgf);ENSRNOG00000001506(Tmem35a);ENSRNOG00000001516(Rapgef4);ENSRNOG00000001557(Cxadr);ENSRNOG00000001575(Grik1);ENSRNOG00000001622(Impg2);ENSRNOG00000001658(Kcnj6);ENSRNOG00000001689(Arl6);ENSRNOG00000001714(Atp13a4);ENSRNOG00000001739(Meltf);ENSRNOG00000001837(Sst);ENSRNOG00000001874(Slc7a4);ENSRNOG00000001931(Fgf12);ENSRNOG00000002327(Gabrb1);ENSRNOG00000002339(Mark1);ENSRNOG00000002343(Uchl1);ENSRNOG00000002349(Gabra2);ENSRNOG00000002360(Gabrg1);ENSRNOG00000002361(Prkg2);ENSRNOG00000002391(Glra4);ENSRNOG00000002496(Stxbp5l);ENSRNOG00000002537(Wnk3);ENSRNOG00000002544(Kifap3);ENSRNOG00000002595(Dpp10);ENSRNOG00000002636(Abat);ENSRNOG00000002653(Kcnk2);ENSRNOG00000002767(Dlg3);ENSRNOG00000002863(Cacna1e);ENSRNOG00000002878(Afm);ENSRNOG00000002886(Myh10);ENSRNOG00000002904(Arr3);ENSRNOG00000003031(Atp2b4);ENSRNOG00000003099(Ubqln2);ENSRNOG00000003198(Bmerb1);ENSRNOG00000003205(Ldb2);ENSRNOG00000003241(Gabrg2);ENSRNOG00000003285(Mpv17l);ENSRNOG00000003288(Cacng5);ENSRNOG00000003313(Glra2);ENSRNOG00000003365(Cadm3);ENSRNOG00000003453(Lypd1);ENSRNOG00000003491(Prkca);ENSRNOG00000003512(Gabra1);ENSRNOG00000003585(Sytl5);ENSRNOG00000003603(Arhgap44);ENSRNOG00000003680(Gabrb2);ENSRNOG00000003777(Chrne);ENSRNOG00000003812(Nlgn3);ENSRNOG00000003899(Krt15);ENSRNOG00000003947(Ntn1);ENSRNOG00000003988(Dnajc27);ENSRNOG00000003999(Adcy3);ENSRNOG00000004040(Abca8);ENSRNOG00000004193(Klhl12);ENSRNOG00000004200(Sybu);ENSRNOG00000004201(Rims2);ENSRNOG00000004290(Grb10);ENSRNOG00000004327(Ddc);ENSRNOG00000004353(Ppfia2);ENSRNOG00000004372(Cbln4);ENSRNOG00000004483(Ptprr);ENSRNOG00000004518(Cacnb1);ENSRNOG00000004527(Lin7a);ENSRNOG00000004560(Cacna1b);ENSRNOG00000004676(Pak3);ENSRNOG00000004680(Kif5c);ENSRNOG00000004688(Rbfox2);ENSRNOG00000004752(Nalcn);ENSRNOG00000004753(Napb);ENSRNOG00000004810(Plcb1);ENSRNOG00000004839(B4galnt1);ENSRNOG00000004841(Akap6);ENSRNOG00000004874(Flrt3);ENSRNOG00000004890(Adcy8);ENSRNOG00000004918(Kcna4);ENSRNOG00000004998(Jakmip1);ENSRNOG00000005003(Ptprn2);ENSRNOG00000005007(Scn3a);ENSRNOG00000005018(Scn2a);ENSRNOG00000005093(Lgr6);ENSRNOG00000005108(Wfs1);ENSRNOG00000005180(Vstm2a);ENSRNOG00000005233(Dnaaf11);ENSRNOG00000005291(Slc38a1);ENSRNOG00000005299(Kif5a);ENSRNOG00000005345(Vsnl1);ENSRNOG00000005365(Kcnip1);ENSRNOG00000005369(Kcnj3);ENSRNOG00000005392(Ngfr);ENSRNOG00000005609(Neurod1);ENSRNOG00000005639(Ar);ENSRNOG00000005662(Grm7);ENSRNOG00000005667(Astn1);ENSRNOG00000005697(Slc6a11);ENSRNOG00000005700(Nsg1);ENSRNOG00000005723(Grin3a);ENSRNOG00000005726(Pclo);ENSRNOG00000005794(Slc10a1);ENSRNOG00000005806(Oxtr);ENSRNOG00000005830(Tafa4);ENSRNOG00000005850(Gdap1);ENSRNOG00000005853(Tacr1);ENSRNOG00000005985(Kcnma1);ENSRNOG00000005996(Lhx6);ENSRNOG00000006003(Ctnna2);ENSRNOG00000006025(Lamb3);ENSRNOG00000006093(LRRTM1);ENSRNOG00000006120(Shh);ENSRNOG00000006174(Grid2);ENSRNOG00000006357(Sgip1);ENSRNOG00000006397(Chrm5);ENSRNOG00000006403(Nectin1);ENSRNOG00000006426(Syt1);ENSRNOG00000006509(Srgap3);ENSRNOG00000006527(Slc6a1);ENSRNOG00000006588(Meox2);ENSRNOG00000006595(Htr3a);ENSRNOG00000006604(Thy1);ENSRNOG00000006617(Cntnap2);ENSRNOG00000006639(Scn9a);ENSRNOG00000006756(Maged1);ENSRNOG00000006761(Sh3gl2);ENSRNOG00000006784(Sema4f);ENSRNOG00000006787(Dhcr24);ENSRNOG00000006859(Insig1);ENSRNOG00000006871(Slc25a14);ENSRNOG00000006934(Acvr1b);ENSRNOG00000006957(Gria4);ENSRNOG00000006989(Vamp2);ENSRNOG00000007003(Mei1);ENSRNOG00000007006(Slc3a1);ENSRNOG00000007031(Trim9);ENSRNOG00000007033(Sorcs2);ENSRNOG00000007090(Cacna1c);ENSRNOG00000007147(Cyp46a1);ENSRNOG00000007326(Prepl);ENSRNOG00000007410(Dab1);ENSRNOG00000007509(Slc1a6);ENSRNOG00000007515(Kif3a);ENSRNOG00000007542(Scg5);ENSRNOG00000007581(Slc17a8);ENSRNOG00000007636(Cadps2);ENSRNOG00000007647(Oprk1);ENSRNOG00000007900(Tspan33);ENSRNOG00000008000(Syt13);ENSRNOG00000008001(Rab3b);ENSRNOG00000008025(Bend5);ENSRNOG00000008046(Tmem30b);ENSRNOG00000008053(Atp8a2);ENSRNOG00000008078(Kcnh6);ENSRNOG00000008095(Onecut1);ENSRNOG00000008138(Jhy);ENSRNOG00000008157(Syn2);ENSRNOG00000008176(Nppa);ENSRNOG00000008218(Atp6v0e2);ENSRNOG00000008223(Cnr1);ENSRNOG00000008237(Unc13b);ENSRNOG00000008337(Gjd2);ENSRNOG00000008376(Slc2a3);ENSRNOG00000008449(Neurod4);ENSRNOG00000008481(Reep1);ENSRNOG00000008526(Pdzd3);ENSRNOG00000008570(Cadps);ENSRNOG00000008615(Mal2);ENSRNOG00000008628(Ica1);ENSRNOG00000008644(Nkx2-1);ENSRNOG00000008766(Grin2b);ENSRNOG00000008785(Klf5);ENSRNOG00000008834(Dach1);ENSRNOG00000008862(Abcg4);ENSRNOG00000008865(Stac);ENSRNOG00000008961(Mapre3);ENSRNOG00000008970(Pcdh17);ENSRNOG00000008992(Grik3);ENSRNOG00000009032(Ttll3);ENSRNOG00000009071(Gripap1);ENSRNOG00000009198(Rab6b);ENSRNOG00000009236(Necap1);ENSRNOG00000009265(Kcnk9);ENSRNOG00000009269(Cga);ENSRNOG00000009288(Fgf14);ENSRNOG00000009324(Wdr54);ENSRNOG00000009372(Tacr3);ENSRNOG00000009450(Hcn4);ENSRNOG00000009461(Scp2d1);ENSRNOG00000009522(Adra1a);ENSRNOG00000009563(Krt2);ENSRNOG00000009636(Scrn1);ENSRNOG00000009700(Dync1i1);ENSRNOG00000009719(C2cd2l);ENSRNOG00000009726(Grip2);ENSRNOG00000009760(Palm);ENSRNOG00000009772(Kirrel3);ENSRNOG00000009821(Slitrk3);ENSRNOG00000009872(Kcnh2);ENSRNOG00000009967(Otof);ENSRNOG00000009987(Akap11);ENSRNOG00000010128(Slc27a2);ENSRNOG00000010141(Ttll1);ENSRNOG00000010146(Ndn);ENSRNOG00000010158(Magel2);ENSRNOG00000010254(Htr1a);ENSRNOG00000010280(Pde8b);ENSRNOG00000010302(Rasl10b);ENSRNOG00000010303(Trim32);ENSRNOG00000010311(Dzip1);ENSRNOG00000010349(Ghrl);ENSRNOG00000010365(Syn1);ENSRNOG00000010392(Nrg1);ENSRNOG00000010423(Misp);ENSRNOG00000010545(Mrap2);ENSRNOG00000010592(Slc25a27);ENSRNOG00000010597(Slc5a7);ENSRNOG00000010731(Gpm6a);ENSRNOG00000010803(Gabra5);ENSRNOG00000010853(Chrna7);ENSRNOG00000010880(Gpr27);ENSRNOG00000010938(Slc7a10);ENSRNOG00000011000(Rims1);ENSRNOG00000011007(Ube2o);ENSRNOG00000011076(Ank2);ENSRNOG00000011107(Pcsk1);ENSRNOG00000011133(Trpc4);ENSRNOG00000011156(Clstn3);ENSRNOG00000011285(Zdhhc22);ENSRNOG00000011313(Sorcs1);ENSRNOG00000011334(Tmem63c);ENSRNOG00000011435(Osbpl10);ENSRNOG00000011451(Lrp3);ENSRNOG00000011471(Fgf9);ENSRNOG00000011541(Cygb);ENSRNOG00000011585(Fat3);ENSRNOG00000011623(Rab3c);ENSRNOG00000011624(Eef1a2);ENSRNOG00000011726(Grin1);ENSRNOG00000011858(Unc5d);ENSRNOG00000011912(Tmem38a);ENSRNOG00000011992(Slc18a1);ENSRNOG00000012095(Pkia);ENSRNOG00000012098(Adcyap1r1);ENSRNOG00000012176(Rab27b);ENSRNOG00000012260(Ddx25);ENSRNOG00000012273(Dmtn);ENSRNOG00000012482(Ndrg4);ENSRNOG00000012556(Isl1);ENSRNOG00000012620(Syngr3);ENSRNOG00000012703(Crh);ENSRNOG00000012727(Trpc7);ENSRNOG00000012767(Micu3);ENSRNOG00000012786(Pgrmc1);ENSRNOG00000012950(Efr3b);ENSRNOG00000013036(Epha8);ENSRNOG00000013042(Htr1b);ENSRNOG00000013061(Tusc3);ENSRNOG00000013072(Plxna4);ENSRNOG00000013085(Nkain3);ENSRNOG00000013147(Cacna1d);ENSRNOG00000013171(Grm2);ENSRNOG00000013257(Hecw2);ENSRNOG00000013312(Kcnt2);ENSRNOG00000013358(Aqp11);ENSRNOG00000013658(Nefl);ENSRNOG00000013825(Rap1gap);ENSRNOG00000013847(Nova2);ENSRNOG00000013962(Magi2);ENSRNOG00000014025(Rasgrf1);ENSRNOG00000014104(Myo5b);ENSRNOG00000014135(Rab11fip4);ENSRNOG00000014170(Dbn1);ENSRNOG00000014172(Npy5r);ENSRNOG00000014248(Erbb4);ENSRNOG00000014290(Grm1);ENSRNOG00000014371(Cdh13);ENSRNOG00000014486(Rfx3);ENSRNOG00000014650(Sema4g);ENSRNOG00000014686(Kcnd3);ENSRNOG00000014691(Ric3);ENSRNOG00000014746(Dzip1l);ENSRNOG00000014758(Lgi1);ENSRNOG00000014819(Hap1);ENSRNOG00000014862(Gabrg3);ENSRNOG00000014882(Fgf11);ENSRNOG00000014970(Kif17);ENSRNOG00000014982(Slc35f4);ENSRNOG00000015049(Scn5a);ENSRNOG00000015051(Golga7b);ENSRNOG00000015055(Scg2);ENSRNOG00000015084(Necab2);ENSRNOG00000015148(Erc2);ENSRNOG00000015159(Slc9a3);ENSRNOG00000015306(Slc9a4);ENSRNOG00000015393(Slc32a1);ENSRNOG00000015419(Spem1);ENSRNOG00000015420(Stxbp1);ENSRNOG00000015430(Nlgn2);ENSRNOG00000015480(Prkcz);ENSRNOG00000015518(Rbp4);ENSRNOG00000015567(Slc9a2);ENSRNOG00000015603(Prkce);ENSRNOG00000015616(Rgs14);ENSRNOG00000015667(Epcam);ENSRNOG00000015732(Bcl2l2);ENSRNOG00000015741(Slc2a13);ENSRNOG00000015835(Cacna2d2);ENSRNOG00000015903(Add2);ENSRNOG00000016046(Hecw1);ENSRNOG00000016196(Dlgap1);ENSRNOG00000016255(Podxl2);ENSRNOG00000016302(Cnnm1);ENSRNOG00000016412(Fxyd6);ENSRNOG00000016414(Slc22a17);ENSRNOG00000016429(Grm5);ENSRNOG00000016603(Rtn2);ENSRNOG00000016623(Tmeff2);ENSRNOG00000016647(Pla2g2c);ENSRNOG00000016654(Galr1);ENSRNOG00000016684(Wnk2);ENSRNOG00000016724(Epb41l3);ENSRNOG00000016768(Oprl1);ENSRNOG00000016872(Plppr4);ENSRNOG00000016877(Shisa7);ENSRNOG00000016920(Spire2);ENSRNOG00000017060(Ryr2);ENSRNOG00000017136(Syt17);ENSRNOG00000017283(Kcnt1);ENSRNOG00000017333(Syt4);ENSRNOG00000017373(Rhobtb2);ENSRNOG00000017424(Chrna2);ENSRNOG00000017427(Pfn2);ENSRNOG00000017428(Map1b);ENSRNOG00000017434(Mgat3);ENSRNOG00000017558(Tubb2a);ENSRNOG00000017568(Rit2);ENSRNOG00000017602(Il34);ENSRNOG00000017673(Brsk1);ENSRNOG00000017702(Gpld1);ENSRNOG00000017704(Sema3f);ENSRNOG00000017712(Cartpt);ENSRNOG00000017746(Pard6a);ENSRNOG00000017759(Ucn3);ENSRNOG00000017893(Baiap3);ENSRNOG00000017911(Tcaf1);ENSRNOG00000018018(Kcnip2);ENSRNOG00000018094(Sv2c);ENSRNOG00000018111(Slc12a5);ENSRNOG00000018141(RGD1307443);ENSRNOG00000018191(Oprm1);ENSRNOG00000018217(Syt5);ENSRNOG00000018229(Slc45a1);ENSRNOG00000018241(Ank1);ENSRNOG00000018254(Sncaip);ENSRNOG00000018310(Eno4);ENSRNOG00000018337(Caly);ENSRNOG00000018378(Cacnb2);ENSRNOG00000018452(Unc13a);ENSRNOG00000018526(Dlg4);ENSRNOG00000018644(Slc6a7);ENSRNOG00000018650(Ap3m2);ENSRNOG00000018674(Ntrk3);ENSRNOG00000018692(Mc4r);ENSRNOG00000018780(Sh3rf2);ENSRNOG00000018790(Kcnh4);ENSRNOG00000018804(Ripor2);ENSRNOG00000018827(Htr7);ENSRNOG00000018851(Ppp2r2b);ENSRNOG00000018895(Mchr1);ENSRNOG00000018960(Syne1);ENSRNOG00000019162(Emc9);ENSRNOG00000019193(Stx1b);ENSRNOG00000019207(Shank1);ENSRNOG00000019306(Syt12);ENSRNOG00000019318(Syt3);ENSRNOG00000019354(Ptch1);ENSRNOG00000019433(Rab3a);ENSRNOG00000019474(Rsph9);ENSRNOG00000019492(Pomgnt2);ENSRNOG00000019587(Ptprn);ENSRNOG00000019613(Syt9);ENSRNOG00000019716(Ntf3);ENSRNOG00000019920(Doc2a);ENSRNOG00000019973(Arl3);ENSRNOG00000020021(Brsk2);ENSRNOG00000020058(Celsr2);ENSRNOG00000020097(Inha);ENSRNOG00000020118(Nme5);ENSRNOG00000020138(Slc4a3);ENSRNOG00000020247(Cnih2);ENSRNOG00000020263(Atp1a3);ENSRNOG00000020310(Grik5);ENSRNOG00000020339(Neurl1);ENSRNOG00000020407(Atcay);ENSRNOG00000020424(Plpp4);ENSRNOG00000020444(Hcn3);ENSRNOG00000020557(Ryr1);ENSRNOG00000020644(Nsg2);ENSRNOG00000020694(Icam5);ENSRNOG00000020706(Kcnn3);ENSRNOG00000020731(Ppfia3);ENSRNOG00000020746(Lin7b);ENSRNOG00000020778(Chrnb2);ENSRNOG00000020875(Celf3);ENSRNOG00000020985(Atp4a);ENSRNOG00000021063(Grin2d);ENSRNOG00000021101(Sema6c);ENSRNOG00000021103(Nrxn2);ENSRNOG00000021130(Abcc8);ENSRNOG00000021140(Kcnk4);ENSRNOG00000021182(Sv2a);ENSRNOG00000021265(Cds2);ENSRNOG00000021274(Fermt1);ENSRNOG00000021294(Mstn);ENSRNOG00000021381(Ccdc68);ENSRNOG00000021569(Tiam1);ENSRNOG00000021589(Nexmif);ENSRNOG00000021904(Tecpr2);ENSRNOG00000021938(Lrrtm4);ENSRNOG00000021984(Rgs7);ENSRNOG00000022283(Lhfpl5);ENSRNOG00000022505(Slc17a4);ENSRNOG00000022635(Dlg2);ENSRNOG00000022686(Zdhhc2);ENSRNOG00000022704(Esyt3);ENSRNOG00000023337(Sema3a);ENSRNOG00000023561(Ano2);ENSRNOG00000023633(Crabp1);ENSRNOG00000023861(Snap91);ENSRNOG00000023993(Kif1a);ENSRNOG00000024127(Atp13a5);ENSRNOG00000024349(Cbarp);ENSRNOG00000024452(Carmil2);ENSRNOG00000024751(Macroh2a2);ENSRNOG00000024832(Gpr158);ENSRNOG00000024870(Anks1b);ENSRNOG00000024904(Pla2g4e);ENSRNOG00000024923(Nnat);ENSRNOG00000024975(Atp8b3);ENSRNOG00000025060(Nanos1);ENSRNOG00000025151(Ildr2);ENSRNOG00000025503(Slc38a8);ENSRNOG00000025619(Ap1g2);ENSRNOG00000025639(Slc39a12);ENSRNOG00000025730(Armcx3);ENSRNOG00000026065(Slit1);ENSRNOG00000026091(Slc10a4);ENSRNOG00000026226(Hook1);ENSRNOG00000026432(Syt7);ENSRNOG00000026527(Snx32);ENSRNOG00000026797(Slc9c2);ENSRNOG00000026866(Syn3);ENSRNOG00000027194(Sgsm2);ENSRNOG00000027233(Trpc5);ENSRNOG00000027276(Xkr4);ENSRNOG00000027468(Slc6a15);ENSRNOG00000028097(Slc7a14);ENSRNOG00000028247(Ankrd13d);ENSRNOG00000028356(Chchd10);ENSRNOG00000028362(Unc80);ENSRNOG00000028708(Ntsr1);ENSRNOG00000028733(Prkar1b);ENSRNOG00000028781(Abcc6);ENSRNOG00000028879(Slc4a8);ENSRNOG00000028908(Eppin);ENSRNOG00000028991(AC125757.1);ENSRNOG00000029012(Shisa6);ENSRNOG00000029071(Unc5c);ENSRNOG00000029450(Adgrb1);ENSRNOG00000029608(Nkain2);ENSRNOG00000029871(Slc8a3);ENSRNOG00000030034(Sox11);ENSRNOG00000030243(Lrp1b);ENSRNOG00000030264(Fam83h);ENSRNOG00000030285(Epha3);ENSRNOG00000030547(Dpp6);ENSRNOG00000030877(Htr2c);ENSRNOG00000031346(Ift22);ENSRNOG00000032350(Kcnip4);ENSRNOG00000032576(Nlgn1);ENSRNOG00000032656(Ptprt);ENSRNOG00000032828(Mapk8ip2);ENSRNOG00000032884(Scn11a);ENSRNOG00000032946(Pdzd7);ENSRNOG00000033099(Dcc);ENSRNOG00000033262(Reep6);ENSRNOG00000033280(Pam);ENSRNOG00000033508(Mink1);ENSRNOG00000033531(Cacna2d1);ENSRNOG00000033835(Dnm1);ENSRNOG00000033893(Cacna1h);ENSRNOG00000033912(Fcho1);ENSRNOG00000036661(Rab40b);ENSRNOG00000036911(Bicd1);ENSRNOG00000038066(Fam155b);ENSRNOG00000038228(Serp2);ENSRNOG00000039530(Ccl27);ENSRNOG00000040242(Epm2a);ENSRNOG00000042086(Rab26);ENSRNOG00000042118(Cplane1);ENSRNOG00000042332(Slc44a5);ENSRNOG00000042458(AABR07046707.1);ENSRNOG00000042478(Adam22);ENSRNOG00000042536(Pde4d);ENSRNOG00000042731(Slc25a18);ENSRNOG00000042753(Fgf13);ENSRNOG00000043061(Siah3);ENSRNOG00000043215(Rtbdn);ENSRNOG00000045665(Amigo1);ENSRNOG00000045816(Gria1);ENSRNOG00000045998(Sema6b);ENSRNOG00000046566(Tub);ENSRNOG00000046727(Abcc2);ENSRNOG00000046858(MGC109340);ENSRNOG00000047143(Fkbp1b);ENSRNOG00000047466(Bdnf);ENSRNOG00000047574(Nrxn3);ENSRNOG00000047712(Dcx);ENSRNOG00000047781(Slc25a23);ENSRNOG00000047917(Plscr5);ENSRNOG00000047960(Rab9b);ENSRNOG00000048088(Mest);ENSRNOG00000048682(Zwint);ENSRNOG00000048699(Vps37d);ENSRNOG00000048782(Wnt7a);ENSRNOG00000049349(Tafa5);ENSRNOG00000049351(Nat8l);ENSRNOG00000049355(MGC109340);ENSRNOG00000049410(Chrm3);ENSRNOG00000049456(Slc35f3);ENSRNOG00000049484(Atp9a);ENSRNOG00000049629(Reep2);ENSRNOG00000049792(Glra3);ENSRNOG00000049985(Gprasp1);ENSRNOG00000050090(Slc6a17);ENSRNOG00000050220(Nrxn1);ENSRNOG00000050767(Nrn1);ENSRNOG00000050841(Ache);ENSRNOG00000052051(Slc24a1);ENSRNOG00000052080(Camk2b);ENSRNOG00000052549(Chga);ENSRNOG00000052707(Cacna1a);ENSRNOG00000052887(Dnajc6);ENSRNOG00000053288(Ank3);ENSRNOG00000053449(Cracr2a);ENSRNOG00000053728(AABR07006724.1);ENSRNOG00000053889(Celsr3);ENSRNOG00000054204(Gria2);ENSRNOG00000054274(Cacnb3);ENSRNOG00000054314(Kcng1);ENSRNOG00000054371(Prkcg);ENSRNOG00000055371(Sptbn4);ENSRNOG00000055382(Hcn1);ENSRNOG00000055433(Trim46);ENSRNOG00000055499(Grid1);ENSRNOG00000055547(AABR07001519.1);ENSRNOG00000056012(Syt16);ENSRNOG00000056151(AABR07007642.1);ENSRNOG00000056550(Epb41l4b);ENSRNOG00000056558(Gabra3);ENSRNOG00000056612(Unc13c);ENSRNOG00000056955(Bicdl1);ENSRNOG00000057031(Six3);ENSRNOG00000057221(Scn3b);ENSRNOG00000057848(Cacng8);ENSRNOG00000057988(Pfkm);ENSRNOG00000058308(Asic2);ENSRNOG00000058478(Mapk8ip1);ENSRNOG00000059720(Syp);ENSRNOG00000059765(Asic1);ENSRNOG00000059857(Rnd1);ENSRNOG00000060054(Doc2b);ENSRNOG00000060137(AABR07037489.1);ENSRNOG00000060348(Zdhhc23);ENSRNOG00000060407(Cacna1i);ENSRNOG00000060599(Gabrb3);ENSRNOG00000060687(Slc24a3);ENSRNOG00000060988(Kcnc4);ENSRNOG00000061215(Crym);ENSRNOG00000061230(L1cam);ENSRNOG00000061526(Rsph6a);ENSRNOG00000061530(Fgf16);ENSRNOG00000062421(RragB);ENSRNOG00000062806(Bex4);ENSRNOG00000062814(Cend1);ENSRNOG00000063051(Cacng6);ENSRNOG00000063400(Shisa9);ENSRNOG00000063443(Pirt);ENSRNOG00000063450(Nrg3);ENSRNOG00000063505(Scn2b);ENSRNOG00000064701(Ncs1);ENSRNOG00000064976(Sox1);ENSRNOG00000065312(Nbea);ENSRNOG00000065511(Cacng2);ENSRNOG00000066174(-);ENSRNOG00000067416(Kcnd2);ENSRNOG00000067970(-);ENSRNOG00000068243(Cdk5r1);ENSRNOG00000070777(P2ry4)	ENSRNOG00000000034(Nuak2);ENSRNOG00000000081(Antxr2);ENSRNOG00000000164(Lamp2);ENSRNOG00000000239(Ccl7);ENSRNOG00000000307(Mical1);ENSRNOG00000000441(Gpsm3);ENSRNOG00000000455(Tap2);ENSRNOG00000000457(Tap1);ENSRNOG00000000479(Kifc1);ENSRNOG00000000485(Bak1);ENSRNOG00000000521(Cdkn1a);ENSRNOG00000000565(Sgpl1);ENSRNOG00000000568(Slc29a3);ENSRNOG00000000569(Vsir);ENSRNOG00000000571(Psap);ENSRNOG00000000588(Slc16a10);ENSRNOG00000000599(Lama4);ENSRNOG00000000632(Cdk1);ENSRNOG00000000633(Rhobtb1);ENSRNOG00000000655(Ptprc);ENSRNOG00000000699(Selplg);ENSRNOG00000000827(Ier3);ENSRNOG00000000853(Aif1);ENSRNOG00000000937(Slc46a3);ENSRNOG00000000981(Scarb1);ENSRNOG00000000994(Stxbp2);ENSRNOG00000001148(Rplp0);ENSRNOG00000001149(Pxn);ENSRNOG00000001158(Abcg1);ENSRNOG00000001192(Gltp);ENSRNOG00000001195(Trpv4);ENSRNOG00000001204(Ankrd13a);ENSRNOG00000001223(Pttg1ip);ENSRNOG00000001224(Itgb2);ENSRNOG00000001229(Col18a1);ENSRNOG00000001270(Hvcn1);ENSRNOG00000001296(P2rx7);ENSRNOG00000001300(P2rx4);ENSRNOG00000001336(Orai1);ENSRNOG00000001348(Erp29);ENSRNOG00000001383(Slc8b1);ENSRNOG00000001414(Serpine1);ENSRNOG00000001417(Plod3);ENSRNOG00000001424(Cux1);ENSRNOG00000001448(Hip1);ENSRNOG00000001480(Ncf1);ENSRNOG00000001518(Itga6);ENSRNOG00000001548(Nfe2l2);ENSRNOG00000001704(Runx1);ENSRNOG00000001747(Pak2);ENSRNOG00000001752(Nrros);ENSRNOG00000001782(Osbpl11);ENSRNOG00000001795(Itgb5);ENSRNOG00000001797(Umps);ENSRNOG00000001804(Itpr2);ENSRNOG00000001869(Rab44);ENSRNOG00000001889(Comt);ENSRNOG00000002014(Stap1);ENSRNOG00000002032(Ifngr2);ENSRNOG00000002040(Bmp2k);ENSRNOG00000002045(Anxa3);ENSRNOG00000002057(Slc10a6);ENSRNOG00000002074(Rest);ENSRNOG00000002180(Tbc1d1);ENSRNOG00000002188(Hpse);ENSRNOG00000002312(Atp10d);ENSRNOG00000002341(Trim25);ENSRNOG00000002425(Pctp);ENSRNOG00000002440(Ralb);ENSRNOG00000002480(Gpr137b);ENSRNOG00000002514(Ccdc93);ENSRNOG00000002540(Rhoh);ENSRNOG00000002657(Pla2g4a);ENSRNOG00000002680(Lamc1);ENSRNOG00000002711(Nuf2);ENSRNOG00000002723(Sele);ENSRNOG00000002746(Fstl1);ENSRNOG00000002802(Cxcl1);ENSRNOG00000002807(Septin9);ENSRNOG00000002895(Nagpa);ENSRNOG00000002937(Ren);ENSRNOG00000002948(Abcc3);ENSRNOG00000003029(Calr);ENSRNOG00000003064(Bst1);ENSRNOG00000003084(Parp1);ENSRNOG00000003104(Trpv2);ENSRNOG00000003170(Nlrp3);ENSRNOG00000003172(Serpinf1);ENSRNOG00000003217(Lgals3bp);ENSRNOG00000003243(Wdr81);ENSRNOG00000003269(-);ENSRNOG00000003310(Tmem63a);ENSRNOG00000003357(Col3a1);ENSRNOG00000003388(Cenpf);ENSRNOG00000003645(Hnrnpab);ENSRNOG00000003709(Kmo);ENSRNOG00000003715(Srpx2);ENSRNOG00000003866(Cxcr4);ENSRNOG00000003897(Col1a1);ENSRNOG00000003908(Cep128);ENSRNOG00000003954(Il2rg);ENSRNOG00000003975(Pfn1);ENSRNOG00000004063(Sh3pxd2b);ENSRNOG00000004072(Myo1c);ENSRNOG00000004100(Trib1);ENSRNOG00000004111(Soat1);ENSRNOG00000004132(Lasp1);ENSRNOG00000004210(Osr1);ENSRNOG00000004217(Stk10);ENSRNOG00000004273(Ifitm1);ENSRNOG00000004280(Tcn2);ENSRNOG00000004330(Chrdl1);ENSRNOG00000004373(Ddx39a);ENSRNOG00000004404(Tac4);ENSRNOG00000004412(Mtbp);ENSRNOG00000004444(Ikzf1);ENSRNOG00000004479(Aurka);ENSRNOG00000004498(Scin);ENSRNOG00000004500(Myc);ENSRNOG00000004517(Igf1);ENSRNOG00000004578(Cthrc1);ENSRNOG00000004662(AC115277.1);ENSRNOG00000004700(Nxt1);ENSRNOG00000004726(Mapkapk2);ENSRNOG00000004834(Llgl2);ENSRNOG00000004837(Limd1);ENSRNOG00000004921(Nusap1);ENSRNOG00000004966(Slc38a11);ENSRNOG00000005008(Angpt4);ENSRNOG00000005037(Kif18a);ENSRNOG00000005214(Plek);ENSRNOG00000005287(Syne3);ENSRNOG00000005302(Slc2a9);ENSRNOG00000005376(Mad2l1);ENSRNOG00000005575(Abi3);ENSRNOG00000005659(Aurkb);ENSRNOG00000005678(Lamb1);ENSRNOG00000005679(Fap);ENSRNOG00000005809(Arhgdib);ENSRNOG00000005849(Aco1);ENSRNOG00000005906(RGD1565355);ENSRNOG00000005958(Rrbp1);ENSRNOG00000005965(Irak4);ENSRNOG00000006048(Ezh2);ENSRNOG00000006077(Snx5);ENSRNOG00000006094(Cd44);ENSRNOG00000006116(Hk2);ENSRNOG00000006324(-);ENSRNOG00000006365(Asb15);ENSRNOG00000006384(Ddx58);ENSRNOG00000006469(Cdk2);ENSRNOG00000006483(Heatr5a);ENSRNOG00000006548(Mrc2);ENSRNOG00000006620(Xcr1);ENSRNOG00000006623(Cd302);ENSRNOG00000006689(Chd7);ENSRNOG00000006733(Srgap2);ENSRNOG00000006926(Atp6v0d2);ENSRNOG00000006932(AABR07029272.1);ENSRNOG00000006940(Ncf4);ENSRNOG00000006995(Ano6);ENSRNOG00000007027(Hgf);ENSRNOG00000007036(Tgfbr1);ENSRNOG00000007048(Rap1b);ENSRNOG00000007060(Plin2);ENSRNOG00000007062(Rin3);ENSRNOG00000007081(Xdh);ENSRNOG00000007089(Lgmn);ENSRNOG00000007133(Plxnb2);ENSRNOG00000007159(Ccl2);ENSRNOG00000007229(Nr0b2);ENSRNOG00000007302(Fbn1);ENSRNOG00000007350(Rac2);ENSRNOG00000007372(Casp1);ENSRNOG00000007390(Nfkbia);ENSRNOG00000007422(Vav2);ENSRNOG00000007439(Unc13d);ENSRNOG00000007486(Atg7);ENSRNOG00000007490(Gabrr2);ENSRNOG00000007574(Padi2);ENSRNOG00000007584(Ehd4);ENSRNOG00000007622(Arrdc1);ENSRNOG00000007649(Dnm2);ENSRNOG00000007650(Cd63);ENSRNOG00000007728(Gsdmd);ENSRNOG00000007743(Mgst1);ENSRNOG00000007892(Tram1);ENSRNOG00000007906(Bub1b);ENSRNOG00000007922(Cldn19);ENSRNOG00000007942(Fscn3);ENSRNOG00000007990(Adipor2);ENSRNOG00000008045(Slamf9);ENSRNOG00000008048(Plscr2);ENSRNOG00000008180(Lyn);ENSRNOG00000008187(Ubash3b);ENSRNOG00000008246(Emilin1);ENSRNOG00000008400(Pml);ENSRNOG00000008409(Myo1f);ENSRNOG00000008427(Necap2);ENSRNOG00000008554(Slc9a9);ENSRNOG00000008602(Steap4);ENSRNOG00000008609(Capn3);ENSRNOG00000008658(Mitf);ENSRNOG00000008736(Slamf8);ENSRNOG00000008759(Csf3r);ENSRNOG00000008816(Gpnmb);ENSRNOG00000008902(Pon1);ENSRNOG00000008941(Ets1);ENSRNOG00000009005(Slco2a1);ENSRNOG00000009096(Pon3);ENSRNOG00000009131(Zc3h12a);ENSRNOG00000009157(Fut4);ENSRNOG00000009211(C3ar1);ENSRNOG00000009225(Copz2);ENSRNOG00000009260(Cnr2);ENSRNOG00000009266(Anp32b);ENSRNOG00000009331(Hck);ENSRNOG00000009334(Knstrn);ENSRNOG00000009339(Cenpe);ENSRNOG00000009342(Fcnb);ENSRNOG00000009347(Arhgap25);ENSRNOG00000009360(Sh3bp1);ENSRNOG00000009385(Pik3cg);ENSRNOG00000009431(Tbc1d4);ENSRNOG00000009433(Mcub);ENSRNOG00000009459(Slc35f6);ENSRNOG00000009594(Snai1);ENSRNOG00000009656(Rspo1);ENSRNOG00000009805(Wasf2);ENSRNOG00000009822(Tlr2);ENSRNOG00000009870(Tmem88);ENSRNOG00000009910(Swap70);ENSRNOG00000009912(Fgr);ENSRNOG00000009957(Slc25a13);ENSRNOG00000010037(Epb41);ENSRNOG00000010105(S100a11);ENSRNOG00000010111(Exoc3l4);ENSRNOG00000010131(Rin2);ENSRNOG00000010165(Tnfaip2);ENSRNOG00000010208(Timp1);ENSRNOG00000010252(Hexa);ENSRNOG00000010261(Rnase10);ENSRNOG00000010265(Ada);ENSRNOG00000010275(Slc17a9);ENSRNOG00000010278(Il6);ENSRNOG00000010296(Slc7a7);ENSRNOG00000010319(Lcp1);ENSRNOG00000010362(Anxa2);ENSRNOG00000010375(Slc39a2);ENSRNOG00000010378(Slc4a5);ENSRNOG00000010497(RGD1305807);ENSRNOG00000010516(Plau);ENSRNOG00000010522(Tlr4);ENSRNOG00000010549(Tspo);ENSRNOG00000010574(Ptpn1);ENSRNOG00000010624(Ap3b1);ENSRNOG00000010630(Prcp);ENSRNOG00000010645(Lgals3);ENSRNOG00000010697(Hadh);ENSRNOG00000010701(Depdc1b);ENSRNOG00000010721(Dlgap5);ENSRNOG00000010744(Nrp1);ENSRNOG00000010813(Tspan14);ENSRNOG00000010947(Mmp14);ENSRNOG00000010951(Cmtm6);ENSRNOG00000010964(Akap13);ENSRNOG00000010966(Itgb1);ENSRNOG00000010971(Snx18);ENSRNOG00000011016(Slc7a2);ENSRNOG00000011054(Laptm5);ENSRNOG00000011134(Lama2);ENSRNOG00000011150(Arsb);ENSRNOG00000011153(Il17ra);ENSRNOG00000011205(Ccl3);ENSRNOG00000011278(Stk3);ENSRNOG00000011352(Furin);ENSRNOG00000011406(Ccl4);ENSRNOG00000011459(Rhbdf2);ENSRNOG00000011557(S100a8);ENSRNOG00000011592(Lrp10);ENSRNOG00000011680(Il16);ENSRNOG00000011683(Fes);ENSRNOG00000011798(Mapre1);ENSRNOG00000011823(Tfap2b);ENSRNOG00000011945(Cyfip1);ENSRNOG00000011947(Tifab);ENSRNOG00000011991(Slc10a7);ENSRNOG00000012002(Iqgap1);ENSRNOG00000012007(Slc38a7);ENSRNOG00000012016(Npc1);ENSRNOG00000012062(Npc2);ENSRNOG00000012074(Ifngr1);ENSRNOG00000012160(Syk);ENSRNOG00000012172(Spi1);ENSRNOG00000012181(Lpl);ENSRNOG00000012208(Itgb7);ENSRNOG00000012269(Lpcat3);ENSRNOG00000012318(Aspm);ENSRNOG00000012346(Epb41l2);ENSRNOG00000012356(Slc36a1);ENSRNOG00000012378(Dbnl);ENSRNOG00000012439(Bid);ENSRNOG00000012442(Cemip);ENSRNOG00000012508(Slc39a8);ENSRNOG00000012565(Cln8);ENSRNOG00000012611(Lpxn);ENSRNOG00000012628(Gpr18);ENSRNOG00000012630(Rhoc);ENSRNOG00000012660(Postn);ENSRNOG00000012723(Trim55);ENSRNOG00000012748(Vamp8);ENSRNOG00000012752(Cklf);ENSRNOG00000012756(Slc25a43);ENSRNOG00000012779(Msr1);ENSRNOG00000012865(Parp3);ENSRNOG00000012956(Tgm2);ENSRNOG00000012957(Sh3glb1);ENSRNOG00000013014(Cyba);ENSRNOG00000013046(Tram2);ENSRNOG00000013069(Sapcd2);ENSRNOG00000013167(Hmgb2l1);ENSRNOG00000013172(Nr1h3);ENSRNOG00000013231(Ptafr);ENSRNOG00000013240(Ptger4);ENSRNOG00000013265(Tgfbr2);ENSRNOG00000013387(Tpcn2);ENSRNOG00000013547(Slc6a12);ENSRNOG00000013577(Kdelr3);ENSRNOG00000013578(Trem2);ENSRNOG00000013631(Slc31a2);ENSRNOG00000013634(Myd88);ENSRNOG00000013641(Myo7a);ENSRNOG00000013727(Ndc80);ENSRNOG00000013743(Sec61a1);ENSRNOG00000013748(Trem3);ENSRNOG00000013790(Mfsd1);ENSRNOG00000013794(Rbp1);ENSRNOG00000013836(Arhgap17);ENSRNOG00000013886(Fyb1);ENSRNOG00000013902(P2ry12);ENSRNOG00000013912(Slc30a7);ENSRNOG00000013917(Igsf10);ENSRNOG00000013949(Idh2);ENSRNOG00000013970(Cdt1);ENSRNOG00000013994(Enpp1);ENSRNOG00000014064(Ctsh);ENSRNOG00000014117(Hmox1);ENSRNOG00000014137(Fbln1);ENSRNOG00000014156(Fut7);ENSRNOG00000014202(Snx20);ENSRNOG00000014243(Pear1);ENSRNOG00000014254(Cpt1a);ENSRNOG00000014282(Cebpe);ENSRNOG00000014285(Ssh2);ENSRNOG00000014288(Fn1);ENSRNOG00000014294(Ptpn6);ENSRNOG00000014350(Ccn1);ENSRNOG00000014398(Scara5);ENSRNOG00000014405(Aprt);ENSRNOG00000014426(Lox);ENSRNOG00000014475(Slc31a1);ENSRNOG00000014479(Cttnbp2nl);ENSRNOG00000014504(Il1r1);ENSRNOG00000014532(Lbp);ENSRNOG00000014543(Tbc1d2b);ENSRNOG00000014621(Rab8a);ENSRNOG00000014653(Arl11);ENSRNOG00000014666(Tfeb);ENSRNOG00000014832(Mapkapk3);ENSRNOG00000014837(Emilin2);ENSRNOG00000014838(Glipr2);ENSRNOG00000014872(Sec24d);ENSRNOG00000014879(Ttc7a);ENSRNOG00000014956(Slc11a1);ENSRNOG00000014960(Bard1);ENSRNOG00000014992(M6pr);ENSRNOG00000015024(Mcoln3);ENSRNOG00000015089(Mcoln2);ENSRNOG00000015179(Tradd);ENSRNOG00000015285(Lrp4);ENSRNOG00000015329(Kpna2);ENSRNOG00000015411(Apobec1);ENSRNOG00000015441(Il4r);ENSRNOG00000015465(Cep72);ENSRNOG00000015562(Cdh17);ENSRNOG00000015615(Tnfrsf11a);ENSRNOG00000015701(Rreb1);ENSRNOG00000015727(Loxl4);ENSRNOG00000015774(Mreg);ENSRNOG00000015791(Zdhhc12);ENSRNOG00000015794(Fam83d);ENSRNOG00000015845(Niban2);ENSRNOG00000015894(Dock8);ENSRNOG00000015921(Esco2);ENSRNOG00000015948(Slc1a5);ENSRNOG00000016166(Pdlim1);ENSRNOG00000016231(Polr2d);ENSRNOG00000016256(Myo9b);ENSRNOG00000016308(Il10ra);ENSRNOG00000016372(Slc12a7);ENSRNOG00000016377(Cep55);ENSRNOG00000016397(Tmprss13);ENSRNOG00000016469(Fxyd2);ENSRNOG00000016488(Pltp);ENSRNOG00000016551(Bcl2l11);ENSRNOG00000016575(Tnfrsf1b);ENSRNOG00000016587(Ninj1);ENSRNOG00000016592(Gnai2);ENSRNOG00000016595(Hhex);ENSRNOG00000016695(Mmp2);ENSRNOG00000016733(Rab13);ENSRNOG00000016758(Loxl2);ENSRNOG00000016769(Rab38);ENSRNOG00000016781(Ppib);ENSRNOG00000016826(Pla2g2d);ENSRNOG00000016846(Pik3cd);ENSRNOG00000016967(Hfe);ENSRNOG00000017029(Snx1);ENSRNOG00000017073(Ca9);ENSRNOG00000017078(Selenon);ENSRNOG00000017123(B2m);ENSRNOG00000017146(Nfatc1);ENSRNOG00000017156(Ankle1);ENSRNOG00000017191(Trim5);ENSRNOG00000017208(Cspg4);ENSRNOG00000017220(Tcirg1);ENSRNOG00000017237(Lama1);ENSRNOG00000017259(Tacc3);ENSRNOG00000017319(Mertk);ENSRNOG00000017403(Apobr);ENSRNOG00000017417(Gabarap);ENSRNOG00000017448(Exoc3l2);ENSRNOG00000017469(Anxa1);ENSRNOG00000017539(Mmp9);ENSRNOG00000017625(Htr2b);ENSRNOG00000017693(Slc2a5);ENSRNOG00000017703(Unc93b1);ENSRNOG00000017706(Slc66a1);ENSRNOG00000017783(Sfrp1);ENSRNOG00000017787(Ripk1);ENSRNOG00000017804(Septin1);ENSRNOG00000017819(Cd14);ENSRNOG00000017832(Snx2);ENSRNOG00000017854(Ucp2);ENSRNOG00000017869(Irf8);ENSRNOG00000017897(Adam8);ENSRNOG00000017952(Septin2);ENSRNOG00000017976(Slco2b1);ENSRNOG00000017980(Itgal);ENSRNOG00000018052(Cnksr3);ENSRNOG00000018126(Abca1);ENSRNOG00000018207(Dynlt1);ENSRNOG00000018251(Mrc1);ENSRNOG00000018297(Marveld2);ENSRNOG00000018321(Sytl3);ENSRNOG00000018322(Picalm);ENSRNOG00000018405(Apoc4);ENSRNOG00000018414(Csf1r);ENSRNOG00000018426(NEWGENE_2134);ENSRNOG00000018454(Apoe);ENSRNOG00000018461(Pdgfrb);ENSRNOG00000018484(Plk3);ENSRNOG00000018488(Cd40);ENSRNOG00000018500(Frmd4a);ENSRNOG00000018509(Cx3cr1);ENSRNOG00000018517(Trim21);ENSRNOG00000018566(Ctsl);ENSRNOG00000018659(Csf1);ENSRNOG00000018706(Il15ra);ENSRNOG00000018815(Plk1);ENSRNOG00000018853(Slc28a3);ENSRNOG00000018865(Adamts12);ENSRNOG00000018929(Kif20b);ENSRNOG00000019057(Prkcq);ENSRNOG00000019100(Kif2c);ENSRNOG00000019136(Scamp2);ENSRNOG00000019141(Ch25h);ENSRNOG00000019147(Stom);ENSRNOG00000019199(Cracr2b);ENSRNOG00000019202(Pvr);ENSRNOG00000019212(Tpp1);ENSRNOG00000019270(P2ry6);ENSRNOG00000019281(Glmp);ENSRNOG00000019283(P2ry2);ENSRNOG00000019299(Edem2);ENSRNOG00000019308(Arrb2);ENSRNOG00000019357(Tax1bp3);ENSRNOG00000019374(Csk);ENSRNOG00000019430(Coro1a);ENSRNOG00000019440(Kcnn4);ENSRNOG00000019465(Gnai3);ENSRNOG00000019496(Stat5a);ENSRNOG00000019556(Cd9);ENSRNOG00000019629(Lamp1);ENSRNOG00000019638(Lmna);ENSRNOG00000019675(Pycard);ENSRNOG00000019728(Itgam);ENSRNOG00000019742(Stat3);ENSRNOG00000019763(Mlph);ENSRNOG00000019779(Disc1);ENSRNOG00000019890(Folr2);ENSRNOG00000019943(Slc7a6);ENSRNOG00000020173(Tie1);ENSRNOG00000020197(Cd248);ENSRNOG00000020206(Ctsd);ENSRNOG00000020229(Homer3);ENSRNOG00000020325(Calhm2);ENSRNOG00000020393(Rhog);ENSRNOG00000020465(Ripk3);ENSRNOG00000020470(Slc25a24);ENSRNOG00000020590(Adam15);ENSRNOG00000020598(Kcnk6);ENSRNOG00000020640(Zbtb7b);ENSRNOG00000020652(Tgfb1);ENSRNOG00000020653(S1pr2);ENSRNOG00000020679(Icam1);ENSRNOG00000020702(Cyb561a3);ENSRNOG00000020716(Axl);ENSRNOG00000020807(NEWGENE_1306714);ENSRNOG00000020845(Tyrobp);ENSRNOG00000020872(Cd5);ENSRNOG00000020881(Frmd8);ENSRNOG00000020884(Cd6);ENSRNOG00000020906(Pola2);ENSRNOG00000020918(Ccnd1);ENSRNOG00000021031(Grn);ENSRNOG00000021062(Fxyd5);ENSRNOG00000021138(Cers2);ENSRNOG00000021161(Fermt3);ENSRNOG00000021170(Plekho1);ENSRNOG00000021199(Fcgr1a);ENSRNOG00000021243(Siglec1);ENSRNOG00000021310(Slc36a3);ENSRNOG00000021345(Timd2);ENSRNOG00000021420(Tirap);ENSRNOG00000021424(Cd300lf);ENSRNOG00000021560(Cass4);ENSRNOG00000021644(Slc15a3);ENSRNOG00000021828(Coro1b);ENSRNOG00000022110(Gcsam);ENSRNOG00000022298(Cxcl11);ENSRNOG00000022622(Slc38a6);ENSRNOG00000022760(Rubcnl);ENSRNOG00000022769(Sp100);ENSRNOG00000022859(Trem1);ENSRNOG00000022884(Cd84);ENSRNOG00000023226(S100a10);ENSRNOG00000023400(Dtx3l);ENSRNOG00000023463(Parp9);ENSRNOG00000023991(Rab20);ENSRNOG00000024000(Cd22);ENSRNOG00000024077(Fbxo5);ENSRNOG00000024089(Fndc3b);ENSRNOG00000024159(Fcer1g);ENSRNOG00000024365(Ect2);ENSRNOG00000024390(Osm);ENSRNOG00000024578(Ttyh2);ENSRNOG00000024688(Erfe);ENSRNOG00000024931(Ccdc88b);ENSRNOG00000024952(Atp8b1);ENSRNOG00000025052(Stard5);ENSRNOG00000025094(Gpr183);ENSRNOG00000025100(Ikbke);ENSRNOG00000025121(Pla2g3);ENSRNOG00000025220(Slc6a16);ENSRNOG00000025274(Hexb);ENSRNOG00000025428(Rp2);ENSRNOG00000025669(Tmem104);ENSRNOG00000025691(Pla2g7);ENSRNOG00000025695(Tns3);ENSRNOG00000025725(Ly6k);ENSRNOG00000026203(Pax8);ENSRNOG00000026260(Rpl11);ENSRNOG00000026607(Tnfsf18);ENSRNOG00000026647(Cxcl16);ENSRNOG00000026653(Hcar2);ENSRNOG00000026702(Jaml);ENSRNOG00000026842(Nnt);ENSRNOG00000027030(Adm);ENSRNOG00000027035(Sgo2);ENSRNOG00000027037(Alox12);ENSRNOG00000027410(Ccdc125);ENSRNOG00000027811(Lilrb4);ENSRNOG00000028015(Pf4);ENSRNOG00000028016(Ncf2);ENSRNOG00000028062(Arpc5);ENSRNOG00000028156(Pld1);ENSRNOG00000028548(Ccl9);ENSRNOG00000028566(Pld4);ENSRNOG00000028636(Xkr5);ENSRNOG00000028668(Slc28a2);ENSRNOG00000028930(Dab2);ENSRNOG00000029055(Ttk);ENSRNOG00000029658(Rnf213);ENSRNOG00000029682(Clic1);ENSRNOG00000029773(Atm);ENSRNOG00000029889(Clca4);ENSRNOG00000030021(-);ENSRNOG00000030118(Msn);ENSRNOG00000030119(Cnga2);ENSRNOG00000030616(Slc25a45);ENSRNOG00000030715(Cfh);ENSRNOG00000031058(Was);ENSRNOG00000031202(Trim30c);ENSRNOG00000031312(Tnfrsf1a);ENSRNOG00000031420(Hyal2);ENSRNOG00000031431(Cdca8);ENSRNOG00000031506(Ftl1);ENSRNOG00000031540(-);ENSRNOG00000031598(Atp8b4);ENSRNOG00000031743(Gbp2);ENSRNOG00000031824(Slc44a2);ENSRNOG00000031930(Bin2);ENSRNOG00000032178(Cenpa);ENSRNOG00000032240(Gbp5);ENSRNOG00000032929(Incenp);ENSRNOG00000033234(Ccrl2);ENSRNOG00000033321(Hmgb2l1);ENSRNOG00000033498(Cib1);ENSRNOG00000033658(Kntc1);ENSRNOG00000033776(-);ENSRNOG00000033796(Kcnj5);ENSRNOG00000034038(AABR07005844.1);ENSRNOG00000034150(AABR07041778.1);ENSRNOG00000034254(Actb);ENSRNOG00000036677(Slc16a3);ENSRNOG00000036683(Sirt7);ENSRNOG00000036703(Itgax);ENSRNOG00000036711(Spn);ENSRNOG00000036829(Nckap1l);ENSRNOG00000036921(Tmsb10);ENSRNOG00000036964(Ralgapa2);ENSRNOG00000037167(Rtp3);ENSRNOG00000037211(Kif14);ENSRNOG00000037331(Cd33);ENSRNOG00000037563(Cd68);ENSRNOG00000037765(Lims1);ENSRNOG00000037768(Rab43);ENSRNOG00000037814(Cxcl17);ENSRNOG00000038881(Hcls1);ENSRNOG00000039048(Cd200r1);ENSRNOG00000039390(Slc37a2);ENSRNOG00000039745(Pm20d1);ENSRNOG00000039754(Rab7b);ENSRNOG00000039858(Mfsd12);ENSRNOG00000039969(Dsc2);ENSRNOG00000039976(Ptk7);ENSRNOG00000040287(Cyp1b1);ENSRNOG00000042070(Ticam2);ENSRNOG00000042189(Rab31);ENSRNOG00000042785(Sesn2);ENSRNOG00000043007(Rcn3);ENSRNOG00000043044(Cnn2);ENSRNOG00000043167(Itga9);ENSRNOG00000043219(Fbn2);ENSRNOG00000043375(Tmigd3);ENSRNOG00000043416(Bcl3);ENSRNOG00000043451(Spp1);ENSRNOG00000045558(Cd34);ENSRNOG00000045838(Hps1);ENSRNOG00000046050(Dennd1c);ENSRNOG00000046076(Tspan10);ENSRNOG00000046086(Tmc8);ENSRNOG00000046261(Acp5);ENSRNOG00000046327(Rbpj);ENSRNOG00000046452(Fcgr2b);ENSRNOG00000046635(Cdca5);ENSRNOG00000046663(Fcgr2a);ENSRNOG00000046874(Snx9);ENSRNOG00000047363(Kcnk13);ENSRNOG00000047414(AABR07058479.1);ENSRNOG00000047714(Tmem37);ENSRNOG00000047931(-);ENSRNOG00000048161(Tlr9);ENSRNOG00000048239(Cxcr1);ENSRNOG00000048273(Apod);ENSRNOG00000048449(Itgb3);ENSRNOG00000048462(AABR07066529.1);ENSRNOG00000048487(Slc12a9);ENSRNOG00000048660(Haspin);ENSRNOG00000048812(Gpx1);ENSRNOG00000049028(C5ar2);ENSRNOG00000049033(Racgap1);ENSRNOG00000049075(-);ENSRNOG00000049236(Myh9);ENSRNOG00000049471(Steap3);ENSRNOG00000049507(Septin10);ENSRNOG00000049714(Asap3);ENSRNOG00000049766(Sctr);ENSRNOG00000049918(Lrg1);ENSRNOG00000049943(Sinhcaf);ENSRNOG00000050190(Eng);ENSRNOG00000050430(Vav1);ENSRNOG00000050552(AABR07053516.1);ENSRNOG00000050819(Birc5);ENSRNOG00000050849(Leprot);ENSRNOG00000051235(Cfb);ENSRNOG00000051408(Magt1);ENSRNOG00000051977(Mmrn2);ENSRNOG00000051986(Plcg2);ENSRNOG00000052219(Gm2a);ENSRNOG00000052407(Btk);ENSRNOG00000052499(Rab27a);ENSRNOG00000052513(Wapl);ENSRNOG00000052620(Rack1);ENSRNOG00000053430(Slco4a1);ENSRNOG00000053469(AABR07030861.1);ENSRNOG00000053498(Dnajc22);ENSRNOG00000053787(Mdfic);ENSRNOG00000054251(Clec7a);ENSRNOG00000054264(Nfatc3);ENSRNOG00000054625(Fhod1);ENSRNOG00000054695(Calcrl);ENSRNOG00000054954(Lilrb2);ENSRNOG00000055089(Slc44a1);ENSRNOG00000055365(Edem1);ENSRNOG00000056297(Fmnl3);ENSRNOG00000056524(Abcd1);ENSRNOG00000056786(Piezo1);ENSRNOG00000056944(Arhgap24);ENSRNOG00000057347(Cebpb);ENSRNOG00000057451(Itga5);ENSRNOG00000057569(Ahnak);ENSRNOG00000057760(Stil);ENSRNOG00000058007(Nde1);ENSRNOG00000058539(Ccnb1);ENSRNOG00000058545(Arhgap4);ENSRNOG00000058646(Zfp36l1);ENSRNOG00000059140(Myo1g);ENSRNOG00000059461(B4galt1);ENSRNOG00000059463(Slc39a1);ENSRNOG00000059801(Lima1);ENSRNOG00000059837(Cdkn2a);ENSRNOG00000059947(Sdc1);ENSRNOG00000060100(Knl1);ENSRNOG00000060168(Prkx);ENSRNOG00000060329(Emb);ENSRNOG00000060694(Adam17);ENSRNOG00000060753(Esyt1);ENSRNOG00000061367(Atp7a);ENSRNOG00000061373(Loxl3);ENSRNOG00000061739(Klrk1);ENSRNOG00000061768(Slc43a3);ENSRNOG00000061928(Myo1e);ENSRNOG00000062686(Gcnt1);ENSRNOG00000062986(Ccbe1);ENSRNOG00000063127(Ccr2);ENSRNOG00000063135(Gna13);ENSRNOG00000064381(Abcg3l2);ENSRNOG00000064385(Ftl1);ENSRNOG00000065301(-);ENSRNOG00000065643(Sox4);ENSRNOG00000066042(Abcb1b);ENSRNOG00000066773(RT1-DMa);ENSRNOG00000066894(Tcaf2);ENSRNOG00000067274(Ier2);ENSRNOG00000068001(Abcb4);ENSRNOG00000068415(Lrrc15);ENSRNOG00000069481(Abcg3l1);ENSRNOG00000069568(-);ENSRNOG00000069673(Pnpla2);ENSRNOG00000071047(Tnfsf11)
GO:0032879	BP	regulation of localization	334	400	734	2653	2.71523195319586e-49	1.01441065771397e-45	ENSRNOG00000000196(Cyp19a1);ENSRNOG00000000327(Hace1);ENSRNOG00000000406(Ros1);ENSRNOG00000000774(Gabbr1);ENSRNOG00000000875(Fhl1);ENSRNOG00000000986(Camsap3);ENSRNOG00000001407(Tfr2);ENSRNOG00000001506(Tmem35a);ENSRNOG00000001516(Rapgef4);ENSRNOG00000001658(Kcnj6);ENSRNOG00000001837(Sst);ENSRNOG00000001931(Fgf12);ENSRNOG00000002361(Prkg2);ENSRNOG00000002496(Stxbp5l);ENSRNOG00000002537(Wnk3);ENSRNOG00000002595(Dpp10);ENSRNOG00000002636(Abat);ENSRNOG00000002863(Cacna1e);ENSRNOG00000002886(Myh10);ENSRNOG00000003031(Atp2b4);ENSRNOG00000003099(Ubqln2);ENSRNOG00000003198(Bmerb1);ENSRNOG00000003205(Ldb2);ENSRNOG00000003285(Mpv17l);ENSRNOG00000003288(Cacng5);ENSRNOG00000003453(Lypd1);ENSRNOG00000003491(Prkca);ENSRNOG00000003603(Arhgap44);ENSRNOG00000003812(Nlgn3);ENSRNOG00000003899(Krt15);ENSRNOG00000003947(Ntn1);ENSRNOG00000003988(Dnajc27);ENSRNOG00000004040(Abca8);ENSRNOG00000004200(Sybu);ENSRNOG00000004201(Rims2);ENSRNOG00000004290(Grb10);ENSRNOG00000004353(Ppfia2);ENSRNOG00000004483(Ptprr);ENSRNOG00000004518(Cacnb1);ENSRNOG00000004560(Cacna1b);ENSRNOG00000004676(Pak3);ENSRNOG00000004753(Napb);ENSRNOG00000004810(Plcb1);ENSRNOG00000004841(Akap6);ENSRNOG00000004890(Adcy8);ENSRNOG00000004918(Kcna4);ENSRNOG00000005007(Scn3a);ENSRNOG00000005018(Scn2a);ENSRNOG00000005093(Lgr6);ENSRNOG00000005108(Wfs1);ENSRNOG00000005180(Vstm2a);ENSRNOG00000005345(Vsnl1);ENSRNOG00000005365(Kcnip1);ENSRNOG00000005369(Kcnj3);ENSRNOG00000005392(Ngfr);ENSRNOG00000005639(Ar);ENSRNOG00000005662(Grm7);ENSRNOG00000005723(Grin3a);ENSRNOG00000005726(Pclo);ENSRNOG00000005794(Slc10a1);ENSRNOG00000005806(Oxtr);ENSRNOG00000005853(Tacr1);ENSRNOG00000005985(Kcnma1);ENSRNOG00000006003(Ctnna2);ENSRNOG00000006093(LRRTM1);ENSRNOG00000006120(Shh);ENSRNOG00000006357(Sgip1);ENSRNOG00000006426(Syt1);ENSRNOG00000006509(Srgap3);ENSRNOG00000006527(Slc6a1);ENSRNOG00000006588(Meox2);ENSRNOG00000006595(Htr3a);ENSRNOG00000006604(Thy1);ENSRNOG00000006639(Scn9a);ENSRNOG00000006756(Maged1);ENSRNOG00000006761(Sh3gl2);ENSRNOG00000006784(Sema4f);ENSRNOG00000006859(Insig1);ENSRNOG00000006934(Acvr1b);ENSRNOG00000006989(Vamp2);ENSRNOG00000007031(Trim9);ENSRNOG00000007090(Cacna1c);ENSRNOG00000007326(Prepl);ENSRNOG00000007515(Kif3a);ENSRNOG00000007542(Scg5);ENSRNOG00000007581(Slc17a8);ENSRNOG00000007636(Cadps2);ENSRNOG00000007647(Oprk1);ENSRNOG00000008001(Rab3b);ENSRNOG00000008046(Tmem30b);ENSRNOG00000008053(Atp8a2);ENSRNOG00000008078(Kcnh6);ENSRNOG00000008095(Onecut1);ENSRNOG00000008176(Nppa);ENSRNOG00000008223(Cnr1);ENSRNOG00000008481(Reep1);ENSRNOG00000008628(Ica1);ENSRNOG00000008644(Nkx2-1);ENSRNOG00000008834(Dach1);ENSRNOG00000008862(Abcg4);ENSRNOG00000008865(Stac);ENSRNOG00000008970(Pcdh17);ENSRNOG00000009071(Gripap1);ENSRNOG00000009265(Kcnk9);ENSRNOG00000009288(Fgf14);ENSRNOG00000009324(Wdr54);ENSRNOG00000009372(Tacr3);ENSRNOG00000009450(Hcn4);ENSRNOG00000009461(Scp2d1);ENSRNOG00000009522(Adra1a);ENSRNOG00000009719(C2cd2l);ENSRNOG00000009872(Kcnh2);ENSRNOG00000010254(Htr1a);ENSRNOG00000010280(Pde8b);ENSRNOG00000010302(Rasl10b);ENSRNOG00000010303(Trim32);ENSRNOG00000010311(Dzip1);ENSRNOG00000010349(Ghrl);ENSRNOG00000010365(Syn1);ENSRNOG00000010392(Nrg1);ENSRNOG00000010423(Misp);ENSRNOG00000010545(Mrap2);ENSRNOG00000010592(Slc25a27);ENSRNOG00000010853(Chrna7);ENSRNOG00000010880(Gpr27);ENSRNOG00000011076(Ank2);ENSRNOG00000011107(Pcsk1);ENSRNOG00000011156(Clstn3);ENSRNOG00000011471(Fgf9);ENSRNOG00000011541(Cygb);ENSRNOG00000011623(Rab3c);ENSRNOG00000011624(Eef1a2);ENSRNOG00000011726(Grin1);ENSRNOG00000011858(Unc5d);ENSRNOG00000011912(Tmem38a);ENSRNOG00000012095(Pkia);ENSRNOG00000012098(Adcyap1r1);ENSRNOG00000012176(Rab27b);ENSRNOG00000012273(Dmtn);ENSRNOG00000012482(Ndrg4);ENSRNOG00000012556(Isl1);ENSRNOG00000012620(Syngr3);ENSRNOG00000012703(Crh);ENSRNOG00000012786(Pgrmc1);ENSRNOG00000013042(Htr1b);ENSRNOG00000013072(Plxna4);ENSRNOG00000013085(Nkain3);ENSRNOG00000013147(Cacna1d);ENSRNOG00000013171(Grm2);ENSRNOG00000013257(Hecw2);ENSRNOG00000013825(Rap1gap);ENSRNOG00000013847(Nova2);ENSRNOG00000013962(Magi2);ENSRNOG00000014025(Rasgrf1);ENSRNOG00000014170(Dbn1);ENSRNOG00000014172(Npy5r);ENSRNOG00000014248(Erbb4);ENSRNOG00000014290(Grm1);ENSRNOG00000014371(Cdh13);ENSRNOG00000014486(Rfx3);ENSRNOG00000014650(Sema4g);ENSRNOG00000014686(Kcnd3);ENSRNOG00000014691(Ric3);ENSRNOG00000014746(Dzip1l);ENSRNOG00000014819(Hap1);ENSRNOG00000014882(Fgf11);ENSRNOG00000015049(Scn5a);ENSRNOG00000015084(Necab2);ENSRNOG00000015420(Stxbp1);ENSRNOG00000015430(Nlgn2);ENSRNOG00000015480(Prkcz);ENSRNOG00000015518(Rbp4);ENSRNOG00000015603(Prkce);ENSRNOG00000015667(Epcam);ENSRNOG00000015835(Cacna2d2);ENSRNOG00000016046(Hecw1);ENSRNOG00000016412(Fxyd6);ENSRNOG00000016429(Grm5);ENSRNOG00000016603(Rtn2);ENSRNOG00000016623(Tmeff2);ENSRNOG00000016654(Galr1);ENSRNOG00000016684(Wnk2);ENSRNOG00000016768(Oprl1);ENSRNOG00000016877(Shisa7);ENSRNOG00000017060(Ryr2);ENSRNOG00000017136(Syt17);ENSRNOG00000017333(Syt4);ENSRNOG00000017427(Pfn2);ENSRNOG00000017428(Map1b);ENSRNOG00000017434(Mgat3);ENSRNOG00000017558(Tubb2a);ENSRNOG00000017568(Rit2);ENSRNOG00000017602(Il34);ENSRNOG00000017702(Gpld1);ENSRNOG00000017704(Sema3f);ENSRNOG00000017712(Cartpt);ENSRNOG00000017746(Pard6a);ENSRNOG00000017759(Ucn3);ENSRNOG00000017893(Baiap3);ENSRNOG00000017911(Tcaf1);ENSRNOG00000018018(Kcnip2);ENSRNOG00000018191(Oprm1);ENSRNOG00000018217(Syt5);ENSRNOG00000018254(Sncaip);ENSRNOG00000018337(Caly);ENSRNOG00000018378(Cacnb2);ENSRNOG00000018526(Dlg4);ENSRNOG00000018674(Ntrk3);ENSRNOG00000018780(Sh3rf2);ENSRNOG00000018790(Kcnh4);ENSRNOG00000018804(Ripor2);ENSRNOG00000018827(Htr7);ENSRNOG00000018895(Mchr1);ENSRNOG00000019193(Stx1b);ENSRNOG00000019207(Shank1);ENSRNOG00000019306(Syt12);ENSRNOG00000019354(Ptch1);ENSRNOG00000019433(Rab3a);ENSRNOG00000019613(Syt9);ENSRNOG00000019716(Ntf3);ENSRNOG00000019920(Doc2a);ENSRNOG00000020021(Brsk2);ENSRNOG00000020058(Celsr2);ENSRNOG00000020097(Inha);ENSRNOG00000020247(Cnih2);ENSRNOG00000020310(Grik5);ENSRNOG00000020407(Atcay);ENSRNOG00000020424(Plpp4);ENSRNOG00000020444(Hcn3);ENSRNOG00000020557(Ryr1);ENSRNOG00000020778(Chrnb2);ENSRNOG00000021063(Grin2d);ENSRNOG00000021101(Sema6c);ENSRNOG00000021130(Abcc8);ENSRNOG00000021182(Sv2a);ENSRNOG00000021274(Fermt1);ENSRNOG00000021294(Mstn);ENSRNOG00000021569(Tiam1);ENSRNOG00000021589(Nexmif);ENSRNOG00000021984(Rgs7);ENSRNOG00000022686(Zdhhc2);ENSRNOG00000023337(Sema3a);ENSRNOG00000023861(Snap91);ENSRNOG00000024349(Cbarp);ENSRNOG00000024452(Carmil2);ENSRNOG00000024904(Pla2g4e);ENSRNOG00000024923(Nnat);ENSRNOG00000026065(Slit1);ENSRNOG00000026091(Slc10a4);ENSRNOG00000026432(Syt7);ENSRNOG00000028247(Ankrd13d);ENSRNOG00000028356(Chchd10);ENSRNOG00000028708(Ntsr1);ENSRNOG00000028733(Prkar1b);ENSRNOG00000028879(Slc4a8);ENSRNOG00000028908(Eppin);ENSRNOG00000028991(AC125757.1);ENSRNOG00000029012(Shisa6);ENSRNOG00000029071(Unc5c);ENSRNOG00000029450(Adgrb1);ENSRNOG00000029608(Nkain2);ENSRNOG00000030034(Sox11);ENSRNOG00000030264(Fam83h);ENSRNOG00000030285(Epha3);ENSRNOG00000030547(Dpp6);ENSRNOG00000030877(Htr2c);ENSRNOG00000032350(Kcnip4);ENSRNOG00000032576(Nlgn1);ENSRNOG00000032656(Ptprt);ENSRNOG00000032828(Mapk8ip2);ENSRNOG00000032884(Scn11a);ENSRNOG00000033262(Reep6);ENSRNOG00000033280(Pam);ENSRNOG00000033508(Mink1);ENSRNOG00000033531(Cacna2d1);ENSRNOG00000033835(Dnm1);ENSRNOG00000036911(Bicd1);ENSRNOG00000039530(Ccl27);ENSRNOG00000040242(Epm2a);ENSRNOG00000042086(Rab26);ENSRNOG00000042536(Pde4d);ENSRNOG00000042753(Fgf13);ENSRNOG00000043061(Siah3);ENSRNOG00000045665(Amigo1);ENSRNOG00000045998(Sema6b);ENSRNOG00000046566(Tub);ENSRNOG00000046727(Abcc2);ENSRNOG00000047143(Fkbp1b);ENSRNOG00000047574(Nrxn3);ENSRNOG00000047781(Slc25a23);ENSRNOG00000048088(Mest);ENSRNOG00000048782(Wnt7a);ENSRNOG00000049349(Tafa5);ENSRNOG00000049351(Nat8l);ENSRNOG00000049410(Chrm3);ENSRNOG00000049484(Atp9a);ENSRNOG00000049629(Reep2);ENSRNOG00000050220(Nrxn1);ENSRNOG00000050767(Nrn1);ENSRNOG00000052080(Camk2b);ENSRNOG00000052549(Chga);ENSRNOG00000052707(Cacna1a);ENSRNOG00000052887(Dnajc6);ENSRNOG00000053449(Cracr2a);ENSRNOG00000053728(AABR07006724.1);ENSRNOG00000053889(Celsr3);ENSRNOG00000054274(Cacnb3);ENSRNOG00000054314(Kcng1);ENSRNOG00000054371(Prkcg);ENSRNOG00000055371(Sptbn4);ENSRNOG00000055433(Trim46);ENSRNOG00000055547(AABR07001519.1);ENSRNOG00000056151(AABR07007642.1);ENSRNOG00000056550(Epb41l4b);ENSRNOG00000057221(Scn3b);ENSRNOG00000057848(Cacng8);ENSRNOG00000057988(Pfkm);ENSRNOG00000058308(Asic2);ENSRNOG00000059720(Syp);ENSRNOG00000059765(Asic1);ENSRNOG00000060054(Doc2b);ENSRNOG00000060137(AABR07037489.1);ENSRNOG00000060988(Kcnc4);ENSRNOG00000061530(Fgf16);ENSRNOG00000062806(Bex4);ENSRNOG00000063051(Cacng6);ENSRNOG00000063400(Shisa9);ENSRNOG00000063443(Pirt);ENSRNOG00000063450(Nrg3);ENSRNOG00000063505(Scn2b);ENSRNOG00000064701(Ncs1);ENSRNOG00000065511(Cacng2);ENSRNOG00000068243(Cdk5r1);ENSRNOG00000070777(P2ry4)	ENSRNOG00000000239(Ccl7);ENSRNOG00000000307(Mical1);ENSRNOG00000000441(Gpsm3);ENSRNOG00000000485(Bak1);ENSRNOG00000000569(Vsir);ENSRNOG00000000599(Lama4);ENSRNOG00000000632(Cdk1);ENSRNOG00000000655(Ptprc);ENSRNOG00000000827(Ier3);ENSRNOG00000000853(Aif1);ENSRNOG00000000981(Scarb1);ENSRNOG00000001158(Abcg1);ENSRNOG00000001195(Trpv4);ENSRNOG00000001204(Ankrd13a);ENSRNOG00000001224(Itgb2);ENSRNOG00000001229(Col18a1);ENSRNOG00000001296(P2rx7);ENSRNOG00000001300(P2rx4);ENSRNOG00000001336(Orai1);ENSRNOG00000001348(Erp29);ENSRNOG00000001383(Slc8b1);ENSRNOG00000001414(Serpine1);ENSRNOG00000001448(Hip1);ENSRNOG00000001518(Itga6);ENSRNOG00000001548(Nfe2l2);ENSRNOG00000001704(Runx1);ENSRNOG00000001782(Osbpl11);ENSRNOG00000001804(Itpr2);ENSRNOG00000001889(Comt);ENSRNOG00000002014(Stap1);ENSRNOG00000002032(Ifngr2);ENSRNOG00000002040(Bmp2k);ENSRNOG00000002045(Anxa3);ENSRNOG00000002074(Rest);ENSRNOG00000002180(Tbc1d1);ENSRNOG00000002341(Trim25);ENSRNOG00000002440(Ralb);ENSRNOG00000002480(Gpr137b);ENSRNOG00000002540(Rhoh);ENSRNOG00000002657(Pla2g4a);ENSRNOG00000002723(Sele);ENSRNOG00000002937(Ren);ENSRNOG00000003029(Calr);ENSRNOG00000003064(Bst1);ENSRNOG00000003084(Parp1);ENSRNOG00000003104(Trpv2);ENSRNOG00000003172(Serpinf1);ENSRNOG00000003357(Col3a1);ENSRNOG00000003645(Hnrnpab);ENSRNOG00000003709(Kmo);ENSRNOG00000003715(Srpx2);ENSRNOG00000003866(Cxcr4);ENSRNOG00000003897(Col1a1);ENSRNOG00000003954(Il2rg);ENSRNOG00000003975(Pfn1);ENSRNOG00000004072(Myo1c);ENSRNOG00000004100(Trib1);ENSRNOG00000004210(Osr1);ENSRNOG00000004217(Stk10);ENSRNOG00000004273(Ifitm1);ENSRNOG00000004404(Tac4);ENSRNOG00000004500(Myc);ENSRNOG00000004517(Igf1);ENSRNOG00000004834(Llgl2);ENSRNOG00000005008(Angpt4);ENSRNOG00000005575(Abi3);ENSRNOG00000005659(Aurkb);ENSRNOG00000005678(Lamb1);ENSRNOG00000005809(Arhgdib);ENSRNOG00000005906(RGD1565355);ENSRNOG00000006077(Snx5);ENSRNOG00000006116(Hk2);ENSRNOG00000006324(-);ENSRNOG00000006384(Ddx58);ENSRNOG00000006620(Xcr1);ENSRNOG00000006689(Chd7);ENSRNOG00000006733(Srgap2);ENSRNOG00000006932(AABR07029272.1);ENSRNOG00000006995(Ano6);ENSRNOG00000007027(Hgf);ENSRNOG00000007036(Tgfbr1);ENSRNOG00000007048(Rap1b);ENSRNOG00000007060(Plin2);ENSRNOG00000007062(Rin3);ENSRNOG00000007089(Lgmn);ENSRNOG00000007133(Plxnb2);ENSRNOG00000007159(Ccl2);ENSRNOG00000007229(Nr0b2);ENSRNOG00000007302(Fbn1);ENSRNOG00000007350(Rac2);ENSRNOG00000007390(Nfkbia);ENSRNOG00000007439(Unc13d);ENSRNOG00000007486(Atg7);ENSRNOG00000007574(Padi2);ENSRNOG00000007584(Ehd4);ENSRNOG00000007649(Dnm2);ENSRNOG00000007650(Cd63);ENSRNOG00000007922(Cldn19);ENSRNOG00000007990(Adipor2);ENSRNOG00000008048(Plscr2);ENSRNOG00000008180(Lyn);ENSRNOG00000008187(Ubash3b);ENSRNOG00000008246(Emilin1);ENSRNOG00000008400(Pml);ENSRNOG00000008409(Myo1f);ENSRNOG00000008609(Capn3);ENSRNOG00000008658(Mitf);ENSRNOG00000008736(Slamf8);ENSRNOG00000008816(Gpnmb);ENSRNOG00000008902(Pon1);ENSRNOG00000008941(Ets1);ENSRNOG00000009131(Zc3h12a);ENSRNOG00000009157(Fut4);ENSRNOG00000009211(C3ar1);ENSRNOG00000009266(Anp32b);ENSRNOG00000009331(Hck);ENSRNOG00000009342(Fcnb);ENSRNOG00000009360(Sh3bp1);ENSRNOG00000009385(Pik3cg);ENSRNOG00000009431(Tbc1d4);ENSRNOG00000009459(Slc35f6);ENSRNOG00000009594(Snai1);ENSRNOG00000009656(Rspo1);ENSRNOG00000009822(Tlr2);ENSRNOG00000009910(Swap70);ENSRNOG00000009912(Fgr);ENSRNOG00000010037(Epb41);ENSRNOG00000010105(S100a11);ENSRNOG00000010131(Rin2);ENSRNOG00000010208(Timp1);ENSRNOG00000010261(Rnase10);ENSRNOG00000010265(Ada);ENSRNOG00000010278(Il6);ENSRNOG00000010319(Lcp1);ENSRNOG00000010362(Anxa2);ENSRNOG00000010516(Plau);ENSRNOG00000010522(Tlr4);ENSRNOG00000010549(Tspo);ENSRNOG00000010574(Ptpn1);ENSRNOG00000010630(Prcp);ENSRNOG00000010645(Lgals3);ENSRNOG00000010697(Hadh);ENSRNOG00000010744(Nrp1);ENSRNOG00000010947(Mmp14);ENSRNOG00000010966(Itgb1);ENSRNOG00000011134(Lama2);ENSRNOG00000011150(Arsb);ENSRNOG00000011205(Ccl3);ENSRNOG00000011352(Furin);ENSRNOG00000011459(Rhbdf2);ENSRNOG00000011557(S100a8);ENSRNOG00000011680(Il16);ENSRNOG00000011683(Fes);ENSRNOG00000011823(Tfap2b);ENSRNOG00000011945(Cyfip1);ENSRNOG00000011947(Tifab);ENSRNOG00000012002(Iqgap1);ENSRNOG00000012074(Ifngr1);ENSRNOG00000012160(Syk);ENSRNOG00000012172(Spi1);ENSRNOG00000012181(Lpl);ENSRNOG00000012269(Lpcat3);ENSRNOG00000012346(Epb41l2);ENSRNOG00000012442(Cemip);ENSRNOG00000012628(Gpr18);ENSRNOG00000012630(Rhoc);ENSRNOG00000012660(Postn);ENSRNOG00000012748(Vamp8);ENSRNOG00000012779(Msr1);ENSRNOG00000012956(Tgm2);ENSRNOG00000012957(Sh3glb1);ENSRNOG00000013014(Cyba);ENSRNOG00000013069(Sapcd2);ENSRNOG00000013172(Nr1h3);ENSRNOG00000013231(Ptafr);ENSRNOG00000013240(Ptger4);ENSRNOG00000013265(Tgfbr2);ENSRNOG00000013387(Tpcn2);ENSRNOG00000013578(Trem2);ENSRNOG00000013631(Slc31a2);ENSRNOG00000013634(Myd88);ENSRNOG00000013727(Ndc80);ENSRNOG00000013902(P2ry12);ENSRNOG00000013917(Igsf10);ENSRNOG00000013949(Idh2);ENSRNOG00000013970(Cdt1);ENSRNOG00000014064(Ctsh);ENSRNOG00000014117(Hmox1);ENSRNOG00000014137(Fbln1);ENSRNOG00000014156(Fut7);ENSRNOG00000014254(Cpt1a);ENSRNOG00000014285(Ssh2);ENSRNOG00000014288(Fn1);ENSRNOG00000014294(Ptpn6);ENSRNOG00000014350(Ccn1);ENSRNOG00000014479(Cttnbp2nl);ENSRNOG00000014504(Il1r1);ENSRNOG00000014532(Lbp);ENSRNOG00000014621(Rab8a);ENSRNOG00000014837(Emilin2);ENSRNOG00000014838(Glipr2);ENSRNOG00000014956(Slc11a1);ENSRNOG00000014960(Bard1);ENSRNOG00000015024(Mcoln3);ENSRNOG00000015089(Mcoln2);ENSRNOG00000015179(Tradd);ENSRNOG00000015285(Lrp4);ENSRNOG00000015441(Il4r);ENSRNOG00000015465(Cep72);ENSRNOG00000015615(Tnfrsf11a);ENSRNOG00000015701(Rreb1);ENSRNOG00000015894(Dock8);ENSRNOG00000016469(Fxyd2);ENSRNOG00000016488(Pltp);ENSRNOG00000016575(Tnfrsf1b);ENSRNOG00000016587(Ninj1);ENSRNOG00000016592(Gnai2);ENSRNOG00000016695(Mmp2);ENSRNOG00000016733(Rab13);ENSRNOG00000016846(Pik3cd);ENSRNOG00000016967(Hfe);ENSRNOG00000017078(Selenon);ENSRNOG00000017123(B2m);ENSRNOG00000017191(Trim5);ENSRNOG00000017220(Tcirg1);ENSRNOG00000017237(Lama1);ENSRNOG00000017319(Mertk);ENSRNOG00000017469(Anxa1);ENSRNOG00000017539(Mmp9);ENSRNOG00000017625(Htr2b);ENSRNOG00000017783(Sfrp1);ENSRNOG00000017787(Ripk1);ENSRNOG00000017804(Septin1);ENSRNOG00000017819(Cd14);ENSRNOG00000017854(Ucp2);ENSRNOG00000017897(Adam8);ENSRNOG00000017952(Septin2);ENSRNOG00000018052(Cnksr3);ENSRNOG00000018126(Abca1);ENSRNOG00000018297(Marveld2);ENSRNOG00000018322(Picalm);ENSRNOG00000018405(Apoc4);ENSRNOG00000018414(Csf1r);ENSRNOG00000018426(NEWGENE_2134);ENSRNOG00000018454(Apoe);ENSRNOG00000018461(Pdgfrb);ENSRNOG00000018484(Plk3);ENSRNOG00000018488(Cd40);ENSRNOG00000018500(Frmd4a);ENSRNOG00000018509(Cx3cr1);ENSRNOG00000018517(Trim21);ENSRNOG00000018659(Csf1);ENSRNOG00000018706(Il15ra);ENSRNOG00000018815(Plk1);ENSRNOG00000018929(Kif20b);ENSRNOG00000019147(Stom);ENSRNOG00000019199(Cracr2b);ENSRNOG00000019270(P2ry6);ENSRNOG00000019283(P2ry2);ENSRNOG00000019299(Edem2);ENSRNOG00000019308(Arrb2);ENSRNOG00000019357(Tax1bp3);ENSRNOG00000019374(Csk);ENSRNOG00000019430(Coro1a);ENSRNOG00000019440(Kcnn4);ENSRNOG00000019465(Gnai3);ENSRNOG00000019496(Stat5a);ENSRNOG00000019556(Cd9);ENSRNOG00000019629(Lamp1);ENSRNOG00000019638(Lmna);ENSRNOG00000019675(Pycard);ENSRNOG00000019728(Itgam);ENSRNOG00000019742(Stat3);ENSRNOG00000020173(Tie1);ENSRNOG00000020206(Ctsd);ENSRNOG00000020229(Homer3);ENSRNOG00000020393(Rhog);ENSRNOG00000020465(Ripk3);ENSRNOG00000020590(Adam15);ENSRNOG00000020652(Tgfb1);ENSRNOG00000020653(S1pr2);ENSRNOG00000020679(Icam1);ENSRNOG00000020716(Axl);ENSRNOG00000020807(NEWGENE_1306714);ENSRNOG00000020845(Tyrobp);ENSRNOG00000021031(Grn);ENSRNOG00000021062(Fxyd5);ENSRNOG00000021138(Cers2);ENSRNOG00000021161(Fermt3);ENSRNOG00000021199(Fcgr1a);ENSRNOG00000021420(Tirap);ENSRNOG00000021424(Cd300lf);ENSRNOG00000021560(Cass4);ENSRNOG00000021828(Coro1b);ENSRNOG00000022110(Gcsam);ENSRNOG00000022298(Cxcl11);ENSRNOG00000022769(Sp100);ENSRNOG00000022859(Trem1);ENSRNOG00000022884(Cd84);ENSRNOG00000023400(Dtx3l);ENSRNOG00000023463(Parp9);ENSRNOG00000024000(Cd22);ENSRNOG00000024077(Fbxo5);ENSRNOG00000024159(Fcer1g);ENSRNOG00000024365(Ect2);ENSRNOG00000024390(Osm);ENSRNOG00000024688(Erfe);ENSRNOG00000024952(Atp8b1);ENSRNOG00000025094(Gpr183);ENSRNOG00000025100(Ikbke);ENSRNOG00000025121(Pla2g3);ENSRNOG00000025691(Pla2g7);ENSRNOG00000026203(Pax8);ENSRNOG00000026607(Tnfsf18);ENSRNOG00000026647(Cxcl16);ENSRNOG00000026653(Hcar2);ENSRNOG00000027037(Alox12);ENSRNOG00000027410(Ccdc125);ENSRNOG00000027811(Lilrb4);ENSRNOG00000028156(Pld1);ENSRNOG00000028930(Dab2);ENSRNOG00000029682(Clic1);ENSRNOG00000029773(Atm);ENSRNOG00000030118(Msn);ENSRNOG00000031058(Was);ENSRNOG00000031202(Trim30c);ENSRNOG00000031420(Hyal2);ENSRNOG00000033498(Cib1);ENSRNOG00000033796(Kcnj5);ENSRNOG00000034254(Actb);ENSRNOG00000036683(Sirt7);ENSRNOG00000036703(Itgax);ENSRNOG00000036711(Spn);ENSRNOG00000036829(Nckap1l);ENSRNOG00000036921(Tmsb10);ENSRNOG00000036964(Ralgapa2);ENSRNOG00000037211(Kif14);ENSRNOG00000037331(Cd33);ENSRNOG00000037814(Cxcl17);ENSRNOG00000038881(Hcls1);ENSRNOG00000039048(Cd200r1);ENSRNOG00000039745(Pm20d1);ENSRNOG00000039969(Dsc2);ENSRNOG00000040287(Cyp1b1);ENSRNOG00000042785(Sesn2);ENSRNOG00000043044(Cnn2);ENSRNOG00000043375(Tmigd3);ENSRNOG00000043451(Spp1);ENSRNOG00000045558(Cd34);ENSRNOG00000046261(Acp5);ENSRNOG00000046327(Rbpj);ENSRNOG00000046452(Fcgr2b);ENSRNOG00000046635(Cdca5);ENSRNOG00000046663(Fcgr2a);ENSRNOG00000047363(Kcnk13);ENSRNOG00000047931(-);ENSRNOG00000048161(Tlr9);ENSRNOG00000048449(Itgb3);ENSRNOG00000048462(AABR07066529.1);ENSRNOG00000049028(C5ar2);ENSRNOG00000049075(-);ENSRNOG00000049943(Sinhcaf);ENSRNOG00000050190(Eng);ENSRNOG00000050552(AABR07053516.1);ENSRNOG00000050819(Birc5);ENSRNOG00000050849(Leprot);ENSRNOG00000051235(Cfb);ENSRNOG00000051977(Mmrn2);ENSRNOG00000051986(Plcg2);ENSRNOG00000052407(Btk);ENSRNOG00000052499(Rab27a);ENSRNOG00000052513(Wapl);ENSRNOG00000052620(Rack1);ENSRNOG00000053787(Mdfic);ENSRNOG00000054251(Clec7a);ENSRNOG00000054264(Nfatc3);ENSRNOG00000054954(Lilrb2);ENSRNOG00000055365(Edem1);ENSRNOG00000057347(Cebpb);ENSRNOG00000057451(Itga5);ENSRNOG00000057569(Ahnak);ENSRNOG00000058545(Arhgap4);ENSRNOG00000058646(Zfp36l1);ENSRNOG00000059837(Cdkn2a);ENSRNOG00000059947(Sdc1);ENSRNOG00000060168(Prkx);ENSRNOG00000060694(Adam17);ENSRNOG00000061367(Atp7a);ENSRNOG00000061739(Klrk1);ENSRNOG00000062686(Gcnt1);ENSRNOG00000062986(Ccbe1);ENSRNOG00000063127(Ccr2);ENSRNOG00000063135(Gna13);ENSRNOG00000065643(Sox4);ENSRNOG00000066042(Abcb1b);ENSRNOG00000066894(Tcaf2);ENSRNOG00000068001(Abcb4);ENSRNOG00000068415(Lrrc15);ENSRNOG00000069673(Pnpla2);ENSRNOG00000071047(Tnfsf11)
GO:0048583	BP	regulation of response to stimulus	316	633	949	3710	7.34143805925401e-49	2.05707094420297e-45	ENSRNOG00000000010(Cbln1);ENSRNOG00000000184(Tmprss6);ENSRNOG00000000196(Cyp19a1);ENSRNOG00000000368(Grik2);ENSRNOG00000000406(Ros1);ENSRNOG00000000483(Syngap1);ENSRNOG00000000774(Gabbr1);ENSRNOG00000000879(Slc9a6);ENSRNOG00000001006(Nptx2);ENSRNOG00000001124(Rnft2);ENSRNOG00000001185(RGD1311899);ENSRNOG00000001374(Rasal1);ENSRNOG00000001520(Dlx1);ENSRNOG00000001689(Arl6);ENSRNOG00000001796(Dgkg);ENSRNOG00000002343(Uchl1);ENSRNOG00000002592(Rps6ka6);ENSRNOG00000002636(Abat);ENSRNOG00000002653(Kcnk2);ENSRNOG00000002728(Btc);ENSRNOG00000002844(Usp27x);ENSRNOG00000003031(Atp2b4);ENSRNOG00000003073(Gpr161);ENSRNOG00000003099(Ubqln2);ENSRNOG00000003285(Mpv17l);ENSRNOG00000003288(Cacng5);ENSRNOG00000003453(Lypd1);ENSRNOG00000003491(Prkca);ENSRNOG00000003562(Susd4);ENSRNOG00000003603(Arhgap44);ENSRNOG00000003812(Nlgn3);ENSRNOG00000003888(Rgs13);ENSRNOG00000003927(Cd55);ENSRNOG00000003988(Dnajc27);ENSRNOG00000004124(Grpr);ENSRNOG00000004179(Nts);ENSRNOG00000004200(Sybu);ENSRNOG00000004201(Rims2);ENSRNOG00000004290(Grb10);ENSRNOG00000004483(Ptprr);ENSRNOG00000004650(Begain);ENSRNOG00000004676(Pak3);ENSRNOG00000004810(Plcb1);ENSRNOG00000004890(Adcy8);ENSRNOG00000005034(Arhgef25);ENSRNOG00000005093(Lgr6);ENSRNOG00000005108(Wfs1);ENSRNOG00000005286(Coch);ENSRNOG00000005326(Cnrip1);ENSRNOG00000005334(Acvr2a);ENSRNOG00000005345(Vsnl1);ENSRNOG00000005392(Ngfr);ENSRNOG00000005550(Lrfn5);ENSRNOG00000005609(Neurod1);ENSRNOG00000005639(Ar);ENSRNOG00000005723(Grin3a);ENSRNOG00000005729(Palm3);ENSRNOG00000005830(Tafa4);ENSRNOG00000005874(Tle2);ENSRNOG00000006003(Ctnna2);ENSRNOG00000006086(Lynx1);ENSRNOG00000006120(Shh);ENSRNOG00000006174(Grid2);ENSRNOG00000006278(Tspyl5);ENSRNOG00000006426(Syt1);ENSRNOG00000006565(Fstl4);ENSRNOG00000006604(Thy1);ENSRNOG00000006756(Maged1);ENSRNOG00000006784(Sema4f);ENSRNOG00000006859(Insig1);ENSRNOG00000006934(Acvr1b);ENSRNOG00000007151(Cdk14);ENSRNOG00000007270(Il12rb2);ENSRNOG00000007323(Ric8b);ENSRNOG00000007331(Rragd);ENSRNOG00000007334(Ly6h);ENSRNOG00000007377(Slit3);ENSRNOG00000007410(Dab1);ENSRNOG00000007581(Slc17a8);ENSRNOG00000007647(Oprk1);ENSRNOG00000008001(Rab3b);ENSRNOG00000008030(Shc2);ENSRNOG00000008095(Onecut1);ENSRNOG00000008176(Nppa);ENSRNOG00000008177(Pim2);ENSRNOG00000008223(Cnr1);ENSRNOG00000008245(AABR07054614.1);ENSRNOG00000008526(Pdzd3);ENSRNOG00000008644(Nkx2-1);ENSRNOG00000008683(Alk);ENSRNOG00000008943(Penk);ENSRNOG00000009066(Thra);ENSRNOG00000009269(Cga);ENSRNOG00000009309(Meaf6);ENSRNOG00000009324(Wdr54);ENSRNOG00000009350(Sez6);ENSRNOG00000009354(Nrarp);ENSRNOG00000009522(Adra1a);ENSRNOG00000009719(C2cd2l);ENSRNOG00000009760(Palm);ENSRNOG00000010205(Mturn);ENSRNOG00000010244(Sarm1);ENSRNOG00000010280(Pde8b);ENSRNOG00000010303(Trim32);ENSRNOG00000010349(Ghrl);ENSRNOG00000010392(Nrg1);ENSRNOG00000010545(Mrap2);ENSRNOG00000010853(Chrna7);ENSRNOG00000010880(Gpr27);ENSRNOG00000010905(Dlx5);ENSRNOG00000011007(Ube2o);ENSRNOG00000011460(Arfgef3);ENSRNOG00000011471(Fgf9);ENSRNOG00000011518(Dusp26);ENSRNOG00000011726(Grin1);ENSRNOG00000012098(Adcyap1r1);ENSRNOG00000012259(Il22ra2);ENSRNOG00000012273(Dmtn);ENSRNOG00000012286(Il20ra);ENSRNOG00000012302(Gucy1a1);ENSRNOG00000012482(Ndrg4);ENSRNOG00000012556(Isl1);ENSRNOG00000012703(Crh);ENSRNOG00000013036(Epha8);ENSRNOG00000013042(Htr1b);ENSRNOG00000013072(Plxna4);ENSRNOG00000013171(Grm2);ENSRNOG00000013280(Olfm4);ENSRNOG00000013358(Aqp11);ENSRNOG00000013399(Minar1);ENSRNOG00000013623(Amer2);ENSRNOG00000013657(Stmn3);ENSRNOG00000013825(Rap1gap);ENSRNOG00000013837(Tp53bp1);ENSRNOG00000013847(Nova2);ENSRNOG00000013850(Hes5);ENSRNOG00000013927(Jag2);ENSRNOG00000013953(Ntrk1);ENSRNOG00000013962(Magi2);ENSRNOG00000014025(Rasgrf1);ENSRNOG00000014083(Iqsec3);ENSRNOG00000014170(Dbn1);ENSRNOG00000014172(Npy5r);ENSRNOG00000014248(Erbb4);ENSRNOG00000014290(Grm1);ENSRNOG00000014371(Cdh13);ENSRNOG00000014503(Celf4);ENSRNOG00000014650(Sema4g);ENSRNOG00000014819(Hap1);ENSRNOG00000014971(Mas1);ENSRNOG00000015055(Scg2);ENSRNOG00000015084(Necab2);ENSRNOG00000015318(Heyl);ENSRNOG00000015359(Arhgap40);ENSRNOG00000015420(Stxbp1);ENSRNOG00000015430(Nlgn2);ENSRNOG00000015480(Prkcz);ENSRNOG00000015503(Otud7a);ENSRNOG00000015528(Pja2);ENSRNOG00000015603(Prkce);ENSRNOG00000015616(Rgs14);ENSRNOG00000015679(Dok4);ENSRNOG00000015732(Bcl2l2);ENSRNOG00000015956(Usp29);ENSRNOG00000016156(Nptxr);ENSRNOG00000016196(Dlgap1);ENSRNOG00000016429(Grm5);ENSRNOG00000016654(Galr1);ENSRNOG00000016684(Wnk2);ENSRNOG00000016717(Gas2);ENSRNOG00000016768(Oprl1);ENSRNOG00000016877(Shisa7);ENSRNOG00000016920(Spire2);ENSRNOG00000016983(Myh7);ENSRNOG00000017052(Pianp);ENSRNOG00000017136(Syt17);ENSRNOG00000017333(Syt4);ENSRNOG00000017558(Tubb2a);ENSRNOG00000017568(Rit2);ENSRNOG00000017602(Il34);ENSRNOG00000017702(Gpld1);ENSRNOG00000017704(Sema3f);ENSRNOG00000017712(Cartpt);ENSRNOG00000017893(Baiap3);ENSRNOG00000018141(RGD1307443);ENSRNOG00000018191(Oprm1);ENSRNOG00000018217(Syt5);ENSRNOG00000018416(Ttbk1);ENSRNOG00000018441(Ggt7);ENSRNOG00000018526(Dlg4);ENSRNOG00000018602(Camta1);ENSRNOG00000018674(Ntrk3);ENSRNOG00000018780(Sh3rf2);ENSRNOG00000018804(Ripor2);ENSRNOG00000018949(Dlk2);ENSRNOG00000019193(Stx1b);ENSRNOG00000019207(Shank1);ENSRNOG00000019306(Syt12);ENSRNOG00000019354(Ptch1);ENSRNOG00000019433(Rab3a);ENSRNOG00000019435(Psd);ENSRNOG00000019560(Pde2a);ENSRNOG00000019575(Rell2);ENSRNOG00000019584(Dlk1);ENSRNOG00000019613(Syt9);ENSRNOG00000019716(Ntf3);ENSRNOG00000019738(Gpr61);ENSRNOG00000020021(Brsk2);ENSRNOG00000020030(Crlf1);ENSRNOG00000020061(Tmem198);ENSRNOG00000020097(Inha);ENSRNOG00000020118(Nme5);ENSRNOG00000020247(Cnih2);ENSRNOG00000020337(Sla2);ENSRNOG00000020339(Neurl1);ENSRNOG00000020778(Chrnb2);ENSRNOG00000020835(Hipk4);ENSRNOG00000020970(Rundc3a);ENSRNOG00000021063(Grin2d);ENSRNOG00000021101(Sema6c);ENSRNOG00000021130(Abcc8);ENSRNOG00000021245(RGD1311739);ENSRNOG00000021274(Fermt1);ENSRNOG00000021294(Mstn);ENSRNOG00000021447(Prr7);ENSRNOG00000021478(Tpd52l1);ENSRNOG00000021569(Tiam1);ENSRNOG00000021984(Rgs7);ENSRNOG00000022868(Ell3);ENSRNOG00000023337(Sema3a);ENSRNOG00000023521(Map3k10);ENSRNOG00000023603(Amer3);ENSRNOG00000023712(Stox1);ENSRNOG00000024452(Carmil2);ENSRNOG00000024457(Cyct);ENSRNOG00000025423(Map3k13);ENSRNOG00000025670(Shisa3);ENSRNOG00000026065(Slit1);ENSRNOG00000026328(Gpr137c);ENSRNOG00000026432(Syt7);ENSRNOG00000027098(Sez6l2);ENSRNOG00000027099(Fbxl2);ENSRNOG00000027400(Vwc2l);ENSRNOG00000027596(Mbd5);ENSRNOG00000028356(Chchd10);ENSRNOG00000028426(Mcf2l);ENSRNOG00000028630(Ksr2);ENSRNOG00000028708(Ntsr1);ENSRNOG00000028733(Prkar1b);ENSRNOG00000028996(Krt1);ENSRNOG00000029012(Shisa6);ENSRNOG00000029394(Dusp8);ENSRNOG00000029871(Slc8a3);ENSRNOG00000029876(Gucy1a2);ENSRNOG00000030034(Sox11);ENSRNOG00000030246(Btla);ENSRNOG00000030639(Usp13);ENSRNOG00000030877(Htr2c);ENSRNOG00000032517(Cntn6);ENSRNOG00000032576(Nlgn1);ENSRNOG00000032579(Zswim2);ENSRNOG00000032656(Ptprt);ENSRNOG00000032828(Mapk8ip2);ENSRNOG00000033508(Mink1);ENSRNOG00000033835(Dnm1);ENSRNOG00000033912(Fcho1);ENSRNOG00000036911(Bicd1);ENSRNOG00000037687(Rspo2);ENSRNOG00000038190(Dok6);ENSRNOG00000039530(Ccl27);ENSRNOG00000040242(Epm2a);ENSRNOG00000042536(Pde4d);ENSRNOG00000043300(Enho);ENSRNOG00000045554(Faim2);ENSRNOG00000045905(Kdm4d);ENSRNOG00000045998(Sema6b);ENSRNOG00000046566(Tub);ENSRNOG00000047143(Fkbp1b);ENSRNOG00000047247(Ptprs);ENSRNOG00000047450(Lmo3);ENSRNOG00000047466(Bdnf);ENSRNOG00000047781(Slc25a23);ENSRNOG00000048782(Wnt7a);ENSRNOG00000048824(Rnf165);ENSRNOG00000049076(Vwc2);ENSRNOG00000049349(Tafa5);ENSRNOG00000049351(Nat8l);ENSRNOG00000049985(Gprasp1);ENSRNOG00000050137(Ajap1);ENSRNOG00000050206(Shank2);ENSRNOG00000050220(Nrxn1);ENSRNOG00000050848(Dtx1);ENSRNOG00000051993(Gdf10);ENSRNOG00000052256(Dact3);ENSRNOG00000053449(Cracr2a);ENSRNOG00000053728(AABR07006724.1);ENSRNOG00000053811(Arg2);ENSRNOG00000054274(Cacnb3);ENSRNOG00000054371(Prkcg);ENSRNOG00000055547(AABR07001519.1);ENSRNOG00000056151(AABR07007642.1);ENSRNOG00000057031(Six3);ENSRNOG00000057848(Cacng8);ENSRNOG00000058478(Mapk8ip1);ENSRNOG00000060020(C1ql4);ENSRNOG00000060153(Spry3);ENSRNOG00000061530(Fgf16);ENSRNOG00000062370(Igbp1b);ENSRNOG00000062421(RragB);ENSRNOG00000063400(Shisa9);ENSRNOG00000063710(Kctd8);ENSRNOG00000065511(Cacng2);ENSRNOG00000067286(Castor2);ENSRNOG00000068243(Cdk5r1);ENSRNOG00000069221(Kctd16);ENSRNOG00000070575(Tafa1)	ENSRNOG00000000034(Nuak2);ENSRNOG00000000137(Ly86);ENSRNOG00000000239(Ccl7);ENSRNOG00000000335(Ermap);ENSRNOG00000000441(Gpsm3);ENSRNOG00000000455(Tap2);ENSRNOG00000000485(Bak1);ENSRNOG00000000521(Cdkn1a);ENSRNOG00000000525(Pi16);ENSRNOG00000000528(Fgd2);ENSRNOG00000000569(Vsir);ENSRNOG00000000614(Bicc1);ENSRNOG00000000655(Ptprc);ENSRNOG00000000827(Ier3);ENSRNOG00000000853(Aif1);ENSRNOG00000000854(Ncr3);ENSRNOG00000000907(Alox5ap);ENSRNOG00000001049(Tpt1);ENSRNOG00000001079(Daglb);ENSRNOG00000001149(Pxn);ENSRNOG00000001158(Abcg1);ENSRNOG00000001187(Oasl);ENSRNOG00000001195(Trpv4);ENSRNOG00000001223(Pttg1ip);ENSRNOG00000001224(Itgb2);ENSRNOG00000001250(Lfng);ENSRNOG00000001296(P2rx7);ENSRNOG00000001300(P2rx4);ENSRNOG00000001314(Fam20c);ENSRNOG00000001348(Erp29);ENSRNOG00000001383(Slc8b1);ENSRNOG00000001414(Serpine1);ENSRNOG00000001425(Sh2b2);ENSRNOG00000001431(Rasa4);ENSRNOG00000001448(Hip1);ENSRNOG00000001480(Ncf1);ENSRNOG00000001518(Itga6);ENSRNOG00000001548(Nfe2l2);ENSRNOG00000001704(Runx1);ENSRNOG00000001747(Pak2);ENSRNOG00000001752(Nrros);ENSRNOG00000001908(Klhl6);ENSRNOG00000001982(Cblb);ENSRNOG00000002014(Stap1);ENSRNOG00000002032(Ifngr2);ENSRNOG00000002040(Bmp2k);ENSRNOG00000002050(Igfbp7);ENSRNOG00000002074(Rest);ENSRNOG00000002161(Tlr6);ENSRNOG00000002180(Tbc1d1);ENSRNOG00000002188(Hpse);ENSRNOG00000002192(Rell1);ENSRNOG00000002278(Tec);ENSRNOG00000002309(Hlx);ENSRNOG00000002341(Trim25);ENSRNOG00000002480(Gpr137b);ENSRNOG00000002520(Litaf);ENSRNOG00000002540(Rhoh);ENSRNOG00000002657(Pla2g4a);ENSRNOG00000002746(Fstl1);ENSRNOG00000002802(Cxcl1);ENSRNOG00000002937(Ren);ENSRNOG00000002968(Tnfsf4);ENSRNOG00000003029(Calr);ENSRNOG00000003064(Bst1);ENSRNOG00000003084(Parp1);ENSRNOG00000003135(Fcrlb);ENSRNOG00000003170(Nlrp3);ENSRNOG00000003172(Serpinf1);ENSRNOG00000003357(Col3a1);ENSRNOG00000003480(Aim2);ENSRNOG00000003486(Mnda);ENSRNOG00000003720(Prrx1);ENSRNOG00000003745(Atf3);ENSRNOG00000003748(Tasl);ENSRNOG00000003805(Rnft1);ENSRNOG00000003866(Cxcr4);ENSRNOG00000003895(Rgs1);ENSRNOG00000003897(Col1a1);ENSRNOG00000003959(Rgs18);ENSRNOG00000003992(Pik3r6);ENSRNOG00000004072(Myo1c);ENSRNOG00000004100(Trib1);ENSRNOG00000004210(Osr1);ENSRNOG00000004249(Tlr7);ENSRNOG00000004330(Chrdl1);ENSRNOG00000004409(Sash3);ENSRNOG00000004440(Fignl1);ENSRNOG00000004500(Myc);ENSRNOG00000004517(Igf1);ENSRNOG00000004578(Cthrc1);ENSRNOG00000004660(Fzd6);ENSRNOG00000004682(Parpbp);ENSRNOG00000004726(Mapkapk2);ENSRNOG00000004737(Cd48);ENSRNOG00000004834(Llgl2);ENSRNOG00000004837(Limd1);ENSRNOG00000004968(Ncapg2);ENSRNOG00000005214(Plek);ENSRNOG00000005480(Ybx3);ENSRNOG00000005575(Abi3);ENSRNOG00000005620(Lcp2);ENSRNOG00000005731(Birc3);ENSRNOG00000005809(Arhgdib);ENSRNOG00000005810(Nlrc4);ENSRNOG00000005871(Il1rn);ENSRNOG00000005906(RGD1565355);ENSRNOG00000005965(Irak4);ENSRNOG00000006048(Ezh2);ENSRNOG00000006052(Sulf2);ENSRNOG00000006077(Snx5);ENSRNOG00000006079(Psd4);ENSRNOG00000006094(Cd44);ENSRNOG00000006167(Rasal3);ENSRNOG00000006227(Ifih1);ENSRNOG00000006314(Zbp1);ENSRNOG00000006384(Ddx58);ENSRNOG00000006735(Cdkn2b);ENSRNOG00000006740(Castor1);ENSRNOG00000006767(Cst7);ENSRNOG00000006921(Rbl1);ENSRNOG00000006995(Ano6);ENSRNOG00000007027(Hgf);ENSRNOG00000007036(Tgfbr1);ENSRNOG00000007048(Rap1b);ENSRNOG00000007062(Rin3);ENSRNOG00000007078(Ccn4);ENSRNOG00000007081(Xdh);ENSRNOG00000007089(Lgmn);ENSRNOG00000007129(Cd8b);ENSRNOG00000007159(Ccl2);ENSRNOG00000007178(Cd8a);ENSRNOG00000007302(Fbn1);ENSRNOG00000007350(Rac2);ENSRNOG00000007372(Casp1);ENSRNOG00000007390(Nfkbia);ENSRNOG00000007439(Unc13d);ENSRNOG00000007457(Serping1);ENSRNOG00000007486(Atg7);ENSRNOG00000007529(Bmf);ENSRNOG00000007564(Evc);ENSRNOG00000007574(Padi2);ENSRNOG00000007622(Arrdc1);ENSRNOG00000007649(Dnm2);ENSRNOG00000007650(Cd63);ENSRNOG00000007679(Cyth4);ENSRNOG00000007822(Vgll4);ENSRNOG00000007864(Vrk2);ENSRNOG00000007890(Usp1);ENSRNOG00000007922(Cldn19);ENSRNOG00000008005(Akna);ENSRNOG00000008022(Apaf1);ENSRNOG00000008048(Plscr2);ENSRNOG00000008133(Mfng);ENSRNOG00000008144(Irf1);ENSRNOG00000008180(Lyn);ENSRNOG00000008187(Ubash3b);ENSRNOG00000008193(Cr1l);ENSRNOG00000008246(Emilin1);ENSRNOG00000008400(Pml);ENSRNOG00000008409(Myo1f);ENSRNOG00000008609(Capn3);ENSRNOG00000008736(Slamf8);ENSRNOG00000008816(Gpnmb);ENSRNOG00000008880(Nrk);ENSRNOG00000008941(Ets1);ENSRNOG00000009131(Zc3h12a);ENSRNOG00000009192(Rnaseh2b);ENSRNOG00000009211(C3ar1);ENSRNOG00000009258(Cdk6);ENSRNOG00000009260(Cnr2);ENSRNOG00000009342(Fcnb);ENSRNOG00000009347(Arhgap25);ENSRNOG00000009360(Sh3bp1);ENSRNOG00000009385(Pik3cg);ENSRNOG00000009389(Ripk2);ENSRNOG00000009446(Rxra);ENSRNOG00000009459(Slc35f6);ENSRNOG00000009513(Akr1b1);ENSRNOG00000009594(Snai1);ENSRNOG00000009656(Rspo1);ENSRNOG00000009822(Tlr2);ENSRNOG00000009848(Il18);ENSRNOG00000009870(Tmem88);ENSRNOG00000009884(Lgals1);ENSRNOG00000009907(Mmp8);ENSRNOG00000009910(Swap70);ENSRNOG00000009912(Fgr);ENSRNOG00000010086(Plagl2);ENSRNOG00000010208(Timp1);ENSRNOG00000010265(Ada);ENSRNOG00000010266(Cd180);ENSRNOG00000010278(Il6);ENSRNOG00000010352(Dnajc3);ENSRNOG00000010359(Bik);ENSRNOG00000010362(Anxa2);ENSRNOG00000010516(Plau);ENSRNOG00000010522(Tlr4);ENSRNOG00000010574(Ptpn1);ENSRNOG00000010629(Nod1);ENSRNOG00000010630(Prcp);ENSRNOG00000010645(Lgals3);ENSRNOG00000010691(Cmtm3);ENSRNOG00000010701(Depdc1b);ENSRNOG00000010744(Nrp1);ENSRNOG00000010805(Fabp4);ENSRNOG00000010813(Tspan14);ENSRNOG00000010941(Tifa);ENSRNOG00000010947(Mmp14);ENSRNOG00000010964(Akap13);ENSRNOG00000010966(Itgb1);ENSRNOG00000011016(Slc7a2);ENSRNOG00000011039(Gch1);ENSRNOG00000011054(Laptm5);ENSRNOG00000011071(Nt5e);ENSRNOG00000011153(Il17ra);ENSRNOG00000011205(Ccl3);ENSRNOG00000011213(Blm);ENSRNOG00000011278(Stk3);ENSRNOG00000011352(Furin);ENSRNOG00000011459(Rhbdf2);ENSRNOG00000011557(S100a8);ENSRNOG00000011680(Il16);ENSRNOG00000011683(Fes);ENSRNOG00000011762(Elf1);ENSRNOG00000011820(Acp3);ENSRNOG00000011821(S100a4);ENSRNOG00000011823(Tfap2b);ENSRNOG00000011945(Cyfip1);ENSRNOG00000012002(Iqgap1);ENSRNOG00000012017(Otulin);ENSRNOG00000012074(Ifngr1);ENSRNOG00000012160(Syk);ENSRNOG00000012172(Spi1);ENSRNOG00000012181(Lpl);ENSRNOG00000012269(Lpcat3);ENSRNOG00000012318(Aspm);ENSRNOG00000012331(Casp8);ENSRNOG00000012439(Bid);ENSRNOG00000012611(Lpxn);ENSRNOG00000012628(Gpr18);ENSRNOG00000012660(Postn);ENSRNOG00000012698(Chsy1);ENSRNOG00000012730(Lrrk1);ENSRNOG00000012748(Vamp8);ENSRNOG00000012749(C1qb);ENSRNOG00000012804(C1qc);ENSRNOG00000012807(C1qa);ENSRNOG00000012865(Parp3);ENSRNOG00000012881(Fgl2);ENSRNOG00000012956(Tgm2);ENSRNOG00000012957(Sh3glb1);ENSRNOG00000012965(Themis2);ENSRNOG00000013013(Tle3);ENSRNOG00000013014(Cyba);ENSRNOG00000013090(Gadd45g);ENSRNOG00000013167(Hmgb2l1);ENSRNOG00000013172(Nr1h3);ENSRNOG00000013231(Ptafr);ENSRNOG00000013240(Ptger4);ENSRNOG00000013265(Tgfbr2);ENSRNOG00000013309(Pik3ap1);ENSRNOG00000013578(Trem2);ENSRNOG00000013634(Myd88);ENSRNOG00000013721(Nepro);ENSRNOG00000013791(Enpp3);ENSRNOG00000013805(Tnip2);ENSRNOG00000013836(Arhgap17);ENSRNOG00000013886(Fyb1);ENSRNOG00000013902(P2ry12);ENSRNOG00000013907(Sall1);ENSRNOG00000013963(Il6st);ENSRNOG00000013967(Blnk);ENSRNOG00000013987(Sbno2);ENSRNOG00000014064(Ctsh);ENSRNOG00000014117(Hmox1);ENSRNOG00000014137(Fbln1);ENSRNOG00000014156(Fut7);ENSRNOG00000014171(Tnfsf13);ENSRNOG00000014288(Fn1);ENSRNOG00000014294(Ptpn6);ENSRNOG00000014350(Ccn1);ENSRNOG00000014426(Lox);ENSRNOG00000014464(Tnfsf13b);ENSRNOG00000014504(Il1r1);ENSRNOG00000014532(Lbp);ENSRNOG00000014776(Adcy7);ENSRNOG00000014835(Il1rl1);ENSRNOG00000014837(Emilin2);ENSRNOG00000014838(Glipr2);ENSRNOG00000014940(Sfrp5);ENSRNOG00000014956(Slc11a1);ENSRNOG00000014987(Mdfi);ENSRNOG00000015018(Pdia3);ENSRNOG00000015027(Il18r1);ENSRNOG00000015080(Wdfy1);ENSRNOG00000015179(Tradd);ENSRNOG00000015285(Lrp4);ENSRNOG00000015308(Pbk);ENSRNOG00000015331(Gdf3);ENSRNOG00000015441(Il4r);ENSRNOG00000015577(Lpar6);ENSRNOG00000015615(Tnfrsf11a);ENSRNOG00000015701(Rreb1);ENSRNOG00000015717(Ptpre);ENSRNOG00000015794(Fam83d);ENSRNOG00000015906(Tgif1);ENSRNOG00000016117(Myof);ENSRNOG00000016219(Vnn1);ENSRNOG00000016256(Myo9b);ENSRNOG00000016260(Polr3g);ENSRNOG00000016308(Il10ra);ENSRNOG00000016377(Cep55);ENSRNOG00000016496(Ctsc);ENSRNOG00000016543(Trim63);ENSRNOG00000016551(Bcl2l11);ENSRNOG00000016575(Tnfrsf1b);ENSRNOG00000016581(Serpinb1a);ENSRNOG00000016587(Ninj1);ENSRNOG00000016592(Gnai2);ENSRNOG00000016595(Hhex);ENSRNOG00000016706(Fanca);ENSRNOG00000016756(Ptgir);ENSRNOG00000016826(Pla2g2d);ENSRNOG00000016846(Pik3cd);ENSRNOG00000016957(Igfbp2);ENSRNOG00000016967(Hfe);ENSRNOG00000017020(Inpp5d);ENSRNOG00000017029(Snx1);ENSRNOG00000017078(Selenon);ENSRNOG00000017123(B2m);ENSRNOG00000017146(Nfatc1);ENSRNOG00000017156(Ankle1);ENSRNOG00000017191(Trim5);ENSRNOG00000017194(Prdx1);ENSRNOG00000017208(Cspg4);ENSRNOG00000017354(Zyx);ENSRNOG00000017417(Gabarap);ENSRNOG00000017469(Anxa1);ENSRNOG00000017539(Mmp9);ENSRNOG00000017625(Htr2b);ENSRNOG00000017783(Sfrp1);ENSRNOG00000017787(Ripk1);ENSRNOG00000017819(Cd14);ENSRNOG00000017854(Ucp2);ENSRNOG00000017897(Adam8);ENSRNOG00000017922(Tpbgl);ENSRNOG00000017952(Septin2);ENSRNOG00000017980(Itgal);ENSRNOG00000017987(Ucma);ENSRNOG00000018052(Cnksr3);ENSRNOG00000018126(Abca1);ENSRNOG00000018207(Dynlt1);ENSRNOG00000018414(Csf1r);ENSRNOG00000018454(Apoe);ENSRNOG00000018461(Pdgfrb);ENSRNOG00000018488(Cd40);ENSRNOG00000018509(Cx3cr1);ENSRNOG00000018517(Trim21);ENSRNOG00000018659(Csf1);ENSRNOG00000018865(Adamts12);ENSRNOG00000019043(Pdcd1);ENSRNOG00000019057(Prkcq);ENSRNOG00000019202(Pvr);ENSRNOG00000019264(Ltbr);ENSRNOG00000019270(P2ry6);ENSRNOG00000019299(Edem2);ENSRNOG00000019308(Arrb2);ENSRNOG00000019357(Tax1bp3);ENSRNOG00000019374(Csk);ENSRNOG00000019440(Kcnn4);ENSRNOG00000019465(Gnai3);ENSRNOG00000019556(Cd9);ENSRNOG00000019574(Cuedc2);ENSRNOG00000019629(Lamp1);ENSRNOG00000019638(Lmna);ENSRNOG00000019675(Pycard);ENSRNOG00000019689(Vwf);ENSRNOG00000019728(Itgam);ENSRNOG00000019742(Stat3);ENSRNOG00000019779(Disc1);ENSRNOG00000019965(Tgfb1i1);ENSRNOG00000020083(Scly);ENSRNOG00000020148(Il4i1);ENSRNOG00000020182(Mvp);ENSRNOG00000020193(Runx2);ENSRNOG00000020229(Homer3);ENSRNOG00000020456(Nucb2);ENSRNOG00000020465(Ripk3);ENSRNOG00000020486(Bcl2l12);ENSRNOG00000020505(Map4k1);ENSRNOG00000020583(Fcgrt);ENSRNOG00000020640(Zbtb7b);ENSRNOG00000020652(Tgfb1);ENSRNOG00000020653(S1pr2);ENSRNOG00000020657(Shc1);ENSRNOG00000020678(Ifi35);ENSRNOG00000020679(Icam1);ENSRNOG00000020701(Brca1);ENSRNOG00000020716(Axl);ENSRNOG00000020726(Sipa1);ENSRNOG00000020773(Map3k11);ENSRNOG00000020811(Il6r);ENSRNOG00000020845(Tyrobp);ENSRNOG00000020849(Hcst);ENSRNOG00000020872(Cd5);ENSRNOG00000020881(Frmd8);ENSRNOG00000020884(Cd6);ENSRNOG00000020942(Plekha4);ENSRNOG00000021031(Grn);ENSRNOG00000021100(Tnfaip8l2);ENSRNOG00000021138(Cers2);ENSRNOG00000021144(-);ENSRNOG00000021199(Fcgr1a);ENSRNOG00000021243(Siglec1);ENSRNOG00000021264(Pcna);ENSRNOG00000021420(Tirap);ENSRNOG00000021424(Cd300lf);ENSRNOG00000021560(Cass4);ENSRNOG00000021644(Slc15a3);ENSRNOG00000021659(Acp4);ENSRNOG00000021726(Tlr3);ENSRNOG00000021817(Irak2);ENSRNOG00000021828(Coro1b);ENSRNOG00000021856(Lat2);ENSRNOG00000022094(Lacc1);ENSRNOG00000022110(Gcsam);ENSRNOG00000022521(Ddias);ENSRNOG00000022636(Alpk1);ENSRNOG00000022769(Sp100);ENSRNOG00000022859(Trem1);ENSRNOG00000022884(Cd84);ENSRNOG00000022975(Nfam1);ENSRNOG00000023005(Gm6377);ENSRNOG00000023079(Nras);ENSRNOG00000023143(Nlrp1a);ENSRNOG00000023214(Il20rb);ENSRNOG00000023258(Nfkb1);ENSRNOG00000023296(Wtip);ENSRNOG00000023334(Parp14);ENSRNOG00000023400(Dtx3l);ENSRNOG00000023428(Pik3r5);ENSRNOG00000023463(Parp9);ENSRNOG00000023628(Tmem106a);ENSRNOG00000023786(Ybx1);ENSRNOG00000023830(Dnase2);ENSRNOG00000023896(Dusp6);ENSRNOG00000024000(Cd22);ENSRNOG00000024077(Fbxo5);ENSRNOG00000024115(C6);ENSRNOG00000024159(Fcer1g);ENSRNOG00000024277(Card11);ENSRNOG00000024390(Osm);ENSRNOG00000024429(Peg12);ENSRNOG00000024688(Erfe);ENSRNOG00000024689(Hopx);ENSRNOG00000024762(Frmd7);ENSRNOG00000025094(Gpr183);ENSRNOG00000025100(Ikbke);ENSRNOG00000025121(Pla2g3);ENSRNOG00000025691(Pla2g7);ENSRNOG00000025811(Cfp);ENSRNOG00000026116(Sall3);ENSRNOG00000026260(Rpl11);ENSRNOG00000026607(Tnfsf18);ENSRNOG00000026821(Arhgap42);ENSRNOG00000027030(Adm);ENSRNOG00000027037(Alox12);ENSRNOG00000027410(Ccdc125);ENSRNOG00000027502(Nmi);ENSRNOG00000027811(Lilrb4);ENSRNOG00000027894(Iqgap3);ENSRNOG00000028015(Pf4);ENSRNOG00000028198(Sh2b3);ENSRNOG00000028250(Lax1);ENSRNOG00000028548(Ccl9);ENSRNOG00000028566(Pld4);ENSRNOG00000028632(Bcl2l14);ENSRNOG00000028896(A2m);ENSRNOG00000028930(Dab2);ENSRNOG00000029090(Gm5127);ENSRNOG00000029449(Ror1);ENSRNOG00000029658(Rnf213);ENSRNOG00000029773(Atm);ENSRNOG00000030021(-);ENSRNOG00000030253(Tafa3);ENSRNOG00000030715(Cfh);ENSRNOG00000030788(Olr35);ENSRNOG00000030930(Samsn1);ENSRNOG00000031058(Was);ENSRNOG00000031081(Stat2);ENSRNOG00000031138(Irgm);ENSRNOG00000031163(Nfkbiz);ENSRNOG00000031202(Trim30c);ENSRNOG00000031312(Tnfrsf1a);ENSRNOG00000031420(Hyal2);ENSRNOG00000031443(Havcr2);ENSRNOG00000031916(Timeless);ENSRNOG00000032240(Gbp5);ENSRNOG00000032778(Bub1);ENSRNOG00000032948(Tyk2);ENSRNOG00000033321(Hmgb2l1);ENSRNOG00000033444(F10);ENSRNOG00000033498(Cib1);ENSRNOG00000033564(Cfd);ENSRNOG00000033608(Cd276);ENSRNOG00000033697(Casp4);ENSRNOG00000034254(Actb);ENSRNOG00000036683(Sirt7);ENSRNOG00000036689(P4hb);ENSRNOG00000036829(Nckap1l);ENSRNOG00000036964(Ralgapa2);ENSRNOG00000037198(Usp18);ENSRNOG00000037211(Kif14);ENSRNOG00000037302(Rad51);ENSRNOG00000037331(Cd33);ENSRNOG00000037339(Siglec10);ENSRNOG00000037409(Scimp);ENSRNOG00000037509(Chek2);ENSRNOG00000037765(Lims1);ENSRNOG00000037814(Cxcl17);ENSRNOG00000037838(P2ry10b);ENSRNOG00000037839(P2ry10);ENSRNOG00000037931(Plaur);ENSRNOG00000038132(Vsig4);ENSRNOG00000038212(Socs6);ENSRNOG00000038286(Slamf6);ENSRNOG00000038722(Tlr1);ENSRNOG00000038835(Cd86);ENSRNOG00000038877(Btn2a2);ENSRNOG00000038881(Hcls1);ENSRNOG00000039048(Cd200r1);ENSRNOG00000039754(Rab7b);ENSRNOG00000039976(Ptk7);ENSRNOG00000040287(Cyp1b1);ENSRNOG00000042070(Ticam2);ENSRNOG00000042137(Sting1);ENSRNOG00000042592(Rgs10);ENSRNOG00000042785(Sesn2);ENSRNOG00000043007(Rcn3);ENSRNOG00000043219(Fbn2);ENSRNOG00000043416(Bcl3);ENSRNOG00000043451(Spp1);ENSRNOG00000045558(Cd34);ENSRNOG00000045670(Tnfsf12);ENSRNOG00000045992(Tlr8);ENSRNOG00000046036(Itprip);ENSRNOG00000046086(Tmc8);ENSRNOG00000046191(Cgas);ENSRNOG00000046202(Metrnl);ENSRNOG00000046261(Acp5);ENSRNOG00000046327(Rbpj);ENSRNOG00000046452(Fcgr2b);ENSRNOG00000046663(Fcgr2a);ENSRNOG00000046699(Slpi);ENSRNOG00000047931(-);ENSRNOG00000048161(Tlr9);ENSRNOG00000048166(Arhgap19);ENSRNOG00000048222(Nlrc5);ENSRNOG00000048315(Eif2ak2);ENSRNOG00000048449(Itgb3);ENSRNOG00000048462(AABR07066529.1);ENSRNOG00000048723(Pros1);ENSRNOG00000048812(Gpx1);ENSRNOG00000049028(C5ar2);ENSRNOG00000049075(-);ENSRNOG00000049179(Pidd1);ENSRNOG00000049236(Myh9);ENSRNOG00000049471(Steap3);ENSRNOG00000049491(RT1-DMb);ENSRNOG00000049766(Sctr);ENSRNOG00000049918(Lrg1);ENSRNOG00000050190(Eng);ENSRNOG00000050404(Pmepa1);ENSRNOG00000050430(Vav1);ENSRNOG00000050819(Birc5);ENSRNOG00000050849(Leprot);ENSRNOG00000051235(Cfb);ENSRNOG00000051528(Ddx11);ENSRNOG00000051977(Mmrn2);ENSRNOG00000051986(Plcg2);ENSRNOG00000052407(Btk);ENSRNOG00000052613(Casp6);ENSRNOG00000052620(Rack1);ENSRNOG00000053787(Mdfic);ENSRNOG00000054217(Runx3);ENSRNOG00000054218(Il18rap);ENSRNOG00000054251(Clec7a);ENSRNOG00000054437(Rel);ENSRNOG00000054695(Calcrl);ENSRNOG00000054954(Lilrb2);ENSRNOG00000054964(Aoah);ENSRNOG00000055365(Edem1);ENSRNOG00000055716(Oscar);ENSRNOG00000056024(Bnip2);ENSRNOG00000056524(Abcd1);ENSRNOG00000056714(Sla);ENSRNOG00000056944(Arhgap24);ENSRNOG00000057347(Cebpb);ENSRNOG00000057619(Hic1);ENSRNOG00000057832(Rnf125);ENSRNOG00000058133(Ppm1n);ENSRNOG00000058186(Errfi1);ENSRNOG00000058388(Zfp36);ENSRNOG00000058545(Arhgap4);ENSRNOG00000058645(Tnc);ENSRNOG00000059140(Myo1g);ENSRNOG00000059207(Oas3);ENSRNOG00000059406(Ier5);ENSRNOG00000060694(Adam17);ENSRNOG00000061085(Fancd2);ENSRNOG00000061367(Atp7a);ENSRNOG00000061373(Loxl3);ENSRNOG00000061376(Psca);ENSRNOG00000061739(Klrk1);ENSRNOG00000062986(Ccbe1);ENSRNOG00000063127(Ccr2);ENSRNOG00000063373(Socs3);ENSRNOG00000063678(Mcl1);ENSRNOG00000065208(-);ENSRNOG00000065590(Gpr65);ENSRNOG00000065643(Sox4);ENSRNOG00000065741(Il7r);ENSRNOG00000066042(Abcb1b);ENSRNOG00000066181(RT1-CE14);ENSRNOG00000066773(RT1-DMa);ENSRNOG00000067138(Tlr10);ENSRNOG00000067966(Ly96);ENSRNOG00000069878(-);ENSRNOG00000071001(Trim56);ENSRNOG00000071047(Tnfsf11);ENSRNOG00000071073(Sost);ENSRNOG00000071217(Chek1)
GO:0051239	BP	regulation of multicellular organismal process	318	513	831	3149	1.8698611973559e-47	4.19148085999299e-44	ENSRNOG00000000010(Cbln1);ENSRNOG00000000483(Syngap1);ENSRNOG00000000522(Cpne5);ENSRNOG00000000605(Hs3st5);ENSRNOG00000000618(Mdga2);ENSRNOG00000001006(Nptx2);ENSRNOG00000001152(Glp1r);ENSRNOG00000001374(Rasal1);ENSRNOG00000001520(Dlx1);ENSRNOG00000001528(Gap43);ENSRNOG00000001557(Cxadr);ENSRNOG00000001682(Ttc3);ENSRNOG00000001796(Dgkg);ENSRNOG00000001915(Chodl);ENSRNOG00000001931(Fgf12);ENSRNOG00000002339(Mark1);ENSRNOG00000002361(Prkg2);ENSRNOG00000002364(Rnf112);ENSRNOG00000002537(Wnk3);ENSRNOG00000002544(Kifap3);ENSRNOG00000002592(Rps6ka6);ENSRNOG00000002636(Abat);ENSRNOG00000002653(Kcnk2);ENSRNOG00000002811(Brinp3);ENSRNOG00000003025(AABR07039336.2);ENSRNOG00000003031(Atp2b4);ENSRNOG00000003059(Optc);ENSRNOG00000003073(Gpr161);ENSRNOG00000003198(Bmerb1);ENSRNOG00000003288(Cacng5);ENSRNOG00000003491(Prkca);ENSRNOG00000003603(Arhgap44);ENSRNOG00000003749(Xk);ENSRNOG00000003812(Nlgn3);ENSRNOG00000003927(Cd55);ENSRNOG00000003947(Ntn1);ENSRNOG00000004124(Grpr);ENSRNOG00000004201(Rims2);ENSRNOG00000004290(Grb10);ENSRNOG00000004353(Ppfia2);ENSRNOG00000004483(Ptprr);ENSRNOG00000004537(Rxrg);ENSRNOG00000004650(Begain);ENSRNOG00000004676(Pak3);ENSRNOG00000004688(Rbfox2);ENSRNOG00000004781(Crmp1);ENSRNOG00000004810(Plcb1);ENSRNOG00000004874(Flrt3);ENSRNOG00000004937(Csmd3);ENSRNOG00000005334(Acvr2a);ENSRNOG00000005392(Ngfr);ENSRNOG00000005550(Lrfn5);ENSRNOG00000005609(Neurod1);ENSRNOG00000005634(Lingo2);ENSRNOG00000005639(Ar);ENSRNOG00000005723(Grin3a);ENSRNOG00000005806(Oxtr);ENSRNOG00000005830(Tafa4);ENSRNOG00000005853(Tacr1);ENSRNOG00000005985(Kcnma1);ENSRNOG00000006003(Ctnna2);ENSRNOG00000006093(LRRTM1);ENSRNOG00000006120(Shh);ENSRNOG00000006174(Grid2);ENSRNOG00000006357(Sgip1);ENSRNOG00000006368(Lrrn3);ENSRNOG00000006403(Nectin1);ENSRNOG00000006426(Syt1);ENSRNOG00000006565(Fstl4);ENSRNOG00000006588(Meox2);ENSRNOG00000006604(Thy1);ENSRNOG00000006756(Maged1);ENSRNOG00000006784(Sema4f);ENSRNOG00000006934(Acvr1b);ENSRNOG00000006984(Mapk11);ENSRNOG00000007044(L3mbtl1);ENSRNOG00000007090(Cacna1c);ENSRNOG00000007270(Il12rb2);ENSRNOG00000007410(Dab1);ENSRNOG00000007508(Lrtm2);ENSRNOG00000007647(Oprk1);ENSRNOG00000008025(Bend5);ENSRNOG00000008053(Atp8a2);ENSRNOG00000008138(Jhy);ENSRNOG00000008176(Nppa);ENSRNOG00000008223(Cnr1);ENSRNOG00000008245(AABR07054614.1);ENSRNOG00000008644(Nkx2-1);ENSRNOG00000008683(Alk);ENSRNOG00000008943(Penk);ENSRNOG00000008996(Dpysl5);ENSRNOG00000009066(Thra);ENSRNOG00000009209(Slitrk1);ENSRNOG00000009269(Cga);ENSRNOG00000009350(Sez6);ENSRNOG00000009354(Nrarp);ENSRNOG00000009372(Tacr3);ENSRNOG00000009450(Hcn4);ENSRNOG00000009522(Adra1a);ENSRNOG00000009649(Slitrk5);ENSRNOG00000009760(Palm);ENSRNOG00000009821(Slitrk3);ENSRNOG00000010053(Calcr);ENSRNOG00000010077(Smarcd3);ENSRNOG00000010141(Ttll1);ENSRNOG00000010205(Mturn);ENSRNOG00000010244(Sarm1);ENSRNOG00000010248(Serpini1);ENSRNOG00000010254(Htr1a);ENSRNOG00000010303(Trim32);ENSRNOG00000010320(Efnb3);ENSRNOG00000010349(Ghrl);ENSRNOG00000010392(Nrg1);ENSRNOG00000010799(Noct);ENSRNOG00000010853(Chrna7);ENSRNOG00000010898(Prok2);ENSRNOG00000011076(Ank2);ENSRNOG00000011151(Tenm4);ENSRNOG00000011156(Clstn3);ENSRNOG00000011251(Hcrtr2);ENSRNOG00000011451(Lrp3);ENSRNOG00000011471(Fgf9);ENSRNOG00000011562(Slitrk2);ENSRNOG00000011585(Fat3);ENSRNOG00000011705(Stmn2);ENSRNOG00000011726(Grin1);ENSRNOG00000011858(Unc5d);ENSRNOG00000011912(Tmem38a);ENSRNOG00000012045(Adgrb3);ENSRNOG00000012103(Nmbr);ENSRNOG00000012273(Dmtn);ENSRNOG00000012286(Il20ra);ENSRNOG00000012302(Gucy1a1);ENSRNOG00000012556(Isl1);ENSRNOG00000012703(Crh);ENSRNOG00000013072(Plxna4);ENSRNOG00000013147(Cacna1d);ENSRNOG00000013257(Hecw2);ENSRNOG00000013369(Gbx1);ENSRNOG00000013399(Minar1);ENSRNOG00000013474(Casz1);ENSRNOG00000013658(Nefl);ENSRNOG00000013825(Rap1gap);ENSRNOG00000013837(Tp53bp1);ENSRNOG00000013847(Nova2);ENSRNOG00000013850(Hes5);ENSRNOG00000013953(Ntrk1);ENSRNOG00000014149(Npy1r);ENSRNOG00000014170(Dbn1);ENSRNOG00000014248(Erbb4);ENSRNOG00000014290(Grm1);ENSRNOG00000014375(Adgrb2);ENSRNOG00000014486(Rfx3);ENSRNOG00000014503(Celf4);ENSRNOG00000014650(Sema4g);ENSRNOG00000014686(Kcnd3);ENSRNOG00000014793(Gpr149);ENSRNOG00000014819(Hap1);ENSRNOG00000015049(Scn5a);ENSRNOG00000015259(Pth2r);ENSRNOG00000015318(Heyl);ENSRNOG00000015430(Nlgn2);ENSRNOG00000015480(Prkcz);ENSRNOG00000015518(Rbp4);ENSRNOG00000015603(Prkce);ENSRNOG00000015616(Rgs14);ENSRNOG00000015675(Nell1);ENSRNOG00000016046(Hecw1);ENSRNOG00000016156(Nptxr);ENSRNOG00000016196(Dlgap1);ENSRNOG00000016204(Lrrc24);ENSRNOG00000016429(Grm5);ENSRNOG00000016654(Galr1);ENSRNOG00000016768(Oprl1);ENSRNOG00000016877(Shisa7);ENSRNOG00000016983(Myh7);ENSRNOG00000017060(Ryr2);ENSRNOG00000017117(Ybx2);ENSRNOG00000017136(Syt17);ENSRNOG00000017333(Syt4);ENSRNOG00000017427(Pfn2);ENSRNOG00000017428(Map1b);ENSRNOG00000017558(Tubb2a);ENSRNOG00000017568(Rit2);ENSRNOG00000017602(Il34);ENSRNOG00000017673(Brsk1);ENSRNOG00000017702(Gpld1);ENSRNOG00000017704(Sema3f);ENSRNOG00000017712(Cartpt);ENSRNOG00000018141(RGD1307443);ENSRNOG00000018191(Oprm1);ENSRNOG00000018250(Tnni3);ENSRNOG00000018378(Cacnb2);ENSRNOG00000018399(Cpne6);ENSRNOG00000018526(Dlg4);ENSRNOG00000018674(Ntrk3);ENSRNOG00000018692(Mc4r);ENSRNOG00000018827(Htr7);ENSRNOG00000019193(Stx1b);ENSRNOG00000019207(Shank1);ENSRNOG00000019318(Syt3);ENSRNOG00000019354(Ptch1);ENSRNOG00000019584(Dlk1);ENSRNOG00000019598(Vegfa);ENSRNOG00000019716(Ntf3);ENSRNOG00000019869(Lrfn1);ENSRNOG00000020021(Brsk2);ENSRNOG00000020097(Inha);ENSRNOG00000020138(Slc4a3);ENSRNOG00000020247(Cnih2);ENSRNOG00000020249(P4htm);ENSRNOG00000020339(Neurl1);ENSRNOG00000020689(Cpeb3);ENSRNOG00000020778(Chrnb2);ENSRNOG00000020839(Lrfn3);ENSRNOG00000020867(Numbl);ENSRNOG00000021063(Grin2d);ENSRNOG00000021101(Sema6c);ENSRNOG00000021130(Abcc8);ENSRNOG00000021241(Gfra4);ENSRNOG00000021274(Fermt1);ENSRNOG00000021294(Mstn);ENSRNOG00000021410(Negr1);ENSRNOG00000021569(Tiam1);ENSRNOG00000021589(Nexmif);ENSRNOG00000021938(Lrrtm4);ENSRNOG00000022421(Crtc1);ENSRNOG00000022428(Flrt1);ENSRNOG00000022868(Ell3);ENSRNOG00000023337(Sema3a);ENSRNOG00000023601(Elavl4);ENSRNOG00000023712(Stox1);ENSRNOG00000023993(Kif1a);ENSRNOG00000024452(Carmil2);ENSRNOG00000024553(Cyb5d2);ENSRNOG00000024751(Macroh2a2);ENSRNOG00000025130(Ltk);ENSRNOG00000025423(Map3k13);ENSRNOG00000025634(Zfhx2);ENSRNOG00000025639(Slc39a12);ENSRNOG00000025889(Gnas);ENSRNOG00000026065(Slit1);ENSRNOG00000026432(Syt7);ENSRNOG00000026466(Lrrtm3);ENSRNOG00000027233(Trpc5);ENSRNOG00000027400(Vwc2l);ENSRNOG00000027596(Mbd5);ENSRNOG00000028630(Ksr2);ENSRNOG00000028708(Ntsr1);ENSRNOG00000028733(Prkar1b);ENSRNOG00000029012(Shisa6);ENSRNOG00000029071(Unc5c);ENSRNOG00000029134(Adgrl1);ENSRNOG00000029450(Adgrb1);ENSRNOG00000029798(Lrrc4c);ENSRNOG00000029871(Slc8a3);ENSRNOG00000030034(Sox11);ENSRNOG00000030285(Epha3);ENSRNOG00000030877(Htr2c);ENSRNOG00000031440(Nova1);ENSRNOG00000032576(Nlgn1);ENSRNOG00000032884(Scn11a);ENSRNOG00000033531(Cacna2d1);ENSRNOG00000034102(Plk5);ENSRNOG00000037687(Rspo2);ENSRNOG00000038004(Zfp804a);ENSRNOG00000042458(AABR07046707.1);ENSRNOG00000042536(Pde4d);ENSRNOG00000042753(Fgf13);ENSRNOG00000045665(Amigo1);ENSRNOG00000045844(Impact);ENSRNOG00000045998(Sema6b);ENSRNOG00000046547(Rbm24);ENSRNOG00000047143(Fkbp1b);ENSRNOG00000047247(Ptprs);ENSRNOG00000047466(Bdnf);ENSRNOG00000048782(Wnt7a);ENSRNOG00000049076(Vwc2);ENSRNOG00000049349(Tafa5);ENSRNOG00000049410(Chrm3);ENSRNOG00000050137(Ajap1);ENSRNOG00000050220(Nrxn1);ENSRNOG00000050841(Ache);ENSRNOG00000050848(Dtx1);ENSRNOG00000051372(Mycn);ENSRNOG00000051993(Gdf10);ENSRNOG00000052017(Dio3);ENSRNOG00000052080(Camk2b);ENSRNOG00000052256(Dact3);ENSRNOG00000052405(Cdh4);ENSRNOG00000053728(AABR07006724.1);ENSRNOG00000053811(Arg2);ENSRNOG00000053889(Celsr3);ENSRNOG00000054274(Cacnb3);ENSRNOG00000054508(Foxp2);ENSRNOG00000055371(Sptbn4);ENSRNOG00000055433(Trim46);ENSRNOG00000055547(AABR07001519.1);ENSRNOG00000056550(Epb41l4b);ENSRNOG00000057031(Six3);ENSRNOG00000057221(Scn3b);ENSRNOG00000057322(Efna3);ENSRNOG00000057616(Ptch2);ENSRNOG00000058308(Asic2);ENSRNOG00000058752(Popdc2);ENSRNOG00000060137(AABR07037489.1);ENSRNOG00000060153(Spry3);ENSRNOG00000061530(Fgf16);ENSRNOG00000062783(Slitrk4);ENSRNOG00000062814(Cend1);ENSRNOG00000063400(Shisa9);ENSRNOG00000063450(Nrg3);ENSRNOG00000063505(Scn2b);ENSRNOG00000064701(Ncs1);ENSRNOG00000064976(Sox1);ENSRNOG00000068243(Cdk5r1);ENSRNOG00000069267(Pthlh);ENSRNOG00000070575(Tafa1)	ENSRNOG00000000323(Prdm1);ENSRNOG00000000335(Ermap);ENSRNOG00000000441(Gpsm3);ENSRNOG00000000451(RT1-Ba);ENSRNOG00000000515(Mapk13);ENSRNOG00000000525(Pi16);ENSRNOG00000000565(Sgpl1);ENSRNOG00000000569(Vsir);ENSRNOG00000000599(Lama4);ENSRNOG00000000632(Cdk1);ENSRNOG00000000655(Ptprc);ENSRNOG00000000700(Tmem119);ENSRNOG00000000853(Aif1);ENSRNOG00000001142(Prkab1);ENSRNOG00000001149(Pxn);ENSRNOG00000001187(Oasl);ENSRNOG00000001195(Trpv4);ENSRNOG00000001224(Itgb2);ENSRNOG00000001250(Lfng);ENSRNOG00000001296(P2rx7);ENSRNOG00000001300(P2rx4);ENSRNOG00000001314(Fam20c);ENSRNOG00000001414(Serpine1);ENSRNOG00000001424(Cux1);ENSRNOG00000001480(Ncf1);ENSRNOG00000001518(Itga6);ENSRNOG00000001548(Nfe2l2);ENSRNOG00000001704(Runx1);ENSRNOG00000001747(Pak2);ENSRNOG00000001889(Comt);ENSRNOG00000001982(Cblb);ENSRNOG00000002014(Stap1);ENSRNOG00000002040(Bmp2k);ENSRNOG00000002045(Anxa3);ENSRNOG00000002074(Rest);ENSRNOG00000002161(Tlr6);ENSRNOG00000002167(Dmp1);ENSRNOG00000002188(Hpse);ENSRNOG00000002278(Tec);ENSRNOG00000002309(Hlx);ENSRNOG00000002425(Pctp);ENSRNOG00000002480(Gpr137b);ENSRNOG00000002520(Litaf);ENSRNOG00000002540(Rhoh);ENSRNOG00000002657(Pla2g4a);ENSRNOG00000002802(Cxcl1);ENSRNOG00000002937(Ren);ENSRNOG00000002968(Tnfsf4);ENSRNOG00000003029(Calr);ENSRNOG00000003084(Parp1);ENSRNOG00000003104(Trpv2);ENSRNOG00000003170(Nlrp3);ENSRNOG00000003172(Serpinf1);ENSRNOG00000003357(Col3a1);ENSRNOG00000003388(Cenpf);ENSRNOG00000003480(Aim2);ENSRNOG00000003486(Mnda);ENSRNOG00000003622(Cybb);ENSRNOG00000003715(Srpx2);ENSRNOG00000003720(Prrx1);ENSRNOG00000003736(Col5a2);ENSRNOG00000003763(Prdx4);ENSRNOG00000003866(Cxcr4);ENSRNOG00000003897(Col1a1);ENSRNOG00000003954(Il2rg);ENSRNOG00000003975(Pfn1);ENSRNOG00000003992(Pik3r6);ENSRNOG00000004063(Sh3pxd2b);ENSRNOG00000004094(Ptger1);ENSRNOG00000004100(Trib1);ENSRNOG00000004210(Osr1);ENSRNOG00000004249(Tlr7);ENSRNOG00000004273(Ifitm1);ENSRNOG00000004316(Llph);ENSRNOG00000004404(Tac4);ENSRNOG00000004409(Sash3);ENSRNOG00000004444(Ikzf1);ENSRNOG00000004479(Aurka);ENSRNOG00000004489(Adgre5);ENSRNOG00000004498(Scin);ENSRNOG00000004500(Myc);ENSRNOG00000004517(Igf1);ENSRNOG00000004578(Cthrc1);ENSRNOG00000004660(Fzd6);ENSRNOG00000004726(Mapkapk2);ENSRNOG00000004837(Limd1);ENSRNOG00000005008(Angpt4);ENSRNOG00000005067(Zfp36l2);ENSRNOG00000005214(Plek);ENSRNOG00000005608(Tead4);ENSRNOG00000005616(Ncoa3);ENSRNOG00000005695(Mgp);ENSRNOG00000005809(Arhgdib);ENSRNOG00000005810(Nlrc4);ENSRNOG00000005871(Il1rn);ENSRNOG00000005906(RGD1565355);ENSRNOG00000006048(Ezh2);ENSRNOG00000006052(Sulf2);ENSRNOG00000006077(Snx5);ENSRNOG00000006116(Hk2);ENSRNOG00000006227(Ifih1);ENSRNOG00000006324(-);ENSRNOG00000006365(Asb15);ENSRNOG00000006384(Ddx58);ENSRNOG00000006583(Hpgds);ENSRNOG00000006689(Chd7);ENSRNOG00000006733(Srgap2);ENSRNOG00000006735(Cdkn2b);ENSRNOG00000006767(Cst7);ENSRNOG00000006995(Ano6);ENSRNOG00000007027(Hgf);ENSRNOG00000007036(Tgfbr1);ENSRNOG00000007078(Ccn4);ENSRNOG00000007081(Xdh);ENSRNOG00000007089(Lgmn);ENSRNOG00000007133(Plxnb2);ENSRNOG00000007159(Ccl2);ENSRNOG00000007214(Oma1);ENSRNOG00000007302(Fbn1);ENSRNOG00000007372(Casp1);ENSRNOG00000007390(Nfkbia);ENSRNOG00000007437(Irf5);ENSRNOG00000007457(Serping1);ENSRNOG00000007486(Atg7);ENSRNOG00000007649(Dnm2);ENSRNOG00000007650(Cd63);ENSRNOG00000007728(Gsdmd);ENSRNOG00000007822(Vgll4);ENSRNOG00000007918(Tbxas1);ENSRNOG00000007990(Adipor2);ENSRNOG00000008144(Irf1);ENSRNOG00000008180(Lyn);ENSRNOG00000008187(Ubash3b);ENSRNOG00000008193(Cr1l);ENSRNOG00000008246(Emilin1);ENSRNOG00000008400(Pml);ENSRNOG00000008465(Tmem176b);ENSRNOG00000008529(Foxs1);ENSRNOG00000008588(Batf);ENSRNOG00000008609(Capn3);ENSRNOG00000008658(Mitf);ENSRNOG00000008736(Slamf8);ENSRNOG00000008759(Csf3r);ENSRNOG00000008816(Gpnmb);ENSRNOG00000008880(Nrk);ENSRNOG00000008941(Ets1);ENSRNOG00000009131(Zc3h12a);ENSRNOG00000009211(C3ar1);ENSRNOG00000009258(Cdk6);ENSRNOG00000009342(Fcnb);ENSRNOG00000009360(Sh3bp1);ENSRNOG00000009385(Pik3cg);ENSRNOG00000009389(Ripk2);ENSRNOG00000009401(Lmo2);ENSRNOG00000009594(Snai1);ENSRNOG00000009656(Rspo1);ENSRNOG00000009822(Tlr2);ENSRNOG00000009848(Il18);ENSRNOG00000009884(Lgals1);ENSRNOG00000009907(Mmp8);ENSRNOG00000009912(Fgr);ENSRNOG00000009982(Pnp);ENSRNOG00000009997(Erap1);ENSRNOG00000010018(Clec4a3);ENSRNOG00000010037(Epb41);ENSRNOG00000010131(Rin2);ENSRNOG00000010208(Timp1);ENSRNOG00000010265(Ada);ENSRNOG00000010278(Il6);ENSRNOG00000010362(Anxa2);ENSRNOG00000010516(Plau);ENSRNOG00000010522(Tlr4);ENSRNOG00000010549(Tspo);ENSRNOG00000010624(Ap3b1);ENSRNOG00000010629(Nod1);ENSRNOG00000010630(Prcp);ENSRNOG00000010645(Lgals3);ENSRNOG00000010697(Hadh);ENSRNOG00000010744(Nrp1);ENSRNOG00000010805(Fabp4);ENSRNOG00000010890(Bmp1);ENSRNOG00000010947(Mmp14);ENSRNOG00000010966(Itgb1);ENSRNOG00000011039(Gch1);ENSRNOG00000011054(Laptm5);ENSRNOG00000011134(Lama2);ENSRNOG00000011150(Arsb);ENSRNOG00000011153(Il17ra);ENSRNOG00000011205(Ccl3);ENSRNOG00000011278(Stk3);ENSRNOG00000011352(Furin);ENSRNOG00000011417(Pde3b);ENSRNOG00000011680(Il16);ENSRNOG00000011683(Fes);ENSRNOG00000011762(Elf1);ENSRNOG00000011820(Acp3);ENSRNOG00000011945(Cyfip1);ENSRNOG00000011947(Tifab);ENSRNOG00000012002(Iqgap1);ENSRNOG00000012074(Ifngr1);ENSRNOG00000012160(Syk);ENSRNOG00000012172(Spi1);ENSRNOG00000012181(Lpl);ENSRNOG00000012269(Lpcat3);ENSRNOG00000012318(Aspm);ENSRNOG00000012331(Casp8);ENSRNOG00000012378(Dbnl);ENSRNOG00000012428(Maf);ENSRNOG00000012628(Gpr18);ENSRNOG00000012660(Postn);ENSRNOG00000012698(Chsy1);ENSRNOG00000012748(Vamp8);ENSRNOG00000012804(C1qc);ENSRNOG00000012811(Spint1);ENSRNOG00000012817(Lrrc17);ENSRNOG00000012865(Parp3);ENSRNOG00000012881(Fgl2);ENSRNOG00000012886(Maff);ENSRNOG00000012956(Tgm2);ENSRNOG00000012957(Sh3glb1);ENSRNOG00000012966(Acadl);ENSRNOG00000013013(Tle3);ENSRNOG00000013014(Cyba);ENSRNOG00000013069(Sapcd2);ENSRNOG00000013090(Gadd45g);ENSRNOG00000013167(Hmgb2l1);ENSRNOG00000013172(Nr1h3);ENSRNOG00000013231(Ptafr);ENSRNOG00000013240(Ptger4);ENSRNOG00000013265(Tgfbr2);ENSRNOG00000013578(Trem2);ENSRNOG00000013634(Myd88);ENSRNOG00000013721(Nepro);ENSRNOG00000013794(Rbp1);ENSRNOG00000013902(P2ry12);ENSRNOG00000013907(Sall1);ENSRNOG00000013917(Igsf10);ENSRNOG00000013949(Idh2);ENSRNOG00000013963(Il6st);ENSRNOG00000014064(Ctsh);ENSRNOG00000014117(Hmox1);ENSRNOG00000014125(Evi2b);ENSRNOG00000014171(Tnfsf13);ENSRNOG00000014288(Fn1);ENSRNOG00000014294(Ptpn6);ENSRNOG00000014350(Ccn1);ENSRNOG00000014426(Lox);ENSRNOG00000014504(Il1r1);ENSRNOG00000014532(Lbp);ENSRNOG00000014647(Cbfb);ENSRNOG00000014776(Adcy7);ENSRNOG00000014835(Il1rl1);ENSRNOG00000014837(Emilin2);ENSRNOG00000014838(Glipr2);ENSRNOG00000014940(Sfrp5);ENSRNOG00000014956(Slc11a1);ENSRNOG00000015027(Il18r1);ENSRNOG00000015089(Mcoln2);ENSRNOG00000015179(Tradd);ENSRNOG00000015285(Lrp4);ENSRNOG00000015331(Gdf3);ENSRNOG00000015439(Man2a1);ENSRNOG00000015441(Il4r);ENSRNOG00000015615(Tnfrsf11a);ENSRNOG00000015701(Rreb1);ENSRNOG00000015906(Tgif1);ENSRNOG00000016037(Mafb);ENSRNOG00000016219(Vnn1);ENSRNOG00000016260(Polr3g);ENSRNOG00000016496(Ctsc);ENSRNOG00000016543(Trim63);ENSRNOG00000016551(Bcl2l11);ENSRNOG00000016575(Tnfrsf1b);ENSRNOG00000016581(Serpinb1a);ENSRNOG00000016587(Ninj1);ENSRNOG00000016592(Gnai2);ENSRNOG00000016595(Hhex);ENSRNOG00000016695(Mmp2);ENSRNOG00000016706(Fanca);ENSRNOG00000016756(Ptgir);ENSRNOG00000016758(Loxl2);ENSRNOG00000016781(Ppib);ENSRNOG00000016846(Pik3cd);ENSRNOG00000016967(Hfe);ENSRNOG00000017020(Inpp5d);ENSRNOG00000017078(Selenon);ENSRNOG00000017123(B2m);ENSRNOG00000017146(Nfatc1);ENSRNOG00000017156(Ankle1);ENSRNOG00000017220(Tcirg1);ENSRNOG00000017237(Lama1);ENSRNOG00000017319(Mertk);ENSRNOG00000017469(Anxa1);ENSRNOG00000017539(Mmp9);ENSRNOG00000017579(Mylip);ENSRNOG00000017625(Htr2b);ENSRNOG00000017703(Unc93b1);ENSRNOG00000017783(Sfrp1);ENSRNOG00000017787(Ripk1);ENSRNOG00000017819(Cd14);ENSRNOG00000017854(Ucp2);ENSRNOG00000017869(Irf8);ENSRNOG00000017897(Adam8);ENSRNOG00000017987(Ucma);ENSRNOG00000018087(Vim);ENSRNOG00000018126(Abca1);ENSRNOG00000018159(Anxa4);ENSRNOG00000018207(Dynlt1);ENSRNOG00000018384(Adam12);ENSRNOG00000018414(Csf1r);ENSRNOG00000018426(NEWGENE_2134);ENSRNOG00000018454(Apoe);ENSRNOG00000018461(Pdgfrb);ENSRNOG00000018488(Cd40);ENSRNOG00000018509(Cx3cr1);ENSRNOG00000018659(Csf1);ENSRNOG00000018706(Il15ra);ENSRNOG00000018865(Adamts12);ENSRNOG00000018929(Kif20b);ENSRNOG00000019043(Pdcd1);ENSRNOG00000019057(Prkcq);ENSRNOG00000019283(P2ry2);ENSRNOG00000019308(Arrb2);ENSRNOG00000019374(Csk);ENSRNOG00000019466(Agpat2);ENSRNOG00000019496(Stat5a);ENSRNOG00000019556(Cd9);ENSRNOG00000019574(Cuedc2);ENSRNOG00000019638(Lmna);ENSRNOG00000019659(Aspa);ENSRNOG00000019675(Pycard);ENSRNOG00000019728(Itgam);ENSRNOG00000019742(Stat3);ENSRNOG00000019779(Disc1);ENSRNOG00000019965(Tgfb1i1);ENSRNOG00000020148(Il4i1);ENSRNOG00000020173(Tie1);ENSRNOG00000020193(Runx2);ENSRNOG00000020229(Homer3);ENSRNOG00000020332(Tnnt3);ENSRNOG00000020465(Ripk3);ENSRNOG00000020640(Zbtb7b);ENSRNOG00000020652(Tgfb1);ENSRNOG00000020653(S1pr2);ENSRNOG00000020679(Icam1);ENSRNOG00000020701(Brca1);ENSRNOG00000020716(Axl);ENSRNOG00000020807(NEWGENE_1306714);ENSRNOG00000020811(Il6r);ENSRNOG00000020845(Tyrobp);ENSRNOG00000020881(Frmd8);ENSRNOG00000020884(Cd6);ENSRNOG00000020918(Ccnd1);ENSRNOG00000020942(Plekha4);ENSRNOG00000021031(Grn);ENSRNOG00000021138(Cers2);ENSRNOG00000021144(-);ENSRNOG00000021155(Ctsk);ENSRNOG00000021199(Fcgr1a);ENSRNOG00000021420(Tirap);ENSRNOG00000021659(Acp4);ENSRNOG00000021726(Tlr3);ENSRNOG00000022094(Lacc1);ENSRNOG00000022769(Sp100);ENSRNOG00000022884(Cd84);ENSRNOG00000022975(Nfam1);ENSRNOG00000023079(Nras);ENSRNOG00000023143(Nlrp1a);ENSRNOG00000023214(Il20rb);ENSRNOG00000023226(S100a10);ENSRNOG00000023258(Nfkb1);ENSRNOG00000023628(Tmem106a);ENSRNOG00000023708(Tmem176a);ENSRNOG00000023896(Dusp6);ENSRNOG00000023972(Col4a2);ENSRNOG00000024077(Fbxo5);ENSRNOG00000024089(Fndc3b);ENSRNOG00000024159(Fcer1g);ENSRNOG00000024277(Card11);ENSRNOG00000024365(Ect2);ENSRNOG00000024390(Osm);ENSRNOG00000024689(Hopx);ENSRNOG00000024762(Frmd7);ENSRNOG00000024931(Ccdc88b);ENSRNOG00000025051(Tal1);ENSRNOG00000025094(Gpr183);ENSRNOG00000025121(Pla2g3);ENSRNOG00000026203(Pax8);ENSRNOG00000026306(Clec5a);ENSRNOG00000026607(Tnfsf18);ENSRNOG00000026653(Hcar2);ENSRNOG00000026821(Arhgap42);ENSRNOG00000027030(Adm);ENSRNOG00000027037(Alox12);ENSRNOG00000027125(Mboat1);ENSRNOG00000027502(Nmi);ENSRNOG00000027811(Lilrb4);ENSRNOG00000027894(Iqgap3);ENSRNOG00000028015(Pf4);ENSRNOG00000028036(Adamts7);ENSRNOG00000028198(Sh2b3);ENSRNOG00000028415(Cdc20);ENSRNOG00000028566(Pld4);ENSRNOG00000028930(Dab2);ENSRNOG00000029427(Grhl3);ENSRNOG00000029449(Ror1);ENSRNOG00000029682(Clic1);ENSRNOG00000030253(Tafa3);ENSRNOG00000031163(Nfkbiz);ENSRNOG00000031312(Tnfrsf1a);ENSRNOG00000031420(Hyal2);ENSRNOG00000031443(Havcr2);ENSRNOG00000032240(Gbp5);ENSRNOG00000032948(Tyk2);ENSRNOG00000033235(Relb);ENSRNOG00000033321(Hmgb2l1);ENSRNOG00000033498(Cib1);ENSRNOG00000033588(Siglec15);ENSRNOG00000033608(Cd276);ENSRNOG00000033697(Casp4);ENSRNOG00000033796(Kcnj5);ENSRNOG00000036703(Itgax);ENSRNOG00000036829(Nckap1l);ENSRNOG00000037190(Cd101);ENSRNOG00000037211(Kif14);ENSRNOG00000037331(Cd33);ENSRNOG00000037409(Scimp);ENSRNOG00000037765(Lims1);ENSRNOG00000037814(Cxcl17);ENSRNOG00000038132(Vsig4);ENSRNOG00000038286(Slamf6);ENSRNOG00000038722(Tlr1);ENSRNOG00000038835(Cd86);ENSRNOG00000038877(Btn2a2);ENSRNOG00000038881(Hcls1);ENSRNOG00000039048(Cd200r1);ENSRNOG00000039754(Rab7b);ENSRNOG00000039969(Dsc2);ENSRNOG00000039976(Ptk7);ENSRNOG00000040287(Cyp1b1);ENSRNOG00000042070(Ticam2);ENSRNOG00000042137(Sting1);ENSRNOG00000042374(Tgif2);ENSRNOG00000043077(Zfpm1);ENSRNOG00000043219(Fbn2);ENSRNOG00000043416(Bcl3);ENSRNOG00000043451(Spp1);ENSRNOG00000045558(Cd34);ENSRNOG00000045595(Tnfsf9);ENSRNOG00000045992(Tlr8);ENSRNOG00000046191(Cgas);ENSRNOG00000046216(RGD1559482);ENSRNOG00000046261(Acp5);ENSRNOG00000046327(Rbpj);ENSRNOG00000046452(Fcgr2b);ENSRNOG00000046663(Fcgr2a);ENSRNOG00000047741(E2f2);ENSRNOG00000047931(-);ENSRNOG00000048161(Tlr9);ENSRNOG00000048449(Itgb3);ENSRNOG00000048723(Pros1);ENSRNOG00000048812(Gpx1);ENSRNOG00000049028(C5ar2);ENSRNOG00000049033(Racgap1);ENSRNOG00000049075(-);ENSRNOG00000049918(Lrg1);ENSRNOG00000050190(Eng);ENSRNOG00000050697(Ctsz);ENSRNOG00000050869(Cebpd);ENSRNOG00000050968(Ptger2);ENSRNOG00000051977(Mmrn2);ENSRNOG00000051986(Plcg2);ENSRNOG00000052407(Btk);ENSRNOG00000052620(Rack1);ENSRNOG00000054017(-);ENSRNOG00000054217(Runx3);ENSRNOG00000054251(Clec7a);ENSRNOG00000054264(Nfatc3);ENSRNOG00000054437(Rel);ENSRNOG00000054695(Calcrl);ENSRNOG00000054954(Lilrb2);ENSRNOG00000055650(Pou2f2);ENSRNOG00000055716(Oscar);ENSRNOG00000056024(Bnip2);ENSRNOG00000056524(Abcd1);ENSRNOG00000057347(Cebpb);ENSRNOG00000057451(Itga5);ENSRNOG00000057832(Rnf125);ENSRNOG00000058186(Errfi1);ENSRNOG00000058388(Zfp36);ENSRNOG00000058422(Lilrb3a);ENSRNOG00000058539(Ccnb1);ENSRNOG00000058545(Arhgap4);ENSRNOG00000058646(Zfp36l1);ENSRNOG00000059207(Oas3);ENSRNOG00000059837(Cdkn2a);ENSRNOG00000060168(Prkx);ENSRNOG00000060694(Adam17);ENSRNOG00000061085(Fancd2);ENSRNOG00000061373(Loxl3);ENSRNOG00000061739(Klrk1);ENSRNOG00000062986(Ccbe1);ENSRNOG00000063127(Ccr2);ENSRNOG00000063636(Gng5);ENSRNOG00000065643(Sox4);ENSRNOG00000065741(Il7r);ENSRNOG00000066042(Abcb1b);ENSRNOG00000066181(RT1-CE14);ENSRNOG00000066773(RT1-DMa);ENSRNOG00000067138(Tlr10);ENSRNOG00000067966(Ly96);ENSRNOG00000071047(Tnfsf11);ENSRNOG00000071073(Sost)
GO:0005515	MF	protein binding	798	1029	1827	8565	3.3196929875654e-46	8.16976444239844e-43	ENSRNOG00000000007(Gad1);ENSRNOG00000000010(Cbln1);ENSRNOG00000000036(Klhdc8a);ENSRNOG00000000184(Tmprss6);ENSRNOG00000000316(Sobp);ENSRNOG00000000327(Hace1);ENSRNOG00000000368(Grik2);ENSRNOG00000000406(Ros1);ENSRNOG00000000547(Tspyl4);ENSRNOG00000000618(Mdga2);ENSRNOG00000000708(Sgsm1);ENSRNOG00000000774(Gabbr1);ENSRNOG00000000875(Fhl1);ENSRNOG00000000986(Camsap3);ENSRNOG00000001130(Nos1);ENSRNOG00000001261(Ftcd);ENSRNOG00000001313(Gnaz);ENSRNOG00000001368(Rph3a);ENSRNOG00000001407(Tfr2);ENSRNOG00000001416(Vgf);ENSRNOG00000001516(Rapgef4);ENSRNOG00000001528(Gap43);ENSRNOG00000001557(Cxadr);ENSRNOG00000001682(Ttc3);ENSRNOG00000001837(Sst);ENSRNOG00000001854(Tmtc1);ENSRNOG00000001931(Fgf12);ENSRNOG00000001989(Alcam);ENSRNOG00000002004(Prdm8);ENSRNOG00000002024(Epha5);ENSRNOG00000002073(Brdt);ENSRNOG00000002126(Ncam2);ENSRNOG00000002327(Gabrb1);ENSRNOG00000002343(Uchl1);ENSRNOG00000002360(Gabrg1);ENSRNOG00000002361(Prkg2);ENSRNOG00000002364(Rnf112);ENSRNOG00000002496(Stxbp5l);ENSRNOG00000002544(Kifap3);ENSRNOG00000002595(Dpp10);ENSRNOG00000002636(Abat);ENSRNOG00000002653(Kcnk2);ENSRNOG00000002728(Btc);ENSRNOG00000002767(Dlg3);ENSRNOG00000002886(Myh10);ENSRNOG00000002890(Ankrd45);ENSRNOG00000002904(Arr3);ENSRNOG00000003025(AABR07039336.2);ENSRNOG00000003031(Atp2b4);ENSRNOG00000003059(Optc);ENSRNOG00000003099(Ubqln2);ENSRNOG00000003195(Caskin1);ENSRNOG00000003205(Ldb2);ENSRNOG00000003241(Gabrg2);ENSRNOG00000003288(Cacng5);ENSRNOG00000003365(Cadm3);ENSRNOG00000003453(Lypd1);ENSRNOG00000003469(MAST1);ENSRNOG00000003491(Prkca);ENSRNOG00000003494(Ppfia4);ENSRNOG00000003512(Gabra1);ENSRNOG00000003585(Sytl5);ENSRNOG00000003597(Tuba4a);ENSRNOG00000003603(Arhgap44);ENSRNOG00000003680(Gabrb2);ENSRNOG00000003749(Xk);ENSRNOG00000003755(Clgn);ENSRNOG00000003762(Smarca1);ENSRNOG00000003812(Nlgn3);ENSRNOG00000003899(Krt15);ENSRNOG00000003947(Ntn1);ENSRNOG00000003956(Arhgap6);ENSRNOG00000004013(Grip1);ENSRNOG00000004118(Frmpd4);ENSRNOG00000004155(Samd14);ENSRNOG00000004179(Nts);ENSRNOG00000004193(Klhl12);ENSRNOG00000004200(Sybu);ENSRNOG00000004201(Rims2);ENSRNOG00000004207(Eml5);ENSRNOG00000004275(Egfl6);ENSRNOG00000004290(Grb10);ENSRNOG00000004327(Ddc);ENSRNOG00000004353(Ppfia2);ENSRNOG00000004372(Cbln4);ENSRNOG00000004425(Klhdc1);ENSRNOG00000004476(Wif1);ENSRNOG00000004483(Ptprr);ENSRNOG00000004493(Tasp1);ENSRNOG00000004518(Cacnb1);ENSRNOG00000004527(Lin7a);ENSRNOG00000004650(Begain);ENSRNOG00000004676(Pak3);ENSRNOG00000004680(Kif5c);ENSRNOG00000004688(Rbfox2);ENSRNOG00000004717(Epyc);ENSRNOG00000004753(Napb);ENSRNOG00000004781(Crmp1);ENSRNOG00000004810(Plcb1);ENSRNOG00000004841(Akap6);ENSRNOG00000004874(Flrt3);ENSRNOG00000004918(Kcna4);ENSRNOG00000004928(Sntg2);ENSRNOG00000004998(Jakmip1);ENSRNOG00000005003(Ptprn2);ENSRNOG00000005018(Scn2a);ENSRNOG00000005034(Arhgef25);ENSRNOG00000005063(Atl1);ENSRNOG00000005093(Lgr6);ENSRNOG00000005108(Wfs1);ENSRNOG00000005133(Mapt);ENSRNOG00000005180(Vstm2a);ENSRNOG00000005233(Dnaaf11);ENSRNOG00000005299(Kif5a);ENSRNOG00000005326(Cnrip1);ENSRNOG00000005332(Csdc2);ENSRNOG00000005334(Acvr2a);ENSRNOG00000005365(Kcnip1);ENSRNOG00000005369(Kcnj3);ENSRNOG00000005371(Klhl29);ENSRNOG00000005392(Ngfr);ENSRNOG00000005550(Lrfn5);ENSRNOG00000005609(Neurod1);ENSRNOG00000005634(Lingo2);ENSRNOG00000005639(Ar);ENSRNOG00000005662(Grm7);ENSRNOG00000005667(Astn1);ENSRNOG00000005673(Runx1t1);ENSRNOG00000005700(Nsg1);ENSRNOG00000005723(Grin3a);ENSRNOG00000005726(Pclo);ENSRNOG00000005806(Oxtr);ENSRNOG00000005830(Tafa4);ENSRNOG00000005850(Gdap1);ENSRNOG00000005857(Lrrc3b);ENSRNOG00000005874(Tle2);ENSRNOG00000005985(Kcnma1);ENSRNOG00000006003(Ctnna2);ENSRNOG00000006086(Lynx1);ENSRNOG00000006093(LRRTM1);ENSRNOG00000006120(Shh);ENSRNOG00000006144(Cntn3);ENSRNOG00000006174(Grid2);ENSRNOG00000006235(Nell2);ENSRNOG00000006278(Tspyl5);ENSRNOG00000006357(Sgip1);ENSRNOG00000006368(Lrrn3);ENSRNOG00000006369(Alg2);ENSRNOG00000006403(Nectin1);ENSRNOG00000006426(Syt1);ENSRNOG00000006470(Camk1g);ENSRNOG00000006503(Frmd3);ENSRNOG00000006509(Srgap3);ENSRNOG00000006527(Slc6a1);ENSRNOG00000006565(Fstl4);ENSRNOG00000006595(Htr3a);ENSRNOG00000006604(Thy1);ENSRNOG00000006617(Cntnap2);ENSRNOG00000006639(Scn9a);ENSRNOG00000006756(Maged1);ENSRNOG00000006761(Sh3gl2);ENSRNOG00000006784(Sema4f);ENSRNOG00000006787(Dhcr24);ENSRNOG00000006831(Pgr);ENSRNOG00000006911(Sptb);ENSRNOG00000006934(Acvr1b);ENSRNOG00000006989(Vamp2);ENSRNOG00000007006(Slc3a1);ENSRNOG00000007031(Trim9);ENSRNOG00000007033(Sorcs2);ENSRNOG00000007038(Cntn5);ENSRNOG00000007044(L3mbtl1);ENSRNOG00000007090(Cacna1c);ENSRNOG00000007142(B3gat1);ENSRNOG00000007151(Cdk14);ENSRNOG00000007256(Necab1);ENSRNOG00000007270(Il12rb2);ENSRNOG00000007271(Map3k9);ENSRNOG00000007294(Sntg1);ENSRNOG00000007323(Ric8b);ENSRNOG00000007331(Rragd);ENSRNOG00000007332(Sstr3);ENSRNOG00000007334(Ly6h);ENSRNOG00000007377(Slit3);ENSRNOG00000007410(Dab1);ENSRNOG00000007440(Dzank1);ENSRNOG00000007454(Aloxe3);ENSRNOG00000007508(Lrtm2);ENSRNOG00000007515(Kif3a);ENSRNOG00000007542(Scg5);ENSRNOG00000007647(Oprk1);ENSRNOG00000007733(Arhgef9);ENSRNOG00000007808(Nap1l5);ENSRNOG00000007882(Ablim2);ENSRNOG00000007900(Tspan33);ENSRNOG00000007955(Timp4);ENSRNOG00000007957(Tspoap1);ENSRNOG00000007981(Klhl23);ENSRNOG00000008001(Rab3b);ENSRNOG00000008025(Bend5);ENSRNOG00000008030(Shc2);ENSRNOG00000008054(Igsf9);ENSRNOG00000008086(Dpf3);ENSRNOG00000008157(Syn2);ENSRNOG00000008176(Nppa);ENSRNOG00000008223(Cnr1);ENSRNOG00000008323(Pitpnm3);ENSRNOG00000008431(Gabbr2);ENSRNOG00000008449(Neurod4);ENSRNOG00000008470(Lrrc43);ENSRNOG00000008481(Reep1);ENSRNOG00000008526(Pdzd3);ENSRNOG00000008570(Cadps);ENSRNOG00000008628(Ica1);ENSRNOG00000008644(Nkx2-1);ENSRNOG00000008683(Alk);ENSRNOG00000008728(Unc79);ENSRNOG00000008785(Klf5);ENSRNOG00000008790(Gdap1l1);ENSRNOG00000008806(Clip4);ENSRNOG00000008837(Ass1);ENSRNOG00000008862(Abcg4);ENSRNOG00000008865(Stac);ENSRNOG00000008901(Coro2a);ENSRNOG00000008939(Nxph1);ENSRNOG00000008943(Penk);ENSRNOG00000008961(Mapre3);ENSRNOG00000008996(Dpysl5);ENSRNOG00000009049(Usp11);ENSRNOG00000009066(Thra);ENSRNOG00000009071(Gripap1);ENSRNOG00000009170(Dmxl2);ENSRNOG00000009198(Rab6b);ENSRNOG00000009209(Slitrk1);ENSRNOG00000009236(Necap1);ENSRNOG00000009269(Cga);ENSRNOG00000009288(Fgf14);ENSRNOG00000009298(Fbxo44);ENSRNOG00000009324(Wdr54);ENSRNOG00000009354(Nrarp);ENSRNOG00000009450(Hcn4);ENSRNOG00000009522(Adra1a);ENSRNOG00000009563(Krt2);ENSRNOG00000009570(Pdxp);ENSRNOG00000009588(Snph);ENSRNOG00000009599(Rwdd2a);ENSRNOG00000009649(Slitrk5);ENSRNOG00000009691(Lrrn2);ENSRNOG00000009700(Dync1i1);ENSRNOG00000009719(C2cd2l);ENSRNOG00000009726(Grip2);ENSRNOG00000009735(Fibcd1);ENSRNOG00000009760(Palm);ENSRNOG00000009771(Cdh10);ENSRNOG00000009772(Kirrel3);ENSRNOG00000009821(Slitrk3);ENSRNOG00000009967(Otof);ENSRNOG00000009987(Akap11);ENSRNOG00000010077(Smarcd3);ENSRNOG00000010128(Slc27a2);ENSRNOG00000010141(Ttll1);ENSRNOG00000010146(Ndn);ENSRNOG00000010244(Sarm1);ENSRNOG00000010303(Trim32);ENSRNOG00000010320(Efnb3);ENSRNOG00000010349(Ghrl);ENSRNOG00000010365(Syn1);ENSRNOG00000010392(Nrg1);ENSRNOG00000010423(Misp);ENSRNOG00000010535(Cdh18);ENSRNOG00000010545(Mrap2);ENSRNOG00000010580(Acot7);ENSRNOG00000010680(Med12l);ENSRNOG00000010731(Gpm6a);ENSRNOG00000010793(Spryd3);ENSRNOG00000010803(Gabra5);ENSRNOG00000010853(Chrna7);ENSRNOG00000010898(Prok2);ENSRNOG00000010905(Dlx5);ENSRNOG00000011000(Rims1);ENSRNOG00000011076(Ank2);ENSRNOG00000011107(Pcsk1);ENSRNOG00000011133(Trpc4);ENSRNOG00000011151(Tenm4);ENSRNOG00000011156(Clstn3);ENSRNOG00000011231(Cntnap4);ENSRNOG00000011268(Chd5);ENSRNOG00000011313(Sorcs1);ENSRNOG00000011394(Kif3c);ENSRNOG00000011400(Ralyl);ENSRNOG00000011451(Lrp3);ENSRNOG00000011460(Arfgef3);ENSRNOG00000011471(Fgf9);ENSRNOG00000011518(Dusp26);ENSRNOG00000011562(Slitrk2);ENSRNOG00000011623(Rab3c);ENSRNOG00000011624(Eef1a2);ENSRNOG00000011705(Stmn2);ENSRNOG00000011726(Grin1);ENSRNOG00000011751(Ncdn);ENSRNOG00000011803(Lrfn2);ENSRNOG00000011841(Map2);ENSRNOG00000011858(Unc5d);ENSRNOG00000011912(Tmem38a);ENSRNOG00000011927(Sdc3);ENSRNOG00000011980(Lrrc7);ENSRNOG00000012095(Pkia);ENSRNOG00000012098(Adcyap1r1);ENSRNOG00000012176(Rab27b);ENSRNOG00000012259(Il22ra2);ENSRNOG00000012273(Dmtn);ENSRNOG00000012284(Khdrbs2);ENSRNOG00000012286(Il20ra);ENSRNOG00000012333(Kbtbd11);ENSRNOG00000012556(Isl1);ENSRNOG00000012620(Syngr3);ENSRNOG00000012634(Fbxo10);ENSRNOG00000012658(Pdlim3);ENSRNOG00000012703(Crh);ENSRNOG00000012727(Trpc7);ENSRNOG00000012786(Pgrmc1);ENSRNOG00000012982(Map9);ENSRNOG00000013017(Arnt2);ENSRNOG00000013036(Epha8);ENSRNOG00000013072(Plxna4);ENSRNOG00000013141(Eno2);ENSRNOG00000013147(Cacna1d);ENSRNOG00000013162(Zcchc12);ENSRNOG00000013171(Grm2);ENSRNOG00000013257(Hecw2);ENSRNOG00000013280(Olfm4);ENSRNOG00000013358(Aqp11);ENSRNOG00000013391(Sorbs2);ENSRNOG00000013503(Cdh24);ENSRNOG00000013555(Ankrd55);ENSRNOG00000013623(Amer2);ENSRNOG00000013657(Stmn3);ENSRNOG00000013658(Nefl);ENSRNOG00000013807(Dmc1);ENSRNOG00000013825(Rap1gap);ENSRNOG00000013837(Tp53bp1);ENSRNOG00000013850(Hes5);ENSRNOG00000013927(Jag2);ENSRNOG00000013953(Ntrk1);ENSRNOG00000013962(Magi2);ENSRNOG00000013969(Ahi1);ENSRNOG00000013981(Ptpn5);ENSRNOG00000014003(Fbxo16);ENSRNOG00000014025(Rasgrf1);ENSRNOG00000014029(Klhl13);ENSRNOG00000014035(Arhgef4);ENSRNOG00000014060(Mras);ENSRNOG00000014083(Iqsec3);ENSRNOG00000014104(Myo5b);ENSRNOG00000014132(Mypop);ENSRNOG00000014135(Rab11fip4);ENSRNOG00000014170(Dbn1);ENSRNOG00000014231(Pnoc);ENSRNOG00000014248(Erbb4);ENSRNOG00000014290(Grm1);ENSRNOG00000014303(Lrp11);ENSRNOG00000014371(Cdh13);ENSRNOG00000014373(Trim66);ENSRNOG00000014576(Dock3);ENSRNOG00000014650(Sema4g);ENSRNOG00000014686(Kcnd3);ENSRNOG00000014691(Ric3);ENSRNOG00000014758(Lgi1);ENSRNOG00000014844(Kif21a);ENSRNOG00000014869(Wdr31);ENSRNOG00000014882(Fgf11);ENSRNOG00000014970(Kif17);ENSRNOG00000014984(Dmwd);ENSRNOG00000015049(Scn5a);ENSRNOG00000015051(Golga7b);ENSRNOG00000015055(Scg2);ENSRNOG00000015084(Necab2);ENSRNOG00000015201(Tmem266);ENSRNOG00000015318(Heyl);ENSRNOG00000015347(Trim45);ENSRNOG00000015418(Klhl14);ENSRNOG00000015420(Stxbp1);ENSRNOG00000015430(Nlgn2);ENSRNOG00000015476(Ubxn11);ENSRNOG00000015480(Prkcz);ENSRNOG00000015503(Otud7a);ENSRNOG00000015514(Bcat1);ENSRNOG00000015528(Pja2);ENSRNOG00000015541(Gnb3);ENSRNOG00000015554(Ankdd1a);ENSRNOG00000015603(Prkce);ENSRNOG00000015616(Rgs14);ENSRNOG00000015667(Epcam);ENSRNOG00000015675(Nell1);ENSRNOG00000015732(Bcl2l2);ENSRNOG00000015741(Slc2a13);ENSRNOG00000015903(Add2);ENSRNOG00000016036(Rprd1a);ENSRNOG00000016046(Hecw1);ENSRNOG00000016196(Dlgap1);ENSRNOG00000016204(Lrrc24);ENSRNOG00000016213(Ssbp2);ENSRNOG00000016388(Sphkap);ENSRNOG00000016429(Grm5);ENSRNOG00000016483(Myo16);ENSRNOG00000016502(Dscaml1);ENSRNOG00000016552(Hmgcs1);ENSRNOG00000016603(Rtn2);ENSRNOG00000016623(Tmeff2);ENSRNOG00000016640(Dner);ENSRNOG00000016717(Gas2);ENSRNOG00000016724(Epb41l3);ENSRNOG00000016737(Tcerg1l);ENSRNOG00000016768(Oprl1);ENSRNOG00000016877(Shisa7);ENSRNOG00000016920(Spire2);ENSRNOG00000016983(Myh7);ENSRNOG00000017060(Ryr2);ENSRNOG00000017105(Dpyd);ENSRNOG00000017136(Syt17);ENSRNOG00000017163(Pfkp);ENSRNOG00000017209(Tubb3);ENSRNOG00000017258(Ica1l);ENSRNOG00000017286(Ephx2);ENSRNOG00000017333(Syt4);ENSRNOG00000017373(Rhobtb2);ENSRNOG00000017427(Pfn2);ENSRNOG00000017428(Map1b);ENSRNOG00000017459(C1ql3);ENSRNOG00000017558(Tubb2a);ENSRNOG00000017568(Rit2);ENSRNOG00000017602(Il34);ENSRNOG00000017673(Brsk1);ENSRNOG00000017704(Sema3f);ENSRNOG00000017712(Cartpt);ENSRNOG00000017746(Pard6a);ENSRNOG00000017759(Ucn3);ENSRNOG00000017893(Baiap3);ENSRNOG00000017911(Tcaf1);ENSRNOG00000017974(Gprin1);ENSRNOG00000018018(Kcnip2);ENSRNOG00000018094(Sv2c);ENSRNOG00000018111(Slc12a5);ENSRNOG00000018191(Oprm1);ENSRNOG00000018217(Syt5);ENSRNOG00000018241(Ank1);ENSRNOG00000018250(Tnni3);ENSRNOG00000018254(Sncaip);ENSRNOG00000018305(St8sia3);ENSRNOG00000018337(Caly);ENSRNOG00000018378(Cacnb2);ENSRNOG00000018416(Ttbk1);ENSRNOG00000018526(Dlg4);ENSRNOG00000018557(Cdh22);ENSRNOG00000018602(Camta1);ENSRNOG00000018674(Ntrk3);ENSRNOG00000018692(Mc4r);ENSRNOG00000018780(Sh3rf2);ENSRNOG00000018804(Ripor2);ENSRNOG00000018851(Ppp2r2b);ENSRNOG00000018895(Mchr1);ENSRNOG00000018937(Gstm2);ENSRNOG00000018949(Dlk2);ENSRNOG00000018960(Syne1);ENSRNOG00000019027(Habp4);ENSRNOG00000019138(Clec11a);ENSRNOG00000019159(Jakmip2);ENSRNOG00000019193(Stx1b);ENSRNOG00000019207(Shank1);ENSRNOG00000019306(Syt12);ENSRNOG00000019339(Ttll11);ENSRNOG00000019354(Ptch1);ENSRNOG00000019365(Ablim3);ENSRNOG00000019383(Tef);ENSRNOG00000019433(Rab3a);ENSRNOG00000019435(Psd);ENSRNOG00000019492(Pomgnt2);ENSRNOG00000019560(Pde2a);ENSRNOG00000019570(Gng3);ENSRNOG00000019584(Dlk1);ENSRNOG00000019587(Ptprn);ENSRNOG00000019598(Vegfa);ENSRNOG00000019613(Syt9);ENSRNOG00000019716(Ntf3);ENSRNOG00000019738(Gpr61);ENSRNOG00000019850(Speg);ENSRNOG00000019869(Lrfn1);ENSRNOG00000019973(Arl3);ENSRNOG00000020009(Npas4);ENSRNOG00000020021(Brsk2);ENSRNOG00000020030(Crlf1);ENSRNOG00000020073(Pcdhb8);ENSRNOG00000020097(Inha);ENSRNOG00000020119(Pcdhac2);ENSRNOG00000020185(Wdr6);ENSRNOG00000020247(Cnih2);ENSRNOG00000020263(Atp1a3);ENSRNOG00000020310(Grik5);ENSRNOG00000020322(Asb1);ENSRNOG00000020330(Wdr47);ENSRNOG00000020337(Sla2);ENSRNOG00000020407(Atcay);ENSRNOG00000020424(Plpp4);ENSRNOG00000020518(Fam189b);ENSRNOG00000020557(Ryr1);ENSRNOG00000020644(Nsg2);ENSRNOG00000020694(Icam5);ENSRNOG00000020706(Kcnn3);ENSRNOG00000020731(Ppfia3);ENSRNOG00000020746(Lin7b);ENSRNOG00000020778(Chrnb2);ENSRNOG00000020839(Lrfn3);ENSRNOG00000020864(Kirrel2);ENSRNOG00000020867(Numbl);ENSRNOG00000021016(Ntn5);ENSRNOG00000021063(Grin2d);ENSRNOG00000021091(Trank1);ENSRNOG00000021101(Sema6c);ENSRNOG00000021103(Nrxn2);ENSRNOG00000021130(Abcc8);ENSRNOG00000021182(Sv2a);ENSRNOG00000021245(RGD1311739);ENSRNOG00000021274(Fermt1);ENSRNOG00000021294(Mstn);ENSRNOG00000021447(Prr7);ENSRNOG00000021478(Tpd52l1);ENSRNOG00000021569(Tiam1);ENSRNOG00000021691(Ccdc92);ENSRNOG00000021745(Bhlhe22);ENSRNOG00000021904(Tecpr2);ENSRNOG00000021938(Lrrtm4);ENSRNOG00000021984(Rgs7);ENSRNOG00000022060(Magi1);ENSRNOG00000022199(Zmynd12);ENSRNOG00000022421(Crtc1);ENSRNOG00000022428(Flrt1);ENSRNOG00000022598(Trerf1);ENSRNOG00000022635(Dlg2);ENSRNOG00000022686(Zdhhc2);ENSRNOG00000022767(Elfn1);ENSRNOG00000022791(Ttc6);ENSRNOG00000022838(Cnksr1);ENSRNOG00000022844(Pdzrn4);ENSRNOG00000022893(Rimbp2);ENSRNOG00000023100(Dynlt5);ENSRNOG00000023312(Lonrf2);ENSRNOG00000023337(Sema3a);ENSRNOG00000023458(Dcaf12l1);ENSRNOG00000023521(Map3k10);ENSRNOG00000023538(Aldh5a1);ENSRNOG00000023561(Ano2);ENSRNOG00000023601(Elavl4);ENSRNOG00000023603(Amer3);ENSRNOG00000023861(Snap91);ENSRNOG00000023863(Gpr139);ENSRNOG00000023908(Egfem1);ENSRNOG00000023993(Kif1a);ENSRNOG00000024349(Cbarp);ENSRNOG00000024452(Carmil2);ENSRNOG00000024457(Cyct);ENSRNOG00000024507(RGD1309489);ENSRNOG00000024526(Ttc34);ENSRNOG00000024751(Macroh2a2);ENSRNOG00000024870(Anks1b);ENSRNOG00000025108(Ankrd35);ENSRNOG00000025372(Glce);ENSRNOG00000025423(Map3k13);ENSRNOG00000025518(Carmil3);ENSRNOG00000025619(Ap1g2);ENSRNOG00000025705(Armcx2);ENSRNOG00000025730(Armcx3);ENSRNOG00000025832(Zer1);ENSRNOG00000026036(Pdyn);ENSRNOG00000026065(Slit1);ENSRNOG00000026110(Scml4);ENSRNOG00000026226(Hook1);ENSRNOG00000026309(Lrrc23);ENSRNOG00000026344(Togaram2);ENSRNOG00000026432(Syt7);ENSRNOG00000026466(Lrrtm3);ENSRNOG00000026704(Drp2);ENSRNOG00000026770(Tspy26);ENSRNOG00000026866(Syn3);ENSRNOG00000026898(Zbtb8b);ENSRNOG00000027099(Fbxl2);ENSRNOG00000027194(Sgsm2);ENSRNOG00000027233(Trpc5);ENSRNOG00000027276(Xkr4);ENSRNOG00000027392(Ccdc187);ENSRNOG00000027400(Vwc2l);ENSRNOG00000027871(Rapgefl1);ENSRNOG00000027954(Cdh15);ENSRNOG00000028247(Ankrd13d);ENSRNOG00000028426(Mcf2l);ENSRNOG00000028630(Ksr2);ENSRNOG00000028649(Tox3);ENSRNOG00000028708(Ntsr1);ENSRNOG00000028733(Prkar1b);ENSRNOG00000028822(Bex3);ENSRNOG00000028832(Sorcs3);ENSRNOG00000028991(AC125757.1);ENSRNOG00000028996(Krt1);ENSRNOG00000029012(Shisa6);ENSRNOG00000029071(Unc5c);ENSRNOG00000029087(Nap1l3);ENSRNOG00000029134(Adgrl1);ENSRNOG00000029147(Rbm11);ENSRNOG00000029184(Epha6);ENSRNOG00000029450(Adgrb1);ENSRNOG00000029582(Lrch2);ENSRNOG00000029798(Lrrc4c);ENSRNOG00000029866(Dennd6b);ENSRNOG00000029871(Slc8a3);ENSRNOG00000029876(Gucy1a2);ENSRNOG00000029903(Spock3);ENSRNOG00000030034(Sox11);ENSRNOG00000030170(Krt10);ENSRNOG00000030243(Lrp1b);ENSRNOG00000030264(Fam83h);ENSRNOG00000030285(Epha3);ENSRNOG00000030639(Usp13);ENSRNOG00000030877(Htr2c);ENSRNOG00000031100(Klhl1);ENSRNOG00000031126(Tecta);ENSRNOG00000031286(Spin2a);ENSRNOG00000031612(Gls2);ENSRNOG00000032350(Kcnip4);ENSRNOG00000032410(Mtus2);ENSRNOG00000032517(Cntn6);ENSRNOG00000032576(Nlgn1);ENSRNOG00000032579(Zswim2);ENSRNOG00000032656(Ptprt);ENSRNOG00000032729(Bex2);ENSRNOG00000032828(Mapk8ip2);ENSRNOG00000032946(Pdzd7);ENSRNOG00000033099(Dcc);ENSRNOG00000033202(Fbxo41);ENSRNOG00000033280(Pam);ENSRNOG00000033653(Mpp3);ENSRNOG00000033688(Cep170b);ENSRNOG00000033741(Ankrd34a);ENSRNOG00000033835(Dnm1);ENSRNOG00000033837(Cdh9);ENSRNOG00000033844(Bex1);ENSRNOG00000033893(Cacna1h);ENSRNOG00000034031(Vstm2l);ENSRNOG00000034102(Plk5);ENSRNOG00000036911(Bicd1);ENSRNOG00000037340(Epha10);ENSRNOG00000037462(Eml6);ENSRNOG00000037658(Gprasp2);ENSRNOG00000037687(Rspo2);ENSRNOG00000037710(Calr4);ENSRNOG00000038258(Upb1);ENSRNOG00000039530(Ccl27);ENSRNOG00000040121(RGD1565158);ENSRNOG00000040166(Ankrd34b);ENSRNOG00000040242(Epm2a);ENSRNOG00000042458(AABR07046707.1);ENSRNOG00000042536(Pde4d);ENSRNOG00000042753(Fgf13);ENSRNOG00000042833(Prp2l1);ENSRNOG00000043061(Siah3);ENSRNOG00000043128(Armcx4);ENSRNOG00000043300(Enho);ENSRNOG00000043377(Rusc1);ENSRNOG00000043419(Hist3h2ba);ENSRNOG00000045665(Amigo1);ENSRNOG00000045816(Gria1);ENSRNOG00000045844(Impact);ENSRNOG00000045998(Sema6b);ENSRNOG00000046280(Tceal5);ENSRNOG00000046333(AABR07007032.1);ENSRNOG00000046390(Tceal3);ENSRNOG00000046566(Tub);ENSRNOG00000046602(AABR07006030.1);ENSRNOG00000046727(Abcc2);ENSRNOG00000046863(C1ql2);ENSRNOG00000046975(Sult4a1);ENSRNOG00000047002(Fstl5);ENSRNOG00000047028(Mmp24);ENSRNOG00000047143(Fkbp1b);ENSRNOG00000047247(Ptprs);ENSRNOG00000047466(Bdnf);ENSRNOG00000047712(Dcx);ENSRNOG00000047960(Rab9b);ENSRNOG00000048056(Spag4);ENSRNOG00000048682(Zwint);ENSRNOG00000048782(Wnt7a);ENSRNOG00000048847(Wdr17);ENSRNOG00000049020(Tceal3);ENSRNOG00000049076(Vwc2);ENSRNOG00000049349(Tafa5);ENSRNOG00000049410(Chrm3);ENSRNOG00000049484(Atp9a);ENSRNOG00000049629(Reep2);ENSRNOG00000049983(Shd);ENSRNOG00000050137(Ajap1);ENSRNOG00000050206(Shank2);ENSRNOG00000050220(Nrxn1);ENSRNOG00000050318(Fsd1);ENSRNOG00000050767(Nrn1);ENSRNOG00000050841(Ache);ENSRNOG00000050848(Dtx1);ENSRNOG00000050979(Ubap1l);ENSRNOG00000050983(Hpcal4);ENSRNOG00000050996(Kctd4);ENSRNOG00000051372(Mycn);ENSRNOG00000051440(Ppp1r12b);ENSRNOG00000051837(Nwd2);ENSRNOG00000051993(Gdf10);ENSRNOG00000052080(Camk2b);ENSRNOG00000052256(Dact3);ENSRNOG00000052405(Cdh4);ENSRNOG00000052707(Cacna1a);ENSRNOG00000052880(Prph);ENSRNOG00000052887(Dnajc6);ENSRNOG00000053288(Ank3);ENSRNOG00000053362(Gabarapl1);ENSRNOG00000053804(Prmt8);ENSRNOG00000054274(Cacnb3);ENSRNOG00000054314(Kcng1);ENSRNOG00000054371(Prkcg);ENSRNOG00000054391(Snrpn);ENSRNOG00000054508(Foxp2);ENSRNOG00000054962(Dao);ENSRNOG00000055371(Sptbn4);ENSRNOG00000055382(Hcn1);ENSRNOG00000055433(Trim46);ENSRNOG00000055499(Grid1);ENSRNOG00000055547(AABR07001519.1);ENSRNOG00000056012(Syt16);ENSRNOG00000056151(AABR07007642.1);ENSRNOG00000056174(Pdzd4);ENSRNOG00000056332(Miga1);ENSRNOG00000056550(Epb41l4b);ENSRNOG00000056558(Gabra3);ENSRNOG00000056643(Cdh8);ENSRNOG00000056817(Muc6);ENSRNOG00000056955(Bicdl1);ENSRNOG00000057031(Six3);ENSRNOG00000057221(Scn3b);ENSRNOG00000057322(Efna3);ENSRNOG00000057616(Ptch2);ENSRNOG00000057817(Epb41l1);ENSRNOG00000057988(Pfkm);ENSRNOG00000057996(Phactr3);ENSRNOG00000058202(Ppp2r2c);ENSRNOG00000058317(Pnck);ENSRNOG00000058478(Mapk8ip1);ENSRNOG00000058906(Ptprh);ENSRNOG00000059683(Mpp2);ENSRNOG00000059720(Syp);ENSRNOG00000059840(Unc5a);ENSRNOG00000059857(Rnd1);ENSRNOG00000060020(C1ql4);ENSRNOG00000060054(Doc2b);ENSRNOG00000060123(Kifc2);ENSRNOG00000060269(Vwce);ENSRNOG00000060599(Gabrb3);ENSRNOG00000060988(Kcnc4);ENSRNOG00000061215(Crym);ENSRNOG00000061230(L1cam);ENSRNOG00000061530(Fgf16);ENSRNOG00000061544(Spock2);ENSRNOG00000061782(Tspyl2);ENSRNOG00000062084(-);ENSRNOG00000062370(Igbp1b);ENSRNOG00000062421(RragB);ENSRNOG00000062454(Tenm1);ENSRNOG00000062783(Slitrk4);ENSRNOG00000062806(Bex4);ENSRNOG00000063400(Shisa9);ENSRNOG00000063443(Pirt);ENSRNOG00000063450(Nrg3);ENSRNOG00000063505(Scn2b);ENSRNOG00000063710(Kctd8);ENSRNOG00000064037(Hpse2);ENSRNOG00000064511(Ankfn1);ENSRNOG00000064701(Ncs1);ENSRNOG00000065312(Nbea);ENSRNOG00000065509(Frmpd3);ENSRNOG00000065511(Cacng2);ENSRNOG00000065563(Rufy2);ENSRNOG00000066027(Necab1);ENSRNOG00000066201(Lgi2);ENSRNOG00000067286(Castor2);ENSRNOG00000067416(Kcnd2);ENSRNOG00000067970(-);ENSRNOG00000068243(Cdk5r1);ENSRNOG00000068767(Ppp1r3f);ENSRNOG00000068923(Gng4);ENSRNOG00000069214(-);ENSRNOG00000069221(Kctd16);ENSRNOG00000069267(Pthlh);ENSRNOG00000069330(Ackr1);ENSRNOG00000069369(-);ENSRNOG00000070575(Tafa1)	ENSRNOG00000000081(Antxr2);ENSRNOG00000000164(Lamp2);ENSRNOG00000000165(Pfkfb1);ENSRNOG00000000187(Csf2rb);ENSRNOG00000000239(Ccl7);ENSRNOG00000000307(Mical1);ENSRNOG00000000323(Prdm1);ENSRNOG00000000335(Ermap);ENSRNOG00000000341(Nid2);ENSRNOG00000000441(Gpsm3);ENSRNOG00000000455(Tap2);ENSRNOG00000000457(Tap1);ENSRNOG00000000479(Kifc1);ENSRNOG00000000485(Bak1);ENSRNOG00000000493(Snrpc);ENSRNOG00000000495(Uhrf1bp1);ENSRNOG00000000521(Cdkn1a);ENSRNOG00000000528(Fgd2);ENSRNOG00000000543(Frk);ENSRNOG00000000569(Vsir);ENSRNOG00000000571(Psap);ENSRNOG00000000599(Lama4);ENSRNOG00000000614(Bicc1);ENSRNOG00000000632(Cdk1);ENSRNOG00000000633(Rhobtb1);ENSRNOG00000000645(Reep3);ENSRNOG00000000655(Ptprc);ENSRNOG00000000818(Nrm);ENSRNOG00000000853(Aif1);ENSRNOG00000000854(Ncr3);ENSRNOG00000000869(Arhgef6);ENSRNOG00000000907(Alox5ap);ENSRNOG00000000981(Scarb1);ENSRNOG00000000991(Arpc1b);ENSRNOG00000000994(Stxbp2);ENSRNOG00000001049(Tpt1);ENSRNOG00000001142(Prkab1);ENSRNOG00000001149(Pxn);ENSRNOG00000001158(Abcg1);ENSRNOG00000001187(Oasl);ENSRNOG00000001192(Gltp);ENSRNOG00000001195(Trpv4);ENSRNOG00000001201(Cstb);ENSRNOG00000001204(Ankrd13a);ENSRNOG00000001223(Pttg1ip);ENSRNOG00000001224(Itgb2);ENSRNOG00000001229(Col18a1);ENSRNOG00000001270(Hvcn1);ENSRNOG00000001296(P2rx7);ENSRNOG00000001300(P2rx4);ENSRNOG00000001336(Orai1);ENSRNOG00000001348(Erp29);ENSRNOG00000001383(Slc8b1);ENSRNOG00000001414(Serpine1);ENSRNOG00000001422(Col26a1);ENSRNOG00000001424(Cux1);ENSRNOG00000001425(Sh2b2);ENSRNOG00000001448(Hip1);ENSRNOG00000001480(Ncf1);ENSRNOG00000001518(Itga6);ENSRNOG00000001548(Nfe2l2);ENSRNOG00000001582(Bach1);ENSRNOG00000001692(Chaf1b);ENSRNOG00000001704(Runx1);ENSRNOG00000001713(Il13ra1);ENSRNOG00000001747(Pak2);ENSRNOG00000001752(Nrros);ENSRNOG00000001804(Itpr2);ENSRNOG00000001859(Sdf2l1);ENSRNOG00000001908(Klhl6);ENSRNOG00000001982(Cblb);ENSRNOG00000002014(Stap1);ENSRNOG00000002032(Ifngr2);ENSRNOG00000002045(Anxa3);ENSRNOG00000002050(Igfbp7);ENSRNOG00000002052(Ccdc80);ENSRNOG00000002074(Rest);ENSRNOG00000002161(Tlr6);ENSRNOG00000002188(Hpse);ENSRNOG00000002273(Naaa);ENSRNOG00000002278(Tec);ENSRNOG00000002341(Trim25);ENSRNOG00000002440(Ralb);ENSRNOG00000002461(Nid1);ENSRNOG00000002520(Litaf);ENSRNOG00000002540(Rhoh);ENSRNOG00000002599(Grap);ENSRNOG00000002659(Ciita);ENSRNOG00000002701(Hgd);ENSRNOG00000002723(Sele);ENSRNOG00000002746(Fstl1);ENSRNOG00000002775(Npl);ENSRNOG00000002802(Cxcl1);ENSRNOG00000002937(Ren);ENSRNOG00000002950(Lyl1);ENSRNOG00000002968(Tnfsf4);ENSRNOG00000003018(Olfml2b);ENSRNOG00000003029(Calr);ENSRNOG00000003084(Parp1);ENSRNOG00000003088(Arhgap31);ENSRNOG00000003104(Trpv2);ENSRNOG00000003170(Nlrp3);ENSRNOG00000003208(Ercc6l);ENSRNOG00000003217(Lgals3bp);ENSRNOG00000003243(Wdr81);ENSRNOG00000003244(Ltc4s);ENSRNOG00000003283(Rcsd1);ENSRNOG00000003357(Col3a1);ENSRNOG00000003388(Cenpf);ENSRNOG00000003480(Aim2);ENSRNOG00000003622(Cybb);ENSRNOG00000003645(Hnrnpab);ENSRNOG00000003650(Nt5c);ENSRNOG00000003666(Jchain);ENSRNOG00000003703(Mcm6);ENSRNOG00000003715(Srpx2);ENSRNOG00000003720(Prrx1);ENSRNOG00000003736(Col5a2);ENSRNOG00000003745(Atf3);ENSRNOG00000003763(Prdx4);ENSRNOG00000003802(Pttg1);ENSRNOG00000003805(Rnft1);ENSRNOG00000003809(Sat1);ENSRNOG00000003866(Cxcr4);ENSRNOG00000003895(Rgs1);ENSRNOG00000003897(Col1a1);ENSRNOG00000003917(Uck2);ENSRNOG00000003954(Il2rg);ENSRNOG00000003975(Pfn1);ENSRNOG00000004063(Sh3pxd2b);ENSRNOG00000004072(Myo1c);ENSRNOG00000004094(Ptger1);ENSRNOG00000004100(Trib1);ENSRNOG00000004132(Lasp1);ENSRNOG00000004195(Dtl);ENSRNOG00000004217(Stk10);ENSRNOG00000004234(Mgat2);ENSRNOG00000004249(Tlr7);ENSRNOG00000004255(Tstd1);ENSRNOG00000004316(Llph);ENSRNOG00000004330(Chrdl1);ENSRNOG00000004361(Parp10);ENSRNOG00000004373(Ddx39a);ENSRNOG00000004404(Tac4);ENSRNOG00000004409(Sash3);ENSRNOG00000004444(Ikzf1);ENSRNOG00000004479(Aurka);ENSRNOG00000004487(Nek2l1);ENSRNOG00000004498(Scin);ENSRNOG00000004500(Myc);ENSRNOG00000004517(Igf1);ENSRNOG00000004578(Cthrc1);ENSRNOG00000004588(Zbed4);ENSRNOG00000004660(Fzd6);ENSRNOG00000004667(Gen1);ENSRNOG00000004700(Nxt1);ENSRNOG00000004726(Mapkapk2);ENSRNOG00000004737(Cd48);ENSRNOG00000004772(Cytip);ENSRNOG00000004834(Llgl2);ENSRNOG00000004921(Nusap1);ENSRNOG00000004968(Ncapg2);ENSRNOG00000004972(Upp1);ENSRNOG00000005008(Angpt4);ENSRNOG00000005037(Kif18a);ENSRNOG00000005038(Ube2t);ENSRNOG00000005115(Asf1b);ENSRNOG00000005214(Plek);ENSRNOG00000005275(Shmt1);ENSRNOG00000005287(Syne3);ENSRNOG00000005289(Prkd3);ENSRNOG00000005355(Ncstn);ENSRNOG00000005376(Mad2l1);ENSRNOG00000005378(Gna15);ENSRNOG00000005388(Rassf3);ENSRNOG00000005433(Shq1);ENSRNOG00000005555(Lrrc10);ENSRNOG00000005575(Abi3);ENSRNOG00000005576(Rpia);ENSRNOG00000005616(Ncoa3);ENSRNOG00000005620(Lcp2);ENSRNOG00000005659(Aurkb);ENSRNOG00000005678(Lamb1);ENSRNOG00000005679(Fap);ENSRNOG00000005710(Rbm7);ENSRNOG00000005772(Hacd4);ENSRNOG00000005809(Arhgdib);ENSRNOG00000005810(Nlrc4);ENSRNOG00000005871(Il1rn);ENSRNOG00000005903(St14);ENSRNOG00000005906(RGD1565355);ENSRNOG00000005958(Rrbp1);ENSRNOG00000005965(Irak4);ENSRNOG00000005984(Etv6);ENSRNOG00000006048(Ezh2);ENSRNOG00000006077(Snx5);ENSRNOG00000006079(Psd4);ENSRNOG00000006167(Rasal3);ENSRNOG00000006227(Ifih1);ENSRNOG00000006324(-);ENSRNOG00000006365(Asb15);ENSRNOG00000006384(Ddx58);ENSRNOG00000006388(Pygl);ENSRNOG00000006469(Cdk2);ENSRNOG00000006583(Hpgds);ENSRNOG00000006620(Xcr1);ENSRNOG00000006689(Chd7);ENSRNOG00000006733(Srgap2);ENSRNOG00000006735(Cdkn2b);ENSRNOG00000006740(Castor1);ENSRNOG00000006741(Podnl1);ENSRNOG00000006767(Cst7);ENSRNOG00000006828(Baz1a);ENSRNOG00000006932(AABR07029272.1);ENSRNOG00000006940(Ncf4);ENSRNOG00000006946(Arhgap9);ENSRNOG00000006963(Ctse);ENSRNOG00000006995(Ano6);ENSRNOG00000007027(Hgf);ENSRNOG00000007036(Tgfbr1);ENSRNOG00000007062(Rin3);ENSRNOG00000007078(Ccn4);ENSRNOG00000007081(Xdh);ENSRNOG00000007129(Cd8b);ENSRNOG00000007133(Plxnb2);ENSRNOG00000007159(Ccl2);ENSRNOG00000007177(Poglut3);ENSRNOG00000007178(Cd8a);ENSRNOG00000007229(Nr0b2);ENSRNOG00000007300(C1qtnf6);ENSRNOG00000007302(Fbn1);ENSRNOG00000007349(Ascc2);ENSRNOG00000007350(Rac2);ENSRNOG00000007390(Nfkbia);ENSRNOG00000007422(Vav2);ENSRNOG00000007437(Irf5);ENSRNOG00000007439(Unc13d);ENSRNOG00000007457(Serping1);ENSRNOG00000007483(Ccnf);ENSRNOG00000007486(Atg7);ENSRNOG00000007490(Gabrr2);ENSRNOG00000007541(Fhl3);ENSRNOG00000007545(Angptl4);ENSRNOG00000007574(Padi2);ENSRNOG00000007584(Ehd4);ENSRNOG00000007622(Arrdc1);ENSRNOG00000007649(Dnm2);ENSRNOG00000007650(Cd63);ENSRNOG00000007679(Cyth4);ENSRNOG00000007743(Mgst1);ENSRNOG00000007755(Pm20d2);ENSRNOG00000007822(Vgll4);ENSRNOG00000007864(Vrk2);ENSRNOG00000007942(Fscn3);ENSRNOG00000007990(Adipor2);ENSRNOG00000007993(Sh3tc1);ENSRNOG00000008022(Apaf1);ENSRNOG00000008048(Plscr2);ENSRNOG00000008165(Tpx2);ENSRNOG00000008180(Lyn);ENSRNOG00000008187(Ubash3b);ENSRNOG00000008193(Cr1l);ENSRNOG00000008246(Emilin1);ENSRNOG00000008301(Tagln2);ENSRNOG00000008400(Pml);ENSRNOG00000008409(Myo1f);ENSRNOG00000008543(Pdlim2);ENSRNOG00000008609(Capn3);ENSRNOG00000008639(Pabpc1);ENSRNOG00000008658(Mitf);ENSRNOG00000008673(Arpc3);ENSRNOG00000008736(Slamf8);ENSRNOG00000008759(Csf3r);ENSRNOG00000008816(Gpnmb);ENSRNOG00000008902(Pon1);ENSRNOG00000008941(Ets1);ENSRNOG00000008956(Cdkn2c);ENSRNOG00000008986(Diaph3);ENSRNOG00000009005(Slco2a1);ENSRNOG00000009096(Pon3);ENSRNOG00000009258(Cdk6);ENSRNOG00000009266(Anp32b);ENSRNOG00000009331(Hck);ENSRNOG00000009334(Knstrn);ENSRNOG00000009339(Cenpe);ENSRNOG00000009342(Fcnb);ENSRNOG00000009360(Sh3bp1);ENSRNOG00000009385(Pik3cg);ENSRNOG00000009389(Ripk2);ENSRNOG00000009401(Lmo2);ENSRNOG00000009431(Tbc1d4);ENSRNOG00000009446(Rxra);ENSRNOG00000009594(Snai1);ENSRNOG00000009656(Rspo1);ENSRNOG00000009805(Wasf2);ENSRNOG00000009822(Tlr2);ENSRNOG00000009848(Il18);ENSRNOG00000009870(Tmem88);ENSRNOG00000009878(Crtapl1);ENSRNOG00000009884(Lgals1);ENSRNOG00000009912(Fgr);ENSRNOG00000009957(Slc25a13);ENSRNOG00000009958(Nkapd1);ENSRNOG00000009982(Pnp);ENSRNOG00000010037(Epb41);ENSRNOG00000010105(S100a11);ENSRNOG00000010111(Exoc3l4);ENSRNOG00000010131(Rin2);ENSRNOG00000010165(Tnfaip2);ENSRNOG00000010196(Glb1);ENSRNOG00000010208(Timp1);ENSRNOG00000010252(Hexa);ENSRNOG00000010266(Cd180);ENSRNOG00000010274(Smc4);ENSRNOG00000010278(Il6);ENSRNOG00000010319(Lcp1);ENSRNOG00000010326(Col20a1);ENSRNOG00000010331(Ctsb);ENSRNOG00000010352(Dnajc3);ENSRNOG00000010359(Bik);ENSRNOG00000010362(Anxa2);ENSRNOG00000010381(Mknk1);ENSRNOG00000010475(Casp3);ENSRNOG00000010522(Tlr4);ENSRNOG00000010549(Tspo);ENSRNOG00000010574(Ptpn1);ENSRNOG00000010624(Ap3b1);ENSRNOG00000010629(Nod1);ENSRNOG00000010645(Lgals3);ENSRNOG00000010697(Hadh);ENSRNOG00000010721(Dlgap5);ENSRNOG00000010744(Nrp1);ENSRNOG00000010747(Dap);ENSRNOG00000010813(Tspan14);ENSRNOG00000010841(Col8a2);ENSRNOG00000010890(Bmp1);ENSRNOG00000010897(Nek6);ENSRNOG00000010941(Tifa);ENSRNOG00000010947(Mmp14);ENSRNOG00000010964(Akap13);ENSRNOG00000010966(Itgb1);ENSRNOG00000010971(Snx18);ENSRNOG00000011039(Gch1);ENSRNOG00000011054(Laptm5);ENSRNOG00000011134(Lama2);ENSRNOG00000011153(Il17ra);ENSRNOG00000011167(Wdhd1);ENSRNOG00000011205(Ccl3);ENSRNOG00000011213(Blm);ENSRNOG00000011278(Stk3);ENSRNOG00000011292(Col1a2);ENSRNOG00000011352(Furin);ENSRNOG00000011373(Reep4);ENSRNOG00000011406(Ccl4);ENSRNOG00000011557(S100a8);ENSRNOG00000011592(Lrp10);ENSRNOG00000011654(Plk4);ENSRNOG00000011680(Il16);ENSRNOG00000011683(Fes);ENSRNOG00000011774(Fblim1);ENSRNOG00000011781(Oplah);ENSRNOG00000011798(Mapre1);ENSRNOG00000011800(F3);ENSRNOG00000011820(Acp3);ENSRNOG00000011821(S100a4);ENSRNOG00000011823(Tfap2b);ENSRNOG00000011945(Cyfip1);ENSRNOG00000011947(Tifab);ENSRNOG00000012002(Iqgap1);ENSRNOG00000012008(S100a3);ENSRNOG00000012062(Npc2);ENSRNOG00000012074(Ifngr1);ENSRNOG00000012156(Ostf1);ENSRNOG00000012160(Syk);ENSRNOG00000012172(Spi1);ENSRNOG00000012181(Lpl);ENSRNOG00000012208(Itgb7);ENSRNOG00000012215(Baiap2l2);ENSRNOG00000012216(Tgfbi);ENSRNOG00000012228(Skap2);ENSRNOG00000012318(Aspm);ENSRNOG00000012331(Casp8);ENSRNOG00000012346(Epb41l2);ENSRNOG00000012378(Dbnl);ENSRNOG00000012428(Maf);ENSRNOG00000012439(Bid);ENSRNOG00000012442(Cemip);ENSRNOG00000012502(Stk17b);ENSRNOG00000012582(Eif4ebp1);ENSRNOG00000012619(Epor);ENSRNOG00000012630(Rhoc);ENSRNOG00000012660(Postn);ENSRNOG00000012702(Nfya);ENSRNOG00000012723(Trim55);ENSRNOG00000012730(Lrrk1);ENSRNOG00000012748(Vamp8);ENSRNOG00000012749(C1qb);ENSRNOG00000012752(Cklf);ENSRNOG00000012804(C1qc);ENSRNOG00000012807(C1qa);ENSRNOG00000012811(Spint1);ENSRNOG00000012817(Lrrc17);ENSRNOG00000012881(Fgl2);ENSRNOG00000012956(Tgm2);ENSRNOG00000012957(Sh3glb1);ENSRNOG00000012966(Acadl);ENSRNOG00000012989(Serinc2);ENSRNOG00000013013(Tle3);ENSRNOG00000013014(Cyba);ENSRNOG00000013057(Prc1);ENSRNOG00000013090(Gadd45g);ENSRNOG00000013152(Arhgap10);ENSRNOG00000013167(Hmgb2l1);ENSRNOG00000013170(Il13ra1);ENSRNOG00000013177(Map3k1);ENSRNOG00000013215(Dctd);ENSRNOG00000013218(Sap30);ENSRNOG00000013231(Ptafr);ENSRNOG00000013265(Tgfbr2);ENSRNOG00000013309(Pik3ap1);ENSRNOG00000013321(Dock11);ENSRNOG00000013387(Tpcn2);ENSRNOG00000013538(Capza1);ENSRNOG00000013578(Trem2);ENSRNOG00000013634(Myd88);ENSRNOG00000013641(Myo7a);ENSRNOG00000013668(Capg);ENSRNOG00000013720(Aebp1);ENSRNOG00000013727(Ndc80);ENSRNOG00000013733(Ppp4r1);ENSRNOG00000013747(Sh3bp2);ENSRNOG00000013774(Lmnb1);ENSRNOG00000013790(Mfsd1);ENSRNOG00000013805(Tnip2);ENSRNOG00000013813(Ubtd1);ENSRNOG00000013836(Arhgap17);ENSRNOG00000013886(Fyb1);ENSRNOG00000013907(Sall1);ENSRNOG00000013917(Igsf10);ENSRNOG00000013922(Dok2);ENSRNOG00000013963(Il6st);ENSRNOG00000013967(Blnk);ENSRNOG00000013970(Cdt1);ENSRNOG00000013987(Sbno2);ENSRNOG00000014064(Ctsh);ENSRNOG00000014080(Kif23);ENSRNOG00000014117(Hmox1);ENSRNOG00000014137(Fbln1);ENSRNOG00000014171(Tnfsf13);ENSRNOG00000014179(Rps2);ENSRNOG00000014243(Pear1);ENSRNOG00000014254(Cpt1a);ENSRNOG00000014282(Cebpe);ENSRNOG00000014285(Ssh2);ENSRNOG00000014288(Fn1);ENSRNOG00000014294(Ptpn6);ENSRNOG00000014350(Ccn1);ENSRNOG00000014464(Tnfsf13b);ENSRNOG00000014475(Slc31a1);ENSRNOG00000014479(Cttnbp2nl);ENSRNOG00000014504(Il1r1);ENSRNOG00000014532(Lbp);ENSRNOG00000014562(Hnrnpf);ENSRNOG00000014621(Rab8a);ENSRNOG00000014666(Tfeb);ENSRNOG00000014832(Mapkapk3);ENSRNOG00000014835(Il1rl1);ENSRNOG00000014837(Emilin2);ENSRNOG00000014838(Glipr2);ENSRNOG00000014872(Sec24d);ENSRNOG00000014879(Ttc7a);ENSRNOG00000014940(Sfrp5);ENSRNOG00000014956(Slc11a1);ENSRNOG00000014960(Bard1);ENSRNOG00000014987(Mdfi);ENSRNOG00000014992(M6pr);ENSRNOG00000015018(Pdia3);ENSRNOG00000015027(Il18r1);ENSRNOG00000015080(Wdfy1);ENSRNOG00000015089(Mcoln2);ENSRNOG00000015131(Ube2c);ENSRNOG00000015149(Nrg4);ENSRNOG00000015179(Tradd);ENSRNOG00000015275(Ska1);ENSRNOG00000015285(Lrp4);ENSRNOG00000015329(Kpna2);ENSRNOG00000015331(Gdf3);ENSRNOG00000015411(Apobec1);ENSRNOG00000015423(Ccna2);ENSRNOG00000015439(Man2a1);ENSRNOG00000015441(Il4r);ENSRNOG00000015465(Cep72);ENSRNOG00000015496(Tpm4);ENSRNOG00000015562(Cdh17);ENSRNOG00000015615(Tnfrsf11a);ENSRNOG00000015674(Acap1);ENSRNOG00000015717(Ptpre);ENSRNOG00000015773(Il21r);ENSRNOG00000015794(Fam83d);ENSRNOG00000015810(Trip13);ENSRNOG00000015857(Ctsa);ENSRNOG00000015894(Dock8);ENSRNOG00000015906(Tgif1);ENSRNOG00000016037(Mafb);ENSRNOG00000016148(Gtse1);ENSRNOG00000016166(Pdlim1);ENSRNOG00000016225(Fgd3);ENSRNOG00000016231(Polr2d);ENSRNOG00000016256(Myo9b);ENSRNOG00000016257(Cotl1);ENSRNOG00000016281(Col4a1);ENSRNOG00000016308(Il10ra);ENSRNOG00000016315(Cnpy3);ENSRNOG00000016316(Mcm2);ENSRNOG00000016367(Vasp);ENSRNOG00000016372(Slc12a7);ENSRNOG00000016377(Cep55);ENSRNOG00000016397(Tmprss13);ENSRNOG00000016413(Pstpip1);ENSRNOG00000016469(Fxyd2);ENSRNOG00000016488(Pltp);ENSRNOG00000016496(Ctsc);ENSRNOG00000016543(Trim63);ENSRNOG00000016551(Bcl2l11);ENSRNOG00000016575(Tnfrsf1b);ENSRNOG00000016587(Ninj1);ENSRNOG00000016592(Gnai2);ENSRNOG00000016595(Hhex);ENSRNOG00000016630(Tln1);ENSRNOG00000016678(Angptl2);ENSRNOG00000016689(Fanci);ENSRNOG00000016695(Mmp2);ENSRNOG00000016733(Rab13);ENSRNOG00000016769(Rab38);ENSRNOG00000016781(Ppib);ENSRNOG00000016782(Tnfrsf8);ENSRNOG00000016826(Pla2g2d);ENSRNOG00000016831(Serpinh1);ENSRNOG00000016853(Dsg1);ENSRNOG00000016957(Igfbp2);ENSRNOG00000016967(Hfe);ENSRNOG00000017020(Inpp5d);ENSRNOG00000017029(Snx1);ENSRNOG00000017123(B2m);ENSRNOG00000017146(Nfatc1);ENSRNOG00000017156(Ankle1);ENSRNOG00000017157(Trim69);ENSRNOG00000017191(Trim5);ENSRNOG00000017194(Prdx1);ENSRNOG00000017208(Cspg4);ENSRNOG00000017212(Spsb1);ENSRNOG00000017220(Tcirg1);ENSRNOG00000017237(Lama1);ENSRNOG00000017259(Tacc3);ENSRNOG00000017319(Mertk);ENSRNOG00000017417(Gabarap);ENSRNOG00000017441(Tpm3);ENSRNOG00000017448(Exoc3l2);ENSRNOG00000017469(Anxa1);ENSRNOG00000017539(Mmp9);ENSRNOG00000017579(Mylip);ENSRNOG00000017595(Rsu1);ENSRNOG00000017625(Htr2b);ENSRNOG00000017680(Dennd2d);ENSRNOG00000017703(Unc93b1);ENSRNOG00000017714(Usp3);ENSRNOG00000017783(Sfrp1);ENSRNOG00000017787(Ripk1);ENSRNOG00000017804(Septin1);ENSRNOG00000017819(Cd14);ENSRNOG00000017832(Snx2);ENSRNOG00000017850(Dctpp1);ENSRNOG00000017869(Irf8);ENSRNOG00000017874(Cd53);ENSRNOG00000017897(Adam8);ENSRNOG00000017922(Tpbgl);ENSRNOG00000017976(Slco2b1);ENSRNOG00000017980(Itgal);ENSRNOG00000017981(Mcm10);ENSRNOG00000017987(Ucma);ENSRNOG00000018052(Cnksr3);ENSRNOG00000018081(Lactb);ENSRNOG00000018087(Vim);ENSRNOG00000018110(Svil);ENSRNOG00000018126(Abca1);ENSRNOG00000018159(Anxa4);ENSRNOG00000018207(Dynlt1);ENSRNOG00000018297(Marveld2);ENSRNOG00000018321(Sytl3);ENSRNOG00000018322(Picalm);ENSRNOG00000018384(Adam12);ENSRNOG00000018406(Wipf1);ENSRNOG00000018414(Csf1r);ENSRNOG00000018454(Apoe);ENSRNOG00000018461(Pdgfrb);ENSRNOG00000018484(Plk3);ENSRNOG00000018488(Cd40);ENSRNOG00000018500(Frmd4a);ENSRNOG00000018509(Cx3cr1);ENSRNOG00000018517(Trim21);ENSRNOG00000018566(Ctsl);ENSRNOG00000018584(Ptma);ENSRNOG00000018645(Rpsa);ENSRNOG00000018659(Csf1);ENSRNOG00000018706(Il15ra);ENSRNOG00000018716(Dennd2c);ENSRNOG00000018740(Ugt1a3);ENSRNOG00000018782(Gmnn);ENSRNOG00000018815(Plk1);ENSRNOG00000018929(Kif20b);ENSRNOG00000019100(Kif2c);ENSRNOG00000019136(Scamp2);ENSRNOG00000019142(Fas);ENSRNOG00000019147(Stom);ENSRNOG00000019202(Pvr);ENSRNOG00000019246(Psme2);ENSRNOG00000019264(Ltbr);ENSRNOG00000019308(Arrb2);ENSRNOG00000019311(Nfkb2);ENSRNOG00000019357(Tax1bp3);ENSRNOG00000019363(Inka1);ENSRNOG00000019374(Csk);ENSRNOG00000019403(Afap1l1);ENSRNOG00000019430(Coro1a);ENSRNOG00000019440(Kcnn4);ENSRNOG00000019465(Gnai3);ENSRNOG00000019536(Smim3);ENSRNOG00000019555(Arap1);ENSRNOG00000019556(Cd9);ENSRNOG00000019565(Tbx15);ENSRNOG00000019574(Cuedc2);ENSRNOG00000019620(Pmf1);ENSRNOG00000019629(Lamp1);ENSRNOG00000019648(Col6a3);ENSRNOG00000019657(-);ENSRNOG00000019659(Aspa);ENSRNOG00000019675(Pycard);ENSRNOG00000019681(Pold1);ENSRNOG00000019689(Vwf);ENSRNOG00000019728(Itgam);ENSRNOG00000019742(Stat3);ENSRNOG00000019763(Mlph);ENSRNOG00000019779(Disc1);ENSRNOG00000019838(Gmfg);ENSRNOG00000019892(Lrrfip1);ENSRNOG00000019965(Tgfb1i1);ENSRNOG00000020083(Scly);ENSRNOG00000020105(Klhl30);ENSRNOG00000020109(Dmrtc2);ENSRNOG00000020150(Il18bp);ENSRNOG00000020173(Tie1);ENSRNOG00000020182(Mvp);ENSRNOG00000020193(Runx2);ENSRNOG00000020197(Cd248);ENSRNOG00000020229(Homer3);ENSRNOG00000020300(Lsp1);ENSRNOG00000020332(Tnnt3);ENSRNOG00000020349(Rab3il1);ENSRNOG00000020393(Rhog);ENSRNOG00000020401(Adcy4);ENSRNOG00000020465(Ripk3);ENSRNOG00000020486(Bcl2l12);ENSRNOG00000020579(Col7a1);ENSRNOG00000020583(Fcgrt);ENSRNOG00000020590(Adam15);ENSRNOG00000020640(Zbtb7b);ENSRNOG00000020652(Tgfb1);ENSRNOG00000020653(S1pr2);ENSRNOG00000020657(Shc1);ENSRNOG00000020678(Ifi35);ENSRNOG00000020679(Icam1);ENSRNOG00000020701(Brca1);ENSRNOG00000020716(Axl);ENSRNOG00000020726(Sipa1);ENSRNOG00000020773(Map3k11);ENSRNOG00000020807(NEWGENE_1306714);ENSRNOG00000020811(Il6r);ENSRNOG00000020845(Tyrobp);ENSRNOG00000020849(Hcst);ENSRNOG00000020872(Cd5);ENSRNOG00000020884(Cd6);ENSRNOG00000020918(Ccnd1);ENSRNOG00000021031(Grn);ENSRNOG00000021062(Fxyd5);ENSRNOG00000021144(-);ENSRNOG00000021150(Plcb3);ENSRNOG00000021155(Ctsk);ENSRNOG00000021161(Fermt3);ENSRNOG00000021199(Fcgr1a);ENSRNOG00000021264(Pcna);ENSRNOG00000021370(Ccdc69);ENSRNOG00000021420(Tirap);ENSRNOG00000021424(Cd300lf);ENSRNOG00000021437(AABR07073181.1);ENSRNOG00000021555(Mis18a);ENSRNOG00000021560(Cass4);ENSRNOG00000021659(Acp4);ENSRNOG00000021713(Kif18b);ENSRNOG00000021726(Tlr3);ENSRNOG00000021817(Irak2);ENSRNOG00000021828(Coro1b);ENSRNOG00000022015(Cntrl);ENSRNOG00000022110(Gcsam);ENSRNOG00000022173(Gatad2a);ENSRNOG00000022298(Cxcl11);ENSRNOG00000022325(Smc2);ENSRNOG00000022499(Sgo1);ENSRNOG00000022537(E2f8);ENSRNOG00000022565(Lrrc25);ENSRNOG00000022710(Prrg4);ENSRNOG00000022769(Sp100);ENSRNOG00000022800(Sp140);ENSRNOG00000022859(Trem1);ENSRNOG00000022884(Cd84);ENSRNOG00000022911(Hjurp);ENSRNOG00000023079(Nras);ENSRNOG00000023143(Nlrp1a);ENSRNOG00000023209(Slamf7);ENSRNOG00000023214(Il20rb);ENSRNOG00000023226(S100a10);ENSRNOG00000023258(Nfkb1);ENSRNOG00000023334(Parp14);ENSRNOG00000023400(Dtx3l);ENSRNOG00000023463(Parp9);ENSRNOG00000023614(Hsh2d);ENSRNOG00000024000(Cd22);ENSRNOG00000024008(Cdc25c);ENSRNOG00000024077(Fbxo5);ENSRNOG00000024089(Fndc3b);ENSRNOG00000024115(C6);ENSRNOG00000024159(Fcer1g);ENSRNOG00000024178(Cenpt);ENSRNOG00000024277(Card11);ENSRNOG00000024365(Ect2);ENSRNOG00000024390(Osm);ENSRNOG00000024688(Erfe);ENSRNOG00000024762(Frmd7);ENSRNOG00000024799(Cd93);ENSRNOG00000024931(Ccdc88b);ENSRNOG00000025001(Pcolce);ENSRNOG00000025051(Tal1);ENSRNOG00000025075(Relt);ENSRNOG00000025100(Ikbke);ENSRNOG00000025274(Hexb);ENSRNOG00000025604(Atad2);ENSRNOG00000025695(Tns3);ENSRNOG00000025731(Ptma);ENSRNOG00000025736(Tcf23);ENSRNOG00000026203(Pax8);ENSRNOG00000026252(E2f7);ENSRNOG00000026260(Rpl11);ENSRNOG00000026310(Marchf1);ENSRNOG00000026435(Arid3a);ENSRNOG00000026607(Tnfsf18);ENSRNOG00000026647(Cxcl16);ENSRNOG00000026702(Jaml);ENSRNOG00000026821(Arhgap42);ENSRNOG00000027030(Adm);ENSRNOG00000027037(Alox12);ENSRNOG00000027410(Ccdc125);ENSRNOG00000027502(Nmi);ENSRNOG00000027787(Cdc6);ENSRNOG00000027811(Lilrb4);ENSRNOG00000027833(Fnip2);ENSRNOG00000027894(Iqgap3);ENSRNOG00000028015(Pf4);ENSRNOG00000028016(Ncf2);ENSRNOG00000028062(Arpc5);ENSRNOG00000028137(Mki67);ENSRNOG00000028198(Sh2b3);ENSRNOG00000028250(Lax1);ENSRNOG00000028259(Mcemp1);ENSRNOG00000028415(Cdc20);ENSRNOG00000028548(Ccl9);ENSRNOG00000028569(Arhgap27);ENSRNOG00000028632(Bcl2l14);ENSRNOG00000028768(Gbp4);ENSRNOG00000028814(Oasl2);ENSRNOG00000028872(Rai14);ENSRNOG00000028896(A2m);ENSRNOG00000028930(Dab2);ENSRNOG00000029028(Mknk2);ENSRNOG00000029055(Ttk);ENSRNOG00000029449(Ror1);ENSRNOG00000029662(Wdfy4);ENSRNOG00000029682(Clic1);ENSRNOG00000029773(Atm);ENSRNOG00000029862(Spc24);ENSRNOG00000029922(Tpk1);ENSRNOG00000029993(Kynu);ENSRNOG00000030021(-);ENSRNOG00000030118(Msn);ENSRNOG00000030253(Tafa3);ENSRNOG00000030266(Plekhg2);ENSRNOG00000030715(Cfh);ENSRNOG00000030930(Samsn1);ENSRNOG00000031058(Was);ENSRNOG00000031081(Stat2);ENSRNOG00000031138(Irgm);ENSRNOG00000031163(Nfkbiz);ENSRNOG00000031202(Trim30c);ENSRNOG00000031312(Tnfrsf1a);ENSRNOG00000031420(Hyal2);ENSRNOG00000031506(Ftl1);ENSRNOG00000031743(Gbp2);ENSRNOG00000031916(Timeless);ENSRNOG00000031930(Bin2);ENSRNOG00000032178(Cenpa);ENSRNOG00000032240(Gbp5);ENSRNOG00000032401(H3f3c);ENSRNOG00000032436(Tmod3);ENSRNOG00000032703(Rasgrp3);ENSRNOG00000032813(Mdc1);ENSRNOG00000032948(Tyk2);ENSRNOG00000033192(Osmr);ENSRNOG00000033234(Ccrl2);ENSRNOG00000033235(Relb);ENSRNOG00000033321(Hmgb2l1);ENSRNOG00000033498(Cib1);ENSRNOG00000033608(Cd276);ENSRNOG00000033658(Kntc1);ENSRNOG00000033697(Casp4);ENSRNOG00000034254(Actb);ENSRNOG00000036604(Ifit2);ENSRNOG00000036673(Sectm1b);ENSRNOG00000036689(P4hb);ENSRNOG00000036703(Itgax);ENSRNOG00000036913(Resf1);ENSRNOG00000036918(Etfbkmt);ENSRNOG00000036921(Tmsb10);ENSRNOG00000036964(Ralgapa2);ENSRNOG00000037167(Rtp3);ENSRNOG00000037211(Kif14);ENSRNOG00000037302(Rad51);ENSRNOG00000037331(Cd33);ENSRNOG00000037339(Siglec10);ENSRNOG00000037509(Chek2);ENSRNOG00000037562(Zbtb42);ENSRNOG00000037765(Lims1);ENSRNOG00000037931(Plaur);ENSRNOG00000038035(Kif4a);ENSRNOG00000038132(Vsig4);ENSRNOG00000038375(AABR07026311.1);ENSRNOG00000038722(Tlr1);ENSRNOG00000038835(Cd86);ENSRNOG00000038877(Btn2a2);ENSRNOG00000038881(Hcls1);ENSRNOG00000039048(Cd200r1);ENSRNOG00000039183(Cip2a);ENSRNOG00000039284(Haus4);ENSRNOG00000039496(-);ENSRNOG00000039668(Col8a1);ENSRNOG00000039976(Ptk7);ENSRNOG00000042137(Sting1);ENSRNOG00000042353(Mlkl);ENSRNOG00000042561(Cks1b);ENSRNOG00000042592(Rgs10);ENSRNOG00000042886(Rps28);ENSRNOG00000042944(Cenpw);ENSRNOG00000043044(Cnn2);ENSRNOG00000043077(Zfpm1);ENSRNOG00000043167(Itga9);ENSRNOG00000043219(Fbn2);ENSRNOG00000043416(Bcl3);ENSRNOG00000043451(Spp1);ENSRNOG00000043486(Tnfrsf26);ENSRNOG00000045558(Cd34);ENSRNOG00000045595(Tnfsf9);ENSRNOG00000045670(Tnfsf12);ENSRNOG00000045752(Rrm1);ENSRNOG00000045838(Hps1);ENSRNOG00000045992(Tlr8);ENSRNOG00000046050(Dennd1c);ENSRNOG00000046076(Tspan10);ENSRNOG00000046086(Tmc8);ENSRNOG00000046171(AABR07035839.1);ENSRNOG00000046191(Cgas);ENSRNOG00000046202(Metrnl);ENSRNOG00000046211(Fbxw4);ENSRNOG00000046327(Rbpj);ENSRNOG00000046663(Fcgr2a);ENSRNOG00000046699(Slpi);ENSRNOG00000046763(Adssl1);ENSRNOG00000046874(Snx9);ENSRNOG00000047213(Gnpda1);ENSRNOG00000047367(Card14);ENSRNOG00000047606(Bcl2a1);ENSRNOG00000047741(E2f2);ENSRNOG00000047931(-);ENSRNOG00000048161(Tlr9);ENSRNOG00000048222(Nlrc5);ENSRNOG00000048239(Cxcr1);ENSRNOG00000048315(Eif2ak2);ENSRNOG00000048411(Uhrf1);ENSRNOG00000048430(Myo18b);ENSRNOG00000048449(Itgb3);ENSRNOG00000048462(AABR07066529.1);ENSRNOG00000048812(Gpx1);ENSRNOG00000048961(Bhlhe41);ENSRNOG00000049033(Racgap1);ENSRNOG00000049075(-);ENSRNOG00000049115(Ccr5);ENSRNOG00000049179(Pidd1);ENSRNOG00000049236(Myh9);ENSRNOG00000049442(AABR07026317.1);ENSRNOG00000049714(Asap3);ENSRNOG00000049782(Csf2ra);ENSRNOG00000049828(Crlf2);ENSRNOG00000049918(Lrg1);ENSRNOG00000050106(Rcc1);ENSRNOG00000050190(Eng);ENSRNOG00000050404(Pmepa1);ENSRNOG00000050430(Vav1);ENSRNOG00000050552(AABR07053516.1);ENSRNOG00000050849(Leprot);ENSRNOG00000050869(Cebpd);ENSRNOG00000051235(Cfb);ENSRNOG00000051706(Tep1);ENSRNOG00000051952(Tes);ENSRNOG00000051977(Mmrn2);ENSRNOG00000051986(Plcg2);ENSRNOG00000052064(Parvg);ENSRNOG00000052407(Btk);ENSRNOG00000052499(Rab27a);ENSRNOG00000052574(AABR07021955.1);ENSRNOG00000052613(Casp6);ENSRNOG00000052620(Rack1);ENSRNOG00000053026(Shcbp1);ENSRNOG00000053047(Top2a);ENSRNOG00000053430(Slco4a1);ENSRNOG00000053787(Mdfic);ENSRNOG00000054017(-);ENSRNOG00000054217(Runx3);ENSRNOG00000054218(Il18rap);ENSRNOG00000054286(Rrm2);ENSRNOG00000054625(Fhod1);ENSRNOG00000054765(Renbp);ENSRNOG00000054954(Lilrb2);ENSRNOG00000055365(Edem1);ENSRNOG00000055391(Eif4ebp2);ENSRNOG00000055527(Arap3);ENSRNOG00000055531(Hps5);ENSRNOG00000055650(Pou2f2);ENSRNOG00000055962(Bgn);ENSRNOG00000055966(AABR07062138.2);ENSRNOG00000056038(Ehbp1l1);ENSRNOG00000056069(Kif11);ENSRNOG00000056297(Fmnl3);ENSRNOG00000056457(Gpd1);ENSRNOG00000056524(Abcd1);ENSRNOG00000056714(Sla);ENSRNOG00000057347(Cebpb);ENSRNOG00000057451(Itga5);ENSRNOG00000057458(Oip5);ENSRNOG00000057569(Ahnak);ENSRNOG00000057619(Hic1);ENSRNOG00000057760(Stil);ENSRNOG00000057826(AABR07040412.1);ENSRNOG00000057832(Rnf125);ENSRNOG00000058007(Nde1);ENSRNOG00000058186(Errfi1);ENSRNOG00000058288(Tcf19);ENSRNOG00000058388(Zfp36);ENSRNOG00000058422(Lilrb3a);ENSRNOG00000058539(Ccnb1);ENSRNOG00000058545(Arhgap4);ENSRNOG00000058645(Tnc);ENSRNOG00000058646(Zfp36l1);ENSRNOG00000059015(Triobp);ENSRNOG00000059140(Myo1g);ENSRNOG00000059406(Ier5);ENSRNOG00000059463(Slc39a1);ENSRNOG00000059538(Clec2g);ENSRNOG00000059801(Lima1);ENSRNOG00000059837(Cdkn2a);ENSRNOG00000059890(Clec2d2);ENSRNOG00000059947(Sdc1);ENSRNOG00000060021(Txlnb);ENSRNOG00000060329(Emb);ENSRNOG00000060356(Kif15);ENSRNOG00000060694(Adam17);ENSRNOG00000060753(Esyt1);ENSRNOG00000060853(Iah1);ENSRNOG00000061085(Fancd2);ENSRNOG00000061328(Pag1);ENSRNOG00000061367(Atp7a);ENSRNOG00000061373(Loxl3);ENSRNOG00000061376(Psca);ENSRNOG00000061403(AABR07039446.2);ENSRNOG00000061595(Tfec);ENSRNOG00000061739(Klrk1);ENSRNOG00000061857(Mgst2);ENSRNOG00000061928(Myo1e);ENSRNOG00000062986(Ccbe1);ENSRNOG00000063127(Ccr2);ENSRNOG00000063135(Gna13);ENSRNOG00000063216(Ccnb2);ENSRNOG00000063373(Socs3);ENSRNOG00000063636(Gng5);ENSRNOG00000063678(Mcl1);ENSRNOG00000063679(-);ENSRNOG00000063755(Gas2l3);ENSRNOG00000064090(Tmsb10);ENSRNOG00000064385(Ftl1);ENSRNOG00000064749(Sowahc);ENSRNOG00000065666(-);ENSRNOG00000065741(Il7r);ENSRNOG00000066042(Abcb1b);ENSRNOG00000066109(Plekha2);ENSRNOG00000066181(RT1-CE14);ENSRNOG00000066503(Spink2);ENSRNOG00000066637(Rps10l1);ENSRNOG00000066894(Tcaf2);ENSRNOG00000066973(Kctd12);ENSRNOG00000067138(Tlr10);ENSRNOG00000067966(Ly96);ENSRNOG00000068415(Lrrc15);ENSRNOG00000068669(Ankrd66);ENSRNOG00000068715(-);ENSRNOG00000069198(Lrmda);ENSRNOG00000069568(-);ENSRNOG00000069673(Pnpla2);ENSRNOG00000070190(Cd300lb);ENSRNOG00000070230(Nhlrc3);ENSRNOG00000070677(-);ENSRNOG00000070689(Tnfrsf22);ENSRNOG00000071047(Tnfsf11);ENSRNOG00000071073(Sost);ENSRNOG00000071217(Chek1)
GO:0010646	BP	regulation of cell communication	350	469	819	3118	9.21286452184393e-46	1.72096309268045e-42	ENSRNOG00000000010(Cbln1);ENSRNOG00000000184(Tmprss6);ENSRNOG00000000368(Grik2);ENSRNOG00000000406(Ros1);ENSRNOG00000000483(Syngap1);ENSRNOG00000000774(Gabbr1);ENSRNOG00000000879(Slc9a6);ENSRNOG00000001006(Nptx2);ENSRNOG00000001185(RGD1311899);ENSRNOG00000001374(Rasal1);ENSRNOG00000001407(Tfr2);ENSRNOG00000001416(Vgf);ENSRNOG00000001520(Dlx1);ENSRNOG00000001557(Cxadr);ENSRNOG00000001689(Arl6);ENSRNOG00000001796(Dgkg);ENSRNOG00000001931(Fgf12);ENSRNOG00000002338(Dgke);ENSRNOG00000002343(Uchl1);ENSRNOG00000002496(Stxbp5l);ENSRNOG00000002592(Rps6ka6);ENSRNOG00000002636(Abat);ENSRNOG00000002728(Btc);ENSRNOG00000002844(Usp27x);ENSRNOG00000003031(Atp2b4);ENSRNOG00000003073(Gpr161);ENSRNOG00000003099(Ubqln2);ENSRNOG00000003285(Mpv17l);ENSRNOG00000003288(Cacng5);ENSRNOG00000003453(Lypd1);ENSRNOG00000003491(Prkca);ENSRNOG00000003603(Arhgap44);ENSRNOG00000003812(Nlgn3);ENSRNOG00000003888(Rgs13);ENSRNOG00000003927(Cd55);ENSRNOG00000003988(Dnajc27);ENSRNOG00000004179(Nts);ENSRNOG00000004200(Sybu);ENSRNOG00000004201(Rims2);ENSRNOG00000004290(Grb10);ENSRNOG00000004353(Ppfia2);ENSRNOG00000004483(Ptprr);ENSRNOG00000004650(Begain);ENSRNOG00000004676(Pak3);ENSRNOG00000004753(Napb);ENSRNOG00000004810(Plcb1);ENSRNOG00000004890(Adcy8);ENSRNOG00000005034(Arhgef25);ENSRNOG00000005093(Lgr6);ENSRNOG00000005108(Wfs1);ENSRNOG00000005326(Cnrip1);ENSRNOG00000005334(Acvr2a);ENSRNOG00000005338(Drd5);ENSRNOG00000005345(Vsnl1);ENSRNOG00000005392(Ngfr);ENSRNOG00000005609(Neurod1);ENSRNOG00000005639(Ar);ENSRNOG00000005662(Grm7);ENSRNOG00000005700(Nsg1);ENSRNOG00000005723(Grin3a);ENSRNOG00000005729(Palm3);ENSRNOG00000005806(Oxtr);ENSRNOG00000005830(Tafa4);ENSRNOG00000005853(Tacr1);ENSRNOG00000005874(Tle2);ENSRNOG00000006003(Ctnna2);ENSRNOG00000006086(Lynx1);ENSRNOG00000006093(LRRTM1);ENSRNOG00000006120(Shh);ENSRNOG00000006174(Grid2);ENSRNOG00000006278(Tspyl5);ENSRNOG00000006426(Syt1);ENSRNOG00000006527(Slc6a1);ENSRNOG00000006565(Fstl4);ENSRNOG00000006604(Thy1);ENSRNOG00000006639(Scn9a);ENSRNOG00000006756(Maged1);ENSRNOG00000006859(Insig1);ENSRNOG00000006934(Acvr1b);ENSRNOG00000006989(Vamp2);ENSRNOG00000007033(Sorcs2);ENSRNOG00000007147(Cyp46a1);ENSRNOG00000007151(Cdk14);ENSRNOG00000007323(Ric8b);ENSRNOG00000007326(Prepl);ENSRNOG00000007331(Rragd);ENSRNOG00000007334(Ly6h);ENSRNOG00000007377(Slit3);ENSRNOG00000007410(Dab1);ENSRNOG00000007456(Calb1);ENSRNOG00000007542(Scg5);ENSRNOG00000007647(Oprk1);ENSRNOG00000008001(Rab3b);ENSRNOG00000008030(Shc2);ENSRNOG00000008095(Onecut1);ENSRNOG00000008176(Nppa);ENSRNOG00000008177(Pim2);ENSRNOG00000008223(Cnr1);ENSRNOG00000008245(AABR07054614.1);ENSRNOG00000008526(Pdzd3);ENSRNOG00000008628(Ica1);ENSRNOG00000008644(Nkx2-1);ENSRNOG00000008683(Alk);ENSRNOG00000008970(Pcdh17);ENSRNOG00000009066(Thra);ENSRNOG00000009269(Cga);ENSRNOG00000009288(Fgf14);ENSRNOG00000009324(Wdr54);ENSRNOG00000009350(Sez6);ENSRNOG00000009354(Nrarp);ENSRNOG00000009450(Hcn4);ENSRNOG00000009522(Adra1a);ENSRNOG00000009719(C2cd2l);ENSRNOG00000009760(Palm);ENSRNOG00000010205(Mturn);ENSRNOG00000010244(Sarm1);ENSRNOG00000010254(Htr1a);ENSRNOG00000010280(Pde8b);ENSRNOG00000010302(Rasl10b);ENSRNOG00000010303(Trim32);ENSRNOG00000010320(Efnb3);ENSRNOG00000010349(Ghrl);ENSRNOG00000010392(Nrg1);ENSRNOG00000010545(Mrap2);ENSRNOG00000010853(Chrna7);ENSRNOG00000010880(Gpr27);ENSRNOG00000010905(Dlx5);ENSRNOG00000011007(Ube2o);ENSRNOG00000011076(Ank2);ENSRNOG00000011156(Clstn3);ENSRNOG00000011231(Cntnap4);ENSRNOG00000011460(Arfgef3);ENSRNOG00000011471(Fgf9);ENSRNOG00000011518(Dusp26);ENSRNOG00000011726(Grin1);ENSRNOG00000011751(Ncdn);ENSRNOG00000011803(Lrfn2);ENSRNOG00000012098(Adcyap1r1);ENSRNOG00000012259(Il22ra2);ENSRNOG00000012273(Dmtn);ENSRNOG00000012286(Il20ra);ENSRNOG00000012302(Gucy1a1);ENSRNOG00000012482(Ndrg4);ENSRNOG00000012556(Isl1);ENSRNOG00000012703(Crh);ENSRNOG00000013036(Epha8);ENSRNOG00000013042(Htr1b);ENSRNOG00000013101(Pcdh8);ENSRNOG00000013171(Grm2);ENSRNOG00000013280(Olfm4);ENSRNOG00000013399(Minar1);ENSRNOG00000013623(Amer2);ENSRNOG00000013657(Stmn3);ENSRNOG00000013825(Rap1gap);ENSRNOG00000013850(Hes5);ENSRNOG00000013927(Jag2);ENSRNOG00000013953(Ntrk1);ENSRNOG00000013962(Magi2);ENSRNOG00000014025(Rasgrf1);ENSRNOG00000014083(Iqsec3);ENSRNOG00000014170(Dbn1);ENSRNOG00000014172(Npy5r);ENSRNOG00000014248(Erbb4);ENSRNOG00000014290(Grm1);ENSRNOG00000014371(Cdh13);ENSRNOG00000014486(Rfx3);ENSRNOG00000014503(Celf4);ENSRNOG00000014758(Lgi1);ENSRNOG00000014819(Hap1);ENSRNOG00000014971(Mas1);ENSRNOG00000015055(Scg2);ENSRNOG00000015084(Necab2);ENSRNOG00000015318(Heyl);ENSRNOG00000015359(Arhgap40);ENSRNOG00000015420(Stxbp1);ENSRNOG00000015430(Nlgn2);ENSRNOG00000015480(Prkcz);ENSRNOG00000015503(Otud7a);ENSRNOG00000015518(Rbp4);ENSRNOG00000015528(Pja2);ENSRNOG00000015603(Prkce);ENSRNOG00000015616(Rgs14);ENSRNOG00000015679(Dok4);ENSRNOG00000015732(Bcl2l2);ENSRNOG00000015956(Usp29);ENSRNOG00000016156(Nptxr);ENSRNOG00000016196(Dlgap1);ENSRNOG00000016429(Grm5);ENSRNOG00000016654(Galr1);ENSRNOG00000016684(Wnk2);ENSRNOG00000016717(Gas2);ENSRNOG00000016768(Oprl1);ENSRNOG00000016872(Plppr4);ENSRNOG00000016877(Shisa7);ENSRNOG00000017060(Ryr2);ENSRNOG00000017136(Syt17);ENSRNOG00000017333(Syt4);ENSRNOG00000017427(Pfn2);ENSRNOG00000017428(Map1b);ENSRNOG00000017558(Tubb2a);ENSRNOG00000017568(Rit2);ENSRNOG00000017602(Il34);ENSRNOG00000017673(Brsk1);ENSRNOG00000017712(Cartpt);ENSRNOG00000017759(Ucn3);ENSRNOG00000017893(Baiap3);ENSRNOG00000018141(RGD1307443);ENSRNOG00000018191(Oprm1);ENSRNOG00000018217(Syt5);ENSRNOG00000018254(Sncaip);ENSRNOG00000018526(Dlg4);ENSRNOG00000018602(Camta1);ENSRNOG00000018674(Ntrk3);ENSRNOG00000018780(Sh3rf2);ENSRNOG00000018804(Ripor2);ENSRNOG00000018827(Htr7);ENSRNOG00000018949(Dlk2);ENSRNOG00000019193(Stx1b);ENSRNOG00000019207(Shank1);ENSRNOG00000019306(Syt12);ENSRNOG00000019354(Ptch1);ENSRNOG00000019433(Rab3a);ENSRNOG00000019435(Psd);ENSRNOG00000019560(Pde2a);ENSRNOG00000019575(Rell2);ENSRNOG00000019584(Dlk1);ENSRNOG00000019613(Syt9);ENSRNOG00000019716(Ntf3);ENSRNOG00000019738(Gpr61);ENSRNOG00000020009(Npas4);ENSRNOG00000020021(Brsk2);ENSRNOG00000020030(Crlf1);ENSRNOG00000020061(Tmem198);ENSRNOG00000020097(Inha);ENSRNOG00000020118(Nme5);ENSRNOG00000020247(Cnih2);ENSRNOG00000020310(Grik5);ENSRNOG00000020337(Sla2);ENSRNOG00000020339(Neurl1);ENSRNOG00000020689(Cpeb3);ENSRNOG00000020778(Chrnb2);ENSRNOG00000020835(Hipk4);ENSRNOG00000020970(Rundc3a);ENSRNOG00000021063(Grin2d);ENSRNOG00000021130(Abcc8);ENSRNOG00000021245(RGD1311739);ENSRNOG00000021274(Fermt1);ENSRNOG00000021294(Mstn);ENSRNOG00000021447(Prr7);ENSRNOG00000021478(Tpd52l1);ENSRNOG00000021569(Tiam1);ENSRNOG00000021984(Rgs7);ENSRNOG00000022421(Crtc1);ENSRNOG00000022686(Zdhhc2);ENSRNOG00000022868(Ell3);ENSRNOG00000023521(Map3k10);ENSRNOG00000023601(Elavl4);ENSRNOG00000023603(Amer3);ENSRNOG00000023712(Stox1);ENSRNOG00000024457(Cyct);ENSRNOG00000024923(Nnat);ENSRNOG00000025423(Map3k13);ENSRNOG00000025670(Shisa3);ENSRNOG00000026328(Gpr137c);ENSRNOG00000026432(Syt7);ENSRNOG00000027098(Sez6l2);ENSRNOG00000027099(Fbxl2);ENSRNOG00000027400(Vwc2l);ENSRNOG00000027596(Mbd5);ENSRNOG00000028356(Chchd10);ENSRNOG00000028426(Mcf2l);ENSRNOG00000028630(Ksr2);ENSRNOG00000028708(Ntsr1);ENSRNOG00000028733(Prkar1b);ENSRNOG00000028832(Sorcs3);ENSRNOG00000028879(Slc4a8);ENSRNOG00000029012(Shisa6);ENSRNOG00000029394(Dusp8);ENSRNOG00000029450(Adgrb1);ENSRNOG00000029798(Lrrc4c);ENSRNOG00000029871(Slc8a3);ENSRNOG00000029876(Gucy1a2);ENSRNOG00000030034(Sox11);ENSRNOG00000030877(Htr2c);ENSRNOG00000032517(Cntn6);ENSRNOG00000032576(Nlgn1);ENSRNOG00000032579(Zswim2);ENSRNOG00000032656(Ptprt);ENSRNOG00000032828(Mapk8ip2);ENSRNOG00000033099(Dcc);ENSRNOG00000033508(Mink1);ENSRNOG00000033835(Dnm1);ENSRNOG00000036911(Bicd1);ENSRNOG00000037687(Rspo2);ENSRNOG00000038190(Dok6);ENSRNOG00000040242(Epm2a);ENSRNOG00000042086(Rab26);ENSRNOG00000042458(AABR07046707.1);ENSRNOG00000042536(Pde4d);ENSRNOG00000043300(Enho);ENSRNOG00000045554(Faim2);ENSRNOG00000045816(Gria1);ENSRNOG00000046566(Tub);ENSRNOG00000047143(Fkbp1b);ENSRNOG00000047247(Ptprs);ENSRNOG00000047450(Lmo3);ENSRNOG00000047466(Bdnf);ENSRNOG00000047574(Nrxn3);ENSRNOG00000048782(Wnt7a);ENSRNOG00000048824(Rnf165);ENSRNOG00000049076(Vwc2);ENSRNOG00000049351(Nat8l);ENSRNOG00000049985(Gprasp1);ENSRNOG00000050206(Shank2);ENSRNOG00000050220(Nrxn1);ENSRNOG00000050767(Nrn1);ENSRNOG00000050848(Dtx1);ENSRNOG00000051993(Gdf10);ENSRNOG00000052051(Slc24a1);ENSRNOG00000052256(Dact3);ENSRNOG00000052707(Cacna1a);ENSRNOG00000053449(Cracr2a);ENSRNOG00000054274(Cacnb3);ENSRNOG00000054371(Prkcg);ENSRNOG00000055382(Hcn1);ENSRNOG00000055499(Grid1);ENSRNOG00000055547(AABR07001519.1);ENSRNOG00000056151(AABR07007642.1);ENSRNOG00000056612(Unc13c);ENSRNOG00000057031(Six3);ENSRNOG00000057848(Cacng8);ENSRNOG00000057988(Pfkm);ENSRNOG00000058478(Mapk8ip1);ENSRNOG00000059683(Mpp2);ENSRNOG00000059720(Syp);ENSRNOG00000059765(Asic1);ENSRNOG00000060020(C1ql4);ENSRNOG00000060054(Doc2b);ENSRNOG00000060153(Spry3);ENSRNOG00000062370(Igbp1b);ENSRNOG00000062421(RragB);ENSRNOG00000063400(Shisa9);ENSRNOG00000063710(Kctd8);ENSRNOG00000064701(Ncs1);ENSRNOG00000065511(Cacng2);ENSRNOG00000067286(Castor2);ENSRNOG00000068243(Cdk5r1);ENSRNOG00000069221(Kctd16);ENSRNOG00000070575(Tafa1);ENSRNOG00000070777(P2ry4)	ENSRNOG00000000034(Nuak2);ENSRNOG00000000137(Ly86);ENSRNOG00000000239(Ccl7);ENSRNOG00000000485(Bak1);ENSRNOG00000000528(Fgd2);ENSRNOG00000000569(Vsir);ENSRNOG00000000614(Bicc1);ENSRNOG00000000655(Ptprc);ENSRNOG00000000827(Ier3);ENSRNOG00000001049(Tpt1);ENSRNOG00000001149(Pxn);ENSRNOG00000001158(Abcg1);ENSRNOG00000001187(Oasl);ENSRNOG00000001195(Trpv4);ENSRNOG00000001223(Pttg1ip);ENSRNOG00000001250(Lfng);ENSRNOG00000001296(P2rx7);ENSRNOG00000001300(P2rx4);ENSRNOG00000001314(Fam20c);ENSRNOG00000001348(Erp29);ENSRNOG00000001383(Slc8b1);ENSRNOG00000001414(Serpine1);ENSRNOG00000001425(Sh2b2);ENSRNOG00000001431(Rasa4);ENSRNOG00000001448(Hip1);ENSRNOG00000001480(Ncf1);ENSRNOG00000001518(Itga6);ENSRNOG00000001548(Nfe2l2);ENSRNOG00000001704(Runx1);ENSRNOG00000001747(Pak2);ENSRNOG00000001752(Nrros);ENSRNOG00000001982(Cblb);ENSRNOG00000002014(Stap1);ENSRNOG00000002032(Ifngr2);ENSRNOG00000002040(Bmp2k);ENSRNOG00000002050(Igfbp7);ENSRNOG00000002074(Rest);ENSRNOG00000002161(Tlr6);ENSRNOG00000002180(Tbc1d1);ENSRNOG00000002188(Hpse);ENSRNOG00000002192(Rell1);ENSRNOG00000002341(Trim25);ENSRNOG00000002480(Gpr137b);ENSRNOG00000002520(Litaf);ENSRNOG00000002540(Rhoh);ENSRNOG00000002657(Pla2g4a);ENSRNOG00000002746(Fstl1);ENSRNOG00000002937(Ren);ENSRNOG00000003029(Calr);ENSRNOG00000003064(Bst1);ENSRNOG00000003084(Parp1);ENSRNOG00000003170(Nlrp3);ENSRNOG00000003357(Col3a1);ENSRNOG00000003709(Kmo);ENSRNOG00000003720(Prrx1);ENSRNOG00000003745(Atf3);ENSRNOG00000003748(Tasl);ENSRNOG00000003866(Cxcr4);ENSRNOG00000003895(Rgs1);ENSRNOG00000003897(Col1a1);ENSRNOG00000003959(Rgs18);ENSRNOG00000003992(Pik3r6);ENSRNOG00000004072(Myo1c);ENSRNOG00000004100(Trib1);ENSRNOG00000004249(Tlr7);ENSRNOG00000004330(Chrdl1);ENSRNOG00000004440(Fignl1);ENSRNOG00000004500(Myc);ENSRNOG00000004517(Igf1);ENSRNOG00000004578(Cthrc1);ENSRNOG00000004660(Fzd6);ENSRNOG00000004834(Llgl2);ENSRNOG00000004837(Limd1);ENSRNOG00000004968(Ncapg2);ENSRNOG00000005214(Plek);ENSRNOG00000005355(Ncstn);ENSRNOG00000005480(Ybx3);ENSRNOG00000005731(Birc3);ENSRNOG00000005809(Arhgdib);ENSRNOG00000005871(Il1rn);ENSRNOG00000005906(RGD1565355);ENSRNOG00000005965(Irak4);ENSRNOG00000006048(Ezh2);ENSRNOG00000006052(Sulf2);ENSRNOG00000006077(Snx5);ENSRNOG00000006079(Psd4);ENSRNOG00000006094(Cd44);ENSRNOG00000006167(Rasal3);ENSRNOG00000006314(Zbp1);ENSRNOG00000006689(Chd7);ENSRNOG00000006735(Cdkn2b);ENSRNOG00000006740(Castor1);ENSRNOG00000007027(Hgf);ENSRNOG00000007036(Tgfbr1);ENSRNOG00000007048(Rap1b);ENSRNOG00000007078(Ccn4);ENSRNOG00000007081(Xdh);ENSRNOG00000007089(Lgmn);ENSRNOG00000007159(Ccl2);ENSRNOG00000007178(Cd8a);ENSRNOG00000007229(Nr0b2);ENSRNOG00000007302(Fbn1);ENSRNOG00000007372(Casp1);ENSRNOG00000007390(Nfkbia);ENSRNOG00000007486(Atg7);ENSRNOG00000007529(Bmf);ENSRNOG00000007564(Evc);ENSRNOG00000007574(Padi2);ENSRNOG00000007622(Arrdc1);ENSRNOG00000007649(Dnm2);ENSRNOG00000007650(Cd63);ENSRNOG00000007679(Cyth4);ENSRNOG00000007822(Vgll4);ENSRNOG00000007864(Vrk2);ENSRNOG00000008022(Apaf1);ENSRNOG00000008048(Plscr2);ENSRNOG00000008133(Mfng);ENSRNOG00000008180(Lyn);ENSRNOG00000008187(Ubash3b);ENSRNOG00000008193(Cr1l);ENSRNOG00000008246(Emilin1);ENSRNOG00000008400(Pml);ENSRNOG00000008609(Capn3);ENSRNOG00000008816(Gpnmb);ENSRNOG00000008880(Nrk);ENSRNOG00000009131(Zc3h12a);ENSRNOG00000009260(Cnr2);ENSRNOG00000009347(Arhgap25);ENSRNOG00000009360(Sh3bp1);ENSRNOG00000009385(Pik3cg);ENSRNOG00000009389(Ripk2);ENSRNOG00000009446(Rxra);ENSRNOG00000009459(Slc35f6);ENSRNOG00000009513(Akr1b1);ENSRNOG00000009594(Snai1);ENSRNOG00000009656(Rspo1);ENSRNOG00000009822(Tlr2);ENSRNOG00000009848(Il18);ENSRNOG00000009870(Tmem88);ENSRNOG00000009907(Mmp8);ENSRNOG00000009912(Fgr);ENSRNOG00000010086(Plagl2);ENSRNOG00000010208(Timp1);ENSRNOG00000010265(Ada);ENSRNOG00000010266(Cd180);ENSRNOG00000010278(Il6);ENSRNOG00000010359(Bik);ENSRNOG00000010516(Plau);ENSRNOG00000010522(Tlr4);ENSRNOG00000010549(Tspo);ENSRNOG00000010574(Ptpn1);ENSRNOG00000010629(Nod1);ENSRNOG00000010630(Prcp);ENSRNOG00000010645(Lgals3);ENSRNOG00000010691(Cmtm3);ENSRNOG00000010697(Hadh);ENSRNOG00000010701(Depdc1b);ENSRNOG00000010744(Nrp1);ENSRNOG00000010813(Tspan14);ENSRNOG00000010941(Tifa);ENSRNOG00000010947(Mmp14);ENSRNOG00000010964(Akap13);ENSRNOG00000010966(Itgb1);ENSRNOG00000011054(Laptm5);ENSRNOG00000011134(Lama2);ENSRNOG00000011205(Ccl3);ENSRNOG00000011278(Stk3);ENSRNOG00000011352(Furin);ENSRNOG00000011459(Rhbdf2);ENSRNOG00000011557(S100a8);ENSRNOG00000011762(Elf1);ENSRNOG00000011820(Acp3);ENSRNOG00000011821(S100a4);ENSRNOG00000011823(Tfap2b);ENSRNOG00000011945(Cyfip1);ENSRNOG00000012002(Iqgap1);ENSRNOG00000012017(Otulin);ENSRNOG00000012074(Ifngr1);ENSRNOG00000012160(Syk);ENSRNOG00000012172(Spi1);ENSRNOG00000012269(Lpcat3);ENSRNOG00000012318(Aspm);ENSRNOG00000012331(Casp8);ENSRNOG00000012439(Bid);ENSRNOG00000012611(Lpxn);ENSRNOG00000012628(Gpr18);ENSRNOG00000012660(Postn);ENSRNOG00000012698(Chsy1);ENSRNOG00000012730(Lrrk1);ENSRNOG00000012748(Vamp8);ENSRNOG00000012956(Tgm2);ENSRNOG00000012957(Sh3glb1);ENSRNOG00000013013(Tle3);ENSRNOG00000013014(Cyba);ENSRNOG00000013090(Gadd45g);ENSRNOG00000013167(Hmgb2l1);ENSRNOG00000013172(Nr1h3);ENSRNOG00000013265(Tgfbr2);ENSRNOG00000013309(Pik3ap1);ENSRNOG00000013578(Trem2);ENSRNOG00000013634(Myd88);ENSRNOG00000013721(Nepro);ENSRNOG00000013805(Tnip2);ENSRNOG00000013836(Arhgap17);ENSRNOG00000013902(P2ry12);ENSRNOG00000013907(Sall1);ENSRNOG00000013963(Il6st);ENSRNOG00000014064(Ctsh);ENSRNOG00000014117(Hmox1);ENSRNOG00000014137(Fbln1);ENSRNOG00000014156(Fut7);ENSRNOG00000014254(Cpt1a);ENSRNOG00000014288(Fn1);ENSRNOG00000014294(Ptpn6);ENSRNOG00000014350(Ccn1);ENSRNOG00000014426(Lox);ENSRNOG00000014504(Il1r1);ENSRNOG00000014532(Lbp);ENSRNOG00000014621(Rab8a);ENSRNOG00000014838(Glipr2);ENSRNOG00000014940(Sfrp5);ENSRNOG00000014987(Mdfi);ENSRNOG00000015018(Pdia3);ENSRNOG00000015027(Il18r1);ENSRNOG00000015080(Wdfy1);ENSRNOG00000015179(Tradd);ENSRNOG00000015285(Lrp4);ENSRNOG00000015308(Pbk);ENSRNOG00000015331(Gdf3);ENSRNOG00000015577(Lpar6);ENSRNOG00000015615(Tnfrsf11a);ENSRNOG00000015717(Ptpre);ENSRNOG00000015791(Zdhhc12);ENSRNOG00000015794(Fam83d);ENSRNOG00000015906(Tgif1);ENSRNOG00000016117(Myof);ENSRNOG00000016219(Vnn1);ENSRNOG00000016256(Myo9b);ENSRNOG00000016308(Il10ra);ENSRNOG00000016377(Cep55);ENSRNOG00000016496(Ctsc);ENSRNOG00000016551(Bcl2l11);ENSRNOG00000016587(Ninj1);ENSRNOG00000016592(Gnai2);ENSRNOG00000016595(Hhex);ENSRNOG00000016706(Fanca);ENSRNOG00000016756(Ptgir);ENSRNOG00000016846(Pik3cd);ENSRNOG00000016957(Igfbp2);ENSRNOG00000016967(Hfe);ENSRNOG00000017020(Inpp5d);ENSRNOG00000017029(Snx1);ENSRNOG00000017078(Selenon);ENSRNOG00000017191(Trim5);ENSRNOG00000017194(Prdx1);ENSRNOG00000017208(Cspg4);ENSRNOG00000017220(Tcirg1);ENSRNOG00000017417(Gabarap);ENSRNOG00000017469(Anxa1);ENSRNOG00000017539(Mmp9);ENSRNOG00000017625(Htr2b);ENSRNOG00000017783(Sfrp1);ENSRNOG00000017787(Ripk1);ENSRNOG00000017819(Cd14);ENSRNOG00000017854(Ucp2);ENSRNOG00000017897(Adam8);ENSRNOG00000017922(Tpbgl);ENSRNOG00000017980(Itgal);ENSRNOG00000017987(Ucma);ENSRNOG00000018052(Cnksr3);ENSRNOG00000018126(Abca1);ENSRNOG00000018207(Dynlt1);ENSRNOG00000018414(Csf1r);ENSRNOG00000018454(Apoe);ENSRNOG00000018461(Pdgfrb);ENSRNOG00000018484(Plk3);ENSRNOG00000018488(Cd40);ENSRNOG00000018509(Cx3cr1);ENSRNOG00000018517(Trim21);ENSRNOG00000018659(Csf1);ENSRNOG00000018865(Adamts12);ENSRNOG00000019057(Prkcq);ENSRNOG00000019264(Ltbr);ENSRNOG00000019270(P2ry6);ENSRNOG00000019308(Arrb2);ENSRNOG00000019357(Tax1bp3);ENSRNOG00000019374(Csk);ENSRNOG00000019440(Kcnn4);ENSRNOG00000019465(Gnai3);ENSRNOG00000019638(Lmna);ENSRNOG00000019675(Pycard);ENSRNOG00000019689(Vwf);ENSRNOG00000019742(Stat3);ENSRNOG00000019779(Disc1);ENSRNOG00000019965(Tgfb1i1);ENSRNOG00000020182(Mvp);ENSRNOG00000020193(Runx2);ENSRNOG00000020229(Homer3);ENSRNOG00000020465(Ripk3);ENSRNOG00000020486(Bcl2l12);ENSRNOG00000020505(Map4k1);ENSRNOG00000020640(Zbtb7b);ENSRNOG00000020652(Tgfb1);ENSRNOG00000020653(S1pr2);ENSRNOG00000020657(Shc1);ENSRNOG00000020678(Ifi35);ENSRNOG00000020679(Icam1);ENSRNOG00000020701(Brca1);ENSRNOG00000020716(Axl);ENSRNOG00000020726(Sipa1);ENSRNOG00000020773(Map3k11);ENSRNOG00000020811(Il6r);ENSRNOG00000020845(Tyrobp);ENSRNOG00000020849(Hcst);ENSRNOG00000020872(Cd5);ENSRNOG00000020881(Frmd8);ENSRNOG00000020942(Plekha4);ENSRNOG00000021243(Siglec1);ENSRNOG00000021420(Tirap);ENSRNOG00000021424(Cd300lf);ENSRNOG00000021560(Cass4);ENSRNOG00000021644(Slc15a3);ENSRNOG00000021659(Acp4);ENSRNOG00000021726(Tlr3);ENSRNOG00000021817(Irak2);ENSRNOG00000022110(Gcsam);ENSRNOG00000022521(Ddias);ENSRNOG00000022636(Alpk1);ENSRNOG00000022769(Sp100);ENSRNOG00000022884(Cd84);ENSRNOG00000022975(Nfam1);ENSRNOG00000023005(Gm6377);ENSRNOG00000023258(Nfkb1);ENSRNOG00000023296(Wtip);ENSRNOG00000023334(Parp14);ENSRNOG00000023428(Pik3r5);ENSRNOG00000023463(Parp9);ENSRNOG00000023628(Tmem106a);ENSRNOG00000023896(Dusp6);ENSRNOG00000024000(Cd22);ENSRNOG00000024277(Card11);ENSRNOG00000024390(Osm);ENSRNOG00000024429(Peg12);ENSRNOG00000024688(Erfe);ENSRNOG00000024762(Frmd7);ENSRNOG00000025094(Gpr183);ENSRNOG00000025100(Ikbke);ENSRNOG00000025121(Pla2g3);ENSRNOG00000026116(Sall3);ENSRNOG00000026203(Pax8);ENSRNOG00000026260(Rpl11);ENSRNOG00000026607(Tnfsf18);ENSRNOG00000026653(Hcar2);ENSRNOG00000026821(Arhgap42);ENSRNOG00000027030(Adm);ENSRNOG00000027410(Ccdc125);ENSRNOG00000027502(Nmi);ENSRNOG00000027811(Lilrb4);ENSRNOG00000027894(Iqgap3);ENSRNOG00000028015(Pf4);ENSRNOG00000028198(Sh2b3);ENSRNOG00000028250(Lax1);ENSRNOG00000028415(Cdc20);ENSRNOG00000028548(Ccl9);ENSRNOG00000028632(Bcl2l14);ENSRNOG00000028930(Dab2);ENSRNOG00000029090(Gm5127);ENSRNOG00000029449(Ror1);ENSRNOG00000029658(Rnf213);ENSRNOG00000029773(Atm);ENSRNOG00000030021(-);ENSRNOG00000030788(Olr35);ENSRNOG00000031081(Stat2);ENSRNOG00000031138(Irgm);ENSRNOG00000031202(Trim30c);ENSRNOG00000031312(Tnfrsf1a);ENSRNOG00000031420(Hyal2);ENSRNOG00000031443(Havcr2);ENSRNOG00000032778(Bub1);ENSRNOG00000032948(Tyk2);ENSRNOG00000033321(Hmgb2l1);ENSRNOG00000033444(F10);ENSRNOG00000033498(Cib1);ENSRNOG00000033697(Casp4);ENSRNOG00000036689(P4hb);ENSRNOG00000036829(Nckap1l);ENSRNOG00000036964(Ralgapa2);ENSRNOG00000037198(Usp18);ENSRNOG00000037211(Kif14);ENSRNOG00000037339(Siglec10);ENSRNOG00000037409(Scimp);ENSRNOG00000037765(Lims1);ENSRNOG00000037814(Cxcl17);ENSRNOG00000037838(P2ry10b);ENSRNOG00000037839(P2ry10);ENSRNOG00000037931(Plaur);ENSRNOG00000038212(Socs6);ENSRNOG00000038722(Tlr1);ENSRNOG00000038835(Cd86);ENSRNOG00000038877(Btn2a2);ENSRNOG00000038881(Hcls1);ENSRNOG00000039754(Rab7b);ENSRNOG00000039976(Ptk7);ENSRNOG00000040287(Cyp1b1);ENSRNOG00000042070(Ticam2);ENSRNOG00000042137(Sting1);ENSRNOG00000042592(Rgs10);ENSRNOG00000042785(Sesn2);ENSRNOG00000043007(Rcn3);ENSRNOG00000043219(Fbn2);ENSRNOG00000043416(Bcl3);ENSRNOG00000043451(Spp1);ENSRNOG00000045558(Cd34);ENSRNOG00000045670(Tnfsf12);ENSRNOG00000046036(Itprip);ENSRNOG00000046086(Tmc8);ENSRNOG00000046327(Rbpj);ENSRNOG00000046452(Fcgr2b);ENSRNOG00000046663(Fcgr2a);ENSRNOG00000047931(-);ENSRNOG00000048161(Tlr9);ENSRNOG00000048166(Arhgap19);ENSRNOG00000048222(Nlrc5);ENSRNOG00000048315(Eif2ak2);ENSRNOG00000048449(Itgb3);ENSRNOG00000048462(AABR07066529.1);ENSRNOG00000048812(Gpx1);ENSRNOG00000049028(C5ar2);ENSRNOG00000049075(-);ENSRNOG00000049179(Pidd1);ENSRNOG00000049471(Steap3);ENSRNOG00000049766(Sctr);ENSRNOG00000049918(Lrg1);ENSRNOG00000050190(Eng);ENSRNOG00000050404(Pmepa1);ENSRNOG00000050819(Birc5);ENSRNOG00000050849(Leprot);ENSRNOG00000051977(Mmrn2);ENSRNOG00000051986(Plcg2);ENSRNOG00000052620(Rack1);ENSRNOG00000053787(Mdfic);ENSRNOG00000054217(Runx3);ENSRNOG00000054437(Rel);ENSRNOG00000055391(Eif4ebp2);ENSRNOG00000056024(Bnip2);ENSRNOG00000056714(Sla);ENSRNOG00000056944(Arhgap24);ENSRNOG00000057619(Hic1);ENSRNOG00000057832(Rnf125);ENSRNOG00000058133(Ppm1n);ENSRNOG00000058186(Errfi1);ENSRNOG00000058422(Lilrb3a);ENSRNOG00000058545(Arhgap4);ENSRNOG00000059207(Oas3);ENSRNOG00000060694(Adam17);ENSRNOG00000061085(Fancd2);ENSRNOG00000061373(Loxl3);ENSRNOG00000061376(Psca);ENSRNOG00000062986(Ccbe1);ENSRNOG00000063127(Ccr2);ENSRNOG00000063373(Socs3);ENSRNOG00000063678(Mcl1);ENSRNOG00000065590(Gpr65);ENSRNOG00000065643(Sox4);ENSRNOG00000065741(Il7r);ENSRNOG00000067966(Ly96);ENSRNOG00000071001(Trim56);ENSRNOG00000071047(Tnfsf11);ENSRNOG00000071073(Sost)
GO:0030054	CC	cell junction	375	188	563	1871	1.22253064711807e-45	1.51960559436776e-42	ENSRNOG00000000007(Gad1);ENSRNOG00000000010(Cbln1);ENSRNOG00000000368(Grik2);ENSRNOG00000000483(Syngap1);ENSRNOG00000000618(Mdga2);ENSRNOG00000000693(Svop);ENSRNOG00000000774(Gabbr1);ENSRNOG00000000840(Atp6v1g2);ENSRNOG00000000879(Slc9a6);ENSRNOG00000000986(Camsap3);ENSRNOG00000001006(Nptx2);ENSRNOG00000001130(Nos1);ENSRNOG00000001368(Rph3a);ENSRNOG00000001416(Vgf);ENSRNOG00000001516(Rapgef4);ENSRNOG00000001528(Gap43);ENSRNOG00000001557(Cxadr);ENSRNOG00000001575(Grik1);ENSRNOG00000001931(Fgf12);ENSRNOG00000002327(Gabrb1);ENSRNOG00000002338(Dgke);ENSRNOG00000002349(Gabra2);ENSRNOG00000002360(Gabrg1);ENSRNOG00000002364(Rnf112);ENSRNOG00000002391(Glra4);ENSRNOG00000002496(Stxbp5l);ENSRNOG00000002537(Wnk3);ENSRNOG00000002653(Kcnk2);ENSRNOG00000002660(Magee1);ENSRNOG00000002767(Dlg3);ENSRNOG00000002904(Arr3);ENSRNOG00000003031(Atp2b4);ENSRNOG00000003125(Rogdi);ENSRNOG00000003241(Gabrg2);ENSRNOG00000003288(Cacng5);ENSRNOG00000003313(Glra2);ENSRNOG00000003365(Cadm3);ENSRNOG00000003374(Ccdc85a);ENSRNOG00000003453(Lypd1);ENSRNOG00000003491(Prkca);ENSRNOG00000003494(Ppfia4);ENSRNOG00000003512(Gabra1);ENSRNOG00000003603(Arhgap44);ENSRNOG00000003680(Gabrb2);ENSRNOG00000003777(Chrne);ENSRNOG00000003812(Nlgn3);ENSRNOG00000004118(Frmpd4);ENSRNOG00000004201(Rims2);ENSRNOG00000004327(Ddc);ENSRNOG00000004353(Ppfia2);ENSRNOG00000004372(Cbln4);ENSRNOG00000004483(Ptprr);ENSRNOG00000004527(Lin7a);ENSRNOG00000004650(Begain);ENSRNOG00000004676(Pak3);ENSRNOG00000004753(Napb);ENSRNOG00000004810(Plcb1);ENSRNOG00000004874(Flrt3);ENSRNOG00000004890(Adcy8);ENSRNOG00000005003(Ptprn2);ENSRNOG00000005018(Scn2a);ENSRNOG00000005108(Wfs1);ENSRNOG00000005338(Drd5);ENSRNOG00000005369(Kcnj3);ENSRNOG00000005392(Ngfr);ENSRNOG00000005550(Lrfn5);ENSRNOG00000005662(Grm7);ENSRNOG00000005697(Slc6a11);ENSRNOG00000005700(Nsg1);ENSRNOG00000005723(Grin3a);ENSRNOG00000005726(Pclo);ENSRNOG00000005806(Oxtr);ENSRNOG00000005985(Kcnma1);ENSRNOG00000006003(Ctnna2);ENSRNOG00000006086(Lynx1);ENSRNOG00000006093(LRRTM1);ENSRNOG00000006174(Grid2);ENSRNOG00000006357(Sgip1);ENSRNOG00000006397(Chrm5);ENSRNOG00000006403(Nectin1);ENSRNOG00000006426(Syt1);ENSRNOG00000006527(Slc6a1);ENSRNOG00000006595(Htr3a);ENSRNOG00000006761(Sh3gl2);ENSRNOG00000006784(Sema4f);ENSRNOG00000006911(Sptb);ENSRNOG00000006957(Gria4);ENSRNOG00000006989(Vamp2);ENSRNOG00000007031(Trim9);ENSRNOG00000007033(Sorcs2);ENSRNOG00000007038(Cntn5);ENSRNOG00000007066(Htr5a);ENSRNOG00000007090(Cacna1c);ENSRNOG00000007147(Cyp46a1);ENSRNOG00000007334(Ly6h);ENSRNOG00000007410(Dab1);ENSRNOG00000007456(Calb1);ENSRNOG00000007509(Slc1a6);ENSRNOG00000007515(Kif3a);ENSRNOG00000007581(Slc17a8);ENSRNOG00000007636(Cadps2);ENSRNOG00000007647(Oprk1);ENSRNOG00000007957(Tspoap1);ENSRNOG00000008001(Rab3b);ENSRNOG00000008054(Igsf9);ENSRNOG00000008157(Syn2);ENSRNOG00000008203(Synpr);ENSRNOG00000008218(Atp6v0e2);ENSRNOG00000008223(Cnr1);ENSRNOG00000008237(Unc13b);ENSRNOG00000008337(Gjd2);ENSRNOG00000008374(Nipsnap1);ENSRNOG00000008526(Pdzd3);ENSRNOG00000008570(Cadps);ENSRNOG00000008615(Mal2);ENSRNOG00000008628(Ica1);ENSRNOG00000008766(Grin2b);ENSRNOG00000008943(Penk);ENSRNOG00000008970(Pcdh17);ENSRNOG00000008992(Grik3);ENSRNOG00000009071(Gripap1);ENSRNOG00000009170(Dmxl2);ENSRNOG00000009198(Rab6b);ENSRNOG00000009209(Slitrk1);ENSRNOG00000009265(Kcnk9);ENSRNOG00000009288(Fgf14);ENSRNOG00000009350(Sez6);ENSRNOG00000009450(Hcn4);ENSRNOG00000009522(Adra1a);ENSRNOG00000009570(Pdxp);ENSRNOG00000009588(Snph);ENSRNOG00000009649(Slitrk5);ENSRNOG00000009726(Grip2);ENSRNOG00000009760(Palm);ENSRNOG00000009771(Cdh10);ENSRNOG00000009772(Kirrel3);ENSRNOG00000009821(Slitrk3);ENSRNOG00000009967(Otof);ENSRNOG00000010244(Sarm1);ENSRNOG00000010320(Efnb3);ENSRNOG00000010349(Ghrl);ENSRNOG00000010365(Syn1);ENSRNOG00000010392(Nrg1);ENSRNOG00000010423(Misp);ENSRNOG00000010535(Cdh18);ENSRNOG00000010597(Slc5a7);ENSRNOG00000010731(Gpm6a);ENSRNOG00000010803(Gabra5);ENSRNOG00000010853(Chrna7);ENSRNOG00000011000(Rims1);ENSRNOG00000011076(Ank2);ENSRNOG00000011107(Pcsk1);ENSRNOG00000011133(Trpc4);ENSRNOG00000011156(Clstn3);ENSRNOG00000011231(Cntnap4);ENSRNOG00000011562(Slitrk2);ENSRNOG00000011623(Rab3c);ENSRNOG00000011624(Eef1a2);ENSRNOG00000011726(Grin1);ENSRNOG00000011751(Ncdn);ENSRNOG00000011803(Lrfn2);ENSRNOG00000011992(Slc18a1);ENSRNOG00000011994(Perp);ENSRNOG00000012045(Adgrb3);ENSRNOG00000012098(Adcyap1r1);ENSRNOG00000012176(Rab27b);ENSRNOG00000012273(Dmtn);ENSRNOG00000012302(Gucy1a1);ENSRNOG00000012424(Adam23);ENSRNOG00000012620(Syngr3);ENSRNOG00000012703(Crh);ENSRNOG00000012786(Pgrmc1);ENSRNOG00000013042(Htr1b);ENSRNOG00000013101(Pcdh8);ENSRNOG00000013141(Eno2);ENSRNOG00000013171(Grm2);ENSRNOG00000013391(Sorbs2);ENSRNOG00000013503(Cdh24);ENSRNOG00000013658(Nefl);ENSRNOG00000013962(Magi2);ENSRNOG00000013969(Ahi1);ENSRNOG00000014083(Iqsec3);ENSRNOG00000014170(Dbn1);ENSRNOG00000014172(Npy5r);ENSRNOG00000014231(Pnoc);ENSRNOG00000014248(Erbb4);ENSRNOG00000014290(Grm1);ENSRNOG00000014371(Cdh13);ENSRNOG00000014550(Plcxd3);ENSRNOG00000014686(Kcnd3);ENSRNOG00000014691(Ric3);ENSRNOG00000014758(Lgi1);ENSRNOG00000014862(Gabrg3);ENSRNOG00000014909(Sh2d5);ENSRNOG00000015049(Scn5a);ENSRNOG00000015148(Erc2);ENSRNOG00000015393(Slc32a1);ENSRNOG00000015420(Stxbp1);ENSRNOG00000015430(Nlgn2);ENSRNOG00000015480(Prkcz);ENSRNOG00000015528(Pja2);ENSRNOG00000015616(Rgs14);ENSRNOG00000015667(Epcam);ENSRNOG00000015903(Add2);ENSRNOG00000016156(Nptxr);ENSRNOG00000016196(Dlgap1);ENSRNOG00000016412(Fxyd6);ENSRNOG00000016429(Grm5);ENSRNOG00000016724(Epb41l3);ENSRNOG00000016872(Plppr4);ENSRNOG00000016877(Shisa7);ENSRNOG00000017333(Syt4);ENSRNOG00000017424(Chrna2);ENSRNOG00000017427(Pfn2);ENSRNOG00000017428(Map1b);ENSRNOG00000017558(Tubb2a);ENSRNOG00000017673(Brsk1);ENSRNOG00000017704(Sema3f);ENSRNOG00000017712(Cartpt);ENSRNOG00000017746(Pard6a);ENSRNOG00000017759(Ucn3);ENSRNOG00000017893(Baiap3);ENSRNOG00000017969(Olfm3);ENSRNOG00000018094(Sv2c);ENSRNOG00000018111(Slc12a5);ENSRNOG00000018191(Oprm1);ENSRNOG00000018200(Gad2);ENSRNOG00000018217(Syt5);ENSRNOG00000018241(Ank1);ENSRNOG00000018337(Caly);ENSRNOG00000018378(Cacnb2);ENSRNOG00000018452(Unc13a);ENSRNOG00000018526(Dlg4);ENSRNOG00000018557(Cdh22);ENSRNOG00000018650(Ap3m2);ENSRNOG00000018674(Ntrk3);ENSRNOG00000018827(Htr7);ENSRNOG00000018960(Syne1);ENSRNOG00000019134(Htr4);ENSRNOG00000019193(Stx1b);ENSRNOG00000019207(Shank1);ENSRNOG00000019306(Syt12);ENSRNOG00000019354(Ptch1);ENSRNOG00000019365(Ablim3);ENSRNOG00000019433(Rab3a);ENSRNOG00000019435(Psd);ENSRNOG00000019570(Gng3);ENSRNOG00000019587(Ptprn);ENSRNOG00000019613(Syt9);ENSRNOG00000019716(Ntf3);ENSRNOG00000019869(Lrfn1);ENSRNOG00000019920(Doc2a);ENSRNOG00000020009(Npas4);ENSRNOG00000020119(Pcdhac2);ENSRNOG00000020247(Cnih2);ENSRNOG00000020263(Atp1a3);ENSRNOG00000020310(Grik5);ENSRNOG00000020339(Neurl1);ENSRNOG00000020407(Atcay);ENSRNOG00000020444(Hcn3);ENSRNOG00000020689(Cpeb3);ENSRNOG00000020731(Ppfia3);ENSRNOG00000020746(Lin7b);ENSRNOG00000020778(Chrnb2);ENSRNOG00000020839(Lrfn3);ENSRNOG00000020864(Kirrel2);ENSRNOG00000021063(Grin2d);ENSRNOG00000021103(Nrxn2);ENSRNOG00000021130(Abcc8);ENSRNOG00000021182(Sv2a);ENSRNOG00000021274(Fermt1);ENSRNOG00000021447(Prr7);ENSRNOG00000021569(Tiam1);ENSRNOG00000021938(Lrrtm4);ENSRNOG00000021984(Rgs7);ENSRNOG00000022060(Magi1);ENSRNOG00000022421(Crtc1);ENSRNOG00000022428(Flrt1);ENSRNOG00000022635(Dlg2);ENSRNOG00000022686(Zdhhc2);ENSRNOG00000022767(Elfn1);ENSRNOG00000022868(Ell3);ENSRNOG00000023320(Tspan1);ENSRNOG00000023601(Elavl4);ENSRNOG00000023993(Kif1a);ENSRNOG00000024452(Carmil2);ENSRNOG00000025151(Ildr2);ENSRNOG00000026036(Pdyn);ENSRNOG00000026091(Slc10a4);ENSRNOG00000026163(Cpt1c);ENSRNOG00000026351(Cldn34e);ENSRNOG00000026432(Syt7);ENSRNOG00000026466(Lrrtm3);ENSRNOG00000026704(Drp2);ENSRNOG00000026866(Syn3);ENSRNOG00000027400(Vwc2l);ENSRNOG00000027954(Cdh15);ENSRNOG00000028708(Ntsr1);ENSRNOG00000028733(Prkar1b);ENSRNOG00000028832(Sorcs3);ENSRNOG00000028879(Slc4a8);ENSRNOG00000029012(Shisa6);ENSRNOG00000029134(Adgrl1);ENSRNOG00000029450(Adgrb1);ENSRNOG00000029798(Lrrc4c);ENSRNOG00000029871(Slc8a3);ENSRNOG00000030759(Nhs);ENSRNOG00000030877(Htr2c);ENSRNOG00000032517(Cntn6);ENSRNOG00000032576(Nlgn1);ENSRNOG00000032656(Ptprt);ENSRNOG00000032828(Mapk8ip2);ENSRNOG00000033099(Dcc);ENSRNOG00000033653(Mpp3);ENSRNOG00000033835(Dnm1);ENSRNOG00000033837(Cdh9);ENSRNOG00000033863(Ajm1);ENSRNOG00000033881(Insyn2a);ENSRNOG00000036661(Rab40b);ENSRNOG00000038004(Zfp804a);ENSRNOG00000042086(Rab26);ENSRNOG00000042478(Adam22);ENSRNOG00000042753(Fgf13);ENSRNOG00000045554(Faim2);ENSRNOG00000045816(Gria1);ENSRNOG00000046727(Abcc2);ENSRNOG00000047247(Ptprs);ENSRNOG00000047466(Bdnf);ENSRNOG00000047574(Nrxn3);ENSRNOG00000048782(Wnt7a);ENSRNOG00000049076(Vwc2);ENSRNOG00000049410(Chrm3);ENSRNOG00000049792(Glra3);ENSRNOG00000050090(Slc6a17);ENSRNOG00000050137(Ajap1);ENSRNOG00000050206(Shank2);ENSRNOG00000050220(Nrxn1);ENSRNOG00000050767(Nrn1);ENSRNOG00000050841(Ache);ENSRNOG00000052224(Celf6);ENSRNOG00000052887(Dnajc6);ENSRNOG00000053288(Ank3);ENSRNOG00000054204(Gria2);ENSRNOG00000054274(Cacnb3);ENSRNOG00000054371(Prkcg);ENSRNOG00000055371(Sptbn4);ENSRNOG00000055499(Grid1);ENSRNOG00000055547(AABR07001519.1);ENSRNOG00000056550(Epb41l4b);ENSRNOG00000056558(Gabra3);ENSRNOG00000056612(Unc13c);ENSRNOG00000056643(Cdh8);ENSRNOG00000057817(Epb41l1);ENSRNOG00000058308(Asic2);ENSRNOG00000058478(Mapk8ip1);ENSRNOG00000058609(Palmd);ENSRNOG00000058938(Camkv);ENSRNOG00000059683(Mpp2);ENSRNOG00000059720(Syp);ENSRNOG00000059765(Asic1);ENSRNOG00000059857(Rnd1);ENSRNOG00000060054(Doc2b);ENSRNOG00000060410(Pcdh1);ENSRNOG00000060599(Gabrb3);ENSRNOG00000063400(Shisa9);ENSRNOG00000064701(Ncs1);ENSRNOG00000065213(Ccdc85c);ENSRNOG00000065511(Cacng2);ENSRNOG00000066137(Tmem240);ENSRNOG00000067416(Kcnd2);ENSRNOG00000068243(Cdk5r1);ENSRNOG00000068374(Insyn1);ENSRNOG00000069221(Kctd16);ENSRNOG00000069252(Ptchd1);ENSRNOG00000070777(P2ry4)	ENSRNOG00000000307(Mical1);ENSRNOG00000000502(Def6);ENSRNOG00000000505(Rpl10a);ENSRNOG00000000588(Slc16a10);ENSRNOG00000000599(Lama4);ENSRNOG00000000655(Ptprc);ENSRNOG00000001148(Rplp0);ENSRNOG00000001149(Pxn);ENSRNOG00000001195(Trpv4);ENSRNOG00000001224(Itgb2);ENSRNOG00000001296(P2rx7);ENSRNOG00000001300(P2rx4);ENSRNOG00000001448(Hip1);ENSRNOG00000001518(Itga6);ENSRNOG00000001691(Cldn14);ENSRNOG00000001747(Pak2);ENSRNOG00000001889(Comt);ENSRNOG00000002191(0610040J01Rik);ENSRNOG00000002278(Tec);ENSRNOG00000002680(Lamc1);ENSRNOG00000003645(Hnrnpab);ENSRNOG00000003715(Srpx2);ENSRNOG00000003866(Cxcr4);ENSRNOG00000003975(Pfn1);ENSRNOG00000004132(Lasp1);ENSRNOG00000004330(Chrdl1);ENSRNOG00000004498(Scin);ENSRNOG00000004837(Limd1);ENSRNOG00000005355(Ncstn);ENSRNOG00000005620(Lcp2);ENSRNOG00000005679(Fap);ENSRNOG00000006048(Ezh2);ENSRNOG00000006324(-);ENSRNOG00000006384(Ddx58);ENSRNOG00000006661(Rad51c);ENSRNOG00000006733(Srgap2);ENSRNOG00000007036(Tgfbr1);ENSRNOG00000007048(Rap1b);ENSRNOG00000007159(Ccl2);ENSRNOG00000007483(Ccnf);ENSRNOG00000007490(Gabrr2);ENSRNOG00000007649(Dnm2);ENSRNOG00000007764(Frmd4b);ENSRNOG00000007922(Cldn19);ENSRNOG00000008180(Lyn);ENSRNOG00000008543(Pdlim2);ENSRNOG00000008639(Pabpc1);ENSRNOG00000009331(Hck);ENSRNOG00000009360(Sh3bp1);ENSRNOG00000009513(Akr1b1);ENSRNOG00000009805(Wasf2);ENSRNOG00000009824(Irf2);ENSRNOG00000010037(Epb41);ENSRNOG00000010265(Ada);ENSRNOG00000010319(Lcp1);ENSRNOG00000010624(Ap3b1);ENSRNOG00000010744(Nrp1);ENSRNOG00000010966(Itgb1);ENSRNOG00000011016(Slc7a2);ENSRNOG00000011134(Lama2);ENSRNOG00000011680(Il16);ENSRNOG00000011683(Fes);ENSRNOG00000011774(Fblim1);ENSRNOG00000011798(Mapre1);ENSRNOG00000011945(Cyfip1);ENSRNOG00000012002(Iqgap1);ENSRNOG00000012074(Ifngr1);ENSRNOG00000012208(Itgb7);ENSRNOG00000012215(Baiap2l2);ENSRNOG00000012378(Dbnl);ENSRNOG00000012565(Cln8);ENSRNOG00000012582(Eif4ebp1);ENSRNOG00000012611(Lpxn);ENSRNOG00000012660(Postn);ENSRNOG00000012749(C1qb);ENSRNOG00000012807(C1qa);ENSRNOG00000012957(Sh3glb1);ENSRNOG00000013014(Cyba);ENSRNOG00000013069(Sapcd2);ENSRNOG00000013538(Capza1);ENSRNOG00000013634(Myd88);ENSRNOG00000013641(Myo7a);ENSRNOG00000013836(Arhgap17);ENSRNOG00000013886(Fyb1);ENSRNOG00000014179(Rps2);ENSRNOG00000014294(Ptpn6);ENSRNOG00000014464(Tnfsf13b);ENSRNOG00000014475(Slc31a1);ENSRNOG00000014621(Rab8a);ENSRNOG00000014835(Il1rl1);ENSRNOG00000015080(Wdfy1);ENSRNOG00000015285(Lrp4);ENSRNOG00000015329(Kpna2);ENSRNOG00000015529(Cdca3);ENSRNOG00000015562(Cdh17);ENSRNOG00000015845(Niban2);ENSRNOG00000016166(Pdlim1);ENSRNOG00000016367(Vasp);ENSRNOG00000016372(Slc12a7);ENSRNOG00000016587(Ninj1);ENSRNOG00000016592(Gnai2);ENSRNOG00000016630(Tln1);ENSRNOG00000016733(Rab13);ENSRNOG00000016853(Dsg1);ENSRNOG00000017029(Snx1);ENSRNOG00000017237(Lama1);ENSRNOG00000017354(Zyx);ENSRNOG00000017469(Anxa1);ENSRNOG00000017595(Rsu1);ENSRNOG00000017625(Htr2b);ENSRNOG00000017804(Septin1);ENSRNOG00000017874(Cd53);ENSRNOG00000017952(Septin2);ENSRNOG00000017980(Itgal);ENSRNOG00000018052(Cnksr3);ENSRNOG00000018297(Marveld2);ENSRNOG00000018454(Apoe);ENSRNOG00000018500(Frmd4a);ENSRNOG00000018645(Rpsa);ENSRNOG00000018680(Rpl17);ENSRNOG00000019202(Pvr);ENSRNOG00000019308(Arrb2);ENSRNOG00000019374(Csk);ENSRNOG00000019387(Ifi30);ENSRNOG00000019403(Afap1l1);ENSRNOG00000019430(Coro1a);ENSRNOG00000019629(Lamp1);ENSRNOG00000019742(Stat3);ENSRNOG00000019779(Disc1);ENSRNOG00000019965(Tgfb1i1);ENSRNOG00000020229(Homer3);ENSRNOG00000020590(Adam15);ENSRNOG00000020918(Ccnd1);ENSRNOG00000021035(Rpl18);ENSRNOG00000021150(Plcb3);ENSRNOG00000021161(Fermt3);ENSRNOG00000021560(Cass4);ENSRNOG00000021659(Acp4);ENSRNOG00000023296(Wtip);ENSRNOG00000024365(Ect2);ENSRNOG00000024728(Arhgap22);ENSRNOG00000025695(Tns3);ENSRNOG00000026260(Rpl11);ENSRNOG00000026702(Jaml);ENSRNOG00000027894(Iqgap3);ENSRNOG00000028156(Pld1);ENSRNOG00000028872(Rai14);ENSRNOG00000029449(Ror1);ENSRNOG00000030118(Msn);ENSRNOG00000031058(Was);ENSRNOG00000031443(Havcr2);ENSRNOG00000031930(Bin2);ENSRNOG00000032825(Rpl30);ENSRNOG00000034254(Actb);ENSRNOG00000036677(Slc16a3);ENSRNOG00000037765(Lims1);ENSRNOG00000039969(Dsc2);ENSRNOG00000039976(Ptk7);ENSRNOG00000042353(Mlkl);ENSRNOG00000042592(Rgs10);ENSRNOG00000045885(Rps17);ENSRNOG00000046452(Fcgr2b);ENSRNOG00000048449(Itgb3);ENSRNOG00000049075(-);ENSRNOG00000049236(Myh9);ENSRNOG00000049714(Asap3);ENSRNOG00000050430(Vav1);ENSRNOG00000050547(Syngr2);ENSRNOG00000050552(AABR07053516.1);ENSRNOG00000051952(Tes);ENSRNOG00000052064(Parvg);ENSRNOG00000054625(Fhod1);ENSRNOG00000055391(Eif4ebp2);ENSRNOG00000056765(-);ENSRNOG00000056944(Arhgap24);ENSRNOG00000057451(Itga5);ENSRNOG00000057569(Ahnak);ENSRNOG00000058007(Nde1);ENSRNOG00000059461(B4galt1);ENSRNOG00000059801(Lima1);ENSRNOG00000060329(Emb);ENSRNOG00000060694(Adam17);ENSRNOG00000061367(Atp7a);ENSRNOG00000061928(Myo1e);ENSRNOG00000062981(Smagp);ENSRNOG00000066042(Abcb1b);ENSRNOG00000068001(Abcb4);ENSRNOG00000070974(Rpl7a)
GO:0023051	BP	regulation of signaling	351	471	822	3137	1.6712739482178e-45	2.67594834451787e-42	ENSRNOG00000000010(Cbln1);ENSRNOG00000000184(Tmprss6);ENSRNOG00000000368(Grik2);ENSRNOG00000000406(Ros1);ENSRNOG00000000483(Syngap1);ENSRNOG00000000774(Gabbr1);ENSRNOG00000000879(Slc9a6);ENSRNOG00000001006(Nptx2);ENSRNOG00000001185(RGD1311899);ENSRNOG00000001374(Rasal1);ENSRNOG00000001407(Tfr2);ENSRNOG00000001416(Vgf);ENSRNOG00000001520(Dlx1);ENSRNOG00000001557(Cxadr);ENSRNOG00000001689(Arl6);ENSRNOG00000001796(Dgkg);ENSRNOG00000001931(Fgf12);ENSRNOG00000002338(Dgke);ENSRNOG00000002343(Uchl1);ENSRNOG00000002496(Stxbp5l);ENSRNOG00000002592(Rps6ka6);ENSRNOG00000002636(Abat);ENSRNOG00000002728(Btc);ENSRNOG00000002844(Usp27x);ENSRNOG00000003031(Atp2b4);ENSRNOG00000003073(Gpr161);ENSRNOG00000003099(Ubqln2);ENSRNOG00000003285(Mpv17l);ENSRNOG00000003288(Cacng5);ENSRNOG00000003453(Lypd1);ENSRNOG00000003491(Prkca);ENSRNOG00000003603(Arhgap44);ENSRNOG00000003812(Nlgn3);ENSRNOG00000003888(Rgs13);ENSRNOG00000003927(Cd55);ENSRNOG00000003988(Dnajc27);ENSRNOG00000004179(Nts);ENSRNOG00000004200(Sybu);ENSRNOG00000004201(Rims2);ENSRNOG00000004290(Grb10);ENSRNOG00000004353(Ppfia2);ENSRNOG00000004483(Ptprr);ENSRNOG00000004650(Begain);ENSRNOG00000004676(Pak3);ENSRNOG00000004753(Napb);ENSRNOG00000004810(Plcb1);ENSRNOG00000004890(Adcy8);ENSRNOG00000005034(Arhgef25);ENSRNOG00000005093(Lgr6);ENSRNOG00000005108(Wfs1);ENSRNOG00000005326(Cnrip1);ENSRNOG00000005334(Acvr2a);ENSRNOG00000005338(Drd5);ENSRNOG00000005345(Vsnl1);ENSRNOG00000005392(Ngfr);ENSRNOG00000005609(Neurod1);ENSRNOG00000005639(Ar);ENSRNOG00000005662(Grm7);ENSRNOG00000005700(Nsg1);ENSRNOG00000005723(Grin3a);ENSRNOG00000005729(Palm3);ENSRNOG00000005806(Oxtr);ENSRNOG00000005830(Tafa4);ENSRNOG00000005853(Tacr1);ENSRNOG00000005874(Tle2);ENSRNOG00000006003(Ctnna2);ENSRNOG00000006086(Lynx1);ENSRNOG00000006093(LRRTM1);ENSRNOG00000006120(Shh);ENSRNOG00000006174(Grid2);ENSRNOG00000006278(Tspyl5);ENSRNOG00000006426(Syt1);ENSRNOG00000006527(Slc6a1);ENSRNOG00000006565(Fstl4);ENSRNOG00000006604(Thy1);ENSRNOG00000006639(Scn9a);ENSRNOG00000006756(Maged1);ENSRNOG00000006859(Insig1);ENSRNOG00000006934(Acvr1b);ENSRNOG00000006989(Vamp2);ENSRNOG00000007033(Sorcs2);ENSRNOG00000007147(Cyp46a1);ENSRNOG00000007151(Cdk14);ENSRNOG00000007323(Ric8b);ENSRNOG00000007326(Prepl);ENSRNOG00000007331(Rragd);ENSRNOG00000007334(Ly6h);ENSRNOG00000007377(Slit3);ENSRNOG00000007410(Dab1);ENSRNOG00000007456(Calb1);ENSRNOG00000007542(Scg5);ENSRNOG00000007647(Oprk1);ENSRNOG00000008001(Rab3b);ENSRNOG00000008030(Shc2);ENSRNOG00000008095(Onecut1);ENSRNOG00000008176(Nppa);ENSRNOG00000008177(Pim2);ENSRNOG00000008223(Cnr1);ENSRNOG00000008245(AABR07054614.1);ENSRNOG00000008526(Pdzd3);ENSRNOG00000008628(Ica1);ENSRNOG00000008644(Nkx2-1);ENSRNOG00000008683(Alk);ENSRNOG00000008970(Pcdh17);ENSRNOG00000009066(Thra);ENSRNOG00000009269(Cga);ENSRNOG00000009288(Fgf14);ENSRNOG00000009324(Wdr54);ENSRNOG00000009350(Sez6);ENSRNOG00000009354(Nrarp);ENSRNOG00000009450(Hcn4);ENSRNOG00000009522(Adra1a);ENSRNOG00000009719(C2cd2l);ENSRNOG00000009760(Palm);ENSRNOG00000010205(Mturn);ENSRNOG00000010244(Sarm1);ENSRNOG00000010254(Htr1a);ENSRNOG00000010280(Pde8b);ENSRNOG00000010302(Rasl10b);ENSRNOG00000010303(Trim32);ENSRNOG00000010320(Efnb3);ENSRNOG00000010349(Ghrl);ENSRNOG00000010392(Nrg1);ENSRNOG00000010545(Mrap2);ENSRNOG00000010853(Chrna7);ENSRNOG00000010880(Gpr27);ENSRNOG00000010905(Dlx5);ENSRNOG00000011007(Ube2o);ENSRNOG00000011076(Ank2);ENSRNOG00000011156(Clstn3);ENSRNOG00000011231(Cntnap4);ENSRNOG00000011460(Arfgef3);ENSRNOG00000011471(Fgf9);ENSRNOG00000011518(Dusp26);ENSRNOG00000011726(Grin1);ENSRNOG00000011751(Ncdn);ENSRNOG00000011803(Lrfn2);ENSRNOG00000012098(Adcyap1r1);ENSRNOG00000012259(Il22ra2);ENSRNOG00000012273(Dmtn);ENSRNOG00000012286(Il20ra);ENSRNOG00000012302(Gucy1a1);ENSRNOG00000012482(Ndrg4);ENSRNOG00000012556(Isl1);ENSRNOG00000012703(Crh);ENSRNOG00000013036(Epha8);ENSRNOG00000013042(Htr1b);ENSRNOG00000013101(Pcdh8);ENSRNOG00000013171(Grm2);ENSRNOG00000013280(Olfm4);ENSRNOG00000013399(Minar1);ENSRNOG00000013623(Amer2);ENSRNOG00000013657(Stmn3);ENSRNOG00000013825(Rap1gap);ENSRNOG00000013850(Hes5);ENSRNOG00000013927(Jag2);ENSRNOG00000013953(Ntrk1);ENSRNOG00000013962(Magi2);ENSRNOG00000014025(Rasgrf1);ENSRNOG00000014083(Iqsec3);ENSRNOG00000014170(Dbn1);ENSRNOG00000014172(Npy5r);ENSRNOG00000014248(Erbb4);ENSRNOG00000014290(Grm1);ENSRNOG00000014371(Cdh13);ENSRNOG00000014486(Rfx3);ENSRNOG00000014503(Celf4);ENSRNOG00000014758(Lgi1);ENSRNOG00000014819(Hap1);ENSRNOG00000014971(Mas1);ENSRNOG00000015055(Scg2);ENSRNOG00000015084(Necab2);ENSRNOG00000015318(Heyl);ENSRNOG00000015359(Arhgap40);ENSRNOG00000015420(Stxbp1);ENSRNOG00000015430(Nlgn2);ENSRNOG00000015480(Prkcz);ENSRNOG00000015503(Otud7a);ENSRNOG00000015518(Rbp4);ENSRNOG00000015528(Pja2);ENSRNOG00000015603(Prkce);ENSRNOG00000015616(Rgs14);ENSRNOG00000015679(Dok4);ENSRNOG00000015732(Bcl2l2);ENSRNOG00000015956(Usp29);ENSRNOG00000016156(Nptxr);ENSRNOG00000016196(Dlgap1);ENSRNOG00000016429(Grm5);ENSRNOG00000016654(Galr1);ENSRNOG00000016684(Wnk2);ENSRNOG00000016717(Gas2);ENSRNOG00000016768(Oprl1);ENSRNOG00000016872(Plppr4);ENSRNOG00000016877(Shisa7);ENSRNOG00000017060(Ryr2);ENSRNOG00000017136(Syt17);ENSRNOG00000017333(Syt4);ENSRNOG00000017427(Pfn2);ENSRNOG00000017428(Map1b);ENSRNOG00000017558(Tubb2a);ENSRNOG00000017568(Rit2);ENSRNOG00000017602(Il34);ENSRNOG00000017673(Brsk1);ENSRNOG00000017712(Cartpt);ENSRNOG00000017759(Ucn3);ENSRNOG00000017893(Baiap3);ENSRNOG00000018141(RGD1307443);ENSRNOG00000018191(Oprm1);ENSRNOG00000018217(Syt5);ENSRNOG00000018254(Sncaip);ENSRNOG00000018526(Dlg4);ENSRNOG00000018602(Camta1);ENSRNOG00000018674(Ntrk3);ENSRNOG00000018780(Sh3rf2);ENSRNOG00000018804(Ripor2);ENSRNOG00000018827(Htr7);ENSRNOG00000018949(Dlk2);ENSRNOG00000019193(Stx1b);ENSRNOG00000019207(Shank1);ENSRNOG00000019306(Syt12);ENSRNOG00000019354(Ptch1);ENSRNOG00000019433(Rab3a);ENSRNOG00000019435(Psd);ENSRNOG00000019560(Pde2a);ENSRNOG00000019575(Rell2);ENSRNOG00000019584(Dlk1);ENSRNOG00000019613(Syt9);ENSRNOG00000019716(Ntf3);ENSRNOG00000019738(Gpr61);ENSRNOG00000020009(Npas4);ENSRNOG00000020021(Brsk2);ENSRNOG00000020030(Crlf1);ENSRNOG00000020061(Tmem198);ENSRNOG00000020097(Inha);ENSRNOG00000020118(Nme5);ENSRNOG00000020247(Cnih2);ENSRNOG00000020310(Grik5);ENSRNOG00000020337(Sla2);ENSRNOG00000020339(Neurl1);ENSRNOG00000020689(Cpeb3);ENSRNOG00000020778(Chrnb2);ENSRNOG00000020835(Hipk4);ENSRNOG00000020970(Rundc3a);ENSRNOG00000021063(Grin2d);ENSRNOG00000021130(Abcc8);ENSRNOG00000021245(RGD1311739);ENSRNOG00000021274(Fermt1);ENSRNOG00000021294(Mstn);ENSRNOG00000021447(Prr7);ENSRNOG00000021478(Tpd52l1);ENSRNOG00000021569(Tiam1);ENSRNOG00000021984(Rgs7);ENSRNOG00000022421(Crtc1);ENSRNOG00000022686(Zdhhc2);ENSRNOG00000022868(Ell3);ENSRNOG00000023521(Map3k10);ENSRNOG00000023601(Elavl4);ENSRNOG00000023603(Amer3);ENSRNOG00000023712(Stox1);ENSRNOG00000024457(Cyct);ENSRNOG00000024923(Nnat);ENSRNOG00000025423(Map3k13);ENSRNOG00000025670(Shisa3);ENSRNOG00000026328(Gpr137c);ENSRNOG00000026432(Syt7);ENSRNOG00000027098(Sez6l2);ENSRNOG00000027099(Fbxl2);ENSRNOG00000027400(Vwc2l);ENSRNOG00000027596(Mbd5);ENSRNOG00000028356(Chchd10);ENSRNOG00000028426(Mcf2l);ENSRNOG00000028630(Ksr2);ENSRNOG00000028708(Ntsr1);ENSRNOG00000028733(Prkar1b);ENSRNOG00000028832(Sorcs3);ENSRNOG00000028879(Slc4a8);ENSRNOG00000029012(Shisa6);ENSRNOG00000029394(Dusp8);ENSRNOG00000029450(Adgrb1);ENSRNOG00000029798(Lrrc4c);ENSRNOG00000029871(Slc8a3);ENSRNOG00000029876(Gucy1a2);ENSRNOG00000030034(Sox11);ENSRNOG00000030877(Htr2c);ENSRNOG00000032517(Cntn6);ENSRNOG00000032576(Nlgn1);ENSRNOG00000032579(Zswim2);ENSRNOG00000032656(Ptprt);ENSRNOG00000032828(Mapk8ip2);ENSRNOG00000033099(Dcc);ENSRNOG00000033508(Mink1);ENSRNOG00000033835(Dnm1);ENSRNOG00000036911(Bicd1);ENSRNOG00000037687(Rspo2);ENSRNOG00000038190(Dok6);ENSRNOG00000040242(Epm2a);ENSRNOG00000042086(Rab26);ENSRNOG00000042458(AABR07046707.1);ENSRNOG00000042536(Pde4d);ENSRNOG00000043300(Enho);ENSRNOG00000045554(Faim2);ENSRNOG00000045816(Gria1);ENSRNOG00000046566(Tub);ENSRNOG00000047143(Fkbp1b);ENSRNOG00000047247(Ptprs);ENSRNOG00000047450(Lmo3);ENSRNOG00000047466(Bdnf);ENSRNOG00000047574(Nrxn3);ENSRNOG00000048782(Wnt7a);ENSRNOG00000048824(Rnf165);ENSRNOG00000049076(Vwc2);ENSRNOG00000049351(Nat8l);ENSRNOG00000049985(Gprasp1);ENSRNOG00000050206(Shank2);ENSRNOG00000050220(Nrxn1);ENSRNOG00000050767(Nrn1);ENSRNOG00000050841(Ache);ENSRNOG00000050848(Dtx1);ENSRNOG00000051993(Gdf10);ENSRNOG00000052051(Slc24a1);ENSRNOG00000052256(Dact3);ENSRNOG00000052707(Cacna1a);ENSRNOG00000053449(Cracr2a);ENSRNOG00000054274(Cacnb3);ENSRNOG00000054371(Prkcg);ENSRNOG00000055382(Hcn1);ENSRNOG00000055499(Grid1);ENSRNOG00000055547(AABR07001519.1);ENSRNOG00000056151(AABR07007642.1);ENSRNOG00000056612(Unc13c);ENSRNOG00000057031(Six3);ENSRNOG00000057848(Cacng8);ENSRNOG00000057988(Pfkm);ENSRNOG00000058478(Mapk8ip1);ENSRNOG00000059683(Mpp2);ENSRNOG00000059720(Syp);ENSRNOG00000059765(Asic1);ENSRNOG00000060020(C1ql4);ENSRNOG00000060054(Doc2b);ENSRNOG00000060153(Spry3);ENSRNOG00000062370(Igbp1b);ENSRNOG00000062421(RragB);ENSRNOG00000063400(Shisa9);ENSRNOG00000063710(Kctd8);ENSRNOG00000064701(Ncs1);ENSRNOG00000065511(Cacng2);ENSRNOG00000067286(Castor2);ENSRNOG00000068243(Cdk5r1);ENSRNOG00000069221(Kctd16);ENSRNOG00000070575(Tafa1);ENSRNOG00000070777(P2ry4)	ENSRNOG00000000034(Nuak2);ENSRNOG00000000137(Ly86);ENSRNOG00000000239(Ccl7);ENSRNOG00000000485(Bak1);ENSRNOG00000000528(Fgd2);ENSRNOG00000000569(Vsir);ENSRNOG00000000614(Bicc1);ENSRNOG00000000655(Ptprc);ENSRNOG00000000827(Ier3);ENSRNOG00000001049(Tpt1);ENSRNOG00000001149(Pxn);ENSRNOG00000001158(Abcg1);ENSRNOG00000001187(Oasl);ENSRNOG00000001195(Trpv4);ENSRNOG00000001223(Pttg1ip);ENSRNOG00000001250(Lfng);ENSRNOG00000001296(P2rx7);ENSRNOG00000001300(P2rx4);ENSRNOG00000001314(Fam20c);ENSRNOG00000001348(Erp29);ENSRNOG00000001383(Slc8b1);ENSRNOG00000001414(Serpine1);ENSRNOG00000001425(Sh2b2);ENSRNOG00000001431(Rasa4);ENSRNOG00000001448(Hip1);ENSRNOG00000001480(Ncf1);ENSRNOG00000001518(Itga6);ENSRNOG00000001548(Nfe2l2);ENSRNOG00000001704(Runx1);ENSRNOG00000001747(Pak2);ENSRNOG00000001752(Nrros);ENSRNOG00000001982(Cblb);ENSRNOG00000002014(Stap1);ENSRNOG00000002032(Ifngr2);ENSRNOG00000002040(Bmp2k);ENSRNOG00000002050(Igfbp7);ENSRNOG00000002074(Rest);ENSRNOG00000002161(Tlr6);ENSRNOG00000002180(Tbc1d1);ENSRNOG00000002188(Hpse);ENSRNOG00000002192(Rell1);ENSRNOG00000002341(Trim25);ENSRNOG00000002480(Gpr137b);ENSRNOG00000002520(Litaf);ENSRNOG00000002540(Rhoh);ENSRNOG00000002657(Pla2g4a);ENSRNOG00000002746(Fstl1);ENSRNOG00000002937(Ren);ENSRNOG00000003029(Calr);ENSRNOG00000003064(Bst1);ENSRNOG00000003084(Parp1);ENSRNOG00000003170(Nlrp3);ENSRNOG00000003357(Col3a1);ENSRNOG00000003709(Kmo);ENSRNOG00000003720(Prrx1);ENSRNOG00000003745(Atf3);ENSRNOG00000003748(Tasl);ENSRNOG00000003866(Cxcr4);ENSRNOG00000003895(Rgs1);ENSRNOG00000003897(Col1a1);ENSRNOG00000003959(Rgs18);ENSRNOG00000003992(Pik3r6);ENSRNOG00000004072(Myo1c);ENSRNOG00000004100(Trib1);ENSRNOG00000004249(Tlr7);ENSRNOG00000004330(Chrdl1);ENSRNOG00000004440(Fignl1);ENSRNOG00000004500(Myc);ENSRNOG00000004517(Igf1);ENSRNOG00000004578(Cthrc1);ENSRNOG00000004660(Fzd6);ENSRNOG00000004834(Llgl2);ENSRNOG00000004837(Limd1);ENSRNOG00000004968(Ncapg2);ENSRNOG00000005214(Plek);ENSRNOG00000005355(Ncstn);ENSRNOG00000005480(Ybx3);ENSRNOG00000005731(Birc3);ENSRNOG00000005809(Arhgdib);ENSRNOG00000005871(Il1rn);ENSRNOG00000005906(RGD1565355);ENSRNOG00000005965(Irak4);ENSRNOG00000006048(Ezh2);ENSRNOG00000006052(Sulf2);ENSRNOG00000006077(Snx5);ENSRNOG00000006079(Psd4);ENSRNOG00000006094(Cd44);ENSRNOG00000006167(Rasal3);ENSRNOG00000006314(Zbp1);ENSRNOG00000006689(Chd7);ENSRNOG00000006735(Cdkn2b);ENSRNOG00000006740(Castor1);ENSRNOG00000007027(Hgf);ENSRNOG00000007036(Tgfbr1);ENSRNOG00000007048(Rap1b);ENSRNOG00000007078(Ccn4);ENSRNOG00000007081(Xdh);ENSRNOG00000007089(Lgmn);ENSRNOG00000007159(Ccl2);ENSRNOG00000007178(Cd8a);ENSRNOG00000007229(Nr0b2);ENSRNOG00000007302(Fbn1);ENSRNOG00000007372(Casp1);ENSRNOG00000007390(Nfkbia);ENSRNOG00000007486(Atg7);ENSRNOG00000007529(Bmf);ENSRNOG00000007564(Evc);ENSRNOG00000007574(Padi2);ENSRNOG00000007622(Arrdc1);ENSRNOG00000007649(Dnm2);ENSRNOG00000007650(Cd63);ENSRNOG00000007679(Cyth4);ENSRNOG00000007822(Vgll4);ENSRNOG00000007864(Vrk2);ENSRNOG00000008022(Apaf1);ENSRNOG00000008048(Plscr2);ENSRNOG00000008133(Mfng);ENSRNOG00000008180(Lyn);ENSRNOG00000008187(Ubash3b);ENSRNOG00000008193(Cr1l);ENSRNOG00000008246(Emilin1);ENSRNOG00000008400(Pml);ENSRNOG00000008609(Capn3);ENSRNOG00000008816(Gpnmb);ENSRNOG00000008880(Nrk);ENSRNOG00000009131(Zc3h12a);ENSRNOG00000009260(Cnr2);ENSRNOG00000009347(Arhgap25);ENSRNOG00000009360(Sh3bp1);ENSRNOG00000009385(Pik3cg);ENSRNOG00000009389(Ripk2);ENSRNOG00000009446(Rxra);ENSRNOG00000009459(Slc35f6);ENSRNOG00000009513(Akr1b1);ENSRNOG00000009594(Snai1);ENSRNOG00000009656(Rspo1);ENSRNOG00000009822(Tlr2);ENSRNOG00000009848(Il18);ENSRNOG00000009870(Tmem88);ENSRNOG00000009907(Mmp8);ENSRNOG00000009912(Fgr);ENSRNOG00000010086(Plagl2);ENSRNOG00000010208(Timp1);ENSRNOG00000010265(Ada);ENSRNOG00000010266(Cd180);ENSRNOG00000010278(Il6);ENSRNOG00000010359(Bik);ENSRNOG00000010362(Anxa2);ENSRNOG00000010516(Plau);ENSRNOG00000010522(Tlr4);ENSRNOG00000010549(Tspo);ENSRNOG00000010574(Ptpn1);ENSRNOG00000010629(Nod1);ENSRNOG00000010630(Prcp);ENSRNOG00000010645(Lgals3);ENSRNOG00000010691(Cmtm3);ENSRNOG00000010697(Hadh);ENSRNOG00000010701(Depdc1b);ENSRNOG00000010744(Nrp1);ENSRNOG00000010813(Tspan14);ENSRNOG00000010941(Tifa);ENSRNOG00000010947(Mmp14);ENSRNOG00000010964(Akap13);ENSRNOG00000010966(Itgb1);ENSRNOG00000011054(Laptm5);ENSRNOG00000011134(Lama2);ENSRNOG00000011205(Ccl3);ENSRNOG00000011278(Stk3);ENSRNOG00000011352(Furin);ENSRNOG00000011459(Rhbdf2);ENSRNOG00000011557(S100a8);ENSRNOG00000011762(Elf1);ENSRNOG00000011820(Acp3);ENSRNOG00000011821(S100a4);ENSRNOG00000011823(Tfap2b);ENSRNOG00000011945(Cyfip1);ENSRNOG00000012002(Iqgap1);ENSRNOG00000012017(Otulin);ENSRNOG00000012074(Ifngr1);ENSRNOG00000012160(Syk);ENSRNOG00000012172(Spi1);ENSRNOG00000012269(Lpcat3);ENSRNOG00000012318(Aspm);ENSRNOG00000012331(Casp8);ENSRNOG00000012439(Bid);ENSRNOG00000012611(Lpxn);ENSRNOG00000012628(Gpr18);ENSRNOG00000012660(Postn);ENSRNOG00000012698(Chsy1);ENSRNOG00000012730(Lrrk1);ENSRNOG00000012748(Vamp8);ENSRNOG00000012956(Tgm2);ENSRNOG00000012957(Sh3glb1);ENSRNOG00000013013(Tle3);ENSRNOG00000013014(Cyba);ENSRNOG00000013090(Gadd45g);ENSRNOG00000013167(Hmgb2l1);ENSRNOG00000013172(Nr1h3);ENSRNOG00000013265(Tgfbr2);ENSRNOG00000013309(Pik3ap1);ENSRNOG00000013578(Trem2);ENSRNOG00000013634(Myd88);ENSRNOG00000013721(Nepro);ENSRNOG00000013805(Tnip2);ENSRNOG00000013836(Arhgap17);ENSRNOG00000013902(P2ry12);ENSRNOG00000013907(Sall1);ENSRNOG00000013963(Il6st);ENSRNOG00000014064(Ctsh);ENSRNOG00000014117(Hmox1);ENSRNOG00000014137(Fbln1);ENSRNOG00000014156(Fut7);ENSRNOG00000014254(Cpt1a);ENSRNOG00000014288(Fn1);ENSRNOG00000014294(Ptpn6);ENSRNOG00000014350(Ccn1);ENSRNOG00000014426(Lox);ENSRNOG00000014504(Il1r1);ENSRNOG00000014532(Lbp);ENSRNOG00000014621(Rab8a);ENSRNOG00000014838(Glipr2);ENSRNOG00000014940(Sfrp5);ENSRNOG00000014987(Mdfi);ENSRNOG00000015018(Pdia3);ENSRNOG00000015027(Il18r1);ENSRNOG00000015080(Wdfy1);ENSRNOG00000015179(Tradd);ENSRNOG00000015285(Lrp4);ENSRNOG00000015308(Pbk);ENSRNOG00000015331(Gdf3);ENSRNOG00000015577(Lpar6);ENSRNOG00000015615(Tnfrsf11a);ENSRNOG00000015717(Ptpre);ENSRNOG00000015791(Zdhhc12);ENSRNOG00000015794(Fam83d);ENSRNOG00000015906(Tgif1);ENSRNOG00000016117(Myof);ENSRNOG00000016219(Vnn1);ENSRNOG00000016256(Myo9b);ENSRNOG00000016308(Il10ra);ENSRNOG00000016377(Cep55);ENSRNOG00000016496(Ctsc);ENSRNOG00000016551(Bcl2l11);ENSRNOG00000016587(Ninj1);ENSRNOG00000016592(Gnai2);ENSRNOG00000016595(Hhex);ENSRNOG00000016706(Fanca);ENSRNOG00000016756(Ptgir);ENSRNOG00000016846(Pik3cd);ENSRNOG00000016957(Igfbp2);ENSRNOG00000016967(Hfe);ENSRNOG00000017020(Inpp5d);ENSRNOG00000017029(Snx1);ENSRNOG00000017078(Selenon);ENSRNOG00000017191(Trim5);ENSRNOG00000017194(Prdx1);ENSRNOG00000017208(Cspg4);ENSRNOG00000017220(Tcirg1);ENSRNOG00000017417(Gabarap);ENSRNOG00000017469(Anxa1);ENSRNOG00000017539(Mmp9);ENSRNOG00000017625(Htr2b);ENSRNOG00000017783(Sfrp1);ENSRNOG00000017787(Ripk1);ENSRNOG00000017819(Cd14);ENSRNOG00000017854(Ucp2);ENSRNOG00000017897(Adam8);ENSRNOG00000017922(Tpbgl);ENSRNOG00000017980(Itgal);ENSRNOG00000017987(Ucma);ENSRNOG00000018052(Cnksr3);ENSRNOG00000018126(Abca1);ENSRNOG00000018207(Dynlt1);ENSRNOG00000018414(Csf1r);ENSRNOG00000018454(Apoe);ENSRNOG00000018461(Pdgfrb);ENSRNOG00000018484(Plk3);ENSRNOG00000018488(Cd40);ENSRNOG00000018509(Cx3cr1);ENSRNOG00000018517(Trim21);ENSRNOG00000018659(Csf1);ENSRNOG00000018865(Adamts12);ENSRNOG00000019057(Prkcq);ENSRNOG00000019264(Ltbr);ENSRNOG00000019270(P2ry6);ENSRNOG00000019308(Arrb2);ENSRNOG00000019357(Tax1bp3);ENSRNOG00000019374(Csk);ENSRNOG00000019440(Kcnn4);ENSRNOG00000019465(Gnai3);ENSRNOG00000019555(Arap1);ENSRNOG00000019638(Lmna);ENSRNOG00000019675(Pycard);ENSRNOG00000019689(Vwf);ENSRNOG00000019742(Stat3);ENSRNOG00000019779(Disc1);ENSRNOG00000019965(Tgfb1i1);ENSRNOG00000020182(Mvp);ENSRNOG00000020193(Runx2);ENSRNOG00000020229(Homer3);ENSRNOG00000020465(Ripk3);ENSRNOG00000020486(Bcl2l12);ENSRNOG00000020505(Map4k1);ENSRNOG00000020640(Zbtb7b);ENSRNOG00000020652(Tgfb1);ENSRNOG00000020653(S1pr2);ENSRNOG00000020657(Shc1);ENSRNOG00000020678(Ifi35);ENSRNOG00000020679(Icam1);ENSRNOG00000020701(Brca1);ENSRNOG00000020716(Axl);ENSRNOG00000020726(Sipa1);ENSRNOG00000020773(Map3k11);ENSRNOG00000020811(Il6r);ENSRNOG00000020845(Tyrobp);ENSRNOG00000020849(Hcst);ENSRNOG00000020872(Cd5);ENSRNOG00000020881(Frmd8);ENSRNOG00000020942(Plekha4);ENSRNOG00000021243(Siglec1);ENSRNOG00000021420(Tirap);ENSRNOG00000021424(Cd300lf);ENSRNOG00000021560(Cass4);ENSRNOG00000021644(Slc15a3);ENSRNOG00000021659(Acp4);ENSRNOG00000021726(Tlr3);ENSRNOG00000021817(Irak2);ENSRNOG00000022110(Gcsam);ENSRNOG00000022521(Ddias);ENSRNOG00000022636(Alpk1);ENSRNOG00000022769(Sp100);ENSRNOG00000022884(Cd84);ENSRNOG00000022975(Nfam1);ENSRNOG00000023005(Gm6377);ENSRNOG00000023258(Nfkb1);ENSRNOG00000023296(Wtip);ENSRNOG00000023334(Parp14);ENSRNOG00000023428(Pik3r5);ENSRNOG00000023463(Parp9);ENSRNOG00000023628(Tmem106a);ENSRNOG00000023896(Dusp6);ENSRNOG00000024000(Cd22);ENSRNOG00000024277(Card11);ENSRNOG00000024390(Osm);ENSRNOG00000024429(Peg12);ENSRNOG00000024688(Erfe);ENSRNOG00000024762(Frmd7);ENSRNOG00000025094(Gpr183);ENSRNOG00000025100(Ikbke);ENSRNOG00000025121(Pla2g3);ENSRNOG00000026116(Sall3);ENSRNOG00000026203(Pax8);ENSRNOG00000026260(Rpl11);ENSRNOG00000026607(Tnfsf18);ENSRNOG00000026653(Hcar2);ENSRNOG00000026821(Arhgap42);ENSRNOG00000027030(Adm);ENSRNOG00000027410(Ccdc125);ENSRNOG00000027502(Nmi);ENSRNOG00000027811(Lilrb4);ENSRNOG00000027894(Iqgap3);ENSRNOG00000028015(Pf4);ENSRNOG00000028198(Sh2b3);ENSRNOG00000028250(Lax1);ENSRNOG00000028415(Cdc20);ENSRNOG00000028548(Ccl9);ENSRNOG00000028632(Bcl2l14);ENSRNOG00000028930(Dab2);ENSRNOG00000029090(Gm5127);ENSRNOG00000029449(Ror1);ENSRNOG00000029658(Rnf213);ENSRNOG00000029773(Atm);ENSRNOG00000030021(-);ENSRNOG00000030788(Olr35);ENSRNOG00000031081(Stat2);ENSRNOG00000031138(Irgm);ENSRNOG00000031202(Trim30c);ENSRNOG00000031312(Tnfrsf1a);ENSRNOG00000031420(Hyal2);ENSRNOG00000031443(Havcr2);ENSRNOG00000032778(Bub1);ENSRNOG00000032948(Tyk2);ENSRNOG00000033321(Hmgb2l1);ENSRNOG00000033444(F10);ENSRNOG00000033498(Cib1);ENSRNOG00000033697(Casp4);ENSRNOG00000036689(P4hb);ENSRNOG00000036829(Nckap1l);ENSRNOG00000036964(Ralgapa2);ENSRNOG00000037198(Usp18);ENSRNOG00000037211(Kif14);ENSRNOG00000037339(Siglec10);ENSRNOG00000037409(Scimp);ENSRNOG00000037765(Lims1);ENSRNOG00000037814(Cxcl17);ENSRNOG00000037838(P2ry10b);ENSRNOG00000037839(P2ry10);ENSRNOG00000037931(Plaur);ENSRNOG00000038212(Socs6);ENSRNOG00000038722(Tlr1);ENSRNOG00000038835(Cd86);ENSRNOG00000038877(Btn2a2);ENSRNOG00000038881(Hcls1);ENSRNOG00000039754(Rab7b);ENSRNOG00000039976(Ptk7);ENSRNOG00000040287(Cyp1b1);ENSRNOG00000042070(Ticam2);ENSRNOG00000042137(Sting1);ENSRNOG00000042592(Rgs10);ENSRNOG00000042785(Sesn2);ENSRNOG00000043007(Rcn3);ENSRNOG00000043219(Fbn2);ENSRNOG00000043416(Bcl3);ENSRNOG00000043451(Spp1);ENSRNOG00000045558(Cd34);ENSRNOG00000045670(Tnfsf12);ENSRNOG00000046036(Itprip);ENSRNOG00000046086(Tmc8);ENSRNOG00000046327(Rbpj);ENSRNOG00000046452(Fcgr2b);ENSRNOG00000046663(Fcgr2a);ENSRNOG00000047931(-);ENSRNOG00000048161(Tlr9);ENSRNOG00000048166(Arhgap19);ENSRNOG00000048222(Nlrc5);ENSRNOG00000048315(Eif2ak2);ENSRNOG00000048449(Itgb3);ENSRNOG00000048462(AABR07066529.1);ENSRNOG00000048812(Gpx1);ENSRNOG00000049028(C5ar2);ENSRNOG00000049075(-);ENSRNOG00000049179(Pidd1);ENSRNOG00000049471(Steap3);ENSRNOG00000049766(Sctr);ENSRNOG00000049918(Lrg1);ENSRNOG00000050190(Eng);ENSRNOG00000050404(Pmepa1);ENSRNOG00000050819(Birc5);ENSRNOG00000050849(Leprot);ENSRNOG00000051977(Mmrn2);ENSRNOG00000051986(Plcg2);ENSRNOG00000052620(Rack1);ENSRNOG00000053787(Mdfic);ENSRNOG00000054217(Runx3);ENSRNOG00000054437(Rel);ENSRNOG00000055391(Eif4ebp2);ENSRNOG00000056024(Bnip2);ENSRNOG00000056714(Sla);ENSRNOG00000056944(Arhgap24);ENSRNOG00000057619(Hic1);ENSRNOG00000057832(Rnf125);ENSRNOG00000058133(Ppm1n);ENSRNOG00000058186(Errfi1);ENSRNOG00000058422(Lilrb3a);ENSRNOG00000058545(Arhgap4);ENSRNOG00000059207(Oas3);ENSRNOG00000060694(Adam17);ENSRNOG00000061085(Fancd2);ENSRNOG00000061373(Loxl3);ENSRNOG00000061376(Psca);ENSRNOG00000062986(Ccbe1);ENSRNOG00000063127(Ccr2);ENSRNOG00000063373(Socs3);ENSRNOG00000063678(Mcl1);ENSRNOG00000065590(Gpr65);ENSRNOG00000065643(Sox4);ENSRNOG00000065741(Il7r);ENSRNOG00000067966(Ly96);ENSRNOG00000071001(Trim56);ENSRNOG00000071047(Tnfsf11);ENSRNOG00000071073(Sost)
GO:0002376	BP	immune system process	93	577	670	2430	7.11702170708853e-44	9.97094741163102e-41	ENSRNOG00000000196(Cyp19a1);ENSRNOG00000001557(Cxadr);ENSRNOG00000001989(Alcam);ENSRNOG00000002844(Usp27x);ENSRNOG00000003125(Rogdi);ENSRNOG00000003491(Prkca);ENSRNOG00000003562(Susd4);ENSRNOG00000003899(Krt15);ENSRNOG00000003927(Cd55);ENSRNOG00000004688(Rbfox2);ENSRNOG00000004810(Plcb1);ENSRNOG00000005286(Coch);ENSRNOG00000005334(Acvr2a);ENSRNOG00000005550(Lrfn5);ENSRNOG00000005830(Tafa4);ENSRNOG00000005853(Tacr1);ENSRNOG00000006120(Shh);ENSRNOG00000006604(Thy1);ENSRNOG00000006911(Sptb);ENSRNOG00000006934(Acvr1b);ENSRNOG00000006989(Vamp2);ENSRNOG00000007044(L3mbtl1);ENSRNOG00000007090(Cacna1c);ENSRNOG00000007270(Il12rb2);ENSRNOG00000007647(Oprk1);ENSRNOG00000008001(Rab3b);ENSRNOG00000008025(Bend5);ENSRNOG00000008095(Onecut1);ENSRNOG00000008176(Nppa);ENSRNOG00000008223(Cnr1);ENSRNOG00000008837(Ass1);ENSRNOG00000008984(Irak1bp1);ENSRNOG00000009066(Thra);ENSRNOG00000009354(Nrarp);ENSRNOG00000009772(Kirrel3);ENSRNOG00000010053(Calcr);ENSRNOG00000010141(Ttll1);ENSRNOG00000010205(Mturn);ENSRNOG00000010244(Sarm1);ENSRNOG00000010303(Trim32);ENSRNOG00000010320(Efnb3);ENSRNOG00000010553(Pnma1);ENSRNOG00000010853(Chrna7);ENSRNOG00000011623(Rab3c);ENSRNOG00000012103(Nmbr);ENSRNOG00000012273(Dmtn);ENSRNOG00000013280(Olfm4);ENSRNOG00000013837(Tp53bp1);ENSRNOG00000013850(Hes5);ENSRNOG00000013927(Jag2);ENSRNOG00000013953(Ntrk1);ENSRNOG00000014172(Npy5r);ENSRNOG00000014629(Lmo1);ENSRNOG00000014739(Wfdc2);ENSRNOG00000015055(Scg2);ENSRNOG00000015420(Stxbp1);ENSRNOG00000015480(Prkcz);ENSRNOG00000015518(Rbp4);ENSRNOG00000015528(Pja2);ENSRNOG00000015603(Prkce);ENSRNOG00000015903(Add2);ENSRNOG00000015956(Usp29);ENSRNOG00000016255(Podxl2);ENSRNOG00000017052(Pianp);ENSRNOG00000017602(Il34);ENSRNOG00000017702(Gpld1);ENSRNOG00000018191(Oprm1);ENSRNOG00000018241(Ank1);ENSRNOG00000018416(Ttbk1);ENSRNOG00000018804(Ripor2);ENSRNOG00000020249(P4htm);ENSRNOG00000020337(Sla2);ENSRNOG00000020778(Chrnb2);ENSRNOG00000021294(Mstn);ENSRNOG00000021447(Prr7);ENSRNOG00000024452(Carmil2);ENSRNOG00000025151(Ildr2);ENSRNOG00000028996(Krt1);ENSRNOG00000029386(RT1-N2);ENSRNOG00000029871(Slc8a3);ENSRNOG00000030034(Sox11);ENSRNOG00000030246(Btla);ENSRNOG00000032664(RT1-S2);ENSRNOG00000033912(Fcho1);ENSRNOG00000039530(Ccl27);ENSRNOG00000042536(Pde4d);ENSRNOG00000047143(Fkbp1b);ENSRNOG00000050848(Dtx1);ENSRNOG00000052549(Chga);ENSRNOG00000053449(Cracr2a);ENSRNOG00000053811(Arg2);ENSRNOG00000054274(Cacnb3);ENSRNOG00000058478(Mapk8ip1)	ENSRNOG00000000137(Ly86);ENSRNOG00000000187(Csf2rb);ENSRNOG00000000239(Ccl7);ENSRNOG00000000323(Prdm1);ENSRNOG00000000335(Ermap);ENSRNOG00000000441(Gpsm3);ENSRNOG00000000451(RT1-Ba);ENSRNOG00000000454(RT1-DOb);ENSRNOG00000000455(Tap2);ENSRNOG00000000456(Psmb8);ENSRNOG00000000457(Tap1);ENSRNOG00000000459(Psmb9);ENSRNOG00000000485(Bak1);ENSRNOG00000000521(Cdkn1a);ENSRNOG00000000541(Glo1);ENSRNOG00000000543(Frk);ENSRNOG00000000565(Sgpl1);ENSRNOG00000000569(Vsir);ENSRNOG00000000655(Ptprc);ENSRNOG00000000692(Ung);ENSRNOG00000000699(Selplg);ENSRNOG00000000853(Aif1);ENSRNOG00000000854(Ncr3);ENSRNOG00000000855(Lst1);ENSRNOG00000000994(Stxbp2);ENSRNOG00000001187(Oasl);ENSRNOG00000001195(Trpv4);ENSRNOG00000001224(Itgb2);ENSRNOG00000001250(Lfng);ENSRNOG00000001296(P2rx7);ENSRNOG00000001300(P2rx4);ENSRNOG00000001314(Fam20c);ENSRNOG00000001383(Slc8b1);ENSRNOG00000001414(Serpine1);ENSRNOG00000001425(Sh2b2);ENSRNOG00000001480(Ncf1);ENSRNOG00000001518(Itga6);ENSRNOG00000001527(Cd80);ENSRNOG00000001548(Nfe2l2);ENSRNOG00000001704(Runx1);ENSRNOG00000001713(Il13ra1);ENSRNOG00000001752(Nrros);ENSRNOG00000001869(Rab44);ENSRNOG00000001908(Klhl6);ENSRNOG00000001982(Cblb);ENSRNOG00000002014(Stap1);ENSRNOG00000002032(Ifngr2);ENSRNOG00000002045(Anxa3);ENSRNOG00000002161(Tlr6);ENSRNOG00000002278(Tec);ENSRNOG00000002309(Hlx);ENSRNOG00000002341(Trim25);ENSRNOG00000002408(Rbm47);ENSRNOG00000002480(Gpr137b);ENSRNOG00000002540(Rhoh);ENSRNOG00000002657(Pla2g4a);ENSRNOG00000002659(Ciita);ENSRNOG00000002723(Sele);ENSRNOG00000002802(Cxcl1);ENSRNOG00000002950(Lyl1);ENSRNOG00000002968(Tnfsf4);ENSRNOG00000003029(Calr);ENSRNOG00000003064(Bst1);ENSRNOG00000003135(Fcrlb);ENSRNOG00000003170(Nlrp3);ENSRNOG00000003357(Col3a1);ENSRNOG00000003480(Aim2);ENSRNOG00000003486(Mnda);ENSRNOG00000003622(Cybb);ENSRNOG00000003666(Jchain);ENSRNOG00000003748(Tasl);ENSRNOG00000003866(Cxcr4);ENSRNOG00000003954(Il2rg);ENSRNOG00000003992(Pik3r6);ENSRNOG00000004072(Myo1c);ENSRNOG00000004100(Trib1);ENSRNOG00000004217(Stk10);ENSRNOG00000004249(Tlr7);ENSRNOG00000004273(Ifitm1);ENSRNOG00000004404(Tac4);ENSRNOG00000004409(Sash3);ENSRNOG00000004444(Ikzf1);ENSRNOG00000004498(Scin);ENSRNOG00000004500(Myc);ENSRNOG00000004517(Igf1);ENSRNOG00000004726(Mapkapk2);ENSRNOG00000004737(Cd48);ENSRNOG00000004968(Ncapg2);ENSRNOG00000005067(Zfp36l2);ENSRNOG00000005214(Plek);ENSRNOG00000005352(Elf4);ENSRNOG00000005355(Ncstn);ENSRNOG00000005620(Lcp2);ENSRNOG00000005810(Nlrc4);ENSRNOG00000005871(Il1rn);ENSRNOG00000005906(RGD1565355);ENSRNOG00000005965(Irak4);ENSRNOG00000005984(Etv6);ENSRNOG00000006048(Ezh2);ENSRNOG00000006094(Cd44);ENSRNOG00000006167(Rasal3);ENSRNOG00000006227(Ifih1);ENSRNOG00000006314(Zbp1);ENSRNOG00000006384(Ddx58);ENSRNOG00000006620(Xcr1);ENSRNOG00000006689(Chd7);ENSRNOG00000006735(Cdkn2b);ENSRNOG00000006767(Cst7);ENSRNOG00000006932(AABR07029272.1);ENSRNOG00000006963(Ctse);ENSRNOG00000006995(Ano6);ENSRNOG00000007036(Tgfbr1);ENSRNOG00000007062(Rin3);ENSRNOG00000007078(Ccn4);ENSRNOG00000007089(Lgmn);ENSRNOG00000007129(Cd8b);ENSRNOG00000007159(Ccl2);ENSRNOG00000007178(Cd8a);ENSRNOG00000007262(Ccdc134);ENSRNOG00000007302(Fbn1);ENSRNOG00000007350(Rac2);ENSRNOG00000007372(Casp1);ENSRNOG00000007390(Nfkbia);ENSRNOG00000007437(Irf5);ENSRNOG00000007439(Unc13d);ENSRNOG00000007457(Serping1);ENSRNOG00000007486(Atg7);ENSRNOG00000007574(Padi2);ENSRNOG00000008045(Slamf9);ENSRNOG00000008048(Plscr2);ENSRNOG00000008133(Mfng);ENSRNOG00000008144(Irf1);ENSRNOG00000008180(Lyn);ENSRNOG00000008187(Ubash3b);ENSRNOG00000008193(Cr1l);ENSRNOG00000008246(Emilin1);ENSRNOG00000008400(Pml);ENSRNOG00000008409(Myo1f);ENSRNOG00000008465(Tmem176b);ENSRNOG00000008588(Batf);ENSRNOG00000008658(Mitf);ENSRNOG00000008736(Slamf8);ENSRNOG00000008759(Csf3r);ENSRNOG00000008816(Gpnmb);ENSRNOG00000008904(Fli1);ENSRNOG00000008941(Ets1);ENSRNOG00000009131(Zc3h12a);ENSRNOG00000009157(Fut4);ENSRNOG00000009211(C3ar1);ENSRNOG00000009258(Cdk6);ENSRNOG00000009260(Cnr2);ENSRNOG00000009331(Hck);ENSRNOG00000009342(Fcnb);ENSRNOG00000009389(Ripk2);ENSRNOG00000009401(Lmo2);ENSRNOG00000009805(Wasf2);ENSRNOG00000009822(Tlr2);ENSRNOG00000009824(Irf2);ENSRNOG00000009848(Il18);ENSRNOG00000009884(Lgals1);ENSRNOG00000009907(Mmp8);ENSRNOG00000009910(Swap70);ENSRNOG00000009912(Fgr);ENSRNOG00000009982(Pnp);ENSRNOG00000009997(Erap1);ENSRNOG00000010018(Clec4a3);ENSRNOG00000010265(Ada);ENSRNOG00000010266(Cd180);ENSRNOG00000010278(Il6);ENSRNOG00000010319(Lcp1);ENSRNOG00000010362(Anxa2);ENSRNOG00000010475(Casp3);ENSRNOG00000010522(Tlr4);ENSRNOG00000010624(Ap3b1);ENSRNOG00000010629(Nod1);ENSRNOG00000010645(Lgals3);ENSRNOG00000010691(Cmtm3);ENSRNOG00000010941(Tifa);ENSRNOG00000010947(Mmp14);ENSRNOG00000011016(Slc7a2);ENSRNOG00000011039(Gch1);ENSRNOG00000011054(Laptm5);ENSRNOG00000011153(Il17ra);ENSRNOG00000011205(Ccl3);ENSRNOG00000011213(Blm);ENSRNOG00000011278(Stk3);ENSRNOG00000011406(Ccl4);ENSRNOG00000011557(S100a8);ENSRNOG00000011680(Il16);ENSRNOG00000011683(Fes);ENSRNOG00000011762(Elf1);ENSRNOG00000012017(Otulin);ENSRNOG00000012074(Ifngr1);ENSRNOG00000012160(Syk);ENSRNOG00000012172(Spi1);ENSRNOG00000012208(Itgb7);ENSRNOG00000012228(Skap2);ENSRNOG00000012331(Casp8);ENSRNOG00000012378(Dbnl);ENSRNOG00000012439(Bid);ENSRNOG00000012611(Lpxn);ENSRNOG00000012628(Gpr18);ENSRNOG00000012723(Trim55);ENSRNOG00000012730(Lrrk1);ENSRNOG00000012748(Vamp8);ENSRNOG00000012749(C1qb);ENSRNOG00000012752(Cklf);ENSRNOG00000012771(Ddx41);ENSRNOG00000012804(C1qc);ENSRNOG00000012807(C1qa);ENSRNOG00000012817(Lrrc17);ENSRNOG00000012865(Parp3);ENSRNOG00000012881(Fgl2);ENSRNOG00000012965(Themis2);ENSRNOG00000013014(Cyba);ENSRNOG00000013167(Hmgb2l1);ENSRNOG00000013170(Il13ra1);ENSRNOG00000013172(Nr1h3);ENSRNOG00000013231(Ptafr);ENSRNOG00000013240(Ptger4);ENSRNOG00000013265(Tgfbr2);ENSRNOG00000013321(Dock11);ENSRNOG00000013554(Treml2);ENSRNOG00000013578(Trem2);ENSRNOG00000013634(Myd88);ENSRNOG00000013668(Capg);ENSRNOG00000013743(Sec61a1);ENSRNOG00000013748(Trem3);ENSRNOG00000013777(Rnf166);ENSRNOG00000013791(Enpp3);ENSRNOG00000013794(Rbp1);ENSRNOG00000013805(Tnip2);ENSRNOG00000013886(Fyb1);ENSRNOG00000013902(P2ry12);ENSRNOG00000013963(Il6st);ENSRNOG00000013967(Blnk);ENSRNOG00000013987(Sbno2);ENSRNOG00000013994(Enpp1);ENSRNOG00000014064(Ctsh);ENSRNOG00000014117(Hmox1);ENSRNOG00000014125(Evi2b);ENSRNOG00000014156(Fut7);ENSRNOG00000014171(Tnfsf13);ENSRNOG00000014282(Cebpe);ENSRNOG00000014288(Fn1);ENSRNOG00000014294(Ptpn6);ENSRNOG00000014426(Lox);ENSRNOG00000014464(Tnfsf13b);ENSRNOG00000014504(Il1r1);ENSRNOG00000014532(Lbp);ENSRNOG00000014647(Cbfb);ENSRNOG00000014653(Arl11);ENSRNOG00000014666(Tfeb);ENSRNOG00000014776(Adcy7);ENSRNOG00000014835(Il1rl1);ENSRNOG00000014879(Ttc7a);ENSRNOG00000014936(Ifitm2);ENSRNOG00000014956(Slc11a1);ENSRNOG00000015018(Pdia3);ENSRNOG00000015027(Il18r1);ENSRNOG00000015078(Ifitm3);ENSRNOG00000015089(Mcoln2);ENSRNOG00000015411(Apobec1);ENSRNOG00000015441(Il4r);ENSRNOG00000015562(Cdh17);ENSRNOG00000015615(Tnfrsf11a);ENSRNOG00000015717(Ptpre);ENSRNOG00000015773(Il21r);ENSRNOG00000015894(Dock8);ENSRNOG00000015921(Esco2);ENSRNOG00000015980(Dclre1c);ENSRNOG00000016037(Mafb);ENSRNOG00000016041(Zc3h12d);ENSRNOG00000016219(Vnn1);ENSRNOG00000016256(Myo9b);ENSRNOG00000016260(Polr3g);ENSRNOG00000016334(Ptbp3);ENSRNOG00000016496(Ctsc);ENSRNOG00000016551(Bcl2l11);ENSRNOG00000016575(Tnfrsf1b);ENSRNOG00000016581(Serpinb1a);ENSRNOG00000016587(Ninj1);ENSRNOG00000016595(Hhex);ENSRNOG00000016706(Fanca);ENSRNOG00000016781(Ppib);ENSRNOG00000016826(Pla2g2d);ENSRNOG00000016846(Pik3cd);ENSRNOG00000016957(Igfbp2);ENSRNOG00000016967(Hfe);ENSRNOG00000017020(Inpp5d);ENSRNOG00000017123(B2m);ENSRNOG00000017146(Nfatc1);ENSRNOG00000017156(Ankle1);ENSRNOG00000017191(Trim5);ENSRNOG00000017194(Prdx1);ENSRNOG00000017220(Tcirg1);ENSRNOG00000017259(Tacc3);ENSRNOG00000017319(Mertk);ENSRNOG00000017354(Zyx);ENSRNOG00000017469(Anxa1);ENSRNOG00000017539(Mmp9);ENSRNOG00000017695(AABR07012795.1);ENSRNOG00000017703(Unc93b1);ENSRNOG00000017783(Sfrp1);ENSRNOG00000017787(Ripk1);ENSRNOG00000017803(Apbb1ip);ENSRNOG00000017819(Cd14);ENSRNOG00000017869(Irf8);ENSRNOG00000017897(Adam8);ENSRNOG00000017980(Itgal);ENSRNOG00000018087(Vim);ENSRNOG00000018251(Mrc1);ENSRNOG00000018322(Picalm);ENSRNOG00000018414(Csf1r);ENSRNOG00000018454(Apoe);ENSRNOG00000018488(Cd40);ENSRNOG00000018509(Cx3cr1);ENSRNOG00000018517(Trim21);ENSRNOG00000018566(Ctsl);ENSRNOG00000018659(Csf1);ENSRNOG00000018706(Il15ra);ENSRNOG00000018915(Tagap);ENSRNOG00000019041(Psme1);ENSRNOG00000019043(Pdcd1);ENSRNOG00000019057(Prkcq);ENSRNOG00000019077(Lipa);ENSRNOG00000019141(Ch25h);ENSRNOG00000019142(Fas);ENSRNOG00000019202(Pvr);ENSRNOG00000019246(Psme2);ENSRNOG00000019264(Ltbr);ENSRNOG00000019308(Arrb2);ENSRNOG00000019311(Nfkb2);ENSRNOG00000019353(Psmb10);ENSRNOG00000019374(Csk);ENSRNOG00000019387(Ifi30);ENSRNOG00000019430(Coro1a);ENSRNOG00000019440(Kcnn4);ENSRNOG00000019556(Cd9);ENSRNOG00000019574(Cuedc2);ENSRNOG00000019629(Lamp1);ENSRNOG00000019675(Pycard);ENSRNOG00000019728(Itgam);ENSRNOG00000019742(Stat3);ENSRNOG00000020148(Il4i1);ENSRNOG00000020150(Il18bp);ENSRNOG00000020193(Runx2);ENSRNOG00000020197(Cd248);ENSRNOG00000020393(Rhog);ENSRNOG00000020465(Ripk3);ENSRNOG00000020583(Fcgrt);ENSRNOG00000020590(Adam15);ENSRNOG00000020640(Zbtb7b);ENSRNOG00000020652(Tgfb1);ENSRNOG00000020678(Ifi35);ENSRNOG00000020679(Icam1);ENSRNOG00000020716(Axl);ENSRNOG00000020811(Il6r);ENSRNOG00000020845(Tyrobp);ENSRNOG00000020849(Hcst);ENSRNOG00000020872(Cd5);ENSRNOG00000020884(Cd6);ENSRNOG00000021031(Grn);ENSRNOG00000021100(Tnfaip8l2);ENSRNOG00000021144(-);ENSRNOG00000021151(Ppp1r14b);ENSRNOG00000021155(Ctsk);ENSRNOG00000021199(Fcgr1a);ENSRNOG00000021345(Timd2);ENSRNOG00000021412(Slfn13);ENSRNOG00000021420(Tirap);ENSRNOG00000021424(Cd300lf);ENSRNOG00000021644(Slc15a3);ENSRNOG00000021726(Tlr3);ENSRNOG00000021856(Lat2);ENSRNOG00000022094(Lacc1);ENSRNOG00000022110(Gcsam);ENSRNOG00000022298(Cxcl11);ENSRNOG00000022521(Ddias);ENSRNOG00000022636(Alpk1);ENSRNOG00000022769(Sp100);ENSRNOG00000022859(Trem1);ENSRNOG00000022884(Cd84);ENSRNOG00000022975(Nfam1);ENSRNOG00000023079(Nras);ENSRNOG00000023143(Nlrp1a);ENSRNOG00000023209(Slamf7);ENSRNOG00000023214(Il20rb);ENSRNOG00000023334(Parp14);ENSRNOG00000023400(Dtx3l);ENSRNOG00000023463(Parp9);ENSRNOG00000023614(Hsh2d);ENSRNOG00000023628(Tmem106a);ENSRNOG00000023708(Tmem176a);ENSRNOG00000023830(Dnase2);ENSRNOG00000023991(Rab20);ENSRNOG00000024000(Cd22);ENSRNOG00000024115(C6);ENSRNOG00000024159(Fcer1g);ENSRNOG00000024277(Card11);ENSRNOG00000024390(Osm);ENSRNOG00000024931(Ccdc88b);ENSRNOG00000025051(Tal1);ENSRNOG00000025094(Gpr183);ENSRNOG00000025100(Ikbke);ENSRNOG00000025121(Pla2g3);ENSRNOG00000025597(Rnase6);ENSRNOG00000025691(Pla2g7);ENSRNOG00000025811(Cfp);ENSRNOG00000026306(Clec5a);ENSRNOG00000026310(Marchf1);ENSRNOG00000026607(Tnfsf18);ENSRNOG00000026647(Cxcl16);ENSRNOG00000026653(Hcar2);ENSRNOG00000026702(Jaml);ENSRNOG00000027502(Nmi);ENSRNOG00000027811(Lilrb4);ENSRNOG00000028015(Pf4);ENSRNOG00000028198(Sh2b3);ENSRNOG00000028250(Lax1);ENSRNOG00000028548(Ccl9);ENSRNOG00000028566(Pld4);ENSRNOG00000028768(Gbp4);ENSRNOG00000028814(Oasl2);ENSRNOG00000028896(A2m);ENSRNOG00000028930(Dab2);ENSRNOG00000029028(Mknk2);ENSRNOG00000029191(Gbp7);ENSRNOG00000029662(Wdfy4);ENSRNOG00000029773(Atm);ENSRNOG00000029949(RGD1565462);ENSRNOG00000029993(Kynu);ENSRNOG00000030012(Clec4a2);ENSRNOG00000030021(-);ENSRNOG00000030118(Msn);ENSRNOG00000030253(Tafa3);ENSRNOG00000030712(RT1-CE1);ENSRNOG00000030715(Cfh);ENSRNOG00000030930(Samsn1);ENSRNOG00000031058(Was);ENSRNOG00000031081(Stat2);ENSRNOG00000031138(Irgm);ENSRNOG00000031163(Nfkbiz);ENSRNOG00000031202(Trim30c);ENSRNOG00000031420(Hyal2);ENSRNOG00000031443(Havcr2);ENSRNOG00000031743(Gbp2);ENSRNOG00000032240(Gbp5);ENSRNOG00000032436(Tmod3);ENSRNOG00000032708(RT1-Bb);ENSRNOG00000032825(Rpl30);ENSRNOG00000032948(Tyk2);ENSRNOG00000033234(Ccrl2);ENSRNOG00000033235(Relb);ENSRNOG00000033321(Hmgb2l1);ENSRNOG00000033498(Cib1);ENSRNOG00000033564(Cfd);ENSRNOG00000033588(Siglec15);ENSRNOG00000033608(Cd276);ENSRNOG00000033693(AC135826.1);ENSRNOG00000033697(Casp4);ENSRNOG00000033747(Sp110);ENSRNOG00000034237(Rpl39);ENSRNOG00000036604(Ifit2);ENSRNOG00000036666(Cybc1);ENSRNOG00000036673(Sectm1b);ENSRNOG00000036703(Itgax);ENSRNOG00000036711(Spn);ENSRNOG00000036829(Nckap1l);ENSRNOG00000037190(Cd101);ENSRNOG00000037198(Usp18);ENSRNOG00000037331(Cd33);ENSRNOG00000037339(Siglec10);ENSRNOG00000037409(Scimp);ENSRNOG00000037563(Cd68);ENSRNOG00000037768(Rab43);ENSRNOG00000037814(Cxcl17);ENSRNOG00000038132(Vsig4);ENSRNOG00000038212(Socs6);ENSRNOG00000038286(Slamf6);ENSRNOG00000038722(Tlr1);ENSRNOG00000038835(Cd86);ENSRNOG00000038877(Btn2a2);ENSRNOG00000038881(Hcls1);ENSRNOG00000039048(Cd200r1);ENSRNOG00000039754(Rab7b);ENSRNOG00000042070(Ticam2);ENSRNOG00000042137(Sting1);ENSRNOG00000042139(Clec4a1);ENSRNOG00000042353(Mlkl);ENSRNOG00000043044(Cnn2);ENSRNOG00000043077(Zfpm1);ENSRNOG00000043167(Itga9);ENSRNOG00000043416(Bcl3);ENSRNOG00000043451(Spp1);ENSRNOG00000045558(Cd34);ENSRNOG00000045595(Tnfsf9);ENSRNOG00000045670(Tnfsf12);ENSRNOG00000045838(Hps1);ENSRNOG00000045885(Rps17);ENSRNOG00000045992(Tlr8);ENSRNOG00000046191(Cgas);ENSRNOG00000046196(Icos);ENSRNOG00000046254(Adgre1);ENSRNOG00000046261(Acp5);ENSRNOG00000046327(Rbpj);ENSRNOG00000046452(Fcgr2b);ENSRNOG00000046663(Fcgr2a);ENSRNOG00000046699(Slpi);ENSRNOG00000048161(Tlr9);ENSRNOG00000048222(Nlrc5);ENSRNOG00000048239(Cxcr1);ENSRNOG00000048315(Eif2ak2);ENSRNOG00000048449(Itgb3);ENSRNOG00000048462(AABR07066529.1);ENSRNOG00000048812(Gpx1);ENSRNOG00000049028(C5ar2);ENSRNOG00000049115(Ccr5);ENSRNOG00000049236(Myh9);ENSRNOG00000049491(RT1-DMb);ENSRNOG00000049829(AABR07060872.1);ENSRNOG00000049994(Ifi44l);ENSRNOG00000050430(Vav1);ENSRNOG00000050552(AABR07053516.1);ENSRNOG00000050869(Cebpd);ENSRNOG00000051235(Cfb);ENSRNOG00000051986(Plcg2);ENSRNOG00000052407(Btk);ENSRNOG00000052499(Rab27a);ENSRNOG00000052574(AABR07021955.1);ENSRNOG00000052613(Casp6);ENSRNOG00000053047(Top2a);ENSRNOG00000054017(-);ENSRNOG00000054217(Runx3);ENSRNOG00000054218(Il18rap);ENSRNOG00000054251(Clec7a);ENSRNOG00000054264(Nfatc3);ENSRNOG00000054437(Rel);ENSRNOG00000054954(Lilrb2);ENSRNOG00000055650(Pou2f2);ENSRNOG00000055716(Oscar);ENSRNOG00000056209(Exo1);ENSRNOG00000057347(Cebpb);ENSRNOG00000057832(Rnf125);ENSRNOG00000058388(Zfp36);ENSRNOG00000058422(Lilrb3a);ENSRNOG00000058646(Zfp36l1);ENSRNOG00000059097(AABR07025140.1);ENSRNOG00000059140(Myo1g);ENSRNOG00000059207(Oas3);ENSRNOG00000059461(B4galt1);ENSRNOG00000059837(Cdkn2a);ENSRNOG00000060168(Prkx);ENSRNOG00000060694(Adam17);ENSRNOG00000061085(Fancd2);ENSRNOG00000061328(Pag1);ENSRNOG00000061367(Atp7a);ENSRNOG00000061373(Loxl3);ENSRNOG00000061403(AABR07039446.2);ENSRNOG00000061739(Klrk1);ENSRNOG00000061928(Myo1e);ENSRNOG00000062297(Klra5);ENSRNOG00000062686(Gcnt1);ENSRNOG00000063127(Ccr2);ENSRNOG00000063216(Ccnb2);ENSRNOG00000065208(-);ENSRNOG00000065643(Sox4);ENSRNOG00000065741(Il7r);ENSRNOG00000066181(RT1-CE14);ENSRNOG00000066773(RT1-DMa);ENSRNOG00000066894(Tcaf2);ENSRNOG00000067138(Tlr10);ENSRNOG00000067966(Ly96);ENSRNOG00000069480(-);ENSRNOG00000069878(-);ENSRNOG00000071001(Trim56);ENSRNOG00000071047(Tnfsf11)
GO:0071944	CC	cell periphery	614	651	1265	5334	1.44309571755698e-43	8.9688398846166e-41	ENSRNOG00000000007(Gad1);ENSRNOG00000000010(Cbln1);ENSRNOG00000000184(Tmprss6);ENSRNOG00000000368(Grik2);ENSRNOG00000000406(Ros1);ENSRNOG00000000522(Cpne5);ENSRNOG00000000559(Npffr1);ENSRNOG00000000618(Mdga2);ENSRNOG00000000774(Gabbr1);ENSRNOG00000000873(Brs3);ENSRNOG00000000879(Slc9a6);ENSRNOG00000000894(Fry);ENSRNOG00000001130(Nos1);ENSRNOG00000001152(Glp1r);ENSRNOG00000001261(Ftcd);ENSRNOG00000001313(Gnaz);ENSRNOG00000001374(Rasal1);ENSRNOG00000001407(Tfr2);ENSRNOG00000001528(Gap43);ENSRNOG00000001557(Cxadr);ENSRNOG00000001575(Grik1);ENSRNOG00000001622(Impg2);ENSRNOG00000001715(Ece2);ENSRNOG00000001739(Meltf);ENSRNOG00000001796(Dgkg);ENSRNOG00000001874(Slc7a4);ENSRNOG00000001989(Alcam);ENSRNOG00000002024(Epha5);ENSRNOG00000002126(Ncam2);ENSRNOG00000002327(Gabrb1);ENSRNOG00000002339(Mark1);ENSRNOG00000002343(Uchl1);ENSRNOG00000002349(Gabra2);ENSRNOG00000002360(Gabrg1);ENSRNOG00000002361(Prkg2);ENSRNOG00000002391(Glra4);ENSRNOG00000002496(Stxbp5l);ENSRNOG00000002544(Kifap3);ENSRNOG00000002595(Dpp10);ENSRNOG00000002653(Kcnk2);ENSRNOG00000002660(Magee1);ENSRNOG00000002728(Btc);ENSRNOG00000002767(Dlg3);ENSRNOG00000002863(Cacna1e);ENSRNOG00000002886(Myh10);ENSRNOG00000002890(Ankrd45);ENSRNOG00000002916(Ca4);ENSRNOG00000003031(Atp2b4);ENSRNOG00000003205(Ldb2);ENSRNOG00000003229(Tspan7);ENSRNOG00000003241(Gabrg2);ENSRNOG00000003288(Cacng5);ENSRNOG00000003313(Glra2);ENSRNOG00000003365(Cadm3);ENSRNOG00000003453(Lypd1);ENSRNOG00000003469(MAST1);ENSRNOG00000003491(Prkca);ENSRNOG00000003512(Gabra1);ENSRNOG00000003603(Arhgap44);ENSRNOG00000003680(Gabrb2);ENSRNOG00000003749(Xk);ENSRNOG00000003756(Lancl3);ENSRNOG00000003777(Chrne);ENSRNOG00000003812(Nlgn3);ENSRNOG00000003878(Thsd7b);ENSRNOG00000003888(Rgs13);ENSRNOG00000003899(Krt15);ENSRNOG00000003927(Cd55);ENSRNOG00000003929(Pcdh19);ENSRNOG00000003950(Lvrn);ENSRNOG00000003999(Adcy3);ENSRNOG00000004040(Abca8);ENSRNOG00000004124(Grpr);ENSRNOG00000004201(Rims2);ENSRNOG00000004483(Ptprr);ENSRNOG00000004518(Cacnb1);ENSRNOG00000004527(Lin7a);ENSRNOG00000004560(Cacna1b);ENSRNOG00000004614(Lypd6b);ENSRNOG00000004752(Nalcn);ENSRNOG00000004839(B4galnt1);ENSRNOG00000004874(Flrt3);ENSRNOG00000004890(Adcy8);ENSRNOG00000004918(Kcna4);ENSRNOG00000004928(Sntg2);ENSRNOG00000004937(Csmd3);ENSRNOG00000005007(Scn3a);ENSRNOG00000005018(Scn2a);ENSRNOG00000005034(Arhgef25);ENSRNOG00000005048(Trhr);ENSRNOG00000005093(Lgr6);ENSRNOG00000005133(Mapt);ENSRNOG00000005291(Slc38a1);ENSRNOG00000005326(Cnrip1);ENSRNOG00000005334(Acvr2a);ENSRNOG00000005338(Drd5);ENSRNOG00000005365(Kcnip1);ENSRNOG00000005369(Kcnj3);ENSRNOG00000005392(Ngfr);ENSRNOG00000005550(Lrfn5);ENSRNOG00000005639(Ar);ENSRNOG00000005662(Grm7);ENSRNOG00000005667(Astn1);ENSRNOG00000005697(Slc6a11);ENSRNOG00000005700(Nsg1);ENSRNOG00000005723(Grin3a);ENSRNOG00000005726(Pclo);ENSRNOG00000005794(Slc10a1);ENSRNOG00000005806(Oxtr);ENSRNOG00000005853(Tacr1);ENSRNOG00000005971(Gpr176);ENSRNOG00000005985(Kcnma1);ENSRNOG00000006003(Ctnna2);ENSRNOG00000006086(Lynx1);ENSRNOG00000006093(LRRTM1);ENSRNOG00000006110(Jph1);ENSRNOG00000006120(Shh);ENSRNOG00000006144(Cntn3);ENSRNOG00000006174(Grid2);ENSRNOG00000006357(Sgip1);ENSRNOG00000006397(Chrm5);ENSRNOG00000006403(Nectin1);ENSRNOG00000006426(Syt1);ENSRNOG00000006470(Camk1g);ENSRNOG00000006527(Slc6a1);ENSRNOG00000006595(Htr3a);ENSRNOG00000006604(Thy1);ENSRNOG00000006617(Cntnap2);ENSRNOG00000006639(Scn9a);ENSRNOG00000006756(Maged1);ENSRNOG00000006761(Sh3gl2);ENSRNOG00000006782(RGD1560028);ENSRNOG00000006784(Sema4f);ENSRNOG00000006824(Hdac11);ENSRNOG00000006911(Sptb);ENSRNOG00000006934(Acvr1b);ENSRNOG00000006957(Gria4);ENSRNOG00000006989(Vamp2);ENSRNOG00000007006(Slc3a1);ENSRNOG00000007033(Sorcs2);ENSRNOG00000007038(Cntn5);ENSRNOG00000007066(Htr5a);ENSRNOG00000007090(Cacna1c);ENSRNOG00000007151(Cdk14);ENSRNOG00000007270(Il12rb2);ENSRNOG00000007294(Sntg1);ENSRNOG00000007323(Ric8b);ENSRNOG00000007332(Sstr3);ENSRNOG00000007334(Ly6h);ENSRNOG00000007427(Entpd6);ENSRNOG00000007456(Calb1);ENSRNOG00000007509(Slc1a6);ENSRNOG00000007636(Cadps2);ENSRNOG00000007647(Oprk1);ENSRNOG00000007900(Tspan33);ENSRNOG00000008000(Syt13);ENSRNOG00000008001(Rab3b);ENSRNOG00000008030(Shc2);ENSRNOG00000008046(Tmem30b);ENSRNOG00000008053(Atp8a2);ENSRNOG00000008054(Igsf9);ENSRNOG00000008157(Syn2);ENSRNOG00000008223(Cnr1);ENSRNOG00000008245(AABR07054614.1);ENSRNOG00000008337(Gjd2);ENSRNOG00000008374(Nipsnap1);ENSRNOG00000008376(Slc2a3);ENSRNOG00000008431(Gabbr2);ENSRNOG00000008526(Pdzd3);ENSRNOG00000008683(Alk);ENSRNOG00000008728(Unc79);ENSRNOG00000008766(Grin2b);ENSRNOG00000008862(Abcg4);ENSRNOG00000008865(Stac);ENSRNOG00000008943(Penk);ENSRNOG00000008970(Pcdh17);ENSRNOG00000008992(Grik3);ENSRNOG00000009209(Slitrk1);ENSRNOG00000009236(Necap1);ENSRNOG00000009265(Kcnk9);ENSRNOG00000009372(Tacr3);ENSRNOG00000009450(Hcn4);ENSRNOG00000009522(Adra1a);ENSRNOG00000009563(Krt2);ENSRNOG00000009570(Pdxp);ENSRNOG00000009588(Snph);ENSRNOG00000009708(Tas1r1);ENSRNOG00000009719(C2cd2l);ENSRNOG00000009726(Grip2);ENSRNOG00000009760(Palm);ENSRNOG00000009771(Cdh10);ENSRNOG00000009772(Kirrel3);ENSRNOG00000009821(Slitrk3);ENSRNOG00000009967(Otof);ENSRNOG00000009987(Akap11);ENSRNOG00000010053(Calcr);ENSRNOG00000010128(Slc27a2);ENSRNOG00000010254(Htr1a);ENSRNOG00000010320(Efnb3);ENSRNOG00000010392(Nrg1);ENSRNOG00000010423(Misp);ENSRNOG00000010535(Cdh18);ENSRNOG00000010545(Mrap2);ENSRNOG00000010597(Slc5a7);ENSRNOG00000010731(Gpm6a);ENSRNOG00000010803(Gabra5);ENSRNOG00000010853(Chrna7);ENSRNOG00000010880(Gpr27);ENSRNOG00000011076(Ank2);ENSRNOG00000011133(Trpc4);ENSRNOG00000011151(Tenm4);ENSRNOG00000011156(Clstn3);ENSRNOG00000011231(Cntnap4);ENSRNOG00000011251(Hcrtr2);ENSRNOG00000011285(Zdhhc22);ENSRNOG00000011334(Tmem63c);ENSRNOG00000011451(Lrp3);ENSRNOG00000011562(Slitrk2);ENSRNOG00000011585(Fat3);ENSRNOG00000011623(Rab3c);ENSRNOG00000011624(Eef1a2);ENSRNOG00000011726(Grin1);ENSRNOG00000011858(Unc5d);ENSRNOG00000011954(Kiss1r);ENSRNOG00000011980(Lrrc7);ENSRNOG00000011994(Perp);ENSRNOG00000012045(Adgrb3);ENSRNOG00000012098(Adcyap1r1);ENSRNOG00000012103(Nmbr);ENSRNOG00000012176(Rab27b);ENSRNOG00000012259(Il22ra2);ENSRNOG00000012273(Dmtn);ENSRNOG00000012286(Il20ra);ENSRNOG00000012424(Adam23);ENSRNOG00000012482(Ndrg4);ENSRNOG00000012593(Mmel1);ENSRNOG00000012727(Trpc7);ENSRNOG00000012950(Efr3b);ENSRNOG00000012995(Gpr165);ENSRNOG00000013036(Epha8);ENSRNOG00000013042(Htr1b);ENSRNOG00000013072(Plxna4);ENSRNOG00000013085(Nkain3);ENSRNOG00000013101(Pcdh8);ENSRNOG00000013141(Eno2);ENSRNOG00000013147(Cacna1d);ENSRNOG00000013171(Grm2);ENSRNOG00000013306(Pcdh20);ENSRNOG00000013312(Kcnt2);ENSRNOG00000013358(Aqp11);ENSRNOG00000013399(Minar1);ENSRNOG00000013503(Cdh24);ENSRNOG00000013623(Amer2);ENSRNOG00000013927(Jag2);ENSRNOG00000013953(Ntrk1);ENSRNOG00000013962(Magi2);ENSRNOG00000014083(Iqsec3);ENSRNOG00000014104(Myo5b);ENSRNOG00000014135(Rab11fip4);ENSRNOG00000014149(Npy1r);ENSRNOG00000014170(Dbn1);ENSRNOG00000014172(Npy5r);ENSRNOG00000014226(Plch2);ENSRNOG00000014231(Pnoc);ENSRNOG00000014248(Erbb4);ENSRNOG00000014290(Grm1);ENSRNOG00000014371(Cdh13);ENSRNOG00000014375(Adgrb2);ENSRNOG00000014414(Qrfpr);ENSRNOG00000014576(Dock3);ENSRNOG00000014650(Sema4g);ENSRNOG00000014686(Kcnd3);ENSRNOG00000014793(Gpr149);ENSRNOG00000014844(Kif21a);ENSRNOG00000014862(Gabrg3);ENSRNOG00000014970(Kif17);ENSRNOG00000014971(Mas1);ENSRNOG00000015049(Scn5a);ENSRNOG00000015084(Necab2);ENSRNOG00000015148(Erc2);ENSRNOG00000015159(Slc9a3);ENSRNOG00000015201(Tmem266);ENSRNOG00000015370(Slc35g2);ENSRNOG00000015393(Slc32a1);ENSRNOG00000015397(Cpne7);ENSRNOG00000015420(Stxbp1);ENSRNOG00000015430(Nlgn2);ENSRNOG00000015480(Prkcz);ENSRNOG00000015528(Pja2);ENSRNOG00000015541(Gnb3);ENSRNOG00000015567(Slc9a2);ENSRNOG00000015603(Prkce);ENSRNOG00000015616(Rgs14);ENSRNOG00000015664(Tmem8b);ENSRNOG00000015667(Epcam);ENSRNOG00000015741(Slc2a13);ENSRNOG00000015903(Add2);ENSRNOG00000016196(Dlgap1);ENSRNOG00000016302(Cnnm1);ENSRNOG00000016412(Fxyd6);ENSRNOG00000016414(Slc22a17);ENSRNOG00000016429(Grm5);ENSRNOG00000016483(Myo16);ENSRNOG00000016502(Dscaml1);ENSRNOG00000016603(Rtn2);ENSRNOG00000016623(Tmeff2);ENSRNOG00000016640(Dner);ENSRNOG00000016654(Galr1);ENSRNOG00000016724(Epb41l3);ENSRNOG00000016768(Oprl1);ENSRNOG00000016872(Plppr4);ENSRNOG00000016877(Shisa7);ENSRNOG00000016920(Spire2);ENSRNOG00000017052(Pianp);ENSRNOG00000017136(Syt17);ENSRNOG00000017209(Tubb3);ENSRNOG00000017283(Kcnt1);ENSRNOG00000017333(Syt4);ENSRNOG00000017373(Rhobtb2);ENSRNOG00000017381(Itih4);ENSRNOG00000017424(Chrna2);ENSRNOG00000017428(Map1b);ENSRNOG00000017568(Rit2);ENSRNOG00000017704(Sema3f);ENSRNOG00000017746(Pard6a);ENSRNOG00000017893(Baiap3);ENSRNOG00000017911(Tcaf1);ENSRNOG00000017969(Olfm3);ENSRNOG00000017974(Gprin1);ENSRNOG00000018018(Kcnip2);ENSRNOG00000018111(Slc12a5);ENSRNOG00000018141(RGD1307443);ENSRNOG00000018191(Oprm1);ENSRNOG00000018200(Gad2);ENSRNOG00000018217(Syt5);ENSRNOG00000018241(Ank1);ENSRNOG00000018337(Caly);ENSRNOG00000018378(Cacnb2);ENSRNOG00000018399(Cpne6);ENSRNOG00000018441(Ggt7);ENSRNOG00000018526(Dlg4);ENSRNOG00000018557(Cdh22);ENSRNOG00000018674(Ntrk3);ENSRNOG00000018692(Mc4r);ENSRNOG00000018804(Ripor2);ENSRNOG00000018827(Htr7);ENSRNOG00000018895(Mchr1);ENSRNOG00000018960(Syne1);ENSRNOG00000018982(Entpd3);ENSRNOG00000019134(Htr4);ENSRNOG00000019193(Stx1b);ENSRNOG00000019207(Shank1);ENSRNOG00000019306(Syt12);ENSRNOG00000019354(Ptch1);ENSRNOG00000019433(Rab3a);ENSRNOG00000019435(Psd);ENSRNOG00000019560(Pde2a);ENSRNOG00000019570(Gng3);ENSRNOG00000019575(Rell2);ENSRNOG00000019584(Dlk1);ENSRNOG00000019587(Ptprn);ENSRNOG00000019613(Syt9);ENSRNOG00000019738(Gpr61);ENSRNOG00000019869(Lrfn1);ENSRNOG00000020030(Crlf1);ENSRNOG00000020058(Celsr2);ENSRNOG00000020061(Tmem198);ENSRNOG00000020062(Pcdhb6l);ENSRNOG00000020073(Pcdhb8);ENSRNOG00000020097(Inha);ENSRNOG00000020119(Pcdhac2);ENSRNOG00000020138(Slc4a3);ENSRNOG00000020185(Wdr6);ENSRNOG00000020247(Cnih2);ENSRNOG00000020263(Atp1a3);ENSRNOG00000020272(Elapor1);ENSRNOG00000020310(Grik5);ENSRNOG00000020337(Sla2);ENSRNOG00000020339(Neurl1);ENSRNOG00000020444(Hcn3);ENSRNOG00000020455(Cst6);ENSRNOG00000020557(Ryr1);ENSRNOG00000020689(Cpeb3);ENSRNOG00000020694(Icam5);ENSRNOG00000020706(Kcnn3);ENSRNOG00000020731(Ppfia3);ENSRNOG00000020746(Lin7b);ENSRNOG00000020778(Chrnb2);ENSRNOG00000020839(Lrfn3);ENSRNOG00000020864(Kirrel2);ENSRNOG00000020970(Rundc3a);ENSRNOG00000020985(Atp4a);ENSRNOG00000021017(Ca11);ENSRNOG00000021063(Grin2d);ENSRNOG00000021101(Sema6c);ENSRNOG00000021103(Nrxn2);ENSRNOG00000021130(Abcc8);ENSRNOG00000021140(Kcnk4);ENSRNOG00000021241(Gfra4);ENSRNOG00000021266(Prokr2);ENSRNOG00000021274(Fermt1);ENSRNOG00000021410(Negr1);ENSRNOG00000021447(Prr7);ENSRNOG00000021468(Grm8);ENSRNOG00000021569(Tiam1);ENSRNOG00000021938(Lrrtm4);ENSRNOG00000021984(Rgs7);ENSRNOG00000022060(Magi1);ENSRNOG00000022176(Gpr75);ENSRNOG00000022283(Lhfpl5);ENSRNOG00000022421(Crtc1);ENSRNOG00000022428(Flrt1);ENSRNOG00000022505(Slc17a4);ENSRNOG00000022635(Dlg2);ENSRNOG00000022686(Zdhhc2);ENSRNOG00000022704(Esyt3);ENSRNOG00000022838(Cnksr1);ENSRNOG00000023126(Rxfp3);ENSRNOG00000023320(Tspan1);ENSRNOG00000023337(Sema3a);ENSRNOG00000023561(Ano2);ENSRNOG00000023603(Amer3);ENSRNOG00000023712(Stox1);ENSRNOG00000023863(Gpr139);ENSRNOG00000023935(Nrsn2);ENSRNOG00000024349(Cbarp);ENSRNOG00000024452(Carmil2);ENSRNOG00000024636(Gpr85);ENSRNOG00000024832(Gpr158);ENSRNOG00000024904(Pla2g4e);ENSRNOG00000024975(Atp8b3);ENSRNOG00000025130(Ltk);ENSRNOG00000025235(Tmem130);ENSRNOG00000025518(Carmil3);ENSRNOG00000025639(Slc39a12);ENSRNOG00000026036(Pdyn);ENSRNOG00000026163(Cpt1c);ENSRNOG00000026351(Cldn34e);ENSRNOG00000026432(Syt7);ENSRNOG00000026466(Lrrtm3);ENSRNOG00000026577(Cpne4);ENSRNOG00000026704(Drp2);ENSRNOG00000026944(Gpr150);ENSRNOG00000027233(Trpc5);ENSRNOG00000027276(Xkr4);ENSRNOG00000027309(AABR07026805.1);ENSRNOG00000027341(Tenm2);ENSRNOG00000027400(Vwc2l);ENSRNOG00000027468(Slc6a15);ENSRNOG00000027592(Rerg);ENSRNOG00000027658(Gpr101);ENSRNOG00000027954(Cdh15);ENSRNOG00000028097(Slc7a14);ENSRNOG00000028247(Ankrd13d);ENSRNOG00000028362(Unc80);ENSRNOG00000028426(Mcf2l);ENSRNOG00000028630(Ksr2);ENSRNOG00000028708(Ntsr1);ENSRNOG00000028733(Prkar1b);ENSRNOG00000028781(Abcc6);ENSRNOG00000028832(Sorcs3);ENSRNOG00000028879(Slc4a8);ENSRNOG00000028991(AC125757.1);ENSRNOG00000028996(Krt1);ENSRNOG00000029012(Shisa6);ENSRNOG00000029071(Unc5c);ENSRNOG00000029134(Adgrl1);ENSRNOG00000029184(Epha6);ENSRNOG00000029386(RT1-N2);ENSRNOG00000029450(Adgrb1);ENSRNOG00000029556(Cntnap5c);ENSRNOG00000029608(Nkain2);ENSRNOG00000029738(Diras1);ENSRNOG00000029798(Lrrc4c);ENSRNOG00000029871(Slc8a3);ENSRNOG00000030034(Sox11);ENSRNOG00000030104(Vom2r44);ENSRNOG00000030151(Thsd7a);ENSRNOG00000030170(Krt10);ENSRNOG00000030246(Btla);ENSRNOG00000030285(Epha3);ENSRNOG00000030318(Gpr83);ENSRNOG00000030547(Dpp6);ENSRNOG00000030877(Htr2c);ENSRNOG00000031852(Lsamp);ENSRNOG00000031974(Pcdh10);ENSRNOG00000032350(Kcnip4);ENSRNOG00000032490(Cdh7);ENSRNOG00000032517(Cntn6);ENSRNOG00000032576(Nlgn1);ENSRNOG00000032656(Ptprt);ENSRNOG00000032664(RT1-S2);ENSRNOG00000032884(Scn11a);ENSRNOG00000032946(Pdzd7);ENSRNOG00000033099(Dcc);ENSRNOG00000033280(Pam);ENSRNOG00000033531(Cacna2d1);ENSRNOG00000033653(Mpp3);ENSRNOG00000033835(Dnm1);ENSRNOG00000033837(Cdh9);ENSRNOG00000033863(Ajm1);ENSRNOG00000033893(Cacna1h);ENSRNOG00000033912(Fcho1);ENSRNOG00000034031(Vstm2l);ENSRNOG00000036661(Rab40b);ENSRNOG00000036865(Krt77);ENSRNOG00000037340(Epha10);ENSRNOG00000038004(Zfp804a);ENSRNOG00000038066(Fam155b);ENSRNOG00000039323(-);ENSRNOG00000039470(AC131360.1);ENSRNOG00000039832(Gpr12);ENSRNOG00000040242(Epm2a);ENSRNOG00000042086(Rab26);ENSRNOG00000042332(Slc44a5);ENSRNOG00000042478(Adam22);ENSRNOG00000042536(Pde4d);ENSRNOG00000042753(Fgf13);ENSRNOG00000043215(Rtbdn);ENSRNOG00000043300(Enho);ENSRNOG00000045554(Faim2);ENSRNOG00000045665(Amigo1);ENSRNOG00000045816(Gria1);ENSRNOG00000045998(Sema6b);ENSRNOG00000046566(Tub);ENSRNOG00000046727(Abcc2);ENSRNOG00000047028(Mmp24);ENSRNOG00000047057(Gpr26);ENSRNOG00000047247(Ptprs);ENSRNOG00000047473(Dchs2);ENSRNOG00000047917(Plscr5);ENSRNOG00000049076(Vwc2);ENSRNOG00000049410(Chrm3);ENSRNOG00000049484(Atp9a);ENSRNOG00000049629(Reep2);ENSRNOG00000049792(Glra3);ENSRNOG00000050090(Slc6a17);ENSRNOG00000050137(Ajap1);ENSRNOG00000050206(Shank2);ENSRNOG00000050220(Nrxn1);ENSRNOG00000050706(Col25a1);ENSRNOG00000050767(Nrn1);ENSRNOG00000050841(Ache);ENSRNOG00000052017(Dio3);ENSRNOG00000052051(Slc24a1);ENSRNOG00000052405(Cdh4);ENSRNOG00000052707(Cacna1a);ENSRNOG00000053288(Ank3);ENSRNOG00000053362(Gabarapl1);ENSRNOG00000053449(Cracr2a);ENSRNOG00000053728(AABR07006724.1);ENSRNOG00000053804(Prmt8);ENSRNOG00000053889(Celsr3);ENSRNOG00000054204(Gria2);ENSRNOG00000054274(Cacnb3);ENSRNOG00000054314(Kcng1);ENSRNOG00000054371(Prkcg);ENSRNOG00000054385(Rhebl1);ENSRNOG00000055042(Gprin2);ENSRNOG00000055371(Sptbn4);ENSRNOG00000055382(Hcn1);ENSRNOG00000055499(Grid1);ENSRNOG00000056151(AABR07007642.1);ENSRNOG00000056332(Miga1);ENSRNOG00000056550(Epb41l4b);ENSRNOG00000056558(Gabra3);ENSRNOG00000056643(Cdh8);ENSRNOG00000057221(Scn3b);ENSRNOG00000057322(Efna3);ENSRNOG00000057616(Ptch2);ENSRNOG00000057703(Cabp7);ENSRNOG00000057716(Sgcz);ENSRNOG00000057817(Epb41l1);ENSRNOG00000057848(Cacng8);ENSRNOG00000057988(Pfkm);ENSRNOG00000058308(Asic2);ENSRNOG00000058478(Mapk8ip1);ENSRNOG00000058752(Popdc2);ENSRNOG00000059683(Mpp2);ENSRNOG00000059720(Syp);ENSRNOG00000059765(Asic1);ENSRNOG00000059840(Unc5a);ENSRNOG00000059857(Rnd1);ENSRNOG00000060054(Doc2b);ENSRNOG00000060137(AABR07037489.1);ENSRNOG00000060407(Cacna1i);ENSRNOG00000060410(Pcdh1);ENSRNOG00000060599(Gabrb3);ENSRNOG00000060687(Slc24a3);ENSRNOG00000060693(Catsperg);ENSRNOG00000060988(Kcnc4);ENSRNOG00000061230(L1cam);ENSRNOG00000062454(Tenm1);ENSRNOG00000063051(Cacng6);ENSRNOG00000063175(Catsperb);ENSRNOG00000063400(Shisa9);ENSRNOG00000063443(Pirt);ENSRNOG00000063505(Scn2b);ENSRNOG00000064701(Ncs1);ENSRNOG00000065312(Nbea);ENSRNOG00000065330(Mrgpre);ENSRNOG00000065511(Cacng2);ENSRNOG00000066120(Fam155a);ENSRNOG00000066137(Tmem240);ENSRNOG00000066176(Prrg3);ENSRNOG00000067416(Kcnd2);ENSRNOG00000067970(-);ENSRNOG00000068243(Cdk5r1);ENSRNOG00000068923(Gng4);ENSRNOG00000069221(Kctd16);ENSRNOG00000069252(Ptchd1);ENSRNOG00000069840(Pcdh11x);ENSRNOG00000070614(Cntnap5a);ENSRNOG00000070777(P2ry4)	ENSRNOG00000000081(Antxr2);ENSRNOG00000000164(Lamp2);ENSRNOG00000000187(Csf2rb);ENSRNOG00000000304(Cd164);ENSRNOG00000000335(Ermap);ENSRNOG00000000422(Dxo);ENSRNOG00000000441(Gpsm3);ENSRNOG00000000451(RT1-Ba);ENSRNOG00000000454(RT1-DOb);ENSRNOG00000000541(Glo1);ENSRNOG00000000543(Frk);ENSRNOG00000000568(Slc29a3);ENSRNOG00000000569(Vsir);ENSRNOG00000000588(Slc16a10);ENSRNOG00000000633(Rhobtb1);ENSRNOG00000000655(Ptprc);ENSRNOG00000000699(Selplg);ENSRNOG00000000700(Tmem119);ENSRNOG00000000853(Aif1);ENSRNOG00000000854(Ncr3);ENSRNOG00000000981(Scarb1);ENSRNOG00000000994(Stxbp2);ENSRNOG00000001079(Daglb);ENSRNOG00000001149(Pxn);ENSRNOG00000001158(Abcg1);ENSRNOG00000001195(Trpv4);ENSRNOG00000001204(Ankrd13a);ENSRNOG00000001223(Pttg1ip);ENSRNOG00000001224(Itgb2);ENSRNOG00000001260(Nudt1);ENSRNOG00000001270(Hvcn1);ENSRNOG00000001296(P2rx7);ENSRNOG00000001300(P2rx4);ENSRNOG00000001336(Orai1);ENSRNOG00000001383(Slc8b1);ENSRNOG00000001425(Sh2b2);ENSRNOG00000001448(Hip1);ENSRNOG00000001480(Ncf1);ENSRNOG00000001518(Itga6);ENSRNOG00000001527(Cd80);ENSRNOG00000001548(Nfe2l2);ENSRNOG00000001691(Cldn14);ENSRNOG00000001713(Il13ra1);ENSRNOG00000001752(Nrros);ENSRNOG00000001795(Itgb5);ENSRNOG00000001804(Itpr2);ENSRNOG00000001889(Comt);ENSRNOG00000002032(Ifngr2);ENSRNOG00000002045(Anxa3);ENSRNOG00000002057(Slc10a6);ENSRNOG00000002161(Tlr6);ENSRNOG00000002192(Rell1);ENSRNOG00000002278(Tec);ENSRNOG00000002312(Atp10d);ENSRNOG00000002403(Niban1);ENSRNOG00000002440(Ralb);ENSRNOG00000002461(Nid1);ENSRNOG00000002520(Litaf);ENSRNOG00000002540(Rhoh);ENSRNOG00000002723(Sele);ENSRNOG00000002807(Septin9);ENSRNOG00000002948(Abcc3);ENSRNOG00000003029(Calr);ENSRNOG00000003064(Bst1);ENSRNOG00000003104(Trpv2);ENSRNOG00000003135(Fcrlb);ENSRNOG00000003310(Tmem63a);ENSRNOG00000003622(Cybb);ENSRNOG00000003715(Srpx2);ENSRNOG00000003866(Cxcr4);ENSRNOG00000003895(Rgs1);ENSRNOG00000003954(Il2rg);ENSRNOG00000003975(Pfn1);ENSRNOG00000004072(Myo1c);ENSRNOG00000004094(Ptger1);ENSRNOG00000004132(Lasp1);ENSRNOG00000004217(Stk10);ENSRNOG00000004249(Tlr7);ENSRNOG00000004273(Ifitm1);ENSRNOG00000004280(Tcn2);ENSRNOG00000004330(Chrdl1);ENSRNOG00000004489(Adgre5);ENSRNOG00000004517(Igf1);ENSRNOG00000004660(Fzd6);ENSRNOG00000004737(Cd48);ENSRNOG00000004772(Cytip);ENSRNOG00000004834(Llgl2);ENSRNOG00000004837(Limd1);ENSRNOG00000005037(Kif18a);ENSRNOG00000005214(Plek);ENSRNOG00000005302(Slc2a9);ENSRNOG00000005355(Ncstn);ENSRNOG00000005388(Rassf3);ENSRNOG00000005620(Lcp2);ENSRNOG00000005678(Lamb1);ENSRNOG00000005679(Fap);ENSRNOG00000005807(Ptpn7);ENSRNOG00000005903(St14);ENSRNOG00000005906(RGD1565355);ENSRNOG00000005965(Irak4);ENSRNOG00000006052(Sulf2);ENSRNOG00000006077(Snx5);ENSRNOG00000006079(Psd4);ENSRNOG00000006094(Cd44);ENSRNOG00000006116(Hk2);ENSRNOG00000006324(-);ENSRNOG00000006365(Asb15);ENSRNOG00000006384(Ddx58);ENSRNOG00000006620(Xcr1);ENSRNOG00000006623(Cd302);ENSRNOG00000006733(Srgap2);ENSRNOG00000006926(Atp6v0d2);ENSRNOG00000006932(AABR07029272.1);ENSRNOG00000006940(Ncf4);ENSRNOG00000006995(Ano6);ENSRNOG00000007025(Evc2);ENSRNOG00000007036(Tgfbr1);ENSRNOG00000007048(Rap1b);ENSRNOG00000007060(Plin2);ENSRNOG00000007133(Plxnb2);ENSRNOG00000007178(Cd8a);ENSRNOG00000007350(Rac2);ENSRNOG00000007422(Vav2);ENSRNOG00000007490(Gabrr2);ENSRNOG00000007564(Evc);ENSRNOG00000007584(Ehd4);ENSRNOG00000007622(Arrdc1);ENSRNOG00000007649(Dnm2);ENSRNOG00000007650(Cd63);ENSRNOG00000007679(Cyth4);ENSRNOG00000007728(Gsdmd);ENSRNOG00000007922(Cldn19);ENSRNOG00000007942(Fscn3);ENSRNOG00000007990(Adipor2);ENSRNOG00000008045(Slamf9);ENSRNOG00000008048(Plscr2);ENSRNOG00000008180(Lyn);ENSRNOG00000008193(Cr1l);ENSRNOG00000008246(Emilin1);ENSRNOG00000008409(Myo1f);ENSRNOG00000008427(Necap2);ENSRNOG00000008543(Pdlim2);ENSRNOG00000008554(Slc9a9);ENSRNOG00000008602(Steap4);ENSRNOG00000008609(Capn3);ENSRNOG00000008676(Emp1);ENSRNOG00000008759(Csf3r);ENSRNOG00000008816(Gpnmb);ENSRNOG00000009005(Slco2a1);ENSRNOG00000009031(Gucy2c);ENSRNOG00000009157(Fut4);ENSRNOG00000009211(C3ar1);ENSRNOG00000009260(Cnr2);ENSRNOG00000009331(Hck);ENSRNOG00000009334(Knstrn);ENSRNOG00000009342(Fcnb);ENSRNOG00000009347(Arhgap25);ENSRNOG00000009360(Sh3bp1);ENSRNOG00000009385(Pik3cg);ENSRNOG00000009487(Gpr160);ENSRNOG00000009660(Enpp6);ENSRNOG00000009822(Tlr2);ENSRNOG00000009870(Tmem88);ENSRNOG00000009910(Swap70);ENSRNOG00000009912(Fgr);ENSRNOG00000010018(Clec4a3);ENSRNOG00000010037(Epb41);ENSRNOG00000010111(Exoc3l4);ENSRNOG00000010165(Tnfaip2);ENSRNOG00000010265(Ada);ENSRNOG00000010266(Cd180);ENSRNOG00000010278(Il6);ENSRNOG00000010296(Slc7a7);ENSRNOG00000010319(Lcp1);ENSRNOG00000010331(Ctsb);ENSRNOG00000010362(Anxa2);ENSRNOG00000010375(Slc39a2);ENSRNOG00000010378(Slc4a5);ENSRNOG00000010475(Casp3);ENSRNOG00000010497(RGD1305807);ENSRNOG00000010522(Tlr4);ENSRNOG00000010574(Ptpn1);ENSRNOG00000010575(Dapp1);ENSRNOG00000010584(Tmem123);ENSRNOG00000010629(Nod1);ENSRNOG00000010645(Lgals3);ENSRNOG00000010744(Nrp1);ENSRNOG00000010813(Tspan14);ENSRNOG00000010947(Mmp14);ENSRNOG00000010951(Cmtm6);ENSRNOG00000010964(Akap13);ENSRNOG00000010966(Itgb1);ENSRNOG00000010971(Snx18);ENSRNOG00000011016(Slc7a2);ENSRNOG00000011054(Laptm5);ENSRNOG00000011071(Nt5e);ENSRNOG00000011134(Lama2);ENSRNOG00000011153(Il17ra);ENSRNOG00000011459(Rhbdf2);ENSRNOG00000011557(S100a8);ENSRNOG00000011592(Lrp10);ENSRNOG00000011654(Plk4);ENSRNOG00000011680(Il16);ENSRNOG00000011683(Fes);ENSRNOG00000011774(Fblim1);ENSRNOG00000011798(Mapre1);ENSRNOG00000011820(Acp3);ENSRNOG00000011991(Slc10a7);ENSRNOG00000012002(Iqgap1);ENSRNOG00000012008(S100a3);ENSRNOG00000012016(Npc1);ENSRNOG00000012074(Ifngr1);ENSRNOG00000012160(Syk);ENSRNOG00000012181(Lpl);ENSRNOG00000012208(Itgb7);ENSRNOG00000012228(Skap2);ENSRNOG00000012318(Aspm);ENSRNOG00000012331(Casp8);ENSRNOG00000012346(Epb41l2);ENSRNOG00000012356(Slc36a1);ENSRNOG00000012378(Dbnl);ENSRNOG00000012442(Cemip);ENSRNOG00000012502(Stk17b);ENSRNOG00000012508(Slc39a8);ENSRNOG00000012611(Lpxn);ENSRNOG00000012619(Epor);ENSRNOG00000012628(Gpr18);ENSRNOG00000012630(Rhoc);ENSRNOG00000012748(Vamp8);ENSRNOG00000012779(Msr1);ENSRNOG00000012811(Spint1);ENSRNOG00000012956(Tgm2);ENSRNOG00000012989(Serinc2);ENSRNOG00000013014(Cyba);ENSRNOG00000013057(Prc1);ENSRNOG00000013069(Sapcd2);ENSRNOG00000013170(Il13ra1);ENSRNOG00000013220(Arhgap45);ENSRNOG00000013231(Ptafr);ENSRNOG00000013240(Ptger4);ENSRNOG00000013265(Tgfbr2);ENSRNOG00000013309(Pik3ap1);ENSRNOG00000013538(Capza1);ENSRNOG00000013547(Slc6a12);ENSRNOG00000013564(Dok3);ENSRNOG00000013578(Trem2);ENSRNOG00000013598(Melk);ENSRNOG00000013631(Slc31a2);ENSRNOG00000013634(Myd88);ENSRNOG00000013641(Myo7a);ENSRNOG00000013791(Enpp3);ENSRNOG00000013836(Arhgap17);ENSRNOG00000013886(Fyb1);ENSRNOG00000013898(Cdca4);ENSRNOG00000013902(P2ry12);ENSRNOG00000013963(Il6st);ENSRNOG00000013967(Blnk);ENSRNOG00000014117(Hmox1);ENSRNOG00000014171(Tnfsf13);ENSRNOG00000014202(Snx20);ENSRNOG00000014243(Pear1);ENSRNOG00000014282(Cebpe);ENSRNOG00000014288(Fn1);ENSRNOG00000014294(Ptpn6);ENSRNOG00000014398(Scara5);ENSRNOG00000014464(Tnfsf13b);ENSRNOG00000014475(Slc31a1);ENSRNOG00000014504(Il1r1);ENSRNOG00000014574(Entpd1);ENSRNOG00000014610(Anpep);ENSRNOG00000014621(Rab8a);ENSRNOG00000014653(Arl11);ENSRNOG00000014776(Adcy7);ENSRNOG00000014835(Il1rl1);ENSRNOG00000014866(Pign);ENSRNOG00000014879(Ttc7a);ENSRNOG00000014936(Ifitm2);ENSRNOG00000014956(Slc11a1);ENSRNOG00000015024(Mcoln3);ENSRNOG00000015027(Il18r1);ENSRNOG00000015078(Ifitm3);ENSRNOG00000015149(Nrg4);ENSRNOG00000015179(Tradd);ENSRNOG00000015285(Lrp4);ENSRNOG00000015329(Kpna2);ENSRNOG00000015441(Il4r);ENSRNOG00000015496(Tpm4);ENSRNOG00000015562(Cdh17);ENSRNOG00000015577(Lpar6);ENSRNOG00000015615(Tnfrsf11a);ENSRNOG00000015717(Ptpre);ENSRNOG00000015773(Il21r);ENSRNOG00000015845(Niban2);ENSRNOG00000015894(Dock8);ENSRNOG00000015948(Slc1a5);ENSRNOG00000016117(Myof);ENSRNOG00000016256(Myo9b);ENSRNOG00000016257(Cotl1);ENSRNOG00000016265(Acsl5);ENSRNOG00000016308(Il10ra);ENSRNOG00000016367(Vasp);ENSRNOG00000016372(Slc12a7);ENSRNOG00000016377(Cep55);ENSRNOG00000016413(Pstpip1);ENSRNOG00000016469(Fxyd2);ENSRNOG00000016525(Susd3);ENSRNOG00000016587(Ninj1);ENSRNOG00000016592(Gnai2);ENSRNOG00000016630(Tln1);ENSRNOG00000016695(Mmp2);ENSRNOG00000016733(Rab13);ENSRNOG00000016756(Ptgir);ENSRNOG00000016846(Pik3cd);ENSRNOG00000016853(Dsg1);ENSRNOG00000016957(Igfbp2);ENSRNOG00000016967(Hfe);ENSRNOG00000017022(Cerk);ENSRNOG00000017073(Ca9);ENSRNOG00000017123(B2m);ENSRNOG00000017208(Cspg4);ENSRNOG00000017220(Tcirg1);ENSRNOG00000017319(Mertk);ENSRNOG00000017354(Zyx);ENSRNOG00000017417(Gabarap);ENSRNOG00000017441(Tpm3);ENSRNOG00000017448(Exoc3l2);ENSRNOG00000017469(Anxa1);ENSRNOG00000017579(Mylip);ENSRNOG00000017625(Htr2b);ENSRNOG00000017669(Chd1l);ENSRNOG00000017693(Slc2a5);ENSRNOG00000017744(Dram2);ENSRNOG00000017787(Ripk1);ENSRNOG00000017803(Apbb1ip);ENSRNOG00000017804(Septin1);ENSRNOG00000017819(Cd14);ENSRNOG00000017874(Cd53);ENSRNOG00000017897(Adam8);ENSRNOG00000017922(Tpbgl);ENSRNOG00000017952(Septin2);ENSRNOG00000017976(Slco2b1);ENSRNOG00000017980(Itgal);ENSRNOG00000018052(Cnksr3);ENSRNOG00000018054(F2rl2);ENSRNOG00000018087(Vim);ENSRNOG00000018126(Abca1);ENSRNOG00000018159(Anxa4);ENSRNOG00000018251(Mrc1);ENSRNOG00000018297(Marveld2);ENSRNOG00000018321(Sytl3);ENSRNOG00000018322(Picalm);ENSRNOG00000018384(Adam12);ENSRNOG00000018414(Csf1r);ENSRNOG00000018454(Apoe);ENSRNOG00000018461(Pdgfrb);ENSRNOG00000018488(Cd40);ENSRNOG00000018509(Cx3cr1);ENSRNOG00000018566(Ctsl);ENSRNOG00000018645(Rpsa);ENSRNOG00000018659(Csf1);ENSRNOG00000018706(Il15ra);ENSRNOG00000018740(Ugt1a3);ENSRNOG00000018853(Slc28a3);ENSRNOG00000019043(Pdcd1);ENSRNOG00000019057(Prkcq);ENSRNOG00000019142(Fas);ENSRNOG00000019147(Stom);ENSRNOG00000019202(Pvr);ENSRNOG00000019270(P2ry6);ENSRNOG00000019283(P2ry2);ENSRNOG00000019308(Arrb2);ENSRNOG00000019357(Tax1bp3);ENSRNOG00000019374(Csk);ENSRNOG00000019430(Coro1a);ENSRNOG00000019440(Kcnn4);ENSRNOG00000019465(Gnai3);ENSRNOG00000019555(Arap1);ENSRNOG00000019556(Cd9);ENSRNOG00000019629(Lamp1);ENSRNOG00000019648(Col6a3);ENSRNOG00000019728(Itgam);ENSRNOG00000019742(Stat3);ENSRNOG00000019763(Mlph);ENSRNOG00000019890(Folr2);ENSRNOG00000019965(Tgfb1i1);ENSRNOG00000020148(Il4i1);ENSRNOG00000020173(Tie1);ENSRNOG00000020197(Cd248);ENSRNOG00000020229(Homer3);ENSRNOG00000020325(Calhm2);ENSRNOG00000020393(Rhog);ENSRNOG00000020401(Adcy4);ENSRNOG00000020583(Fcgrt);ENSRNOG00000020598(Kcnk6);ENSRNOG00000020653(S1pr2);ENSRNOG00000020657(Shc1);ENSRNOG00000020679(Icam1);ENSRNOG00000020699(Cd37);ENSRNOG00000020701(Brca1);ENSRNOG00000020716(Axl);ENSRNOG00000020811(Il6r);ENSRNOG00000020845(Tyrobp);ENSRNOG00000020872(Cd5);ENSRNOG00000020881(Frmd8);ENSRNOG00000020884(Cd6);ENSRNOG00000020935(Capn1);ENSRNOG00000020942(Plekha4);ENSRNOG00000020953(Ms4a7);ENSRNOG00000020991(Ms4a6a);ENSRNOG00000021031(Grn);ENSRNOG00000021104(Emp3);ENSRNOG00000021155(Ctsk);ENSRNOG00000021170(Plekho1);ENSRNOG00000021199(Fcgr1a);ENSRNOG00000021243(Siglec1);ENSRNOG00000021345(Timd2);ENSRNOG00000021420(Tirap);ENSRNOG00000021424(Cd300lf);ENSRNOG00000021499(Siglech);ENSRNOG00000021560(Cass4);ENSRNOG00000021659(Acp4);ENSRNOG00000021726(Tlr3);ENSRNOG00000021817(Irak2);ENSRNOG00000021828(Coro1b);ENSRNOG00000022615(Tp53i13);ENSRNOG00000022622(Slc38a6);ENSRNOG00000022640(Siglec8);ENSRNOG00000022710(Prrg4);ENSRNOG00000022859(Trem1);ENSRNOG00000022884(Cd84);ENSRNOG00000023079(Nras);ENSRNOG00000023209(Slamf7);ENSRNOG00000023214(Il20rb);ENSRNOG00000023226(S100a10);ENSRNOG00000023334(Parp14);ENSRNOG00000023628(Tmem106a);ENSRNOG00000024000(Cd22);ENSRNOG00000024115(C6);ENSRNOG00000024159(Fcer1g);ENSRNOG00000024277(Card11);ENSRNOG00000024365(Ect2);ENSRNOG00000024578(Ttyh2);ENSRNOG00000024762(Frmd7);ENSRNOG00000024799(Cd93);ENSRNOG00000024952(Atp8b1);ENSRNOG00000025094(Gpr183);ENSRNOG00000025220(Slc6a16);ENSRNOG00000025428(Rp2);ENSRNOG00000025725(Ly6k);ENSRNOG00000025811(Cfp);ENSRNOG00000026112(Tmem202);ENSRNOG00000026306(Clec5a);ENSRNOG00000026310(Marchf1);ENSRNOG00000026387(Ms4a12);ENSRNOG00000026653(Hcar2);ENSRNOG00000026702(Jaml);ENSRNOG00000027037(Alox12);ENSRNOG00000027257(Gmip);ENSRNOG00000027811(Lilrb4);ENSRNOG00000027894(Iqgap3);ENSRNOG00000028016(Ncf2);ENSRNOG00000028156(Pld1);ENSRNOG00000028250(Lax1);ENSRNOG00000028636(Xkr5);ENSRNOG00000028668(Slc28a2);ENSRNOG00000028872(Rai14);ENSRNOG00000028930(Dab2);ENSRNOG00000029090(Gm5127);ENSRNOG00000029449(Ror1);ENSRNOG00000029682(Clic1);ENSRNOG00000029756(P2ry13);ENSRNOG00000029889(Clca4);ENSRNOG00000030012(Clec4a2);ENSRNOG00000030118(Msn);ENSRNOG00000030119(Cnga2);ENSRNOG00000030689(Ms4a6bl);ENSRNOG00000030712(RT1-CE1);ENSRNOG00000030715(Cfh);ENSRNOG00000030788(Olr35);ENSRNOG00000031058(Was);ENSRNOG00000031081(Stat2);ENSRNOG00000031138(Irgm);ENSRNOG00000031312(Tnfrsf1a);ENSRNOG00000031420(Hyal2);ENSRNOG00000031443(Havcr2);ENSRNOG00000031598(Atp8b4);ENSRNOG00000031824(Slc44a2);ENSRNOG00000031930(Bin2);ENSRNOG00000032703(Rasgrp3);ENSRNOG00000032708(RT1-Bb);ENSRNOG00000033192(Osmr);ENSRNOG00000033234(Ccrl2);ENSRNOG00000033498(Cib1);ENSRNOG00000033588(Siglec15);ENSRNOG00000033608(Cd276);ENSRNOG00000033658(Kntc1);ENSRNOG00000033796(Kcnj5);ENSRNOG00000034254(Actb);ENSRNOG00000036677(Slc16a3);ENSRNOG00000036689(P4hb);ENSRNOG00000036703(Itgax);ENSRNOG00000036834(Gpr84);ENSRNOG00000036964(Ralgapa2);ENSRNOG00000037211(Kif14);ENSRNOG00000037331(Cd33);ENSRNOG00000037339(Siglec10);ENSRNOG00000037409(Scimp);ENSRNOG00000037449(Pole);ENSRNOG00000037562(Zbtb42);ENSRNOG00000037563(Cd68);ENSRNOG00000037765(Lims1);ENSRNOG00000037835(Catip);ENSRNOG00000037838(P2ry10b);ENSRNOG00000037839(P2ry10);ENSRNOG00000037931(Plaur);ENSRNOG00000038212(Socs6);ENSRNOG00000038286(Slamf6);ENSRNOG00000038722(Tlr1);ENSRNOG00000038835(Cd86);ENSRNOG00000038877(Btn2a2);ENSRNOG00000038881(Hcls1);ENSRNOG00000039048(Cd200r1);ENSRNOG00000039183(Cip2a);ENSRNOG00000039496(-);ENSRNOG00000039858(Mfsd12);ENSRNOG00000039969(Dsc2);ENSRNOG00000039976(Ptk7);ENSRNOG00000040109(Treml1);ENSRNOG00000042070(Ticam2);ENSRNOG00000042133(AABR07006275.1);ENSRNOG00000042137(Sting1);ENSRNOG00000042139(Clec4a1);ENSRNOG00000042353(Mlkl);ENSRNOG00000042825(Cd300le);ENSRNOG00000043167(Itga9);ENSRNOG00000043375(Tmigd3);ENSRNOG00000043416(Bcl3);ENSRNOG00000043486(Tnfrsf26);ENSRNOG00000045558(Cd34);ENSRNOG00000045595(Tnfsf9);ENSRNOG00000045992(Tlr8);ENSRNOG00000046036(Itprip);ENSRNOG00000046076(Tspan10);ENSRNOG00000046086(Tmc8);ENSRNOG00000046121(AABR07030793.1);ENSRNOG00000046191(Cgas);ENSRNOG00000046196(Icos);ENSRNOG00000046216(RGD1559482);ENSRNOG00000046254(Adgre1);ENSRNOG00000046452(Fcgr2b);ENSRNOG00000046663(Fcgr2a);ENSRNOG00000046874(Snx9);ENSRNOG00000047894(AABR07034648.1);ENSRNOG00000048036(Ncan);ENSRNOG00000048161(Tlr9);ENSRNOG00000048166(Arhgap19);ENSRNOG00000048239(Cxcr1);ENSRNOG00000048449(Itgb3);ENSRNOG00000048487(Slc12a9);ENSRNOG00000049028(C5ar2);ENSRNOG00000049033(Racgap1);ENSRNOG00000049057(Znrf2);ENSRNOG00000049115(Ccr5);ENSRNOG00000049236(Myh9);ENSRNOG00000049471(Steap3);ENSRNOG00000049491(RT1-DMb);ENSRNOG00000049507(Septin10);ENSRNOG00000049766(Sctr);ENSRNOG00000049782(Csf2ra);ENSRNOG00000050024(Ms4a4a);ENSRNOG00000050190(Eng);ENSRNOG00000050395(Ms4a6bl);ENSRNOG00000050552(AABR07053516.1);ENSRNOG00000050697(Ctsz);ENSRNOG00000050941(Olr1587);ENSRNOG00000050968(Ptger2);ENSRNOG00000050974(AABR07030773.1);ENSRNOG00000051235(Cfb);ENSRNOG00000051408(Magt1);ENSRNOG00000051489(Klra1);ENSRNOG00000051986(Plcg2);ENSRNOG00000052064(Parvg);ENSRNOG00000052219(Gm2a);ENSRNOG00000052407(Btk);ENSRNOG00000052499(Rab27a);ENSRNOG00000052620(Rack1);ENSRNOG00000053430(Slco4a1);ENSRNOG00000053469(AABR07030861.1);ENSRNOG00000053498(Dnajc22);ENSRNOG00000054218(Il18rap);ENSRNOG00000054219(Vsig1);ENSRNOG00000054474(Mastl);ENSRNOG00000054576(Gsdmc);ENSRNOG00000054695(Calcrl);ENSRNOG00000054954(Lilrb2);ENSRNOG00000055089(Slc44a1);ENSRNOG00000055716(Oscar);ENSRNOG00000055962(Bgn);ENSRNOG00000055966(AABR07062138.2);ENSRNOG00000056209(Exo1);ENSRNOG00000056297(Fmnl3);ENSRNOG00000057400(Olr1596);ENSRNOG00000057451(Itga5);ENSRNOG00000057569(Ahnak);ENSRNOG00000058007(Nde1);ENSRNOG00000058087(Lilrc2);ENSRNOG00000058186(Errfi1);ENSRNOG00000058337(Plcb2);ENSRNOG00000058422(Lilrb3a);ENSRNOG00000059140(Myo1g);ENSRNOG00000059207(Oas3);ENSRNOG00000059461(B4galt1);ENSRNOG00000059463(Slc39a1);ENSRNOG00000059538(Clec2g);ENSRNOG00000059801(Lima1);ENSRNOG00000059890(Clec2d2);ENSRNOG00000059947(Sdc1);ENSRNOG00000060241(-);ENSRNOG00000060329(Emb);ENSRNOG00000060694(Adam17);ENSRNOG00000060753(Esyt1);ENSRNOG00000061328(Pag1);ENSRNOG00000061367(Atp7a);ENSRNOG00000061376(Psca);ENSRNOG00000061739(Klrk1);ENSRNOG00000061768(Slc43a3);ENSRNOG00000061857(Mgst2);ENSRNOG00000061928(Myo1e);ENSRNOG00000062297(Klra5);ENSRNOG00000062981(Smagp);ENSRNOG00000063127(Ccr2);ENSRNOG00000063135(Gna13);ENSRNOG00000063636(Gng5);ENSRNOG00000064381(Abcg3l2);ENSRNOG00000064635(Ly49si2);ENSRNOG00000064957(Ly49si3);ENSRNOG00000065590(Gpr65);ENSRNOG00000065741(Il7r);ENSRNOG00000066042(Abcb1b);ENSRNOG00000066181(RT1-CE14);ENSRNOG00000066773(RT1-DMa);ENSRNOG00000066894(Tcaf2);ENSRNOG00000067732(Olr1058);ENSRNOG00000067966(Ly96);ENSRNOG00000068001(Abcb4);ENSRNOG00000068399(Itgad);ENSRNOG00000068715(-);ENSRNOG00000069480(-);ENSRNOG00000069481(Abcg3l1);ENSRNOG00000069673(Pnpla2);ENSRNOG00000070612(Olr1877)
GO:0005886	CC	plasma membrane	600	628	1228	5187	2.10638608628423e-41	8.72745968417099e-39	ENSRNOG00000000010(Cbln1);ENSRNOG00000000184(Tmprss6);ENSRNOG00000000368(Grik2);ENSRNOG00000000406(Ros1);ENSRNOG00000000522(Cpne5);ENSRNOG00000000559(Npffr1);ENSRNOG00000000618(Mdga2);ENSRNOG00000000774(Gabbr1);ENSRNOG00000000873(Brs3);ENSRNOG00000000879(Slc9a6);ENSRNOG00000001130(Nos1);ENSRNOG00000001152(Glp1r);ENSRNOG00000001261(Ftcd);ENSRNOG00000001313(Gnaz);ENSRNOG00000001374(Rasal1);ENSRNOG00000001407(Tfr2);ENSRNOG00000001528(Gap43);ENSRNOG00000001557(Cxadr);ENSRNOG00000001575(Grik1);ENSRNOG00000001715(Ece2);ENSRNOG00000001739(Meltf);ENSRNOG00000001796(Dgkg);ENSRNOG00000001874(Slc7a4);ENSRNOG00000001989(Alcam);ENSRNOG00000002024(Epha5);ENSRNOG00000002126(Ncam2);ENSRNOG00000002327(Gabrb1);ENSRNOG00000002339(Mark1);ENSRNOG00000002343(Uchl1);ENSRNOG00000002349(Gabra2);ENSRNOG00000002360(Gabrg1);ENSRNOG00000002361(Prkg2);ENSRNOG00000002391(Glra4);ENSRNOG00000002496(Stxbp5l);ENSRNOG00000002544(Kifap3);ENSRNOG00000002595(Dpp10);ENSRNOG00000002653(Kcnk2);ENSRNOG00000002660(Magee1);ENSRNOG00000002728(Btc);ENSRNOG00000002767(Dlg3);ENSRNOG00000002863(Cacna1e);ENSRNOG00000002886(Myh10);ENSRNOG00000002890(Ankrd45);ENSRNOG00000002916(Ca4);ENSRNOG00000003031(Atp2b4);ENSRNOG00000003205(Ldb2);ENSRNOG00000003229(Tspan7);ENSRNOG00000003241(Gabrg2);ENSRNOG00000003288(Cacng5);ENSRNOG00000003313(Glra2);ENSRNOG00000003365(Cadm3);ENSRNOG00000003453(Lypd1);ENSRNOG00000003469(MAST1);ENSRNOG00000003491(Prkca);ENSRNOG00000003512(Gabra1);ENSRNOG00000003603(Arhgap44);ENSRNOG00000003680(Gabrb2);ENSRNOG00000003749(Xk);ENSRNOG00000003756(Lancl3);ENSRNOG00000003777(Chrne);ENSRNOG00000003812(Nlgn3);ENSRNOG00000003878(Thsd7b);ENSRNOG00000003888(Rgs13);ENSRNOG00000003899(Krt15);ENSRNOG00000003927(Cd55);ENSRNOG00000003929(Pcdh19);ENSRNOG00000003950(Lvrn);ENSRNOG00000003999(Adcy3);ENSRNOG00000004040(Abca8);ENSRNOG00000004124(Grpr);ENSRNOG00000004201(Rims2);ENSRNOG00000004483(Ptprr);ENSRNOG00000004518(Cacnb1);ENSRNOG00000004527(Lin7a);ENSRNOG00000004560(Cacna1b);ENSRNOG00000004614(Lypd6b);ENSRNOG00000004752(Nalcn);ENSRNOG00000004839(B4galnt1);ENSRNOG00000004874(Flrt3);ENSRNOG00000004890(Adcy8);ENSRNOG00000004918(Kcna4);ENSRNOG00000004928(Sntg2);ENSRNOG00000004937(Csmd3);ENSRNOG00000005007(Scn3a);ENSRNOG00000005018(Scn2a);ENSRNOG00000005034(Arhgef25);ENSRNOG00000005048(Trhr);ENSRNOG00000005093(Lgr6);ENSRNOG00000005133(Mapt);ENSRNOG00000005291(Slc38a1);ENSRNOG00000005326(Cnrip1);ENSRNOG00000005334(Acvr2a);ENSRNOG00000005338(Drd5);ENSRNOG00000005365(Kcnip1);ENSRNOG00000005369(Kcnj3);ENSRNOG00000005392(Ngfr);ENSRNOG00000005550(Lrfn5);ENSRNOG00000005639(Ar);ENSRNOG00000005662(Grm7);ENSRNOG00000005667(Astn1);ENSRNOG00000005697(Slc6a11);ENSRNOG00000005700(Nsg1);ENSRNOG00000005723(Grin3a);ENSRNOG00000005794(Slc10a1);ENSRNOG00000005806(Oxtr);ENSRNOG00000005853(Tacr1);ENSRNOG00000005971(Gpr176);ENSRNOG00000005985(Kcnma1);ENSRNOG00000006003(Ctnna2);ENSRNOG00000006086(Lynx1);ENSRNOG00000006093(LRRTM1);ENSRNOG00000006110(Jph1);ENSRNOG00000006120(Shh);ENSRNOG00000006144(Cntn3);ENSRNOG00000006174(Grid2);ENSRNOG00000006357(Sgip1);ENSRNOG00000006397(Chrm5);ENSRNOG00000006403(Nectin1);ENSRNOG00000006426(Syt1);ENSRNOG00000006470(Camk1g);ENSRNOG00000006527(Slc6a1);ENSRNOG00000006595(Htr3a);ENSRNOG00000006604(Thy1);ENSRNOG00000006617(Cntnap2);ENSRNOG00000006639(Scn9a);ENSRNOG00000006756(Maged1);ENSRNOG00000006761(Sh3gl2);ENSRNOG00000006782(RGD1560028);ENSRNOG00000006784(Sema4f);ENSRNOG00000006824(Hdac11);ENSRNOG00000006911(Sptb);ENSRNOG00000006934(Acvr1b);ENSRNOG00000006957(Gria4);ENSRNOG00000006989(Vamp2);ENSRNOG00000007006(Slc3a1);ENSRNOG00000007033(Sorcs2);ENSRNOG00000007038(Cntn5);ENSRNOG00000007066(Htr5a);ENSRNOG00000007090(Cacna1c);ENSRNOG00000007151(Cdk14);ENSRNOG00000007270(Il12rb2);ENSRNOG00000007294(Sntg1);ENSRNOG00000007323(Ric8b);ENSRNOG00000007332(Sstr3);ENSRNOG00000007334(Ly6h);ENSRNOG00000007427(Entpd6);ENSRNOG00000007509(Slc1a6);ENSRNOG00000007636(Cadps2);ENSRNOG00000007647(Oprk1);ENSRNOG00000007900(Tspan33);ENSRNOG00000008000(Syt13);ENSRNOG00000008001(Rab3b);ENSRNOG00000008030(Shc2);ENSRNOG00000008046(Tmem30b);ENSRNOG00000008053(Atp8a2);ENSRNOG00000008054(Igsf9);ENSRNOG00000008157(Syn2);ENSRNOG00000008223(Cnr1);ENSRNOG00000008245(AABR07054614.1);ENSRNOG00000008337(Gjd2);ENSRNOG00000008374(Nipsnap1);ENSRNOG00000008376(Slc2a3);ENSRNOG00000008431(Gabbr2);ENSRNOG00000008526(Pdzd3);ENSRNOG00000008683(Alk);ENSRNOG00000008728(Unc79);ENSRNOG00000008766(Grin2b);ENSRNOG00000008862(Abcg4);ENSRNOG00000008865(Stac);ENSRNOG00000008943(Penk);ENSRNOG00000008970(Pcdh17);ENSRNOG00000008992(Grik3);ENSRNOG00000009209(Slitrk1);ENSRNOG00000009236(Necap1);ENSRNOG00000009265(Kcnk9);ENSRNOG00000009372(Tacr3);ENSRNOG00000009450(Hcn4);ENSRNOG00000009522(Adra1a);ENSRNOG00000009563(Krt2);ENSRNOG00000009570(Pdxp);ENSRNOG00000009588(Snph);ENSRNOG00000009708(Tas1r1);ENSRNOG00000009719(C2cd2l);ENSRNOG00000009726(Grip2);ENSRNOG00000009760(Palm);ENSRNOG00000009771(Cdh10);ENSRNOG00000009772(Kirrel3);ENSRNOG00000009821(Slitrk3);ENSRNOG00000009967(Otof);ENSRNOG00000009987(Akap11);ENSRNOG00000010053(Calcr);ENSRNOG00000010128(Slc27a2);ENSRNOG00000010254(Htr1a);ENSRNOG00000010320(Efnb3);ENSRNOG00000010392(Nrg1);ENSRNOG00000010423(Misp);ENSRNOG00000010535(Cdh18);ENSRNOG00000010545(Mrap2);ENSRNOG00000010597(Slc5a7);ENSRNOG00000010731(Gpm6a);ENSRNOG00000010803(Gabra5);ENSRNOG00000010853(Chrna7);ENSRNOG00000010880(Gpr27);ENSRNOG00000011076(Ank2);ENSRNOG00000011133(Trpc4);ENSRNOG00000011151(Tenm4);ENSRNOG00000011156(Clstn3);ENSRNOG00000011231(Cntnap4);ENSRNOG00000011251(Hcrtr2);ENSRNOG00000011285(Zdhhc22);ENSRNOG00000011334(Tmem63c);ENSRNOG00000011451(Lrp3);ENSRNOG00000011562(Slitrk2);ENSRNOG00000011585(Fat3);ENSRNOG00000011623(Rab3c);ENSRNOG00000011624(Eef1a2);ENSRNOG00000011726(Grin1);ENSRNOG00000011858(Unc5d);ENSRNOG00000011954(Kiss1r);ENSRNOG00000011980(Lrrc7);ENSRNOG00000011994(Perp);ENSRNOG00000012045(Adgrb3);ENSRNOG00000012098(Adcyap1r1);ENSRNOG00000012103(Nmbr);ENSRNOG00000012176(Rab27b);ENSRNOG00000012259(Il22ra2);ENSRNOG00000012273(Dmtn);ENSRNOG00000012286(Il20ra);ENSRNOG00000012424(Adam23);ENSRNOG00000012482(Ndrg4);ENSRNOG00000012593(Mmel1);ENSRNOG00000012727(Trpc7);ENSRNOG00000012950(Efr3b);ENSRNOG00000012995(Gpr165);ENSRNOG00000013036(Epha8);ENSRNOG00000013042(Htr1b);ENSRNOG00000013072(Plxna4);ENSRNOG00000013085(Nkain3);ENSRNOG00000013101(Pcdh8);ENSRNOG00000013141(Eno2);ENSRNOG00000013147(Cacna1d);ENSRNOG00000013171(Grm2);ENSRNOG00000013306(Pcdh20);ENSRNOG00000013312(Kcnt2);ENSRNOG00000013358(Aqp11);ENSRNOG00000013399(Minar1);ENSRNOG00000013503(Cdh24);ENSRNOG00000013623(Amer2);ENSRNOG00000013927(Jag2);ENSRNOG00000013953(Ntrk1);ENSRNOG00000013962(Magi2);ENSRNOG00000014083(Iqsec3);ENSRNOG00000014135(Rab11fip4);ENSRNOG00000014149(Npy1r);ENSRNOG00000014170(Dbn1);ENSRNOG00000014172(Npy5r);ENSRNOG00000014226(Plch2);ENSRNOG00000014231(Pnoc);ENSRNOG00000014248(Erbb4);ENSRNOG00000014290(Grm1);ENSRNOG00000014371(Cdh13);ENSRNOG00000014375(Adgrb2);ENSRNOG00000014414(Qrfpr);ENSRNOG00000014576(Dock3);ENSRNOG00000014650(Sema4g);ENSRNOG00000014686(Kcnd3);ENSRNOG00000014793(Gpr149);ENSRNOG00000014844(Kif21a);ENSRNOG00000014862(Gabrg3);ENSRNOG00000014970(Kif17);ENSRNOG00000014971(Mas1);ENSRNOG00000015049(Scn5a);ENSRNOG00000015084(Necab2);ENSRNOG00000015159(Slc9a3);ENSRNOG00000015201(Tmem266);ENSRNOG00000015370(Slc35g2);ENSRNOG00000015393(Slc32a1);ENSRNOG00000015397(Cpne7);ENSRNOG00000015420(Stxbp1);ENSRNOG00000015430(Nlgn2);ENSRNOG00000015480(Prkcz);ENSRNOG00000015528(Pja2);ENSRNOG00000015541(Gnb3);ENSRNOG00000015567(Slc9a2);ENSRNOG00000015603(Prkce);ENSRNOG00000015616(Rgs14);ENSRNOG00000015664(Tmem8b);ENSRNOG00000015667(Epcam);ENSRNOG00000015741(Slc2a13);ENSRNOG00000015903(Add2);ENSRNOG00000016196(Dlgap1);ENSRNOG00000016302(Cnnm1);ENSRNOG00000016412(Fxyd6);ENSRNOG00000016414(Slc22a17);ENSRNOG00000016429(Grm5);ENSRNOG00000016483(Myo16);ENSRNOG00000016502(Dscaml1);ENSRNOG00000016603(Rtn2);ENSRNOG00000016623(Tmeff2);ENSRNOG00000016640(Dner);ENSRNOG00000016654(Galr1);ENSRNOG00000016724(Epb41l3);ENSRNOG00000016768(Oprl1);ENSRNOG00000016872(Plppr4);ENSRNOG00000016877(Shisa7);ENSRNOG00000016920(Spire2);ENSRNOG00000017052(Pianp);ENSRNOG00000017136(Syt17);ENSRNOG00000017283(Kcnt1);ENSRNOG00000017333(Syt4);ENSRNOG00000017373(Rhobtb2);ENSRNOG00000017381(Itih4);ENSRNOG00000017424(Chrna2);ENSRNOG00000017428(Map1b);ENSRNOG00000017568(Rit2);ENSRNOG00000017704(Sema3f);ENSRNOG00000017893(Baiap3);ENSRNOG00000017911(Tcaf1);ENSRNOG00000017969(Olfm3);ENSRNOG00000017974(Gprin1);ENSRNOG00000018018(Kcnip2);ENSRNOG00000018111(Slc12a5);ENSRNOG00000018141(RGD1307443);ENSRNOG00000018191(Oprm1);ENSRNOG00000018200(Gad2);ENSRNOG00000018217(Syt5);ENSRNOG00000018241(Ank1);ENSRNOG00000018337(Caly);ENSRNOG00000018378(Cacnb2);ENSRNOG00000018399(Cpne6);ENSRNOG00000018441(Ggt7);ENSRNOG00000018526(Dlg4);ENSRNOG00000018557(Cdh22);ENSRNOG00000018674(Ntrk3);ENSRNOG00000018692(Mc4r);ENSRNOG00000018804(Ripor2);ENSRNOG00000018827(Htr7);ENSRNOG00000018895(Mchr1);ENSRNOG00000018960(Syne1);ENSRNOG00000018982(Entpd3);ENSRNOG00000019134(Htr4);ENSRNOG00000019193(Stx1b);ENSRNOG00000019207(Shank1);ENSRNOG00000019306(Syt12);ENSRNOG00000019354(Ptch1);ENSRNOG00000019433(Rab3a);ENSRNOG00000019435(Psd);ENSRNOG00000019560(Pde2a);ENSRNOG00000019570(Gng3);ENSRNOG00000019575(Rell2);ENSRNOG00000019584(Dlk1);ENSRNOG00000019587(Ptprn);ENSRNOG00000019613(Syt9);ENSRNOG00000019738(Gpr61);ENSRNOG00000019869(Lrfn1);ENSRNOG00000020030(Crlf1);ENSRNOG00000020058(Celsr2);ENSRNOG00000020061(Tmem198);ENSRNOG00000020062(Pcdhb6l);ENSRNOG00000020073(Pcdhb8);ENSRNOG00000020097(Inha);ENSRNOG00000020119(Pcdhac2);ENSRNOG00000020138(Slc4a3);ENSRNOG00000020185(Wdr6);ENSRNOG00000020247(Cnih2);ENSRNOG00000020263(Atp1a3);ENSRNOG00000020272(Elapor1);ENSRNOG00000020310(Grik5);ENSRNOG00000020337(Sla2);ENSRNOG00000020339(Neurl1);ENSRNOG00000020444(Hcn3);ENSRNOG00000020455(Cst6);ENSRNOG00000020557(Ryr1);ENSRNOG00000020689(Cpeb3);ENSRNOG00000020694(Icam5);ENSRNOG00000020706(Kcnn3);ENSRNOG00000020746(Lin7b);ENSRNOG00000020778(Chrnb2);ENSRNOG00000020839(Lrfn3);ENSRNOG00000020864(Kirrel2);ENSRNOG00000020970(Rundc3a);ENSRNOG00000020985(Atp4a);ENSRNOG00000021017(Ca11);ENSRNOG00000021063(Grin2d);ENSRNOG00000021101(Sema6c);ENSRNOG00000021103(Nrxn2);ENSRNOG00000021130(Abcc8);ENSRNOG00000021140(Kcnk4);ENSRNOG00000021241(Gfra4);ENSRNOG00000021266(Prokr2);ENSRNOG00000021410(Negr1);ENSRNOG00000021447(Prr7);ENSRNOG00000021468(Grm8);ENSRNOG00000021569(Tiam1);ENSRNOG00000021938(Lrrtm4);ENSRNOG00000021984(Rgs7);ENSRNOG00000022060(Magi1);ENSRNOG00000022176(Gpr75);ENSRNOG00000022283(Lhfpl5);ENSRNOG00000022421(Crtc1);ENSRNOG00000022428(Flrt1);ENSRNOG00000022505(Slc17a4);ENSRNOG00000022635(Dlg2);ENSRNOG00000022686(Zdhhc2);ENSRNOG00000022704(Esyt3);ENSRNOG00000023126(Rxfp3);ENSRNOG00000023320(Tspan1);ENSRNOG00000023337(Sema3a);ENSRNOG00000023561(Ano2);ENSRNOG00000023603(Amer3);ENSRNOG00000023863(Gpr139);ENSRNOG00000023935(Nrsn2);ENSRNOG00000024349(Cbarp);ENSRNOG00000024452(Carmil2);ENSRNOG00000024636(Gpr85);ENSRNOG00000024832(Gpr158);ENSRNOG00000024904(Pla2g4e);ENSRNOG00000024975(Atp8b3);ENSRNOG00000025130(Ltk);ENSRNOG00000025235(Tmem130);ENSRNOG00000025518(Carmil3);ENSRNOG00000025639(Slc39a12);ENSRNOG00000026036(Pdyn);ENSRNOG00000026163(Cpt1c);ENSRNOG00000026351(Cldn34e);ENSRNOG00000026432(Syt7);ENSRNOG00000026466(Lrrtm3);ENSRNOG00000026577(Cpne4);ENSRNOG00000026704(Drp2);ENSRNOG00000026944(Gpr150);ENSRNOG00000027233(Trpc5);ENSRNOG00000027276(Xkr4);ENSRNOG00000027341(Tenm2);ENSRNOG00000027400(Vwc2l);ENSRNOG00000027468(Slc6a15);ENSRNOG00000027592(Rerg);ENSRNOG00000027658(Gpr101);ENSRNOG00000027954(Cdh15);ENSRNOG00000028097(Slc7a14);ENSRNOG00000028247(Ankrd13d);ENSRNOG00000028362(Unc80);ENSRNOG00000028426(Mcf2l);ENSRNOG00000028630(Ksr2);ENSRNOG00000028708(Ntsr1);ENSRNOG00000028733(Prkar1b);ENSRNOG00000028781(Abcc6);ENSRNOG00000028832(Sorcs3);ENSRNOG00000028879(Slc4a8);ENSRNOG00000028991(AC125757.1);ENSRNOG00000028996(Krt1);ENSRNOG00000029012(Shisa6);ENSRNOG00000029071(Unc5c);ENSRNOG00000029134(Adgrl1);ENSRNOG00000029184(Epha6);ENSRNOG00000029386(RT1-N2);ENSRNOG00000029450(Adgrb1);ENSRNOG00000029556(Cntnap5c);ENSRNOG00000029608(Nkain2);ENSRNOG00000029738(Diras1);ENSRNOG00000029798(Lrrc4c);ENSRNOG00000029871(Slc8a3);ENSRNOG00000030034(Sox11);ENSRNOG00000030104(Vom2r44);ENSRNOG00000030151(Thsd7a);ENSRNOG00000030170(Krt10);ENSRNOG00000030246(Btla);ENSRNOG00000030285(Epha3);ENSRNOG00000030318(Gpr83);ENSRNOG00000030547(Dpp6);ENSRNOG00000030877(Htr2c);ENSRNOG00000031852(Lsamp);ENSRNOG00000031974(Pcdh10);ENSRNOG00000032350(Kcnip4);ENSRNOG00000032490(Cdh7);ENSRNOG00000032517(Cntn6);ENSRNOG00000032576(Nlgn1);ENSRNOG00000032656(Ptprt);ENSRNOG00000032664(RT1-S2);ENSRNOG00000032884(Scn11a);ENSRNOG00000032946(Pdzd7);ENSRNOG00000033099(Dcc);ENSRNOG00000033280(Pam);ENSRNOG00000033531(Cacna2d1);ENSRNOG00000033653(Mpp3);ENSRNOG00000033835(Dnm1);ENSRNOG00000033837(Cdh9);ENSRNOG00000033863(Ajm1);ENSRNOG00000033893(Cacna1h);ENSRNOG00000033912(Fcho1);ENSRNOG00000034031(Vstm2l);ENSRNOG00000036661(Rab40b);ENSRNOG00000036865(Krt77);ENSRNOG00000037340(Epha10);ENSRNOG00000038004(Zfp804a);ENSRNOG00000038066(Fam155b);ENSRNOG00000039323(-);ENSRNOG00000039470(AC131360.1);ENSRNOG00000039832(Gpr12);ENSRNOG00000040242(Epm2a);ENSRNOG00000042086(Rab26);ENSRNOG00000042332(Slc44a5);ENSRNOG00000042478(Adam22);ENSRNOG00000042536(Pde4d);ENSRNOG00000042753(Fgf13);ENSRNOG00000043215(Rtbdn);ENSRNOG00000043300(Enho);ENSRNOG00000045554(Faim2);ENSRNOG00000045665(Amigo1);ENSRNOG00000045816(Gria1);ENSRNOG00000045998(Sema6b);ENSRNOG00000046566(Tub);ENSRNOG00000046727(Abcc2);ENSRNOG00000047028(Mmp24);ENSRNOG00000047057(Gpr26);ENSRNOG00000047247(Ptprs);ENSRNOG00000047473(Dchs2);ENSRNOG00000047917(Plscr5);ENSRNOG00000049076(Vwc2);ENSRNOG00000049410(Chrm3);ENSRNOG00000049484(Atp9a);ENSRNOG00000049629(Reep2);ENSRNOG00000049792(Glra3);ENSRNOG00000050090(Slc6a17);ENSRNOG00000050137(Ajap1);ENSRNOG00000050206(Shank2);ENSRNOG00000050220(Nrxn1);ENSRNOG00000050706(Col25a1);ENSRNOG00000050767(Nrn1);ENSRNOG00000050841(Ache);ENSRNOG00000052017(Dio3);ENSRNOG00000052051(Slc24a1);ENSRNOG00000052405(Cdh4);ENSRNOG00000052707(Cacna1a);ENSRNOG00000053288(Ank3);ENSRNOG00000053362(Gabarapl1);ENSRNOG00000053449(Cracr2a);ENSRNOG00000053728(AABR07006724.1);ENSRNOG00000053804(Prmt8);ENSRNOG00000053889(Celsr3);ENSRNOG00000054204(Gria2);ENSRNOG00000054274(Cacnb3);ENSRNOG00000054314(Kcng1);ENSRNOG00000054371(Prkcg);ENSRNOG00000054385(Rhebl1);ENSRNOG00000055042(Gprin2);ENSRNOG00000055371(Sptbn4);ENSRNOG00000055382(Hcn1);ENSRNOG00000055499(Grid1);ENSRNOG00000056151(AABR07007642.1);ENSRNOG00000056332(Miga1);ENSRNOG00000056550(Epb41l4b);ENSRNOG00000056558(Gabra3);ENSRNOG00000056643(Cdh8);ENSRNOG00000057221(Scn3b);ENSRNOG00000057322(Efna3);ENSRNOG00000057616(Ptch2);ENSRNOG00000057703(Cabp7);ENSRNOG00000057716(Sgcz);ENSRNOG00000057817(Epb41l1);ENSRNOG00000057848(Cacng8);ENSRNOG00000057988(Pfkm);ENSRNOG00000058308(Asic2);ENSRNOG00000058478(Mapk8ip1);ENSRNOG00000058752(Popdc2);ENSRNOG00000059683(Mpp2);ENSRNOG00000059720(Syp);ENSRNOG00000059765(Asic1);ENSRNOG00000059840(Unc5a);ENSRNOG00000059857(Rnd1);ENSRNOG00000060054(Doc2b);ENSRNOG00000060137(AABR07037489.1);ENSRNOG00000060407(Cacna1i);ENSRNOG00000060410(Pcdh1);ENSRNOG00000060599(Gabrb3);ENSRNOG00000060687(Slc24a3);ENSRNOG00000060693(Catsperg);ENSRNOG00000060988(Kcnc4);ENSRNOG00000061230(L1cam);ENSRNOG00000062454(Tenm1);ENSRNOG00000063051(Cacng6);ENSRNOG00000063175(Catsperb);ENSRNOG00000063400(Shisa9);ENSRNOG00000063443(Pirt);ENSRNOG00000063505(Scn2b);ENSRNOG00000064701(Ncs1);ENSRNOG00000065312(Nbea);ENSRNOG00000065330(Mrgpre);ENSRNOG00000065511(Cacng2);ENSRNOG00000066120(Fam155a);ENSRNOG00000066137(Tmem240);ENSRNOG00000066176(Prrg3);ENSRNOG00000067416(Kcnd2);ENSRNOG00000067970(-);ENSRNOG00000068243(Cdk5r1);ENSRNOG00000068923(Gng4);ENSRNOG00000069221(Kctd16);ENSRNOG00000069252(Ptchd1);ENSRNOG00000069840(Pcdh11x);ENSRNOG00000070614(Cntnap5a);ENSRNOG00000070777(P2ry4)	ENSRNOG00000000081(Antxr2);ENSRNOG00000000164(Lamp2);ENSRNOG00000000187(Csf2rb);ENSRNOG00000000304(Cd164);ENSRNOG00000000335(Ermap);ENSRNOG00000000422(Dxo);ENSRNOG00000000441(Gpsm3);ENSRNOG00000000451(RT1-Ba);ENSRNOG00000000454(RT1-DOb);ENSRNOG00000000541(Glo1);ENSRNOG00000000543(Frk);ENSRNOG00000000568(Slc29a3);ENSRNOG00000000569(Vsir);ENSRNOG00000000588(Slc16a10);ENSRNOG00000000633(Rhobtb1);ENSRNOG00000000655(Ptprc);ENSRNOG00000000699(Selplg);ENSRNOG00000000700(Tmem119);ENSRNOG00000000853(Aif1);ENSRNOG00000000854(Ncr3);ENSRNOG00000000981(Scarb1);ENSRNOG00000000994(Stxbp2);ENSRNOG00000001079(Daglb);ENSRNOG00000001149(Pxn);ENSRNOG00000001158(Abcg1);ENSRNOG00000001195(Trpv4);ENSRNOG00000001204(Ankrd13a);ENSRNOG00000001223(Pttg1ip);ENSRNOG00000001224(Itgb2);ENSRNOG00000001260(Nudt1);ENSRNOG00000001270(Hvcn1);ENSRNOG00000001296(P2rx7);ENSRNOG00000001300(P2rx4);ENSRNOG00000001336(Orai1);ENSRNOG00000001383(Slc8b1);ENSRNOG00000001425(Sh2b2);ENSRNOG00000001448(Hip1);ENSRNOG00000001480(Ncf1);ENSRNOG00000001518(Itga6);ENSRNOG00000001527(Cd80);ENSRNOG00000001548(Nfe2l2);ENSRNOG00000001691(Cldn14);ENSRNOG00000001713(Il13ra1);ENSRNOG00000001752(Nrros);ENSRNOG00000001795(Itgb5);ENSRNOG00000001804(Itpr2);ENSRNOG00000001889(Comt);ENSRNOG00000002032(Ifngr2);ENSRNOG00000002045(Anxa3);ENSRNOG00000002057(Slc10a6);ENSRNOG00000002161(Tlr6);ENSRNOG00000002192(Rell1);ENSRNOG00000002278(Tec);ENSRNOG00000002312(Atp10d);ENSRNOG00000002403(Niban1);ENSRNOG00000002440(Ralb);ENSRNOG00000002520(Litaf);ENSRNOG00000002540(Rhoh);ENSRNOG00000002723(Sele);ENSRNOG00000002948(Abcc3);ENSRNOG00000003029(Calr);ENSRNOG00000003064(Bst1);ENSRNOG00000003104(Trpv2);ENSRNOG00000003135(Fcrlb);ENSRNOG00000003310(Tmem63a);ENSRNOG00000003622(Cybb);ENSRNOG00000003715(Srpx2);ENSRNOG00000003866(Cxcr4);ENSRNOG00000003895(Rgs1);ENSRNOG00000003954(Il2rg);ENSRNOG00000004072(Myo1c);ENSRNOG00000004094(Ptger1);ENSRNOG00000004217(Stk10);ENSRNOG00000004249(Tlr7);ENSRNOG00000004273(Ifitm1);ENSRNOG00000004280(Tcn2);ENSRNOG00000004330(Chrdl1);ENSRNOG00000004489(Adgre5);ENSRNOG00000004517(Igf1);ENSRNOG00000004660(Fzd6);ENSRNOG00000004737(Cd48);ENSRNOG00000004834(Llgl2);ENSRNOG00000004837(Limd1);ENSRNOG00000005037(Kif18a);ENSRNOG00000005214(Plek);ENSRNOG00000005302(Slc2a9);ENSRNOG00000005355(Ncstn);ENSRNOG00000005388(Rassf3);ENSRNOG00000005620(Lcp2);ENSRNOG00000005679(Fap);ENSRNOG00000005807(Ptpn7);ENSRNOG00000005903(St14);ENSRNOG00000005906(RGD1565355);ENSRNOG00000005965(Irak4);ENSRNOG00000006052(Sulf2);ENSRNOG00000006077(Snx5);ENSRNOG00000006079(Psd4);ENSRNOG00000006094(Cd44);ENSRNOG00000006116(Hk2);ENSRNOG00000006324(-);ENSRNOG00000006365(Asb15);ENSRNOG00000006384(Ddx58);ENSRNOG00000006620(Xcr1);ENSRNOG00000006623(Cd302);ENSRNOG00000006733(Srgap2);ENSRNOG00000006926(Atp6v0d2);ENSRNOG00000006932(AABR07029272.1);ENSRNOG00000006940(Ncf4);ENSRNOG00000006995(Ano6);ENSRNOG00000007025(Evc2);ENSRNOG00000007036(Tgfbr1);ENSRNOG00000007048(Rap1b);ENSRNOG00000007060(Plin2);ENSRNOG00000007133(Plxnb2);ENSRNOG00000007178(Cd8a);ENSRNOG00000007350(Rac2);ENSRNOG00000007422(Vav2);ENSRNOG00000007490(Gabrr2);ENSRNOG00000007564(Evc);ENSRNOG00000007584(Ehd4);ENSRNOG00000007622(Arrdc1);ENSRNOG00000007649(Dnm2);ENSRNOG00000007650(Cd63);ENSRNOG00000007679(Cyth4);ENSRNOG00000007728(Gsdmd);ENSRNOG00000007922(Cldn19);ENSRNOG00000007942(Fscn3);ENSRNOG00000007990(Adipor2);ENSRNOG00000008045(Slamf9);ENSRNOG00000008048(Plscr2);ENSRNOG00000008180(Lyn);ENSRNOG00000008193(Cr1l);ENSRNOG00000008246(Emilin1);ENSRNOG00000008409(Myo1f);ENSRNOG00000008427(Necap2);ENSRNOG00000008554(Slc9a9);ENSRNOG00000008602(Steap4);ENSRNOG00000008609(Capn3);ENSRNOG00000008676(Emp1);ENSRNOG00000008759(Csf3r);ENSRNOG00000008816(Gpnmb);ENSRNOG00000009005(Slco2a1);ENSRNOG00000009031(Gucy2c);ENSRNOG00000009211(C3ar1);ENSRNOG00000009260(Cnr2);ENSRNOG00000009331(Hck);ENSRNOG00000009334(Knstrn);ENSRNOG00000009342(Fcnb);ENSRNOG00000009347(Arhgap25);ENSRNOG00000009360(Sh3bp1);ENSRNOG00000009385(Pik3cg);ENSRNOG00000009487(Gpr160);ENSRNOG00000009660(Enpp6);ENSRNOG00000009822(Tlr2);ENSRNOG00000009870(Tmem88);ENSRNOG00000009910(Swap70);ENSRNOG00000009912(Fgr);ENSRNOG00000010018(Clec4a3);ENSRNOG00000010037(Epb41);ENSRNOG00000010265(Ada);ENSRNOG00000010266(Cd180);ENSRNOG00000010278(Il6);ENSRNOG00000010296(Slc7a7);ENSRNOG00000010319(Lcp1);ENSRNOG00000010331(Ctsb);ENSRNOG00000010362(Anxa2);ENSRNOG00000010375(Slc39a2);ENSRNOG00000010378(Slc4a5);ENSRNOG00000010475(Casp3);ENSRNOG00000010497(RGD1305807);ENSRNOG00000010522(Tlr4);ENSRNOG00000010574(Ptpn1);ENSRNOG00000010575(Dapp1);ENSRNOG00000010584(Tmem123);ENSRNOG00000010629(Nod1);ENSRNOG00000010645(Lgals3);ENSRNOG00000010744(Nrp1);ENSRNOG00000010813(Tspan14);ENSRNOG00000010947(Mmp14);ENSRNOG00000010951(Cmtm6);ENSRNOG00000010966(Itgb1);ENSRNOG00000010971(Snx18);ENSRNOG00000011016(Slc7a2);ENSRNOG00000011054(Laptm5);ENSRNOG00000011071(Nt5e);ENSRNOG00000011134(Lama2);ENSRNOG00000011153(Il17ra);ENSRNOG00000011459(Rhbdf2);ENSRNOG00000011557(S100a8);ENSRNOG00000011592(Lrp10);ENSRNOG00000011654(Plk4);ENSRNOG00000011680(Il16);ENSRNOG00000011683(Fes);ENSRNOG00000011798(Mapre1);ENSRNOG00000011820(Acp3);ENSRNOG00000011991(Slc10a7);ENSRNOG00000012002(Iqgap1);ENSRNOG00000012008(S100a3);ENSRNOG00000012016(Npc1);ENSRNOG00000012074(Ifngr1);ENSRNOG00000012160(Syk);ENSRNOG00000012181(Lpl);ENSRNOG00000012208(Itgb7);ENSRNOG00000012228(Skap2);ENSRNOG00000012318(Aspm);ENSRNOG00000012331(Casp8);ENSRNOG00000012346(Epb41l2);ENSRNOG00000012356(Slc36a1);ENSRNOG00000012378(Dbnl);ENSRNOG00000012442(Cemip);ENSRNOG00000012502(Stk17b);ENSRNOG00000012508(Slc39a8);ENSRNOG00000012611(Lpxn);ENSRNOG00000012619(Epor);ENSRNOG00000012628(Gpr18);ENSRNOG00000012630(Rhoc);ENSRNOG00000012748(Vamp8);ENSRNOG00000012779(Msr1);ENSRNOG00000012811(Spint1);ENSRNOG00000012956(Tgm2);ENSRNOG00000012989(Serinc2);ENSRNOG00000013014(Cyba);ENSRNOG00000013057(Prc1);ENSRNOG00000013170(Il13ra1);ENSRNOG00000013220(Arhgap45);ENSRNOG00000013231(Ptafr);ENSRNOG00000013240(Ptger4);ENSRNOG00000013265(Tgfbr2);ENSRNOG00000013309(Pik3ap1);ENSRNOG00000013547(Slc6a12);ENSRNOG00000013564(Dok3);ENSRNOG00000013578(Trem2);ENSRNOG00000013598(Melk);ENSRNOG00000013631(Slc31a2);ENSRNOG00000013634(Myd88);ENSRNOG00000013641(Myo7a);ENSRNOG00000013791(Enpp3);ENSRNOG00000013836(Arhgap17);ENSRNOG00000013886(Fyb1);ENSRNOG00000013898(Cdca4);ENSRNOG00000013902(P2ry12);ENSRNOG00000013963(Il6st);ENSRNOG00000013967(Blnk);ENSRNOG00000014117(Hmox1);ENSRNOG00000014171(Tnfsf13);ENSRNOG00000014202(Snx20);ENSRNOG00000014243(Pear1);ENSRNOG00000014282(Cebpe);ENSRNOG00000014288(Fn1);ENSRNOG00000014294(Ptpn6);ENSRNOG00000014398(Scara5);ENSRNOG00000014464(Tnfsf13b);ENSRNOG00000014475(Slc31a1);ENSRNOG00000014504(Il1r1);ENSRNOG00000014574(Entpd1);ENSRNOG00000014610(Anpep);ENSRNOG00000014621(Rab8a);ENSRNOG00000014653(Arl11);ENSRNOG00000014776(Adcy7);ENSRNOG00000014835(Il1rl1);ENSRNOG00000014866(Pign);ENSRNOG00000014879(Ttc7a);ENSRNOG00000014936(Ifitm2);ENSRNOG00000014956(Slc11a1);ENSRNOG00000015024(Mcoln3);ENSRNOG00000015027(Il18r1);ENSRNOG00000015078(Ifitm3);ENSRNOG00000015149(Nrg4);ENSRNOG00000015179(Tradd);ENSRNOG00000015285(Lrp4);ENSRNOG00000015329(Kpna2);ENSRNOG00000015441(Il4r);ENSRNOG00000015562(Cdh17);ENSRNOG00000015577(Lpar6);ENSRNOG00000015615(Tnfrsf11a);ENSRNOG00000015717(Ptpre);ENSRNOG00000015773(Il21r);ENSRNOG00000015845(Niban2);ENSRNOG00000015894(Dock8);ENSRNOG00000015948(Slc1a5);ENSRNOG00000016117(Myof);ENSRNOG00000016257(Cotl1);ENSRNOG00000016265(Acsl5);ENSRNOG00000016308(Il10ra);ENSRNOG00000016367(Vasp);ENSRNOG00000016372(Slc12a7);ENSRNOG00000016377(Cep55);ENSRNOG00000016413(Pstpip1);ENSRNOG00000016469(Fxyd2);ENSRNOG00000016525(Susd3);ENSRNOG00000016587(Ninj1);ENSRNOG00000016592(Gnai2);ENSRNOG00000016630(Tln1);ENSRNOG00000016695(Mmp2);ENSRNOG00000016733(Rab13);ENSRNOG00000016756(Ptgir);ENSRNOG00000016846(Pik3cd);ENSRNOG00000016853(Dsg1);ENSRNOG00000016957(Igfbp2);ENSRNOG00000016967(Hfe);ENSRNOG00000017022(Cerk);ENSRNOG00000017073(Ca9);ENSRNOG00000017123(B2m);ENSRNOG00000017208(Cspg4);ENSRNOG00000017220(Tcirg1);ENSRNOG00000017319(Mertk);ENSRNOG00000017354(Zyx);ENSRNOG00000017417(Gabarap);ENSRNOG00000017441(Tpm3);ENSRNOG00000017469(Anxa1);ENSRNOG00000017579(Mylip);ENSRNOG00000017625(Htr2b);ENSRNOG00000017669(Chd1l);ENSRNOG00000017693(Slc2a5);ENSRNOG00000017744(Dram2);ENSRNOG00000017787(Ripk1);ENSRNOG00000017803(Apbb1ip);ENSRNOG00000017819(Cd14);ENSRNOG00000017874(Cd53);ENSRNOG00000017897(Adam8);ENSRNOG00000017922(Tpbgl);ENSRNOG00000017952(Septin2);ENSRNOG00000017976(Slco2b1);ENSRNOG00000017980(Itgal);ENSRNOG00000018052(Cnksr3);ENSRNOG00000018054(F2rl2);ENSRNOG00000018087(Vim);ENSRNOG00000018126(Abca1);ENSRNOG00000018159(Anxa4);ENSRNOG00000018251(Mrc1);ENSRNOG00000018297(Marveld2);ENSRNOG00000018321(Sytl3);ENSRNOG00000018322(Picalm);ENSRNOG00000018384(Adam12);ENSRNOG00000018414(Csf1r);ENSRNOG00000018454(Apoe);ENSRNOG00000018461(Pdgfrb);ENSRNOG00000018488(Cd40);ENSRNOG00000018509(Cx3cr1);ENSRNOG00000018566(Ctsl);ENSRNOG00000018645(Rpsa);ENSRNOG00000018659(Csf1);ENSRNOG00000018706(Il15ra);ENSRNOG00000018740(Ugt1a3);ENSRNOG00000018853(Slc28a3);ENSRNOG00000019043(Pdcd1);ENSRNOG00000019057(Prkcq);ENSRNOG00000019142(Fas);ENSRNOG00000019147(Stom);ENSRNOG00000019202(Pvr);ENSRNOG00000019270(P2ry6);ENSRNOG00000019283(P2ry2);ENSRNOG00000019308(Arrb2);ENSRNOG00000019357(Tax1bp3);ENSRNOG00000019374(Csk);ENSRNOG00000019430(Coro1a);ENSRNOG00000019440(Kcnn4);ENSRNOG00000019465(Gnai3);ENSRNOG00000019555(Arap1);ENSRNOG00000019556(Cd9);ENSRNOG00000019629(Lamp1);ENSRNOG00000019648(Col6a3);ENSRNOG00000019728(Itgam);ENSRNOG00000019742(Stat3);ENSRNOG00000019890(Folr2);ENSRNOG00000019965(Tgfb1i1);ENSRNOG00000020148(Il4i1);ENSRNOG00000020173(Tie1);ENSRNOG00000020197(Cd248);ENSRNOG00000020229(Homer3);ENSRNOG00000020325(Calhm2);ENSRNOG00000020393(Rhog);ENSRNOG00000020401(Adcy4);ENSRNOG00000020583(Fcgrt);ENSRNOG00000020598(Kcnk6);ENSRNOG00000020653(S1pr2);ENSRNOG00000020657(Shc1);ENSRNOG00000020679(Icam1);ENSRNOG00000020699(Cd37);ENSRNOG00000020701(Brca1);ENSRNOG00000020716(Axl);ENSRNOG00000020811(Il6r);ENSRNOG00000020845(Tyrobp);ENSRNOG00000020872(Cd5);ENSRNOG00000020881(Frmd8);ENSRNOG00000020884(Cd6);ENSRNOG00000020935(Capn1);ENSRNOG00000020942(Plekha4);ENSRNOG00000020953(Ms4a7);ENSRNOG00000020991(Ms4a6a);ENSRNOG00000021031(Grn);ENSRNOG00000021104(Emp3);ENSRNOG00000021155(Ctsk);ENSRNOG00000021170(Plekho1);ENSRNOG00000021199(Fcgr1a);ENSRNOG00000021243(Siglec1);ENSRNOG00000021345(Timd2);ENSRNOG00000021420(Tirap);ENSRNOG00000021424(Cd300lf);ENSRNOG00000021499(Siglech);ENSRNOG00000021560(Cass4);ENSRNOG00000021659(Acp4);ENSRNOG00000021726(Tlr3);ENSRNOG00000021817(Irak2);ENSRNOG00000021828(Coro1b);ENSRNOG00000022615(Tp53i13);ENSRNOG00000022622(Slc38a6);ENSRNOG00000022640(Siglec8);ENSRNOG00000022710(Prrg4);ENSRNOG00000022859(Trem1);ENSRNOG00000022884(Cd84);ENSRNOG00000023079(Nras);ENSRNOG00000023209(Slamf7);ENSRNOG00000023214(Il20rb);ENSRNOG00000023226(S100a10);ENSRNOG00000023334(Parp14);ENSRNOG00000023628(Tmem106a);ENSRNOG00000024000(Cd22);ENSRNOG00000024115(C6);ENSRNOG00000024159(Fcer1g);ENSRNOG00000024277(Card11);ENSRNOG00000024365(Ect2);ENSRNOG00000024578(Ttyh2);ENSRNOG00000024762(Frmd7);ENSRNOG00000024799(Cd93);ENSRNOG00000024952(Atp8b1);ENSRNOG00000025094(Gpr183);ENSRNOG00000025220(Slc6a16);ENSRNOG00000025428(Rp2);ENSRNOG00000025725(Ly6k);ENSRNOG00000025811(Cfp);ENSRNOG00000026112(Tmem202);ENSRNOG00000026306(Clec5a);ENSRNOG00000026310(Marchf1);ENSRNOG00000026387(Ms4a12);ENSRNOG00000026653(Hcar2);ENSRNOG00000026702(Jaml);ENSRNOG00000027037(Alox12);ENSRNOG00000027257(Gmip);ENSRNOG00000027811(Lilrb4);ENSRNOG00000027894(Iqgap3);ENSRNOG00000028016(Ncf2);ENSRNOG00000028156(Pld1);ENSRNOG00000028250(Lax1);ENSRNOG00000028636(Xkr5);ENSRNOG00000028668(Slc28a2);ENSRNOG00000028930(Dab2);ENSRNOG00000029090(Gm5127);ENSRNOG00000029449(Ror1);ENSRNOG00000029682(Clic1);ENSRNOG00000029756(P2ry13);ENSRNOG00000029889(Clca4);ENSRNOG00000030012(Clec4a2);ENSRNOG00000030118(Msn);ENSRNOG00000030119(Cnga2);ENSRNOG00000030689(Ms4a6bl);ENSRNOG00000030712(RT1-CE1);ENSRNOG00000030715(Cfh);ENSRNOG00000030788(Olr35);ENSRNOG00000031058(Was);ENSRNOG00000031081(Stat2);ENSRNOG00000031138(Irgm);ENSRNOG00000031312(Tnfrsf1a);ENSRNOG00000031420(Hyal2);ENSRNOG00000031443(Havcr2);ENSRNOG00000031598(Atp8b4);ENSRNOG00000031824(Slc44a2);ENSRNOG00000031930(Bin2);ENSRNOG00000032703(Rasgrp3);ENSRNOG00000032708(RT1-Bb);ENSRNOG00000033192(Osmr);ENSRNOG00000033234(Ccrl2);ENSRNOG00000033498(Cib1);ENSRNOG00000033588(Siglec15);ENSRNOG00000033608(Cd276);ENSRNOG00000033658(Kntc1);ENSRNOG00000033796(Kcnj5);ENSRNOG00000034254(Actb);ENSRNOG00000036677(Slc16a3);ENSRNOG00000036689(P4hb);ENSRNOG00000036703(Itgax);ENSRNOG00000036834(Gpr84);ENSRNOG00000036964(Ralgapa2);ENSRNOG00000037211(Kif14);ENSRNOG00000037331(Cd33);ENSRNOG00000037339(Siglec10);ENSRNOG00000037409(Scimp);ENSRNOG00000037449(Pole);ENSRNOG00000037562(Zbtb42);ENSRNOG00000037563(Cd68);ENSRNOG00000037765(Lims1);ENSRNOG00000037835(Catip);ENSRNOG00000037838(P2ry10b);ENSRNOG00000037839(P2ry10);ENSRNOG00000037931(Plaur);ENSRNOG00000038212(Socs6);ENSRNOG00000038286(Slamf6);ENSRNOG00000038722(Tlr1);ENSRNOG00000038835(Cd86);ENSRNOG00000038877(Btn2a2);ENSRNOG00000038881(Hcls1);ENSRNOG00000039048(Cd200r1);ENSRNOG00000039183(Cip2a);ENSRNOG00000039496(-);ENSRNOG00000039858(Mfsd12);ENSRNOG00000039969(Dsc2);ENSRNOG00000039976(Ptk7);ENSRNOG00000040109(Treml1);ENSRNOG00000042070(Ticam2);ENSRNOG00000042133(AABR07006275.1);ENSRNOG00000042137(Sting1);ENSRNOG00000042139(Clec4a1);ENSRNOG00000042353(Mlkl);ENSRNOG00000042825(Cd300le);ENSRNOG00000043167(Itga9);ENSRNOG00000043375(Tmigd3);ENSRNOG00000043416(Bcl3);ENSRNOG00000043486(Tnfrsf26);ENSRNOG00000045558(Cd34);ENSRNOG00000045595(Tnfsf9);ENSRNOG00000045992(Tlr8);ENSRNOG00000046036(Itprip);ENSRNOG00000046076(Tspan10);ENSRNOG00000046086(Tmc8);ENSRNOG00000046121(AABR07030793.1);ENSRNOG00000046191(Cgas);ENSRNOG00000046196(Icos);ENSRNOG00000046216(RGD1559482);ENSRNOG00000046254(Adgre1);ENSRNOG00000046452(Fcgr2b);ENSRNOG00000046663(Fcgr2a);ENSRNOG00000046874(Snx9);ENSRNOG00000047894(AABR07034648.1);ENSRNOG00000048161(Tlr9);ENSRNOG00000048166(Arhgap19);ENSRNOG00000048239(Cxcr1);ENSRNOG00000048449(Itgb3);ENSRNOG00000048487(Slc12a9);ENSRNOG00000049028(C5ar2);ENSRNOG00000049033(Racgap1);ENSRNOG00000049057(Znrf2);ENSRNOG00000049115(Ccr5);ENSRNOG00000049236(Myh9);ENSRNOG00000049471(Steap3);ENSRNOG00000049491(RT1-DMb);ENSRNOG00000049766(Sctr);ENSRNOG00000049782(Csf2ra);ENSRNOG00000050024(Ms4a4a);ENSRNOG00000050190(Eng);ENSRNOG00000050395(Ms4a6bl);ENSRNOG00000050552(AABR07053516.1);ENSRNOG00000050941(Olr1587);ENSRNOG00000050968(Ptger2);ENSRNOG00000050974(AABR07030773.1);ENSRNOG00000051235(Cfb);ENSRNOG00000051408(Magt1);ENSRNOG00000051489(Klra1);ENSRNOG00000051986(Plcg2);ENSRNOG00000052064(Parvg);ENSRNOG00000052219(Gm2a);ENSRNOG00000052407(Btk);ENSRNOG00000052499(Rab27a);ENSRNOG00000052620(Rack1);ENSRNOG00000053430(Slco4a1);ENSRNOG00000053469(AABR07030861.1);ENSRNOG00000053498(Dnajc22);ENSRNOG00000054218(Il18rap);ENSRNOG00000054219(Vsig1);ENSRNOG00000054474(Mastl);ENSRNOG00000054576(Gsdmc);ENSRNOG00000054695(Calcrl);ENSRNOG00000054954(Lilrb2);ENSRNOG00000055089(Slc44a1);ENSRNOG00000055716(Oscar);ENSRNOG00000055962(Bgn);ENSRNOG00000055966(AABR07062138.2);ENSRNOG00000056209(Exo1);ENSRNOG00000056297(Fmnl3);ENSRNOG00000057400(Olr1596);ENSRNOG00000057451(Itga5);ENSRNOG00000057569(Ahnak);ENSRNOG00000058007(Nde1);ENSRNOG00000058087(Lilrc2);ENSRNOG00000058186(Errfi1);ENSRNOG00000058337(Plcb2);ENSRNOG00000058422(Lilrb3a);ENSRNOG00000059140(Myo1g);ENSRNOG00000059207(Oas3);ENSRNOG00000059461(B4galt1);ENSRNOG00000059463(Slc39a1);ENSRNOG00000059538(Clec2g);ENSRNOG00000059801(Lima1);ENSRNOG00000059890(Clec2d2);ENSRNOG00000059947(Sdc1);ENSRNOG00000060241(-);ENSRNOG00000060329(Emb);ENSRNOG00000060694(Adam17);ENSRNOG00000060753(Esyt1);ENSRNOG00000061328(Pag1);ENSRNOG00000061367(Atp7a);ENSRNOG00000061376(Psca);ENSRNOG00000061739(Klrk1);ENSRNOG00000061768(Slc43a3);ENSRNOG00000061857(Mgst2);ENSRNOG00000061928(Myo1e);ENSRNOG00000062297(Klra5);ENSRNOG00000062981(Smagp);ENSRNOG00000063127(Ccr2);ENSRNOG00000063135(Gna13);ENSRNOG00000063636(Gng5);ENSRNOG00000064381(Abcg3l2);ENSRNOG00000064635(Ly49si2);ENSRNOG00000064957(Ly49si3);ENSRNOG00000065590(Gpr65);ENSRNOG00000065741(Il7r);ENSRNOG00000066042(Abcb1b);ENSRNOG00000066181(RT1-CE14);ENSRNOG00000066773(RT1-DMa);ENSRNOG00000066894(Tcaf2);ENSRNOG00000067732(Olr1058);ENSRNOG00000067966(Ly96);ENSRNOG00000068001(Abcb4);ENSRNOG00000068399(Itgad);ENSRNOG00000068715(-);ENSRNOG00000069480(-);ENSRNOG00000069481(Abcg3l1);ENSRNOG00000069673(Pnpla2);ENSRNOG00000070612(Olr1877)
GO:0001775	BP	cell activation	46	294	340	995	4.80988172525277e-41	5.98990604184811e-38	ENSRNOG00000001557(Cxadr);ENSRNOG00000002636(Abat);ENSRNOG00000003491(Prkca);ENSRNOG00000003927(Cd55);ENSRNOG00000004810(Plcb1);ENSRNOG00000005550(Lrfn5);ENSRNOG00000005853(Tacr1);ENSRNOG00000006120(Shh);ENSRNOG00000006604(Thy1);ENSRNOG00000006989(Vamp2);ENSRNOG00000007270(Il12rb2);ENSRNOG00000008095(Onecut1);ENSRNOG00000008176(Nppa);ENSRNOG00000008223(Cnr1);ENSRNOG00000008785(Klf5);ENSRNOG00000009354(Nrarp);ENSRNOG00000009563(Krt2);ENSRNOG00000010320(Efnb3);ENSRNOG00000010853(Chrna7);ENSRNOG00000011541(Cygb);ENSRNOG00000012273(Dmtn);ENSRNOG00000013837(Tp53bp1);ENSRNOG00000013927(Jag2);ENSRNOG00000013953(Ntrk1);ENSRNOG00000014629(Lmo1);ENSRNOG00000015420(Stxbp1);ENSRNOG00000015480(Prkcz);ENSRNOG00000015528(Pja2);ENSRNOG00000015603(Prkce);ENSRNOG00000018416(Ttbk1);ENSRNOG00000018804(Ripor2);ENSRNOG00000020337(Sla2);ENSRNOG00000020778(Chrnb2);ENSRNOG00000021447(Prr7);ENSRNOG00000024452(Carmil2);ENSRNOG00000025151(Ildr2);ENSRNOG00000030034(Sox11);ENSRNOG00000033912(Fcho1);ENSRNOG00000047143(Fkbp1b);ENSRNOG00000048782(Wnt7a);ENSRNOG00000050848(Dtx1);ENSRNOG00000052549(Chga);ENSRNOG00000053449(Cracr2a);ENSRNOG00000053728(AABR07006724.1);ENSRNOG00000053811(Arg2);ENSRNOG00000058478(Mapk8ip1)	ENSRNOG00000000323(Prdm1);ENSRNOG00000000451(RT1-Ba);ENSRNOG00000000454(RT1-DOb);ENSRNOG00000000485(Bak1);ENSRNOG00000000521(Cdkn1a);ENSRNOG00000000569(Vsir);ENSRNOG00000000655(Ptprc);ENSRNOG00000000692(Ung);ENSRNOG00000000699(Selplg);ENSRNOG00000000853(Aif1);ENSRNOG00000000854(Ncr3);ENSRNOG00000000855(Lst1);ENSRNOG00000000994(Stxbp2);ENSRNOG00000001224(Itgb2);ENSRNOG00000001250(Lfng);ENSRNOG00000001296(P2rx7);ENSRNOG00000001527(Cd80);ENSRNOG00000001704(Runx1);ENSRNOG00000001713(Il13ra1);ENSRNOG00000001869(Rab44);ENSRNOG00000001982(Cblb);ENSRNOG00000002014(Stap1);ENSRNOG00000002032(Ifngr2);ENSRNOG00000002045(Anxa3);ENSRNOG00000002161(Tlr6);ENSRNOG00000002278(Tec);ENSRNOG00000002309(Hlx);ENSRNOG00000002480(Gpr137b);ENSRNOG00000002540(Rhoh);ENSRNOG00000002657(Pla2g4a);ENSRNOG00000002950(Lyl1);ENSRNOG00000002968(Tnfsf4);ENSRNOG00000003064(Bst1);ENSRNOG00000003170(Nlrp3);ENSRNOG00000003486(Mnda);ENSRNOG00000003866(Cxcr4);ENSRNOG00000003954(Il2rg);ENSRNOG00000003992(Pik3r6);ENSRNOG00000004404(Tac4);ENSRNOG00000004409(Sash3);ENSRNOG00000004444(Ikzf1);ENSRNOG00000004500(Myc);ENSRNOG00000004517(Igf1);ENSRNOG00000004660(Fzd6);ENSRNOG00000004737(Cd48);ENSRNOG00000005067(Zfp36l2);ENSRNOG00000005214(Plek);ENSRNOG00000005352(Elf4);ENSRNOG00000005355(Ncstn);ENSRNOG00000005620(Lcp2);ENSRNOG00000006048(Ezh2);ENSRNOG00000006094(Cd44);ENSRNOG00000006167(Rasal3);ENSRNOG00000006689(Chd7);ENSRNOG00000006767(Cst7);ENSRNOG00000006932(AABR07029272.1);ENSRNOG00000007036(Tgfbr1);ENSRNOG00000007159(Ccl2);ENSRNOG00000007178(Cd8a);ENSRNOG00000007350(Rac2);ENSRNOG00000007439(Unc13d);ENSRNOG00000008045(Slamf9);ENSRNOG00000008048(Plscr2);ENSRNOG00000008133(Mfng);ENSRNOG00000008180(Lyn);ENSRNOG00000008187(Ubash3b);ENSRNOG00000008193(Cr1l);ENSRNOG00000008246(Emilin1);ENSRNOG00000008409(Myo1f);ENSRNOG00000008588(Batf);ENSRNOG00000008609(Capn3);ENSRNOG00000008736(Slamf8);ENSRNOG00000008816(Gpnmb);ENSRNOG00000009131(Zc3h12a);ENSRNOG00000009258(Cdk6);ENSRNOG00000009260(Cnr2);ENSRNOG00000009389(Ripk2);ENSRNOG00000009822(Tlr2);ENSRNOG00000009848(Il18);ENSRNOG00000009884(Lgals1);ENSRNOG00000009907(Mmp8);ENSRNOG00000009910(Swap70);ENSRNOG00000009912(Fgr);ENSRNOG00000009982(Pnp);ENSRNOG00000010018(Clec4a3);ENSRNOG00000010208(Timp1);ENSRNOG00000010265(Ada);ENSRNOG00000010266(Cd180);ENSRNOG00000010278(Il6);ENSRNOG00000010319(Lcp1);ENSRNOG00000010475(Casp3);ENSRNOG00000010522(Tlr4);ENSRNOG00000010624(Ap3b1);ENSRNOG00000010645(Lgals3);ENSRNOG00000010947(Mmp14);ENSRNOG00000011016(Slc7a2);ENSRNOG00000011054(Laptm5);ENSRNOG00000011153(Il17ra);ENSRNOG00000011205(Ccl3);ENSRNOG00000011213(Blm);ENSRNOG00000011683(Fes);ENSRNOG00000012074(Ifngr1);ENSRNOG00000012160(Syk);ENSRNOG00000012172(Spi1);ENSRNOG00000012228(Skap2);ENSRNOG00000012439(Bid);ENSRNOG00000012628(Gpr18);ENSRNOG00000012748(Vamp8);ENSRNOG00000012807(C1qa);ENSRNOG00000012865(Parp3);ENSRNOG00000012881(Fgl2);ENSRNOG00000012965(Themis2);ENSRNOG00000013170(Il13ra1);ENSRNOG00000013172(Nr1h3);ENSRNOG00000013231(Ptafr);ENSRNOG00000013240(Ptger4);ENSRNOG00000013265(Tgfbr2);ENSRNOG00000013321(Dock11);ENSRNOG00000013554(Treml2);ENSRNOG00000013578(Trem2);ENSRNOG00000013634(Myd88);ENSRNOG00000013791(Enpp3);ENSRNOG00000013805(Tnip2);ENSRNOG00000013902(P2ry12);ENSRNOG00000013963(Il6st);ENSRNOG00000013967(Blnk);ENSRNOG00000013987(Sbno2);ENSRNOG00000014117(Hmox1);ENSRNOG00000014156(Fut7);ENSRNOG00000014171(Tnfsf13);ENSRNOG00000014243(Pear1);ENSRNOG00000014288(Fn1);ENSRNOG00000014294(Ptpn6);ENSRNOG00000014464(Tnfsf13b);ENSRNOG00000014532(Lbp);ENSRNOG00000014647(Cbfb);ENSRNOG00000014835(Il1rl1);ENSRNOG00000014837(Emilin2);ENSRNOG00000014956(Slc11a1);ENSRNOG00000015027(Il18r1);ENSRNOG00000015441(Il4r);ENSRNOG00000015562(Cdh17);ENSRNOG00000015717(Ptpre);ENSRNOG00000015894(Dock8);ENSRNOG00000015980(Dclre1c);ENSRNOG00000016037(Mafb);ENSRNOG00000016041(Zc3h12d);ENSRNOG00000016219(Vnn1);ENSRNOG00000016496(Ctsc);ENSRNOG00000016575(Tnfrsf1b);ENSRNOG00000016595(Hhex);ENSRNOG00000016706(Fanca);ENSRNOG00000016826(Pla2g2d);ENSRNOG00000016846(Pik3cd);ENSRNOG00000016957(Igfbp2);ENSRNOG00000016967(Hfe);ENSRNOG00000017020(Inpp5d);ENSRNOG00000017123(B2m);ENSRNOG00000017146(Nfatc1);ENSRNOG00000017194(Prdx1);ENSRNOG00000017220(Tcirg1);ENSRNOG00000017319(Mertk);ENSRNOG00000017469(Anxa1);ENSRNOG00000017695(AABR07012795.1);ENSRNOG00000017783(Sfrp1);ENSRNOG00000017803(Apbb1ip);ENSRNOG00000017869(Irf8);ENSRNOG00000017897(Adam8);ENSRNOG00000017980(Itgal);ENSRNOG00000018454(Apoe);ENSRNOG00000018461(Pdgfrb);ENSRNOG00000018488(Cd40);ENSRNOG00000018509(Cx3cr1);ENSRNOG00000018566(Ctsl);ENSRNOG00000018706(Il15ra);ENSRNOG00000019057(Prkcq);ENSRNOG00000019264(Ltbr);ENSRNOG00000019311(Nfkb2);ENSRNOG00000019353(Psmb10);ENSRNOG00000019430(Coro1a);ENSRNOG00000019556(Cd9);ENSRNOG00000019629(Lamp1);ENSRNOG00000019675(Pycard);ENSRNOG00000019689(Vwf);ENSRNOG00000019728(Itgam);ENSRNOG00000019742(Stat3);ENSRNOG00000020148(Il4i1);ENSRNOG00000020193(Runx2);ENSRNOG00000020465(Ripk3);ENSRNOG00000020640(Zbtb7b);ENSRNOG00000020652(Tgfb1);ENSRNOG00000020678(Ifi35);ENSRNOG00000020679(Icam1);ENSRNOG00000020716(Axl);ENSRNOG00000020811(Il6r);ENSRNOG00000020845(Tyrobp);ENSRNOG00000020872(Cd5);ENSRNOG00000020884(Cd6);ENSRNOG00000021031(Grn);ENSRNOG00000021100(Tnfaip8l2);ENSRNOG00000021144(-);ENSRNOG00000021161(Fermt3);ENSRNOG00000021345(Timd2);ENSRNOG00000021420(Tirap);ENSRNOG00000021424(Cd300lf);ENSRNOG00000021726(Tlr3);ENSRNOG00000021856(Lat2);ENSRNOG00000022884(Cd84);ENSRNOG00000022975(Nfam1);ENSRNOG00000023209(Slamf7);ENSRNOG00000023214(Il20rb);ENSRNOG00000023614(Hsh2d);ENSRNOG00000023628(Tmem106a);ENSRNOG00000024000(Cd22);ENSRNOG00000024159(Fcer1g);ENSRNOG00000024277(Card11);ENSRNOG00000024931(Ccdc88b);ENSRNOG00000025094(Gpr183);ENSRNOG00000025121(Pla2g3);ENSRNOG00000026607(Tnfsf18);ENSRNOG00000026702(Jaml);ENSRNOG00000027037(Alox12);ENSRNOG00000027502(Nmi);ENSRNOG00000027811(Lilrb4);ENSRNOG00000028015(Pf4);ENSRNOG00000028198(Sh2b3);ENSRNOG00000028250(Lax1);ENSRNOG00000029662(Wdfy4);ENSRNOG00000029773(Atm);ENSRNOG00000030118(Msn);ENSRNOG00000030253(Tafa3);ENSRNOG00000030715(Cfh);ENSRNOG00000030930(Samsn1);ENSRNOG00000031058(Was);ENSRNOG00000031163(Nfkbiz);ENSRNOG00000031420(Hyal2);ENSRNOG00000031443(Havcr2);ENSRNOG00000032948(Tyk2);ENSRNOG00000033235(Relb);ENSRNOG00000033608(Cd276);ENSRNOG00000036711(Spn);ENSRNOG00000036829(Nckap1l);ENSRNOG00000037331(Cd33);ENSRNOG00000037339(Siglec10);ENSRNOG00000038132(Vsig4);ENSRNOG00000038212(Socs6);ENSRNOG00000038286(Slamf6);ENSRNOG00000038722(Tlr1);ENSRNOG00000038835(Cd86);ENSRNOG00000038877(Btn2a2);ENSRNOG00000040109(Treml1);ENSRNOG00000042411(Rps6ka1);ENSRNOG00000043098(Mt2A);ENSRNOG00000043416(Bcl3);ENSRNOG00000045595(Tnfsf9);ENSRNOG00000045838(Hps1);ENSRNOG00000046191(Cgas);ENSRNOG00000046196(Icos);ENSRNOG00000046327(Rbpj);ENSRNOG00000046452(Fcgr2b);ENSRNOG00000046663(Fcgr2a);ENSRNOG00000048161(Tlr9);ENSRNOG00000048449(Itgb3);ENSRNOG00000049236(Myh9);ENSRNOG00000049491(RT1-DMb);ENSRNOG00000050430(Vav1);ENSRNOG00000050552(AABR07053516.1);ENSRNOG00000051986(Plcg2);ENSRNOG00000052407(Btk);ENSRNOG00000052499(Rab27a);ENSRNOG00000054217(Runx3);ENSRNOG00000054218(Il18rap);ENSRNOG00000054251(Clec7a);ENSRNOG00000054264(Nfatc3);ENSRNOG00000054954(Lilrb2);ENSRNOG00000055650(Pou2f2);ENSRNOG00000056209(Exo1);ENSRNOG00000057347(Cebpb);ENSRNOG00000058422(Lilrb3a);ENSRNOG00000058646(Zfp36l1);ENSRNOG00000059837(Cdkn2a);ENSRNOG00000061085(Fancd2);ENSRNOG00000061328(Pag1);ENSRNOG00000061367(Atp7a);ENSRNOG00000061373(Loxl3);ENSRNOG00000061739(Klrk1);ENSRNOG00000062297(Klra5);ENSRNOG00000063127(Ccr2);ENSRNOG00000063135(Gna13);ENSRNOG00000065643(Sox4);ENSRNOG00000065741(Il7r);ENSRNOG00000066181(RT1-CE14);ENSRNOG00000066773(RT1-DMa);ENSRNOG00000071047(Tnfsf11)
GO:0007166	BP	cell surface receptor signaling pathway	239	434	673	2489	5.85610122736815e-41	6.56351825563422e-38	ENSRNOG00000000010(Cbln1);ENSRNOG00000000184(Tmprss6);ENSRNOG00000000368(Grik2);ENSRNOG00000000406(Ros1);ENSRNOG00000000879(Slc9a6);ENSRNOG00000001152(Glp1r);ENSRNOG00000001185(RGD1311899);ENSRNOG00000001520(Dlx1);ENSRNOG00000001575(Grik1);ENSRNOG00000001689(Arl6);ENSRNOG00000001931(Fgf12);ENSRNOG00000002024(Epha5);ENSRNOG00000002339(Mark1);ENSRNOG00000002391(Glra4);ENSRNOG00000002636(Abat);ENSRNOG00000002728(Btc);ENSRNOG00000002844(Usp27x);ENSRNOG00000003073(Gpr161);ENSRNOG00000003288(Cacng5);ENSRNOG00000003313(Glra2);ENSRNOG00000003491(Prkca);ENSRNOG00000003777(Chrne);ENSRNOG00000003899(Krt15);ENSRNOG00000003927(Cd55);ENSRNOG00000004193(Klhl12);ENSRNOG00000004201(Rims2);ENSRNOG00000004290(Grb10);ENSRNOG00000004476(Wif1);ENSRNOG00000004483(Ptprr);ENSRNOG00000004650(Begain);ENSRNOG00000004781(Crmp1);ENSRNOG00000004810(Plcb1);ENSRNOG00000004874(Flrt3);ENSRNOG00000005093(Lgr6);ENSRNOG00000005129(Dtx3);ENSRNOG00000005334(Acvr2a);ENSRNOG00000005392(Ngfr);ENSRNOG00000005609(Neurod1);ENSRNOG00000005639(Ar);ENSRNOG00000005662(Grm7);ENSRNOG00000005723(Grin3a);ENSRNOG00000005729(Palm3);ENSRNOG00000005874(Tle2);ENSRNOG00000006003(Ctnna2);ENSRNOG00000006120(Shh);ENSRNOG00000006174(Grid2);ENSRNOG00000006565(Fstl4);ENSRNOG00000006604(Thy1);ENSRNOG00000006784(Sema4f);ENSRNOG00000006934(Acvr1b);ENSRNOG00000006957(Gria4);ENSRNOG00000007151(Cdk14);ENSRNOG00000007270(Il12rb2);ENSRNOG00000007377(Slit3);ENSRNOG00000007410(Dab1);ENSRNOG00000007515(Kif3a);ENSRNOG00000007955(Timp4);ENSRNOG00000008030(Shc2);ENSRNOG00000008095(Onecut1);ENSRNOG00000008176(Nppa);ENSRNOG00000008449(Neurod4);ENSRNOG00000008526(Pdzd3);ENSRNOG00000008644(Nkx2-1);ENSRNOG00000008683(Alk);ENSRNOG00000008766(Grin2b);ENSRNOG00000008992(Grik3);ENSRNOG00000009324(Wdr54);ENSRNOG00000009350(Sez6);ENSRNOG00000009354(Nrarp);ENSRNOG00000009726(Grip2);ENSRNOG00000010053(Calcr);ENSRNOG00000010146(Ndn);ENSRNOG00000010303(Trim32);ENSRNOG00000010311(Dzip1);ENSRNOG00000010320(Efnb3);ENSRNOG00000010349(Ghrl);ENSRNOG00000010392(Nrg1);ENSRNOG00000010793(Spryd3);ENSRNOG00000010853(Chrna7);ENSRNOG00000010905(Dlx5);ENSRNOG00000011007(Ube2o);ENSRNOG00000011471(Fgf9);ENSRNOG00000011726(Grin1);ENSRNOG00000011858(Unc5d);ENSRNOG00000011994(Perp);ENSRNOG00000012045(Adgrb3);ENSRNOG00000012098(Adcyap1r1);ENSRNOG00000012259(Il22ra2);ENSRNOG00000012273(Dmtn);ENSRNOG00000012286(Il20ra);ENSRNOG00000012482(Ndrg4);ENSRNOG00000012556(Isl1);ENSRNOG00000012703(Crh);ENSRNOG00000013036(Epha8);ENSRNOG00000013072(Plxna4);ENSRNOG00000013162(Zcchc12);ENSRNOG00000013171(Grm2);ENSRNOG00000013623(Amer2);ENSRNOG00000013850(Hes5);ENSRNOG00000013927(Jag2);ENSRNOG00000013953(Ntrk1);ENSRNOG00000014025(Rasgrf1);ENSRNOG00000014170(Dbn1);ENSRNOG00000014248(Erbb4);ENSRNOG00000014290(Grm1);ENSRNOG00000014371(Cdh13);ENSRNOG00000014375(Adgrb2);ENSRNOG00000014503(Celf4);ENSRNOG00000014650(Sema4g);ENSRNOG00000014746(Dzip1l);ENSRNOG00000014819(Hap1);ENSRNOG00000015055(Scg2);ENSRNOG00000015084(Necab2);ENSRNOG00000015259(Pth2r);ENSRNOG00000015318(Heyl);ENSRNOG00000015430(Nlgn2);ENSRNOG00000015480(Prkcz);ENSRNOG00000015603(Prkce);ENSRNOG00000015616(Rgs14);ENSRNOG00000015679(Dok4);ENSRNOG00000015732(Bcl2l2);ENSRNOG00000015956(Usp29);ENSRNOG00000016429(Grm5);ENSRNOG00000016684(Wnk2);ENSRNOG00000016717(Gas2);ENSRNOG00000016877(Shisa7);ENSRNOG00000017209(Tubb3);ENSRNOG00000017424(Chrna2);ENSRNOG00000017434(Mgat3);ENSRNOG00000017602(Il34);ENSRNOG00000017702(Gpld1);ENSRNOG00000017704(Sema3f);ENSRNOG00000018141(RGD1307443);ENSRNOG00000018191(Oprm1);ENSRNOG00000018526(Dlg4);ENSRNOG00000018674(Ntrk3);ENSRNOG00000018895(Mchr1);ENSRNOG00000018949(Dlk2);ENSRNOG00000019193(Stx1b);ENSRNOG00000019207(Shank1);ENSRNOG00000019354(Ptch1);ENSRNOG00000019584(Dlk1);ENSRNOG00000019587(Ptprn);ENSRNOG00000019716(Ntf3);ENSRNOG00000019973(Arl3);ENSRNOG00000020009(Npas4);ENSRNOG00000020030(Crlf1);ENSRNOG00000020058(Celsr2);ENSRNOG00000020061(Tmem198);ENSRNOG00000020097(Inha);ENSRNOG00000020185(Wdr6);ENSRNOG00000020247(Cnih2);ENSRNOG00000020263(Atp1a3);ENSRNOG00000020310(Grik5);ENSRNOG00000020337(Sla2);ENSRNOG00000020339(Neurl1);ENSRNOG00000020778(Chrnb2);ENSRNOG00000020867(Numbl);ENSRNOG00000021063(Grin2d);ENSRNOG00000021101(Sema6c);ENSRNOG00000021241(Gfra4);ENSRNOG00000021245(RGD1311739);ENSRNOG00000021274(Fermt1);ENSRNOG00000021294(Mstn);ENSRNOG00000021468(Grm8);ENSRNOG00000021569(Tiam1);ENSRNOG00000021729(Iqub);ENSRNOG00000022176(Gpr75);ENSRNOG00000022428(Flrt1);ENSRNOG00000023337(Sema3a);ENSRNOG00000023521(Map3k10);ENSRNOG00000023603(Amer3);ENSRNOG00000024452(Carmil2);ENSRNOG00000025130(Ltk);ENSRNOG00000025670(Shisa3);ENSRNOG00000027400(Vwc2l);ENSRNOG00000027596(Mbd5);ENSRNOG00000028708(Ntsr1);ENSRNOG00000028733(Prkar1b);ENSRNOG00000028822(Bex3);ENSRNOG00000029012(Shisa6);ENSRNOG00000029071(Unc5c);ENSRNOG00000029134(Adgrl1);ENSRNOG00000029184(Epha6);ENSRNOG00000029450(Adgrb1);ENSRNOG00000029871(Slc8a3);ENSRNOG00000030034(Sox11);ENSRNOG00000030149(Adgrl3);ENSRNOG00000030246(Btla);ENSRNOG00000030285(Epha3);ENSRNOG00000032517(Cntn6);ENSRNOG00000032576(Nlgn1);ENSRNOG00000032579(Zswim2);ENSRNOG00000032656(Ptprt);ENSRNOG00000032828(Mapk8ip2);ENSRNOG00000033099(Dcc);ENSRNOG00000033881(Insyn2a);ENSRNOG00000033912(Fcho1);ENSRNOG00000037340(Epha10);ENSRNOG00000037687(Rspo2);ENSRNOG00000038190(Dok6);ENSRNOG00000040242(Epm2a);ENSRNOG00000042536(Pde4d);ENSRNOG00000043300(Enho);ENSRNOG00000045554(Faim2);ENSRNOG00000045816(Gria1);ENSRNOG00000045998(Sema6b);ENSRNOG00000047466(Bdnf);ENSRNOG00000048782(Wnt7a);ENSRNOG00000048824(Rnf165);ENSRNOG00000049076(Vwc2);ENSRNOG00000049792(Glra3);ENSRNOG00000050220(Nrxn1);ENSRNOG00000050848(Dtx1);ENSRNOG00000051993(Gdf10);ENSRNOG00000052256(Dact3);ENSRNOG00000053889(Celsr3);ENSRNOG00000054204(Gria2);ENSRNOG00000054274(Cacnb3);ENSRNOG00000055499(Grid1);ENSRNOG00000055547(AABR07001519.1);ENSRNOG00000056151(AABR07007642.1);ENSRNOG00000057031(Six3);ENSRNOG00000057322(Efna3);ENSRNOG00000057616(Ptch2);ENSRNOG00000057848(Cacng8);ENSRNOG00000059683(Mpp2);ENSRNOG00000059840(Unc5a);ENSRNOG00000060153(Spry3);ENSRNOG00000060599(Gabrb3);ENSRNOG00000061530(Fgf16);ENSRNOG00000063400(Shisa9);ENSRNOG00000063450(Nrg3);ENSRNOG00000065511(Cacng2);ENSRNOG00000068243(Cdk5r1);ENSRNOG00000068374(Insyn1);ENSRNOG00000069252(Ptchd1);ENSRNOG00000069330(Ackr1);ENSRNOG00000070777(P2ry4)	ENSRNOG00000000137(Ly86);ENSRNOG00000000187(Csf2rb);ENSRNOG00000000239(Ccl7);ENSRNOG00000000335(Ermap);ENSRNOG00000000485(Bak1);ENSRNOG00000000543(Frk);ENSRNOG00000000565(Sgpl1);ENSRNOG00000000569(Vsir);ENSRNOG00000000614(Bicc1);ENSRNOG00000000655(Ptprc);ENSRNOG00000000854(Ncr3);ENSRNOG00000000981(Scarb1);ENSRNOG00000001149(Pxn);ENSRNOG00000001187(Oasl);ENSRNOG00000001224(Itgb2);ENSRNOG00000001250(Lfng);ENSRNOG00000001296(P2rx7);ENSRNOG00000001300(P2rx4);ENSRNOG00000001314(Fam20c);ENSRNOG00000001414(Serpine1);ENSRNOG00000001425(Sh2b2);ENSRNOG00000001432(Dtx2);ENSRNOG00000001448(Hip1);ENSRNOG00000001480(Ncf1);ENSRNOG00000001518(Itga6);ENSRNOG00000001527(Cd80);ENSRNOG00000001713(Il13ra1);ENSRNOG00000001747(Pak2);ENSRNOG00000001752(Nrros);ENSRNOG00000001795(Itgb5);ENSRNOG00000001908(Klhl6);ENSRNOG00000001982(Cblb);ENSRNOG00000002014(Stap1);ENSRNOG00000002032(Ifngr2);ENSRNOG00000002040(Bmp2k);ENSRNOG00000002278(Tec);ENSRNOG00000002746(Fstl1);ENSRNOG00000003084(Parp1);ENSRNOG00000003135(Fcrlb);ENSRNOG00000003357(Col3a1);ENSRNOG00000003480(Aim2);ENSRNOG00000003486(Mnda);ENSRNOG00000003720(Prrx1);ENSRNOG00000003745(Atf3);ENSRNOG00000003866(Cxcr4);ENSRNOG00000003897(Col1a1);ENSRNOG00000003954(Il2rg);ENSRNOG00000004072(Myo1c);ENSRNOG00000004100(Trib1);ENSRNOG00000004273(Ifitm1);ENSRNOG00000004330(Chrdl1);ENSRNOG00000004489(Adgre5);ENSRNOG00000004500(Myc);ENSRNOG00000004517(Igf1);ENSRNOG00000004578(Cthrc1);ENSRNOG00000004660(Fzd6);ENSRNOG00000004726(Mapkapk2);ENSRNOG00000004834(Llgl2);ENSRNOG00000004837(Limd1);ENSRNOG00000005008(Angpt4);ENSRNOG00000005214(Plek);ENSRNOG00000005355(Ncstn);ENSRNOG00000005620(Lcp2);ENSRNOG00000005871(Il1rn);ENSRNOG00000005906(RGD1565355);ENSRNOG00000005965(Irak4);ENSRNOG00000006052(Sulf2);ENSRNOG00000006077(Snx5);ENSRNOG00000006314(Zbp1);ENSRNOG00000006620(Xcr1);ENSRNOG00000006735(Cdkn2b);ENSRNOG00000006995(Ano6);ENSRNOG00000007025(Evc2);ENSRNOG00000007027(Hgf);ENSRNOG00000007036(Tgfbr1);ENSRNOG00000007078(Ccn4);ENSRNOG00000007081(Xdh);ENSRNOG00000007089(Lgmn);ENSRNOG00000007133(Plxnb2);ENSRNOG00000007159(Ccl2);ENSRNOG00000007178(Cd8a);ENSRNOG00000007229(Nr0b2);ENSRNOG00000007302(Fbn1);ENSRNOG00000007390(Nfkbia);ENSRNOG00000007412(Dok1);ENSRNOG00000007437(Irf5);ENSRNOG00000007564(Evc);ENSRNOG00000007574(Padi2);ENSRNOG00000007622(Arrdc1);ENSRNOG00000007649(Dnm2);ENSRNOG00000007650(Cd63);ENSRNOG00000007822(Vgll4);ENSRNOG00000007864(Vrk2);ENSRNOG00000007990(Adipor2);ENSRNOG00000008048(Plscr2);ENSRNOG00000008133(Mfng);ENSRNOG00000008180(Lyn);ENSRNOG00000008187(Ubash3b);ENSRNOG00000008193(Cr1l);ENSRNOG00000008246(Emilin1);ENSRNOG00000008400(Pml);ENSRNOG00000008658(Mitf);ENSRNOG00000008759(Csf3r);ENSRNOG00000009031(Gucy2c);ENSRNOG00000009131(Zc3h12a);ENSRNOG00000009211(C3ar1);ENSRNOG00000009258(Cdk6);ENSRNOG00000009331(Hck);ENSRNOG00000009342(Fcnb);ENSRNOG00000009360(Sh3bp1);ENSRNOG00000009389(Ripk2);ENSRNOG00000009513(Akr1b1);ENSRNOG00000009594(Snai1);ENSRNOG00000009656(Rspo1);ENSRNOG00000009822(Tlr2);ENSRNOG00000009848(Il18);ENSRNOG00000009870(Tmem88);ENSRNOG00000009892(Adamts15);ENSRNOG00000009912(Fgr);ENSRNOG00000010208(Timp1);ENSRNOG00000010252(Hexa);ENSRNOG00000010265(Ada);ENSRNOG00000010266(Cd180);ENSRNOG00000010278(Il6);ENSRNOG00000010381(Mknk1);ENSRNOG00000010475(Casp3);ENSRNOG00000010522(Tlr4);ENSRNOG00000010574(Ptpn1);ENSRNOG00000010645(Lgals3);ENSRNOG00000010691(Cmtm3);ENSRNOG00000010701(Depdc1b);ENSRNOG00000010744(Nrp1);ENSRNOG00000010813(Tspan14);ENSRNOG00000010947(Mmp14);ENSRNOG00000010966(Itgb1);ENSRNOG00000011054(Laptm5);ENSRNOG00000011153(Il17ra);ENSRNOG00000011205(Ccl3);ENSRNOG00000011278(Stk3);ENSRNOG00000011292(Col1a2);ENSRNOG00000011459(Rhbdf2);ENSRNOG00000011683(Fes);ENSRNOG00000011762(Elf1);ENSRNOG00000011820(Acp3);ENSRNOG00000011823(Tfap2b);ENSRNOG00000011945(Cyfip1);ENSRNOG00000012002(Iqgap1);ENSRNOG00000012017(Otulin);ENSRNOG00000012074(Ifngr1);ENSRNOG00000012160(Syk);ENSRNOG00000012172(Spi1);ENSRNOG00000012208(Itgb7);ENSRNOG00000012318(Aspm);ENSRNOG00000012331(Casp8);ENSRNOG00000012439(Bid);ENSRNOG00000012582(Eif4ebp1);ENSRNOG00000012611(Lpxn);ENSRNOG00000012619(Epor);ENSRNOG00000012660(Postn);ENSRNOG00000012698(Chsy1);ENSRNOG00000012730(Lrrk1);ENSRNOG00000012957(Sh3glb1);ENSRNOG00000012965(Themis2);ENSRNOG00000013013(Tle3);ENSRNOG00000013167(Hmgb2l1);ENSRNOG00000013170(Il13ra1);ENSRNOG00000013231(Ptafr);ENSRNOG00000013265(Tgfbr2);ENSRNOG00000013564(Dok3);ENSRNOG00000013578(Trem2);ENSRNOG00000013634(Myd88);ENSRNOG00000013721(Nepro);ENSRNOG00000013805(Tnip2);ENSRNOG00000013872(P2ry14);ENSRNOG00000013886(Fyb1);ENSRNOG00000013902(P2ry12);ENSRNOG00000013907(Sall1);ENSRNOG00000013922(Dok2);ENSRNOG00000013963(Il6st);ENSRNOG00000013967(Blnk);ENSRNOG00000014117(Hmox1);ENSRNOG00000014156(Fut7);ENSRNOG00000014288(Fn1);ENSRNOG00000014294(Ptpn6);ENSRNOG00000014350(Ccn1);ENSRNOG00000014426(Lox);ENSRNOG00000014464(Tnfsf13b);ENSRNOG00000014504(Il1r1);ENSRNOG00000014532(Lbp);ENSRNOG00000014835(Il1rl1);ENSRNOG00000014936(Ifitm2);ENSRNOG00000014940(Sfrp5);ENSRNOG00000014987(Mdfi);ENSRNOG00000015018(Pdia3);ENSRNOG00000015027(Il18r1);ENSRNOG00000015078(Ifitm3);ENSRNOG00000015149(Nrg4);ENSRNOG00000015179(Tradd);ENSRNOG00000015285(Lrp4);ENSRNOG00000015331(Gdf3);ENSRNOG00000015441(Il4r);ENSRNOG00000015562(Cdh17);ENSRNOG00000015615(Tnfrsf11a);ENSRNOG00000015717(Ptpre);ENSRNOG00000015773(Il21r);ENSRNOG00000015906(Tgif1);ENSRNOG00000016117(Myof);ENSRNOG00000016256(Myo9b);ENSRNOG00000016281(Col4a1);ENSRNOG00000016308(Il10ra);ENSRNOG00000016551(Bcl2l11);ENSRNOG00000016575(Tnfrsf1b);ENSRNOG00000016592(Gnai2);ENSRNOG00000016595(Hhex);ENSRNOG00000016630(Tln1);ENSRNOG00000016706(Fanca);ENSRNOG00000016756(Ptgir);ENSRNOG00000016800(Ss18);ENSRNOG00000016846(Pik3cd);ENSRNOG00000016957(Igfbp2);ENSRNOG00000016967(Hfe);ENSRNOG00000017029(Snx1);ENSRNOG00000017191(Trim5);ENSRNOG00000017208(Cspg4);ENSRNOG00000017237(Lama1);ENSRNOG00000017319(Mertk);ENSRNOG00000017354(Zyx);ENSRNOG00000017417(Gabarap);ENSRNOG00000017469(Anxa1);ENSRNOG00000017539(Mmp9);ENSRNOG00000017783(Sfrp1);ENSRNOG00000017787(Ripk1);ENSRNOG00000017819(Cd14);ENSRNOG00000017922(Tpbgl);ENSRNOG00000017952(Septin2);ENSRNOG00000017980(Itgal);ENSRNOG00000017987(Ucma);ENSRNOG00000018087(Vim);ENSRNOG00000018126(Abca1);ENSRNOG00000018159(Anxa4);ENSRNOG00000018414(Csf1r);ENSRNOG00000018454(Apoe);ENSRNOG00000018461(Pdgfrb);ENSRNOG00000018488(Cd40);ENSRNOG00000018509(Cx3cr1);ENSRNOG00000018659(Csf1);ENSRNOG00000018706(Il15ra);ENSRNOG00000018865(Adamts12);ENSRNOG00000019057(Prkcq);ENSRNOG00000019264(Ltbr);ENSRNOG00000019270(P2ry6);ENSRNOG00000019283(P2ry2);ENSRNOG00000019308(Arrb2);ENSRNOG00000019357(Tax1bp3);ENSRNOG00000019374(Csk);ENSRNOG00000019430(Coro1a);ENSRNOG00000019440(Kcnn4);ENSRNOG00000019496(Stat5a);ENSRNOG00000019638(Lmna);ENSRNOG00000019675(Pycard);ENSRNOG00000019728(Itgam);ENSRNOG00000019742(Stat3);ENSRNOG00000019779(Disc1);ENSRNOG00000019965(Tgfb1i1);ENSRNOG00000020173(Tie1);ENSRNOG00000020182(Mvp);ENSRNOG00000020193(Runx2);ENSRNOG00000020229(Homer3);ENSRNOG00000020486(Bcl2l12);ENSRNOG00000020583(Fcgrt);ENSRNOG00000020590(Adam15);ENSRNOG00000020640(Zbtb7b);ENSRNOG00000020652(Tgfb1);ENSRNOG00000020653(S1pr2);ENSRNOG00000020657(Shc1);ENSRNOG00000020679(Icam1);ENSRNOG00000020701(Brca1);ENSRNOG00000020716(Axl);ENSRNOG00000020811(Il6r);ENSRNOG00000020845(Tyrobp);ENSRNOG00000020881(Frmd8);ENSRNOG00000020884(Cd6);ENSRNOG00000020918(Ccnd1);ENSRNOG00000020942(Plekha4);ENSRNOG00000020953(Ms4a7);ENSRNOG00000020991(Ms4a6a);ENSRNOG00000021086(Dtx4);ENSRNOG00000021161(Fermt3);ENSRNOG00000021199(Fcgr1a);ENSRNOG00000021243(Siglec1);ENSRNOG00000021420(Tirap);ENSRNOG00000021424(Cd300lf);ENSRNOG00000021560(Cass4);ENSRNOG00000021659(Acp4);ENSRNOG00000021726(Tlr3);ENSRNOG00000021817(Irak2);ENSRNOG00000022110(Gcsam);ENSRNOG00000022298(Cxcl11);ENSRNOG00000022769(Sp100);ENSRNOG00000022884(Cd84);ENSRNOG00000022975(Nfam1);ENSRNOG00000023079(Nras);ENSRNOG00000023214(Il20rb);ENSRNOG00000023258(Nfkb1);ENSRNOG00000023334(Parp14);ENSRNOG00000023400(Dtx3l);ENSRNOG00000023463(Parp9);ENSRNOG00000023972(Col4a2);ENSRNOG00000024000(Cd22);ENSRNOG00000024159(Fcer1g);ENSRNOG00000024277(Card11);ENSRNOG00000024390(Osm);ENSRNOG00000024429(Peg12);ENSRNOG00000024688(Erfe);ENSRNOG00000025051(Tal1);ENSRNOG00000025100(Ikbke);ENSRNOG00000026116(Sall3);ENSRNOG00000026387(Ms4a12);ENSRNOG00000026607(Tnfsf18);ENSRNOG00000026653(Hcar2);ENSRNOG00000027502(Nmi);ENSRNOG00000027811(Lilrb4);ENSRNOG00000028015(Pf4);ENSRNOG00000028198(Sh2b3);ENSRNOG00000028250(Lax1);ENSRNOG00000028548(Ccl9);ENSRNOG00000028632(Bcl2l14);ENSRNOG00000028930(Dab2);ENSRNOG00000029028(Mknk2);ENSRNOG00000029427(Grhl3);ENSRNOG00000029449(Ror1);ENSRNOG00000029658(Rnf213);ENSRNOG00000029756(P2ry13);ENSRNOG00000030021(-);ENSRNOG00000030689(Ms4a6bl);ENSRNOG00000031081(Stat2);ENSRNOG00000031138(Irgm);ENSRNOG00000031163(Nfkbiz);ENSRNOG00000031312(Tnfrsf1a);ENSRNOG00000031420(Hyal2);ENSRNOG00000032948(Tyk2);ENSRNOG00000033192(Osmr);ENSRNOG00000033234(Ccrl2);ENSRNOG00000033321(Hmgb2l1);ENSRNOG00000033433(Csrnp1);ENSRNOG00000033498(Cib1);ENSRNOG00000033564(Cfd);ENSRNOG00000033608(Cd276);ENSRNOG00000033697(Casp4);ENSRNOG00000036703(Itgax);ENSRNOG00000036829(Nckap1l);ENSRNOG00000037198(Usp18);ENSRNOG00000037409(Scimp);ENSRNOG00000037765(Lims1);ENSRNOG00000037839(P2ry10);ENSRNOG00000037931(Plaur);ENSRNOG00000038835(Cd86);ENSRNOG00000038877(Btn2a2);ENSRNOG00000038881(Hcls1);ENSRNOG00000039759(Gpr34);ENSRNOG00000039976(Ptk7);ENSRNOG00000040287(Cyp1b1);ENSRNOG00000042070(Ticam2);ENSRNOG00000042137(Sting1);ENSRNOG00000042353(Mlkl);ENSRNOG00000042374(Tgif2);ENSRNOG00000043167(Itga9);ENSRNOG00000043219(Fbn2);ENSRNOG00000043416(Bcl3);ENSRNOG00000043486(Tnfrsf26);ENSRNOG00000045670(Tnfsf12);ENSRNOG00000046036(Itprip);ENSRNOG00000046086(Tmc8);ENSRNOG00000046254(Adgre1);ENSRNOG00000046327(Rbpj);ENSRNOG00000046452(Fcgr2b);ENSRNOG00000046663(Fcgr2a);ENSRNOG00000047367(Card14);ENSRNOG00000047606(Bcl2a1);ENSRNOG00000047931(-);ENSRNOG00000048222(Nlrc5);ENSRNOG00000048239(Cxcr1);ENSRNOG00000048449(Itgb3);ENSRNOG00000048812(Gpx1);ENSRNOG00000049028(C5ar2);ENSRNOG00000049115(Ccr5);ENSRNOG00000049179(Pidd1);ENSRNOG00000049766(Sctr);ENSRNOG00000049782(Csf2ra);ENSRNOG00000049918(Lrg1);ENSRNOG00000050190(Eng);ENSRNOG00000050395(Ms4a6bl);ENSRNOG00000050404(Pmepa1);ENSRNOG00000050430(Vav1);ENSRNOG00000050849(Leprot);ENSRNOG00000051977(Mmrn2);ENSRNOG00000051986(Plcg2);ENSRNOG00000052407(Btk);ENSRNOG00000052620(Rack1);ENSRNOG00000053026(Shcbp1);ENSRNOG00000053787(Mdfic);ENSRNOG00000054217(Runx3);ENSRNOG00000054218(Il18rap);ENSRNOG00000054695(Calcrl);ENSRNOG00000054954(Lilrb2);ENSRNOG00000055391(Eif4ebp2);ENSRNOG00000055716(Oscar);ENSRNOG00000057451(Itga5);ENSRNOG00000057619(Hic1);ENSRNOG00000057760(Stil);ENSRNOG00000058087(Lilrc2);ENSRNOG00000058133(Ppm1n);ENSRNOG00000058186(Errfi1);ENSRNOG00000058422(Lilrb3a);ENSRNOG00000059140(Myo1g);ENSRNOG00000059207(Oas3);ENSRNOG00000059947(Sdc1);ENSRNOG00000060694(Adam17);ENSRNOG00000061085(Fancd2);ENSRNOG00000061328(Pag1);ENSRNOG00000061373(Loxl3);ENSRNOG00000061739(Klrk1);ENSRNOG00000061928(Myo1e);ENSRNOG00000062986(Ccbe1);ENSRNOG00000063127(Ccr2);ENSRNOG00000063373(Socs3);ENSRNOG00000063678(Mcl1);ENSRNOG00000065643(Sox4);ENSRNOG00000065741(Il7r);ENSRNOG00000067966(Ly96);ENSRNOG00000068399(Itgad);ENSRNOG00000071001(Trim56);ENSRNOG00000071047(Tnfsf11);ENSRNOG00000071073(Sost)
GO:0045202	CC	synapse	332	87	419	1305	1.00292750128566e-40	3.11659721024519e-38	ENSRNOG00000000007(Gad1);ENSRNOG00000000010(Cbln1);ENSRNOG00000000368(Grik2);ENSRNOG00000000483(Syngap1);ENSRNOG00000000618(Mdga2);ENSRNOG00000000693(Svop);ENSRNOG00000000774(Gabbr1);ENSRNOG00000000840(Atp6v1g2);ENSRNOG00000000879(Slc9a6);ENSRNOG00000001006(Nptx2);ENSRNOG00000001130(Nos1);ENSRNOG00000001368(Rph3a);ENSRNOG00000001416(Vgf);ENSRNOG00000001516(Rapgef4);ENSRNOG00000001528(Gap43);ENSRNOG00000001575(Grik1);ENSRNOG00000001931(Fgf12);ENSRNOG00000002327(Gabrb1);ENSRNOG00000002338(Dgke);ENSRNOG00000002349(Gabra2);ENSRNOG00000002360(Gabrg1);ENSRNOG00000002364(Rnf112);ENSRNOG00000002391(Glra4);ENSRNOG00000002496(Stxbp5l);ENSRNOG00000002653(Kcnk2);ENSRNOG00000002660(Magee1);ENSRNOG00000002767(Dlg3);ENSRNOG00000002904(Arr3);ENSRNOG00000003031(Atp2b4);ENSRNOG00000003125(Rogdi);ENSRNOG00000003241(Gabrg2);ENSRNOG00000003288(Cacng5);ENSRNOG00000003313(Glra2);ENSRNOG00000003365(Cadm3);ENSRNOG00000003453(Lypd1);ENSRNOG00000003491(Prkca);ENSRNOG00000003494(Ppfia4);ENSRNOG00000003512(Gabra1);ENSRNOG00000003603(Arhgap44);ENSRNOG00000003680(Gabrb2);ENSRNOG00000003777(Chrne);ENSRNOG00000003812(Nlgn3);ENSRNOG00000004118(Frmpd4);ENSRNOG00000004201(Rims2);ENSRNOG00000004327(Ddc);ENSRNOG00000004353(Ppfia2);ENSRNOG00000004372(Cbln4);ENSRNOG00000004527(Lin7a);ENSRNOG00000004650(Begain);ENSRNOG00000004676(Pak3);ENSRNOG00000004753(Napb);ENSRNOG00000004810(Plcb1);ENSRNOG00000004874(Flrt3);ENSRNOG00000004890(Adcy8);ENSRNOG00000005003(Ptprn2);ENSRNOG00000005018(Scn2a);ENSRNOG00000005108(Wfs1);ENSRNOG00000005338(Drd5);ENSRNOG00000005369(Kcnj3);ENSRNOG00000005392(Ngfr);ENSRNOG00000005550(Lrfn5);ENSRNOG00000005662(Grm7);ENSRNOG00000005697(Slc6a11);ENSRNOG00000005700(Nsg1);ENSRNOG00000005723(Grin3a);ENSRNOG00000005726(Pclo);ENSRNOG00000005985(Kcnma1);ENSRNOG00000006003(Ctnna2);ENSRNOG00000006086(Lynx1);ENSRNOG00000006093(LRRTM1);ENSRNOG00000006174(Grid2);ENSRNOG00000006357(Sgip1);ENSRNOG00000006397(Chrm5);ENSRNOG00000006403(Nectin1);ENSRNOG00000006426(Syt1);ENSRNOG00000006527(Slc6a1);ENSRNOG00000006595(Htr3a);ENSRNOG00000006761(Sh3gl2);ENSRNOG00000006784(Sema4f);ENSRNOG00000006957(Gria4);ENSRNOG00000006989(Vamp2);ENSRNOG00000007031(Trim9);ENSRNOG00000007033(Sorcs2);ENSRNOG00000007038(Cntn5);ENSRNOG00000007066(Htr5a);ENSRNOG00000007090(Cacna1c);ENSRNOG00000007147(Cyp46a1);ENSRNOG00000007334(Ly6h);ENSRNOG00000007410(Dab1);ENSRNOG00000007456(Calb1);ENSRNOG00000007509(Slc1a6);ENSRNOG00000007515(Kif3a);ENSRNOG00000007581(Slc17a8);ENSRNOG00000007636(Cadps2);ENSRNOG00000007647(Oprk1);ENSRNOG00000007957(Tspoap1);ENSRNOG00000008001(Rab3b);ENSRNOG00000008054(Igsf9);ENSRNOG00000008157(Syn2);ENSRNOG00000008203(Synpr);ENSRNOG00000008218(Atp6v0e2);ENSRNOG00000008223(Cnr1);ENSRNOG00000008237(Unc13b);ENSRNOG00000008337(Gjd2);ENSRNOG00000008374(Nipsnap1);ENSRNOG00000008570(Cadps);ENSRNOG00000008615(Mal2);ENSRNOG00000008628(Ica1);ENSRNOG00000008766(Grin2b);ENSRNOG00000008943(Penk);ENSRNOG00000008970(Pcdh17);ENSRNOG00000008992(Grik3);ENSRNOG00000009071(Gripap1);ENSRNOG00000009170(Dmxl2);ENSRNOG00000009198(Rab6b);ENSRNOG00000009209(Slitrk1);ENSRNOG00000009265(Kcnk9);ENSRNOG00000009288(Fgf14);ENSRNOG00000009350(Sez6);ENSRNOG00000009450(Hcn4);ENSRNOG00000009522(Adra1a);ENSRNOG00000009588(Snph);ENSRNOG00000009649(Slitrk5);ENSRNOG00000009726(Grip2);ENSRNOG00000009760(Palm);ENSRNOG00000009771(Cdh10);ENSRNOG00000009772(Kirrel3);ENSRNOG00000009821(Slitrk3);ENSRNOG00000009967(Otof);ENSRNOG00000010244(Sarm1);ENSRNOG00000010320(Efnb3);ENSRNOG00000010349(Ghrl);ENSRNOG00000010365(Syn1);ENSRNOG00000010392(Nrg1);ENSRNOG00000010597(Slc5a7);ENSRNOG00000010731(Gpm6a);ENSRNOG00000010803(Gabra5);ENSRNOG00000010853(Chrna7);ENSRNOG00000011000(Rims1);ENSRNOG00000011076(Ank2);ENSRNOG00000011107(Pcsk1);ENSRNOG00000011156(Clstn3);ENSRNOG00000011231(Cntnap4);ENSRNOG00000011562(Slitrk2);ENSRNOG00000011623(Rab3c);ENSRNOG00000011624(Eef1a2);ENSRNOG00000011726(Grin1);ENSRNOG00000011751(Ncdn);ENSRNOG00000011803(Lrfn2);ENSRNOG00000011992(Slc18a1);ENSRNOG00000012045(Adgrb3);ENSRNOG00000012176(Rab27b);ENSRNOG00000012273(Dmtn);ENSRNOG00000012302(Gucy1a1);ENSRNOG00000012424(Adam23);ENSRNOG00000012620(Syngr3);ENSRNOG00000012703(Crh);ENSRNOG00000012786(Pgrmc1);ENSRNOG00000013042(Htr1b);ENSRNOG00000013101(Pcdh8);ENSRNOG00000013141(Eno2);ENSRNOG00000013171(Grm2);ENSRNOG00000013658(Nefl);ENSRNOG00000014083(Iqsec3);ENSRNOG00000014170(Dbn1);ENSRNOG00000014172(Npy5r);ENSRNOG00000014231(Pnoc);ENSRNOG00000014248(Erbb4);ENSRNOG00000014290(Grm1);ENSRNOG00000014371(Cdh13);ENSRNOG00000014550(Plcxd3);ENSRNOG00000014686(Kcnd3);ENSRNOG00000014691(Ric3);ENSRNOG00000014758(Lgi1);ENSRNOG00000014862(Gabrg3);ENSRNOG00000014909(Sh2d5);ENSRNOG00000015148(Erc2);ENSRNOG00000015393(Slc32a1);ENSRNOG00000015420(Stxbp1);ENSRNOG00000015430(Nlgn2);ENSRNOG00000015480(Prkcz);ENSRNOG00000015528(Pja2);ENSRNOG00000015616(Rgs14);ENSRNOG00000015903(Add2);ENSRNOG00000016156(Nptxr);ENSRNOG00000016196(Dlgap1);ENSRNOG00000016412(Fxyd6);ENSRNOG00000016429(Grm5);ENSRNOG00000016724(Epb41l3);ENSRNOG00000016872(Plppr4);ENSRNOG00000016877(Shisa7);ENSRNOG00000017333(Syt4);ENSRNOG00000017424(Chrna2);ENSRNOG00000017427(Pfn2);ENSRNOG00000017428(Map1b);ENSRNOG00000017558(Tubb2a);ENSRNOG00000017673(Brsk1);ENSRNOG00000017704(Sema3f);ENSRNOG00000017712(Cartpt);ENSRNOG00000017759(Ucn3);ENSRNOG00000017893(Baiap3);ENSRNOG00000017969(Olfm3);ENSRNOG00000018094(Sv2c);ENSRNOG00000018111(Slc12a5);ENSRNOG00000018191(Oprm1);ENSRNOG00000018200(Gad2);ENSRNOG00000018217(Syt5);ENSRNOG00000018241(Ank1);ENSRNOG00000018337(Caly);ENSRNOG00000018378(Cacnb2);ENSRNOG00000018452(Unc13a);ENSRNOG00000018526(Dlg4);ENSRNOG00000018650(Ap3m2);ENSRNOG00000018674(Ntrk3);ENSRNOG00000018827(Htr7);ENSRNOG00000018960(Syne1);ENSRNOG00000019134(Htr4);ENSRNOG00000019193(Stx1b);ENSRNOG00000019207(Shank1);ENSRNOG00000019306(Syt12);ENSRNOG00000019354(Ptch1);ENSRNOG00000019365(Ablim3);ENSRNOG00000019433(Rab3a);ENSRNOG00000019435(Psd);ENSRNOG00000019570(Gng3);ENSRNOG00000019587(Ptprn);ENSRNOG00000019613(Syt9);ENSRNOG00000019716(Ntf3);ENSRNOG00000019869(Lrfn1);ENSRNOG00000019920(Doc2a);ENSRNOG00000020009(Npas4);ENSRNOG00000020119(Pcdhac2);ENSRNOG00000020247(Cnih2);ENSRNOG00000020263(Atp1a3);ENSRNOG00000020310(Grik5);ENSRNOG00000020339(Neurl1);ENSRNOG00000020407(Atcay);ENSRNOG00000020444(Hcn3);ENSRNOG00000020689(Cpeb3);ENSRNOG00000020731(Ppfia3);ENSRNOG00000020746(Lin7b);ENSRNOG00000020778(Chrnb2);ENSRNOG00000020839(Lrfn3);ENSRNOG00000021063(Grin2d);ENSRNOG00000021103(Nrxn2);ENSRNOG00000021130(Abcc8);ENSRNOG00000021182(Sv2a);ENSRNOG00000021447(Prr7);ENSRNOG00000021569(Tiam1);ENSRNOG00000021938(Lrrtm4);ENSRNOG00000021984(Rgs7);ENSRNOG00000022421(Crtc1);ENSRNOG00000022635(Dlg2);ENSRNOG00000022686(Zdhhc2);ENSRNOG00000022767(Elfn1);ENSRNOG00000023601(Elavl4);ENSRNOG00000023993(Kif1a);ENSRNOG00000026036(Pdyn);ENSRNOG00000026091(Slc10a4);ENSRNOG00000026163(Cpt1c);ENSRNOG00000026432(Syt7);ENSRNOG00000026466(Lrrtm3);ENSRNOG00000026704(Drp2);ENSRNOG00000026866(Syn3);ENSRNOG00000027400(Vwc2l);ENSRNOG00000027954(Cdh15);ENSRNOG00000028708(Ntsr1);ENSRNOG00000028733(Prkar1b);ENSRNOG00000028832(Sorcs3);ENSRNOG00000028879(Slc4a8);ENSRNOG00000029012(Shisa6);ENSRNOG00000029134(Adgrl1);ENSRNOG00000029450(Adgrb1);ENSRNOG00000029798(Lrrc4c);ENSRNOG00000029871(Slc8a3);ENSRNOG00000030877(Htr2c);ENSRNOG00000032517(Cntn6);ENSRNOG00000032576(Nlgn1);ENSRNOG00000032656(Ptprt);ENSRNOG00000032828(Mapk8ip2);ENSRNOG00000033099(Dcc);ENSRNOG00000033835(Dnm1);ENSRNOG00000033837(Cdh9);ENSRNOG00000033881(Insyn2a);ENSRNOG00000036661(Rab40b);ENSRNOG00000038004(Zfp804a);ENSRNOG00000042086(Rab26);ENSRNOG00000042478(Adam22);ENSRNOG00000045554(Faim2);ENSRNOG00000045816(Gria1);ENSRNOG00000047247(Ptprs);ENSRNOG00000047466(Bdnf);ENSRNOG00000047574(Nrxn3);ENSRNOG00000048782(Wnt7a);ENSRNOG00000049076(Vwc2);ENSRNOG00000049410(Chrm3);ENSRNOG00000049792(Glra3);ENSRNOG00000050090(Slc6a17);ENSRNOG00000050206(Shank2);ENSRNOG00000050220(Nrxn1);ENSRNOG00000050767(Nrn1);ENSRNOG00000050841(Ache);ENSRNOG00000052224(Celf6);ENSRNOG00000052887(Dnajc6);ENSRNOG00000054204(Gria2);ENSRNOG00000054274(Cacnb3);ENSRNOG00000054371(Prkcg);ENSRNOG00000055499(Grid1);ENSRNOG00000055547(AABR07001519.1);ENSRNOG00000056558(Gabra3);ENSRNOG00000056612(Unc13c);ENSRNOG00000056643(Cdh8);ENSRNOG00000057817(Epb41l1);ENSRNOG00000058308(Asic2);ENSRNOG00000058478(Mapk8ip1);ENSRNOG00000058609(Palmd);ENSRNOG00000058938(Camkv);ENSRNOG00000059683(Mpp2);ENSRNOG00000059720(Syp);ENSRNOG00000059765(Asic1);ENSRNOG00000060054(Doc2b);ENSRNOG00000060599(Gabrb3);ENSRNOG00000063400(Shisa9);ENSRNOG00000064701(Ncs1);ENSRNOG00000065511(Cacng2);ENSRNOG00000066137(Tmem240);ENSRNOG00000067416(Kcnd2);ENSRNOG00000068243(Cdk5r1);ENSRNOG00000068374(Insyn1);ENSRNOG00000069221(Kctd16);ENSRNOG00000069252(Ptchd1);ENSRNOG00000070777(P2ry4)	ENSRNOG00000000307(Mical1);ENSRNOG00000000505(Rpl10a);ENSRNOG00000000599(Lama4);ENSRNOG00000001148(Rplp0);ENSRNOG00000001296(P2rx7);ENSRNOG00000001300(P2rx4);ENSRNOG00000001448(Hip1);ENSRNOG00000001747(Pak2);ENSRNOG00000001889(Comt);ENSRNOG00000002680(Lamc1);ENSRNOG00000003645(Hnrnpab);ENSRNOG00000003715(Srpx2);ENSRNOG00000003975(Pfn1);ENSRNOG00000004330(Chrdl1);ENSRNOG00000005355(Ncstn);ENSRNOG00000006048(Ezh2);ENSRNOG00000006733(Srgap2);ENSRNOG00000007159(Ccl2);ENSRNOG00000007490(Gabrr2);ENSRNOG00000007649(Dnm2);ENSRNOG00000008180(Lyn);ENSRNOG00000008639(Pabpc1);ENSRNOG00000009805(Wasf2);ENSRNOG00000010037(Epb41);ENSRNOG00000010624(Ap3b1);ENSRNOG00000010744(Nrp1);ENSRNOG00000010966(Itgb1);ENSRNOG00000011134(Lama2);ENSRNOG00000011945(Cyfip1);ENSRNOG00000012074(Ifngr1);ENSRNOG00000012378(Dbnl);ENSRNOG00000012565(Cln8);ENSRNOG00000012582(Eif4ebp1);ENSRNOG00000012660(Postn);ENSRNOG00000012749(C1qb);ENSRNOG00000012807(C1qa);ENSRNOG00000012957(Sh3glb1);ENSRNOG00000013634(Myd88);ENSRNOG00000013641(Myo7a);ENSRNOG00000014179(Rps2);ENSRNOG00000014621(Rab8a);ENSRNOG00000015285(Lrp4);ENSRNOG00000015329(Kpna2);ENSRNOG00000016372(Slc12a7);ENSRNOG00000016587(Ninj1);ENSRNOG00000016592(Gnai2);ENSRNOG00000016733(Rab13);ENSRNOG00000017029(Snx1);ENSRNOG00000017469(Anxa1);ENSRNOG00000017625(Htr2b);ENSRNOG00000017804(Septin1);ENSRNOG00000017952(Septin2);ENSRNOG00000018052(Cnksr3);ENSRNOG00000018454(Apoe);ENSRNOG00000018645(Rpsa);ENSRNOG00000018680(Rpl17);ENSRNOG00000019308(Arrb2);ENSRNOG00000019430(Coro1a);ENSRNOG00000019629(Lamp1);ENSRNOG00000019742(Stat3);ENSRNOG00000019779(Disc1);ENSRNOG00000020229(Homer3);ENSRNOG00000021035(Rpl18);ENSRNOG00000021150(Plcb3);ENSRNOG00000021659(Acp4);ENSRNOG00000024728(Arhgap22);ENSRNOG00000026260(Rpl11);ENSRNOG00000028156(Pld1);ENSRNOG00000029449(Ror1);ENSRNOG00000032825(Rpl30);ENSRNOG00000034254(Actb);ENSRNOG00000036677(Slc16a3);ENSRNOG00000042592(Rgs10);ENSRNOG00000045885(Rps17);ENSRNOG00000046452(Fcgr2b);ENSRNOG00000048449(Itgb3);ENSRNOG00000049075(-);ENSRNOG00000049236(Myh9);ENSRNOG00000050547(Syngr2);ENSRNOG00000050552(AABR07053516.1);ENSRNOG00000055391(Eif4ebp2);ENSRNOG00000056765(-);ENSRNOG00000057451(Itga5);ENSRNOG00000058007(Nde1);ENSRNOG00000060329(Emb);ENSRNOG00000061367(Atp7a);ENSRNOG00000070974(Rpl7a)
GO:0009605	BP	response to external stimulus	195	521	716	2707	2.83696159695578e-40	2.89060596169822e-37	ENSRNOG00000000196(Cyp19a1);ENSRNOG00000000368(Grik2);ENSRNOG00000001416(Vgf);ENSRNOG00000001528(Gap43);ENSRNOG00000001557(Cxadr);ENSRNOG00000001989(Alcam);ENSRNOG00000002196(Ociad2);ENSRNOG00000002636(Abat);ENSRNOG00000002653(Kcnk2);ENSRNOG00000002844(Usp27x);ENSRNOG00000003491(Prkca);ENSRNOG00000003562(Susd4);ENSRNOG00000003899(Krt15);ENSRNOG00000003927(Cd55);ENSRNOG00000003947(Ntn1);ENSRNOG00000004124(Grpr);ENSRNOG00000004680(Kif5c);ENSRNOG00000004781(Crmp1);ENSRNOG00000004874(Flrt3);ENSRNOG00000005034(Arhgef25);ENSRNOG00000005093(Lgr6);ENSRNOG00000005286(Coch);ENSRNOG00000005392(Ngfr);ENSRNOG00000005550(Lrfn5);ENSRNOG00000005723(Grin3a);ENSRNOG00000005729(Palm3);ENSRNOG00000005794(Slc10a1);ENSRNOG00000005830(Tafa4);ENSRNOG00000005850(Gdap1);ENSRNOG00000005853(Tacr1);ENSRNOG00000005985(Kcnma1);ENSRNOG00000006003(Ctnna2);ENSRNOG00000006120(Shh);ENSRNOG00000006174(Grid2);ENSRNOG00000006357(Sgip1);ENSRNOG00000006403(Nectin1);ENSRNOG00000006617(Cntnap2);ENSRNOG00000006784(Sema4f);ENSRNOG00000006984(Mapk11);ENSRNOG00000007038(Cntn5);ENSRNOG00000007270(Il12rb2);ENSRNOG00000007331(Rragd);ENSRNOG00000007332(Sstr3);ENSRNOG00000007377(Slit3);ENSRNOG00000007508(Lrtm2);ENSRNOG00000007636(Cadps2);ENSRNOG00000007647(Oprk1);ENSRNOG00000007955(Timp4);ENSRNOG00000008025(Bend5);ENSRNOG00000008053(Atp8a2);ENSRNOG00000008176(Nppa);ENSRNOG00000008177(Pim2);ENSRNOG00000008223(Cnr1);ENSRNOG00000008245(AABR07054614.1);ENSRNOG00000008644(Nkx2-1);ENSRNOG00000008683(Alk);ENSRNOG00000008837(Ass1);ENSRNOG00000008943(Penk);ENSRNOG00000008996(Dpysl5);ENSRNOG00000009066(Thra);ENSRNOG00000009522(Adra1a);ENSRNOG00000009570(Pdxp);ENSRNOG00000010244(Sarm1);ENSRNOG00000010303(Trim32);ENSRNOG00000010320(Efnb3);ENSRNOG00000010349(Ghrl);ENSRNOG00000010392(Nrg1);ENSRNOG00000010731(Gpm6a);ENSRNOG00000010799(Noct);ENSRNOG00000010853(Chrna7);ENSRNOG00000010898(Prok2);ENSRNOG00000010905(Dlx5);ENSRNOG00000011107(Pcsk1);ENSRNOG00000011726(Grin1);ENSRNOG00000011858(Unc5d);ENSRNOG00000012103(Nmbr);ENSRNOG00000012259(Il22ra2);ENSRNOG00000012273(Dmtn);ENSRNOG00000012556(Isl1);ENSRNOG00000012786(Pgrmc1);ENSRNOG00000013036(Epha8);ENSRNOG00000013072(Plxna4);ENSRNOG00000013369(Gbx1);ENSRNOG00000013847(Nova2);ENSRNOG00000013953(Ntrk1);ENSRNOG00000014170(Dbn1);ENSRNOG00000014172(Npy5r);ENSRNOG00000014303(Lrp11);ENSRNOG00000014371(Cdh13);ENSRNOG00000014650(Sema4g);ENSRNOG00000014739(Wfdc2);ENSRNOG00000014758(Lgi1);ENSRNOG00000014971(Mas1);ENSRNOG00000015055(Scg2);ENSRNOG00000015420(Stxbp1);ENSRNOG00000015430(Nlgn2);ENSRNOG00000015518(Rbp4);ENSRNOG00000015528(Pja2);ENSRNOG00000015603(Prkce);ENSRNOG00000015732(Bcl2l2);ENSRNOG00000015956(Usp29);ENSRNOG00000016502(Dscaml1);ENSRNOG00000016552(Hmgcs1);ENSRNOG00000017060(Ryr2);ENSRNOG00000017209(Tubb3);ENSRNOG00000017428(Map1b);ENSRNOG00000017558(Tubb2a);ENSRNOG00000017602(Il34);ENSRNOG00000017673(Brsk1);ENSRNOG00000017704(Sema3f);ENSRNOG00000017712(Cartpt);ENSRNOG00000017759(Ucn3);ENSRNOG00000017786(Acta1);ENSRNOG00000017866(Sirt5);ENSRNOG00000018141(RGD1307443);ENSRNOG00000018191(Oprm1);ENSRNOG00000018416(Ttbk1);ENSRNOG00000018674(Ntrk3);ENSRNOG00000018692(Mc4r);ENSRNOG00000018804(Ripor2);ENSRNOG00000018827(Htr7);ENSRNOG00000019027(Habp4);ENSRNOG00000019134(Htr4);ENSRNOG00000019207(Shank1);ENSRNOG00000019354(Ptch1);ENSRNOG00000019716(Ntf3);ENSRNOG00000020021(Brsk2);ENSRNOG00000020272(Elapor1);ENSRNOG00000021016(Ntn5);ENSRNOG00000021063(Grin2d);ENSRNOG00000021101(Sema6c);ENSRNOG00000021103(Nrxn2);ENSRNOG00000021130(Abcc8);ENSRNOG00000021140(Kcnk4);ENSRNOG00000021294(Mstn);ENSRNOG00000021569(Tiam1);ENSRNOG00000022268(Pnpla3);ENSRNOG00000022283(Lhfpl5);ENSRNOG00000022421(Crtc1);ENSRNOG00000023337(Sema3a);ENSRNOG00000026065(Slit1);ENSRNOG00000028085(Tmem255a);ENSRNOG00000028708(Ntsr1);ENSRNOG00000028908(Eppin);ENSRNOG00000028996(Krt1);ENSRNOG00000029071(Unc5c);ENSRNOG00000029184(Epha6);ENSRNOG00000029450(Adgrb1);ENSRNOG00000030719(Csmd1);ENSRNOG00000030877(Htr2c);ENSRNOG00000030983(B3galt5);ENSRNOG00000032946(Pdzd7);ENSRNOG00000033099(Dcc);ENSRNOG00000033262(Reep6);ENSRNOG00000034031(Vstm2l);ENSRNOG00000037340(Epha10);ENSRNOG00000039530(Ccl27);ENSRNOG00000042536(Pde4d);ENSRNOG00000045665(Amigo1);ENSRNOG00000045844(Impact);ENSRNOG00000045998(Sema6b);ENSRNOG00000046021(Pcsk1n);ENSRNOG00000046727(Abcc2);ENSRNOG00000047028(Mmp24);ENSRNOG00000047143(Fkbp1b);ENSRNOG00000047247(Ptprs);ENSRNOG00000047466(Bdnf);ENSRNOG00000048824(Rnf165);ENSRNOG00000049349(Tafa5);ENSRNOG00000050137(Ajap1);ENSRNOG00000050206(Shank2);ENSRNOG00000050220(Nrxn1);ENSRNOG00000050784(AABR07054000.1);ENSRNOG00000052405(Cdh4);ENSRNOG00000052549(Chga);ENSRNOG00000053362(Gabarapl1);ENSRNOG00000053728(AABR07006724.1);ENSRNOG00000053811(Arg2);ENSRNOG00000053889(Celsr3);ENSRNOG00000054274(Cacnb3);ENSRNOG00000054371(Prkcg);ENSRNOG00000054508(Foxp2);ENSRNOG00000055547(AABR07001519.1);ENSRNOG00000057322(Efna3);ENSRNOG00000058308(Asic2);ENSRNOG00000059840(Unc5a);ENSRNOG00000060269(Vwce);ENSRNOG00000061215(Crym);ENSRNOG00000061230(L1cam);ENSRNOG00000061530(Fgf16);ENSRNOG00000062421(RragB);ENSRNOG00000063450(Nrg3);ENSRNOG00000065511(Cacng2);ENSRNOG00000067286(Castor2);ENSRNOG00000068243(Cdk5r1)	ENSRNOG00000000034(Nuak2);ENSRNOG00000000137(Ly86);ENSRNOG00000000164(Lamp2);ENSRNOG00000000165(Pfkfb1);ENSRNOG00000000187(Csf2rb);ENSRNOG00000000239(Ccl7);ENSRNOG00000000441(Gpsm3);ENSRNOG00000000451(RT1-Ba);ENSRNOG00000000455(Tap2);ENSRNOG00000000485(Bak1);ENSRNOG00000000521(Cdkn1a);ENSRNOG00000000543(Frk);ENSRNOG00000000655(Ptprc);ENSRNOG00000000827(Ier3);ENSRNOG00000000853(Aif1);ENSRNOG00000000854(Ncr3);ENSRNOG00000000907(Alox5ap);ENSRNOG00000000981(Scarb1);ENSRNOG00000001049(Tpt1);ENSRNOG00000001079(Daglb);ENSRNOG00000001142(Prkab1);ENSRNOG00000001187(Oasl);ENSRNOG00000001195(Trpv4);ENSRNOG00000001224(Itgb2);ENSRNOG00000001260(Nudt1);ENSRNOG00000001296(P2rx7);ENSRNOG00000001300(P2rx4);ENSRNOG00000001383(Slc8b1);ENSRNOG00000001414(Serpine1);ENSRNOG00000001480(Ncf1);ENSRNOG00000001518(Itga6);ENSRNOG00000001527(Cd80);ENSRNOG00000001548(Nfe2l2);ENSRNOG00000001889(Comt);ENSRNOG00000001908(Klhl6);ENSRNOG00000002014(Stap1);ENSRNOG00000002032(Ifngr2);ENSRNOG00000002045(Anxa3);ENSRNOG00000002052(Ccdc80);ENSRNOG00000002161(Tlr6);ENSRNOG00000002188(Hpse);ENSRNOG00000002278(Tec);ENSRNOG00000002341(Trim25);ENSRNOG00000002440(Ralb);ENSRNOG00000002520(Litaf);ENSRNOG00000002540(Rhoh);ENSRNOG00000002657(Pla2g4a);ENSRNOG00000002659(Ciita);ENSRNOG00000002802(Cxcl1);ENSRNOG00000002937(Ren);ENSRNOG00000002968(Tnfsf4);ENSRNOG00000003029(Calr);ENSRNOG00000003064(Bst1);ENSRNOG00000003170(Nlrp3);ENSRNOG00000003172(Serpinf1);ENSRNOG00000003244(Ltc4s);ENSRNOG00000003357(Col3a1);ENSRNOG00000003480(Aim2);ENSRNOG00000003486(Mnda);ENSRNOG00000003622(Cybb);ENSRNOG00000003666(Jchain);ENSRNOG00000003709(Kmo);ENSRNOG00000003745(Atf3);ENSRNOG00000003748(Tasl);ENSRNOG00000003866(Cxcr4);ENSRNOG00000003895(Rgs1);ENSRNOG00000003897(Col1a1);ENSRNOG00000003992(Pik3r6);ENSRNOG00000004072(Myo1c);ENSRNOG00000004094(Ptger1);ENSRNOG00000004100(Trib1);ENSRNOG00000004249(Tlr7);ENSRNOG00000004255(Tstd1);ENSRNOG00000004273(Ifitm1);ENSRNOG00000004404(Tac4);ENSRNOG00000004500(Myc);ENSRNOG00000004517(Igf1);ENSRNOG00000004726(Mapkapk2);ENSRNOG00000004972(Upp1);ENSRNOG00000005214(Plek);ENSRNOG00000005352(Elf4);ENSRNOG00000005810(Nlrc4);ENSRNOG00000005825(Lyz2);ENSRNOG00000005906(RGD1565355);ENSRNOG00000005965(Irak4);ENSRNOG00000006048(Ezh2);ENSRNOG00000006227(Ifih1);ENSRNOG00000006314(Zbp1);ENSRNOG00000006384(Ddx58);ENSRNOG00000006388(Pygl);ENSRNOG00000006620(Xcr1);ENSRNOG00000006689(Chd7);ENSRNOG00000006735(Cdkn2b);ENSRNOG00000006740(Castor1);ENSRNOG00000006767(Cst7);ENSRNOG00000006932(AABR07029272.1);ENSRNOG00000006995(Ano6);ENSRNOG00000007027(Hgf);ENSRNOG00000007060(Plin2);ENSRNOG00000007062(Rin3);ENSRNOG00000007078(Ccn4);ENSRNOG00000007089(Lgmn);ENSRNOG00000007133(Plxnb2);ENSRNOG00000007159(Ccl2);ENSRNOG00000007178(Cd8a);ENSRNOG00000007214(Oma1);ENSRNOG00000007302(Fbn1);ENSRNOG00000007350(Rac2);ENSRNOG00000007372(Casp1);ENSRNOG00000007390(Nfkbia);ENSRNOG00000007437(Irf5);ENSRNOG00000007439(Unc13d);ENSRNOG00000007457(Serping1);ENSRNOG00000007486(Atg7);ENSRNOG00000007529(Bmf);ENSRNOG00000007574(Padi2);ENSRNOG00000007650(Cd63);ENSRNOG00000007728(Gsdmd);ENSRNOG00000007743(Mgst1);ENSRNOG00000007922(Cldn19);ENSRNOG00000007990(Adipor2);ENSRNOG00000008005(Akna);ENSRNOG00000008022(Apaf1);ENSRNOG00000008045(Slamf9);ENSRNOG00000008048(Plscr2);ENSRNOG00000008144(Irf1);ENSRNOG00000008180(Lyn);ENSRNOG00000008187(Ubash3b);ENSRNOG00000008193(Cr1l);ENSRNOG00000008246(Emilin1);ENSRNOG00000008400(Pml);ENSRNOG00000008409(Myo1f);ENSRNOG00000008588(Batf);ENSRNOG00000008609(Capn3);ENSRNOG00000008680(Loxl1);ENSRNOG00000008736(Slamf8);ENSRNOG00000008759(Csf3r);ENSRNOG00000008902(Pon1);ENSRNOG00000008941(Ets1);ENSRNOG00000009131(Zc3h12a);ENSRNOG00000009211(C3ar1);ENSRNOG00000009258(Cdk6);ENSRNOG00000009260(Cnr2);ENSRNOG00000009331(Hck);ENSRNOG00000009342(Fcnb);ENSRNOG00000009385(Pik3cg);ENSRNOG00000009389(Ripk2);ENSRNOG00000009446(Rxra);ENSRNOG00000009822(Tlr2);ENSRNOG00000009824(Irf2);ENSRNOG00000009848(Il18);ENSRNOG00000009884(Lgals1);ENSRNOG00000009907(Mmp8);ENSRNOG00000009910(Swap70);ENSRNOG00000009912(Fgr);ENSRNOG00000010018(Clec4a3);ENSRNOG00000010265(Ada);ENSRNOG00000010266(Cd180);ENSRNOG00000010278(Il6);ENSRNOG00000010362(Anxa2);ENSRNOG00000010475(Casp3);ENSRNOG00000010516(Plau);ENSRNOG00000010522(Tlr4);ENSRNOG00000010549(Tspo);ENSRNOG00000010629(Nod1);ENSRNOG00000010645(Lgals3);ENSRNOG00000010744(Nrp1);ENSRNOG00000010747(Dap);ENSRNOG00000010805(Fabp4);ENSRNOG00000010941(Tifa);ENSRNOG00000010947(Mmp14);ENSRNOG00000011016(Slc7a2);ENSRNOG00000011039(Gch1);ENSRNOG00000011071(Nt5e);ENSRNOG00000011134(Lama2);ENSRNOG00000011150(Arsb);ENSRNOG00000011153(Il17ra);ENSRNOG00000011205(Ccl3);ENSRNOG00000011406(Ccl4);ENSRNOG00000011557(S100a8);ENSRNOG00000011680(Il16);ENSRNOG00000011683(Fes);ENSRNOG00000011945(Cyfip1);ENSRNOG00000011947(Tifab);ENSRNOG00000012017(Otulin);ENSRNOG00000012062(Npc2);ENSRNOG00000012074(Ifngr1);ENSRNOG00000012160(Syk);ENSRNOG00000012172(Spi1);ENSRNOG00000012181(Lpl);ENSRNOG00000012269(Lpcat3);ENSRNOG00000012331(Casp8);ENSRNOG00000012582(Eif4ebp1);ENSRNOG00000012628(Gpr18);ENSRNOG00000012660(Postn);ENSRNOG00000012698(Chsy1);ENSRNOG00000012730(Lrrk1);ENSRNOG00000012748(Vamp8);ENSRNOG00000012752(Cklf);ENSRNOG00000012771(Ddx41);ENSRNOG00000012807(C1qa);ENSRNOG00000012881(Fgl2);ENSRNOG00000012956(Tgm2);ENSRNOG00000012957(Sh3glb1);ENSRNOG00000013014(Cyba);ENSRNOG00000013062(Cyp24a1);ENSRNOG00000013167(Hmgb2l1);ENSRNOG00000013172(Nr1h3);ENSRNOG00000013177(Map3k1);ENSRNOG00000013231(Ptafr);ENSRNOG00000013240(Ptger4);ENSRNOG00000013265(Tgfbr2);ENSRNOG00000013309(Pik3ap1);ENSRNOG00000013387(Tpcn2);ENSRNOG00000013578(Trem2);ENSRNOG00000013615(Dntt);ENSRNOG00000013634(Myd88);ENSRNOG00000013668(Capg);ENSRNOG00000013743(Sec61a1);ENSRNOG00000013748(Trem3);ENSRNOG00000013777(Rnf166);ENSRNOG00000013791(Enpp3);ENSRNOG00000013794(Rbp1);ENSRNOG00000013805(Tnip2);ENSRNOG00000013902(P2ry12);ENSRNOG00000013948(Zc3hav1);ENSRNOG00000013987(Sbno2);ENSRNOG00000014117(Hmox1);ENSRNOG00000014156(Fut7);ENSRNOG00000014254(Cpt1a);ENSRNOG00000014282(Cebpe);ENSRNOG00000014294(Ptpn6);ENSRNOG00000014426(Lox);ENSRNOG00000014504(Il1r1);ENSRNOG00000014532(Lbp);ENSRNOG00000014666(Tfeb);ENSRNOG00000014776(Adcy7);ENSRNOG00000014832(Mapkapk3);ENSRNOG00000014835(Il1rl1);ENSRNOG00000014837(Emilin2);ENSRNOG00000014936(Ifitm2);ENSRNOG00000014956(Slc11a1);ENSRNOG00000015078(Ifitm3);ENSRNOG00000015179(Tradd);ENSRNOG00000015242(Fbxl8);ENSRNOG00000015308(Pbk);ENSRNOG00000015331(Gdf3);ENSRNOG00000015411(Apobec1);ENSRNOG00000015441(Il4r);ENSRNOG00000015615(Tnfrsf11a);ENSRNOG00000016219(Vnn1);ENSRNOG00000016256(Myo9b);ENSRNOG00000016257(Cotl1);ENSRNOG00000016260(Polr3g);ENSRNOG00000016308(Il10ra);ENSRNOG00000016367(Vasp);ENSRNOG00000016496(Ctsc);ENSRNOG00000016575(Tnfrsf1b);ENSRNOG00000016581(Serpinb1a);ENSRNOG00000016587(Ninj1);ENSRNOG00000016695(Mmp2);ENSRNOG00000016706(Fanca);ENSRNOG00000016733(Rab13);ENSRNOG00000016756(Ptgir);ENSRNOG00000016769(Rab38);ENSRNOG00000016781(Ppib);ENSRNOG00000016826(Pla2g2d);ENSRNOG00000016846(Pik3cd);ENSRNOG00000016957(Igfbp2);ENSRNOG00000016967(Hfe);ENSRNOG00000017123(B2m);ENSRNOG00000017191(Trim5);ENSRNOG00000017194(Prdx1);ENSRNOG00000017237(Lama1);ENSRNOG00000017354(Zyx);ENSRNOG00000017417(Gabarap);ENSRNOG00000017469(Anxa1);ENSRNOG00000017783(Sfrp1);ENSRNOG00000017787(Ripk1);ENSRNOG00000017819(Cd14);ENSRNOG00000017850(Dctpp1);ENSRNOG00000017854(Ucp2);ENSRNOG00000017869(Irf8);ENSRNOG00000017897(Adam8);ENSRNOG00000018087(Vim);ENSRNOG00000018126(Abca1);ENSRNOG00000018251(Mrc1);ENSRNOG00000018297(Marveld2);ENSRNOG00000018406(Wipf1);ENSRNOG00000018414(Csf1r);ENSRNOG00000018454(Apoe);ENSRNOG00000018461(Pdgfrb);ENSRNOG00000018488(Cd40);ENSRNOG00000018509(Cx3cr1);ENSRNOG00000018517(Trim21);ENSRNOG00000018566(Ctsl);ENSRNOG00000018659(Csf1);ENSRNOG00000018680(Rpl17);ENSRNOG00000018706(Il15ra);ENSRNOG00000018740(Ugt1a3);ENSRNOG00000018865(Adamts12);ENSRNOG00000018915(Tagap);ENSRNOG00000019057(Prkcq);ENSRNOG00000019141(Ch25h);ENSRNOG00000019202(Pvr);ENSRNOG00000019264(Ltbr);ENSRNOG00000019308(Arrb2);ENSRNOG00000019311(Nfkb2);ENSRNOG00000019430(Coro1a);ENSRNOG00000019556(Cd9);ENSRNOG00000019574(Cuedc2);ENSRNOG00000019629(Lamp1);ENSRNOG00000019675(Pycard);ENSRNOG00000019728(Itgam);ENSRNOG00000019742(Stat3);ENSRNOG00000019890(Folr2);ENSRNOG00000020150(Il18bp);ENSRNOG00000020193(Runx2);ENSRNOG00000020300(Lsp1);ENSRNOG00000020393(Rhog);ENSRNOG00000020456(Nucb2);ENSRNOG00000020465(Ripk3);ENSRNOG00000020590(Adam15);ENSRNOG00000020652(Tgfb1);ENSRNOG00000020657(Shc1);ENSRNOG00000020678(Ifi35);ENSRNOG00000020679(Icam1);ENSRNOG00000020716(Axl);ENSRNOG00000020726(Sipa1);ENSRNOG00000020845(Tyrobp);ENSRNOG00000020884(Cd6);ENSRNOG00000020918(Ccnd1);ENSRNOG00000021031(Grn);ENSRNOG00000021100(Tnfaip8l2);ENSRNOG00000021138(Cers2);ENSRNOG00000021144(-);ENSRNOG00000021151(Ppp1r14b);ENSRNOG00000021199(Fcgr1a);ENSRNOG00000021264(Pcna);ENSRNOG00000021412(Slfn13);ENSRNOG00000021420(Tirap);ENSRNOG00000021644(Slc15a3);ENSRNOG00000021726(Tlr3);ENSRNOG00000021817(Irak2);ENSRNOG00000021828(Coro1b);ENSRNOG00000022094(Lacc1);ENSRNOG00000022298(Cxcl11);ENSRNOG00000022636(Alpk1);ENSRNOG00000022769(Sp100);ENSRNOG00000022859(Trem1);ENSRNOG00000022884(Cd84);ENSRNOG00000023079(Nras);ENSRNOG00000023143(Nlrp1a);ENSRNOG00000023214(Il20rb);ENSRNOG00000023258(Nfkb1);ENSRNOG00000023334(Parp14);ENSRNOG00000023400(Dtx3l);ENSRNOG00000023463(Parp9);ENSRNOG00000023628(Tmem106a);ENSRNOG00000023991(Rab20);ENSRNOG00000024115(C6);ENSRNOG00000024159(Fcer1g);ENSRNOG00000024390(Osm);ENSRNOG00000024689(Hopx);ENSRNOG00000024931(Ccdc88b);ENSRNOG00000025094(Gpr183);ENSRNOG00000025100(Ikbke);ENSRNOG00000025121(Pla2g3);ENSRNOG00000025597(Rnase6);ENSRNOG00000025691(Pla2g7);ENSRNOG00000025811(Cfp);ENSRNOG00000026136(Tnfaip8);ENSRNOG00000026306(Clec5a);ENSRNOG00000026607(Tnfsf18);ENSRNOG00000026647(Cxcl16);ENSRNOG00000026702(Jaml);ENSRNOG00000026842(Nnt);ENSRNOG00000027030(Adm);ENSRNOG00000027037(Alox12);ENSRNOG00000027502(Nmi);ENSRNOG00000027811(Lilrb4);ENSRNOG00000028015(Pf4);ENSRNOG00000028198(Sh2b3);ENSRNOG00000028548(Ccl9);ENSRNOG00000028566(Pld4);ENSRNOG00000028768(Gbp4);ENSRNOG00000028814(Oasl2);ENSRNOG00000028896(A2m);ENSRNOG00000029191(Gbp7);ENSRNOG00000029658(Rnf213);ENSRNOG00000029662(Wdfy4);ENSRNOG00000029773(Atm);ENSRNOG00000029949(RGD1565462);ENSRNOG00000029993(Kynu);ENSRNOG00000030012(Clec4a2);ENSRNOG00000030021(-);ENSRNOG00000030253(Tafa3);ENSRNOG00000030715(Cfh);ENSRNOG00000031058(Was);ENSRNOG00000031081(Stat2);ENSRNOG00000031138(Irgm);ENSRNOG00000031163(Nfkbiz);ENSRNOG00000031202(Trim30c);ENSRNOG00000031312(Tnfrsf1a);ENSRNOG00000031420(Hyal2);ENSRNOG00000031443(Havcr2);ENSRNOG00000031743(Gbp2);ENSRNOG00000031930(Bin2);ENSRNOG00000032240(Gbp5);ENSRNOG00000032825(Rpl30);ENSRNOG00000033234(Ccrl2);ENSRNOG00000033235(Relb);ENSRNOG00000033321(Hmgb2l1);ENSRNOG00000033564(Cfd);ENSRNOG00000033608(Cd276);ENSRNOG00000033693(AC135826.1);ENSRNOG00000033697(Casp4);ENSRNOG00000033747(Sp110);ENSRNOG00000034237(Rpl39);ENSRNOG00000034254(Actb);ENSRNOG00000036604(Ifit2);ENSRNOG00000036666(Cybc1);ENSRNOG00000036703(Itgax);ENSRNOG00000036829(Nckap1l);ENSRNOG00000036913(Resf1);ENSRNOG00000037113(Slfn2);ENSRNOG00000037198(Usp18);ENSRNOG00000037339(Siglec10);ENSRNOG00000037409(Scimp);ENSRNOG00000037563(Cd68);ENSRNOG00000037768(Rab43);ENSRNOG00000037814(Cxcl17);ENSRNOG00000038132(Vsig4);ENSRNOG00000038286(Slamf6);ENSRNOG00000038722(Tlr1);ENSRNOG00000038835(Cd86);ENSRNOG00000039048(Cd200r1);ENSRNOG00000039754(Rab7b);ENSRNOG00000039969(Dsc2);ENSRNOG00000040287(Cyp1b1);ENSRNOG00000042070(Ticam2);ENSRNOG00000042137(Sting1);ENSRNOG00000042139(Clec4a1);ENSRNOG00000042353(Mlkl);ENSRNOG00000042785(Sesn2);ENSRNOG00000043044(Cnn2);ENSRNOG00000043098(Mt2A);ENSRNOG00000043167(Itga9);ENSRNOG00000043416(Bcl3);ENSRNOG00000043451(Spp1);ENSRNOG00000045558(Cd34);ENSRNOG00000045992(Tlr8);ENSRNOG00000046191(Cgas);ENSRNOG00000046202(Metrnl);ENSRNOG00000046261(Acp5);ENSRNOG00000046327(Rbpj);ENSRNOG00000046452(Fcgr2b);ENSRNOG00000046663(Fcgr2a);ENSRNOG00000046699(Slpi);ENSRNOG00000046763(Adssl1);ENSRNOG00000047931(-);ENSRNOG00000048161(Tlr9);ENSRNOG00000048222(Nlrc5);ENSRNOG00000048239(Cxcr1);ENSRNOG00000048315(Eif2ak2);ENSRNOG00000048449(Itgb3);ENSRNOG00000048462(AABR07066529.1);ENSRNOG00000048723(Pros1);ENSRNOG00000048812(Gpx1);ENSRNOG00000049028(C5ar2);ENSRNOG00000049115(Ccr5);ENSRNOG00000049766(Sctr);ENSRNOG00000049918(Lrg1);ENSRNOG00000049994(Ifi44l);ENSRNOG00000050190(Eng);ENSRNOG00000050430(Vav1);ENSRNOG00000050968(Ptger2);ENSRNOG00000051235(Cfb);ENSRNOG00000051977(Mmrn2);ENSRNOG00000051986(Plcg2);ENSRNOG00000052407(Btk);ENSRNOG00000052499(Rab27a);ENSRNOG00000052613(Casp6);ENSRNOG00000054217(Runx3);ENSRNOG00000054218(Il18rap);ENSRNOG00000054251(Clec7a);ENSRNOG00000054437(Rel);ENSRNOG00000054695(Calcrl);ENSRNOG00000054954(Lilrb2);ENSRNOG00000054964(Aoah);ENSRNOG00000055650(Pou2f2);ENSRNOG00000056024(Bnip2);ENSRNOG00000056524(Abcd1);ENSRNOG00000057347(Cebpb);ENSRNOG00000057832(Rnf125);ENSRNOG00000058388(Zfp36);ENSRNOG00000058539(Ccnb1);ENSRNOG00000058645(Tnc);ENSRNOG00000059097(AABR07025140.1);ENSRNOG00000059207(Oas3);ENSRNOG00000059837(Cdkn2a);ENSRNOG00000059997(Brip1);ENSRNOG00000060329(Emb);ENSRNOG00000060694(Adam17);ENSRNOG00000061085(Fancd2);ENSRNOG00000061403(AABR07039446.2);ENSRNOG00000061739(Klrk1);ENSRNOG00000061857(Mgst2);ENSRNOG00000063127(Ccr2);ENSRNOG00000063373(Socs3);ENSRNOG00000065208(-);ENSRNOG00000065741(Il7r);ENSRNOG00000066042(Abcb1b);ENSRNOG00000066181(RT1-CE14);ENSRNOG00000067138(Tlr10);ENSRNOG00000067966(Ly96);ENSRNOG00000069878(-);ENSRNOG00000071001(Trim56);ENSRNOG00000071047(Tnfsf11);ENSRNOG00000071073(Sost);ENSRNOG00000071217(Chek1)
[truncated: 12,063,556 more chars]
