# Supplementary material for: Investigation of the effects of Periplaneta americana (L.) extract on ischemic stroke based on combined multi-omics of gut microbiota
Source: Front Pharmacol. 2024 Nov 28;15:1429960. doi: 10.3389/fphar.2024.1429960 (PMC11638836; doi:10.3389/fphar.2024.1429960)
Supplement: Supplementary file 2 [file DataSheet1.zip › Enrichment analysis/GO Model_vs_PAS840H.xls]

## Sheet: Sheet1
GO.ID	Category	Term	Up	Down	DEG	Total	Pvalue	adjustPvalue
GO:0065008	BP	regulation of biological quality	477	531	1008	3841	9.33005e-59	1.04571e-54
GO:0051179	BP	localization	614	762	1376	5897	5.54624e-51	3.10811e-47
GO:0032879	BP	regulation of localization	334	400	734	2653	2.71523e-49	1.01441e-45
GO:0048583	BP	regulation of response to stimulus	316	633	949	3710	7.34144e-49	2.05707e-45
GO:0051239	BP	regulation of multicellular organismal process	318	513	831	3149	1.86986e-47	4.19148e-44
GO:0010646	BP	regulation of cell communication	350	469	819	3118	9.21286e-46	1.72096e-42
GO:0023051	BP	regulation of signaling	351	471	822	3137	1.67127e-45	2.67595e-42
GO:0002376	BP	immune system process	93	577	670	2430	7.11702e-44	9.97095e-41
GO:0001775	BP	cell activation	46	294	340	995	4.80988e-41	5.98991e-38
GO:0007166	BP	cell surface receptor signaling pathway	239	434	673	2489	5.8561e-41	6.56352e-38
GO:0030054	CC	cell junction	375	188	563	1871	1.22253e-45	1.51961e-42
GO:0071944	CC	cell periphery	614	651	1265	5334	1.4431e-43	8.96884e-41
GO:0005886	CC	plasma membrane	600	628	1228	5187	2.10639e-41	8.72746e-39
GO:0045202	CC	synapse	332	87	419	1305	1.00293e-40	3.1166e-38
GO:0097060	CC	synaptic membrane	144	18	162	371	1.94288e-32	4.82999e-30
GO:0031226	CC	intrinsic component of plasma membrane	242	134	376	1243	2.19997e-30	4.5576e-28
GO:0005887	CC	integral component of plasma membrane	233	125	358	1166	2.70176e-30	4.79755e-28
GO:0043005	CC	neuron projection	298	93	391	1330	8.45837e-29	1.31422e-26
GO:0098794	CC	postsynapse	180	44	224	630	1.75312e-28	2.42125e-26
GO:0098590	CC	plasma membrane region	209	135	344	1137	8.73645e-28	1.08594e-25
GO:0005515	MF	protein binding	798	1029	1827	8565	3.31969e-46	8.16976e-43
GO:0005488	MF	binding	1099	1460	2559	13526	3.2934e-30	4.05253e-27
GO:0043167	MF	ion binding	482	658	1140	5338	4.37498e-22	3.58894e-19
GO:0043168	MF	anion binding	248	391	639	2743	1.37827e-19	8.47981e-17
GO:0022836	MF	gated channel activity	93	22	115	323	6.27044e-16	3.08631e-13
GO:0042802	MF	identical protein binding	151	304	455	1911	1.94753e-15	7.98811e-13
GO:0046873	MF	metal ion transmembrane transporter activity	96	35	131	403	2.12187e-14	7.45988e-12
GO:0005509	MF	calcium ion binding	107	79	186	642	2.58611e-14	7.95551e-12
GO:0005102	MF	signaling receptor binding	148	217	365	1506	1.43478e-13	3.92334e-11
GO:0097367	MF	carbohydrate derivative binding	177	313	490	2141	1.95364e-13	4.8079e-11
