# Supplementary material for: Investigation of the effects of Periplaneta americana (L.) extract on ischemic stroke based on combined multi-omics of gut microbiota
Source: Front Pharmacol. 2024 Nov 28;15:1429960. doi: 10.3389/fphar.2024.1429960 (PMC11638836; doi:10.3389/fphar.2024.1429960)
Supplement: Supplementary file 2 [file DataSheet1.zip › Enrichment analysis/Model_vs_PAS840H.KEGG_enrichment.xls]

PathwayID	Pathway	level1	level2	Up	Down	DEG	Total	Pvalue	adjustPvalue	Up_gene	Down_gene	URL
rno04727	GABAergic synapse	Organismal Systems	Nervous system	34	7	41	82	3.52730626347766e-09	6.31893497687704e-07	ENSRNOG00000018200(Gad2|K01580);ENSRNOG00000015393(Slc32a1|K15015);ENSRNOG00000002349(Gabra2|K05175);ENSRNOG00000006527(Slc6a1|K05034);ENSRNOG00000002636(Abat|K13524);ENSRNOG00000004560(Cacna1b|K04849);ENSRNOG00000010803(Gabra5|K05175);ENSRNOG00000000774(Gabbr1|K04615);ENSRNOG00000003241(Gabrg2|K05186);ENSRNOG00000007090(Cacna1c|K04850);ENSRNOG00000056558(Gabra3|K05175);ENSRNOG00000000007(Gad1|K0…	ENSRNOG00000020401(Adcy4|K08044);ENSRNOG00000007490(Gabrr2|K05190);ENSRNOG00000014776(Adcy7|K08047);ENSRNOG00000019465(Gnai3|K04630);ENSRNOG00000017417(Gabarap|K08341);ENSRNOG00000016592(Gnai2|K04630);ENSRNOG00000013547(Slc6a12|K05045)	http://www.kegg.jp/kegg-bin/show_pathway?map=map04727&multi_query=K01580+%23FFFFFF,red%0d%0aK15015+%23FFFFFF,red%0d%0aK05175+%23FFFFFF,red%0d%0aK05034+%23FFFFFF,red%0d%0aK13524+%23FFFFFF,red%0d%0aK04849+%23FFFFFF,red%0d%0aK04615+%23FFFFFF,red%0d%0aK05186+%23FFFFFF,red%0d%0aK04850+%23FFFFFF,red%0d%0aK05181+%23FFFFFF,red%0d%0aK23967+%23FFFFFF,red%0d%0aK08043+%23FFFFFF,red%0d%0aK14990+%23FFFFFF,red%…
rno04080	Neuroactive ligand-receptor interaction	Environmental Information Processing	Signaling molecules and interaction	82	25	107	307	3.86479203478718e-09	6.31893497687704e-07	ENSRNOG00000004179(Nts|K05235);ENSRNOG00000004229(Tac3|K05240);ENSRNOG00000003313(Glra2|K05194);ENSRNOG00000005853(Tacr1|K04222);ENSRNOG00000011954(Kiss1r|K08374);ENSRNOG00000014290(Grm1|K04603);ENSRNOG00000002349(Gabra2|K05175);ENSRNOG00000005662(Grm7|K04609);ENSRNOG00000014172(Npy5r|K04207);ENSRNOG00000001575(Grik1|K05201);ENSRNOG00000019134(Htr4|K04160);ENSRNOG00000001837(Sst|K05237);ENSRNOG00…	ENSRNOG00000019270(P2ry6|K04272);ENSRNOG00000010549(Tspo|K05770);ENSRNOG00000029756(P2ry13|K08388);ENSRNOG00000017625(Htr2b|K04157);ENSRNOG00000037838(P2ry10b|K04274);ENSRNOG00000020653(S1pr2|K04292);ENSRNOG00000009211(C3ar1|K04009);ENSRNOG00000013231(Ptafr|K04279);ENSRNOG00000007490(Gabrr2|K05190);ENSRNOG00000009260(Cnr2|K04278);ENSRNOG00000001296(P2rx7|K05220);ENSRNOG00000054695(Calcrl|K04577);…	http://www.kegg.jp/kegg-bin/show_pathway?map=map04080&multi_query=K05235+%23FFFFFF,red%0d%0aK05240+%23FFFFFF,red%0d%0aK05194+%23FFFFFF,red%0d%0aK04222+%23FFFFFF,red%0d%0aK08374+%23FFFFFF,red%0d%0aK04603+%23FFFFFF,red%0d%0aK05175+%23FFFFFF,red%0d%0aK04609+%23FFFFFF,red%0d%0aK04207+%23FFFFFF,red%0d%0aK05201+%23FFFFFF,red%0d%0aK04160+%23FFFFFF,red%0d%0aK05237+%23FFFFFF,red%0d%0aK04215+%23FFFFFF,red%…
rno04724	Glutamatergic synapse	Organismal Systems	Nervous system	37	9	46	104	5.3043009662094e-08	5.78168805316825e-06	ENSRNOG00000014290(Grm1|K04603);ENSRNOG00000005662(Grm7|K04609);ENSRNOG00000001575(Grik1|K05201);ENSRNOG00000007509(Slc1a6|K05617);ENSRNOG00000045816(Gria1|K05197);ENSRNOG00000000368(Grik2|K05202);ENSRNOG00000006957(Gria4|K05200);ENSRNOG00000007581(Slc17a8|K12302);ENSRNOG00000007090(Cacna1c|K04850);ENSRNOG00000005723(Grin3a|K05213);ENSRNOG00000003999(Adcy3|K08043);ENSRNOG00000024904(Pla2g4e|K1634…	ENSRNOG00000002657(Pla2g4a|K16342);ENSRNOG00000058337(Plcb2|K05858);ENSRNOG00000028156(Pld1|K01115);ENSRNOG00000020401(Adcy4|K08044);ENSRNOG00000014776(Adcy7|K08047);ENSRNOG00000019465(Gnai3|K04630);ENSRNOG00000021150(Plcb3|K05858);ENSRNOG00000016592(Gnai2|K04630);ENSRNOG00000020229(Homer3|K15010)	http://www.kegg.jp/kegg-bin/show_pathway?map=map04724&multi_query=K04603+%23FFFFFF,red%0d%0aK04609+%23FFFFFF,red%0d%0aK05201+%23FFFFFF,red%0d%0aK05617+%23FFFFFF,red%0d%0aK05197+%23FFFFFF,red%0d%0aK05202+%23FFFFFF,red%0d%0aK05200+%23FFFFFF,red%0d%0aK12302+%23FFFFFF,red%0d%0aK04850+%23FFFFFF,red%0d%0aK05213+%23FFFFFF,red%0d%0aK08043+%23FFFFFF,red%0d%0aK14990+%23FFFFFF,red%0d%0aK15009+%23FFFFFF,red%…
rno05033	Nicotine addiction	Human Diseases	Substance dependence	23	1	24	40	7.14173307363514e-08	5.83836678769673e-06	ENSRNOG00000015393(Slc32a1|K15015);ENSRNOG00000002349(Gabra2|K05175);ENSRNOG00000004560(Cacna1b|K04849);ENSRNOG00000010803(Gabra5|K05175);ENSRNOG00000045816(Gria1|K05197);ENSRNOG00000003241(Gabrg2|K05186);ENSRNOG00000006957(Gria4|K05200);ENSRNOG00000007581(Slc17a8|K12302);ENSRNOG00000056558(Gabra3|K05175);ENSRNOG00000010853(Chrna7|K04809);ENSRNOG00000002327(Gabrb1|K05181);ENSRNOG00000002360(Gabrg…	ENSRNOG00000007490(Gabrr2|K05190)	http://www.kegg.jp/kegg-bin/show_pathway?map=map05033&multi_query=K15015+%23FFFFFF,red%0d%0aK05175+%23FFFFFF,red%0d%0aK04849+%23FFFFFF,red%0d%0aK05197+%23FFFFFF,red%0d%0aK05186+%23FFFFFF,red%0d%0aK05200+%23FFFFFF,red%0d%0aK12302+%23FFFFFF,red%0d%0aK04809+%23FFFFFF,red%0d%0aK05181+%23FFFFFF,red%0d%0aK05213+%23FFFFFF,red%0d%0aK04813+%23FFFFFF,red%0d%0aK05208+%23FFFFFF,red%0d%0aK05212+%23FFFFFF,red%…
rno05032	Morphine addiction	Human Diseases	Substance dependence	30	8	38	84	3.78694385519746e-07	2.47666128129914e-05	ENSRNOG00000015393(Slc32a1|K15015);ENSRNOG00000002349(Gabra2|K05175);ENSRNOG00000018191(Oprm1|K04215);ENSRNOG00000004560(Cacna1b|K04849);ENSRNOG00000010803(Gabra5|K05175);ENSRNOG00000000774(Gabbr1|K04615);ENSRNOG00000003241(Gabrg2|K05186);ENSRNOG00000056558(Gabra3|K05175);ENSRNOG00000002327(Gabrb1|K05181);ENSRNOG00000002360(Gabrg1|K05186);ENSRNOG00000003999(Adcy3|K08043);ENSRNOG00000003512(Gabra1…	ENSRNOG00000020401(Adcy4|K08044);ENSRNOG00000011417(Pde3b|K13296);ENSRNOG00000007490(Gabrr2|K05190);ENSRNOG00000014776(Adcy7|K08047);ENSRNOG00000019308(Arrb2|K04439);ENSRNOG00000019465(Gnai3|K04630);ENSRNOG00000016592(Gnai2|K04630);ENSRNOG00000033796(Kcnj5|K04999)	http://www.kegg.jp/kegg-bin/show_pathway?map=map05032&multi_query=K15015+%23FFFFFF,red%0d%0aK05175+%23FFFFFF,red%0d%0aK04215+%23FFFFFF,red%0d%0aK04849+%23FFFFFF,red%0d%0aK04615+%23FFFFFF,red%0d%0aK05186+%23FFFFFF,red%0d%0aK05181+%23FFFFFF,red%0d%0aK08043+%23FFFFFF,red%0d%0aK05000+%23FFFFFF,red%0d%0aK08048+%23FFFFFF,red%0d%0aK13293+%23FFFFFF,red%0d%0aK04540+%23FFFFFF,red%0d%0aK04997+%23FFFFFF,red%…
rno04380	Osteoclast differentiation	Organismal Systems	Development and regeneration	2	43	45	108	6.08244984299331e-07	3.31493516443136e-05	ENSRNOG00000006984(Mapk11|K04441);ENSRNOG00000010053(Calcr|K04576)	ENSRNOG00000028016(Ncf2|K08010);ENSRNOG00000024382(Fcgr3a|K06463);ENSRNOG00000005620(Lcp2|K07361);ENSRNOG00000052407(Btk|K07370);ENSRNOG00000000515(Mapk13|K04441);ENSRNOG00000012172(Spi1|K09438);ENSRNOG00000020845(Tyrobp|K07992);ENSRNOG00000031312(Tnfrsf1a|K03158);ENSRNOG00000006940(Ncf4|K08012);ENSRNOG00000013014(Cyba|K08009);ENSRNOG00000021199(Fcgr1a|K06498);ENSRNOG00000007036(Tgfbr1|K04674);EN…	http://www.kegg.jp/kegg-bin/show_pathway?map=map04380&multi_query=K04576+%23FFFFFF,red%0d%0aK08010+%23FFFFFF,green%0d%0aK06463+%23FFFFFF,green%0d%0aK07361+%23FFFFFF,green%0d%0aK07370+%23FFFFFF,green%0d%0aK09438+%23FFFFFF,green%0d%0aK07992+%23FFFFFF,green%0d%0aK03158+%23FFFFFF,green%0d%0aK08012+%23FFFFFF,green%0d%0aK08009+%23FFFFFF,green%0d%0aK06498+%23FFFFFF,green%0d%0aK04674+%23FFFFFF,green%0d%0…
rno05152	Tuberculosis	Human Diseases	Infectious disease: bacterial	2	54	56	146	7.18935649901207e-07	3.35845653596707e-05	ENSRNOG00000006984(Mapk11|K04441);ENSRNOG00000052080(Camk2b|K04515)	ENSRNOG00000024382(Fcgr3a|K06463);ENSRNOG00000020206(Ctsd|K01379);ENSRNOG00000017819(Cd14|K04391);ENSRNOG00000024159(Fcer1g|K07983);ENSRNOG00000002161(Tlr6|K10169);ENSRNOG00000000515(Mapk13|K04441);ENSRNOG00000057347(Cebpb|K10048);ENSRNOG00000010278(Il6|K05405);ENSRNOG00000001224(Itgb2|K06464);ENSRNOG00000031312(Tnfrsf1a|K03158);ENSRNOG00000054251(Clec7a|K10074);ENSRNOG00000013634(Myd88|K04729);E…	http://www.kegg.jp/kegg-bin/show_pathway?map=map05152&multi_query=K04515+%23FFFFFF,red%0d%0aK06463+%23FFFFFF,green%0d%0aK01379+%23FFFFFF,green%0d%0aK04391+%23FFFFFF,green%0d%0aK07983+%23FFFFFF,green%0d%0aK10169+%23FFFFFF,green%0d%0aK10048+%23FFFFFF,green%0d%0aK05405+%23FFFFFF,green%0d%0aK06464+%23FFFFFF,green%0d%0aK03158+%23FFFFFF,green%0d%0aK10074+%23FFFFFF,green%0d%0aK04729+%23FFFFFF,green%0d%0…
rno04145	Phagosome	Cellular Processes	Transport and catabolism	9	44	53	139	1.76127548057225e-06	6.61530478794715e-05	ENSRNOG00000017209(Tubb3|K07375);ENSRNOG00000009700(Dync1i1|K10415);ENSRNOG00000037710(Calr4|K08057);ENSRNOG00000008218(Atp6v0e2|K02153);ENSRNOG00000000840(Atp6v1g2|K02152);ENSRNOG00000017558(Tubb2a|K07375);ENSRNOG00000001130(Nos1|K13240);ENSRNOG00000029386(RT1-N2|K06751);ENSRNOG00000003597(Tuba4a|K07374)	ENSRNOG00000028016(Ncf2|K08010);ENSRNOG00000024382(Fcgr3a|K06463);ENSRNOG00000057451(Itga5|K06484);ENSRNOG00000017819(Cd14|K04391);ENSRNOG00000018566(Ctsl|K01365);ENSRNOG00000039754(Rab7b|K07898);ENSRNOG00000002161(Tlr6|K10169);ENSRNOG00000056219(Olr1|K08763);ENSRNOG00000018371(Tubb6|K07375);ENSRNOG00000001224(Itgb2|K06464);ENSRNOG00000006940(Ncf4|K08012);ENSRNOG00000054251(Clec7a|K10074);ENSRNOG…	http://www.kegg.jp/kegg-bin/show_pathway?map=map04145&multi_query=K10415+%23FFFFFF,red%0d%0aK02152+%23FFFFFF,red%0d%0aK13240+%23FFFFFF,red%0d%0aK08010+%23FFFFFF,green%0d%0aK06463+%23FFFFFF,green%0d%0aK06484+%23FFFFFF,green%0d%0aK04391+%23FFFFFF,green%0d%0aK01365+%23FFFFFF,green%0d%0aK07898+%23FFFFFF,green%0d%0aK10169+%23FFFFFF,green%0d%0aK08763+%23FFFFFF,green%0d%0aK06464+%23FFFFFF,green%0d%0aK08…
rno04142	Lysosome	Cellular Processes	Transport and catabolism	2	44	46	115	1.82072608842582e-06	6.61530478794715e-05	ENSRNOG00000018650(Ap3m2|K12398);ENSRNOG00000025619(Ap1g2|K12391)	ENSRNOG00000014956(Slc11a1|K12347);ENSRNOG00000020206(Ctsd|K01379);ENSRNOG00000018566(Ctsl|K01365);ENSRNOG00000023830(Dnase2|K01158);ENSRNOG00000032381(Naglu|K01205);ENSRNOG00000002520(Litaf|K19363);ENSRNOG00000023910(Man2b1|K12311);ENSRNOG00000050697(Ctsz|K08568);ENSRNOG00000007089(Lgmn|K01369);ENSRNOG00000007650(Cd63|K06497);ENSRNOG00000010252(Hexa|K12373);ENSRNOG00000010331(Ctsb|K01363);ENSRNO…	http://www.kegg.jp/kegg-bin/show_pathway?map=map04142&multi_query=K12398+%23FFFFFF,red%0d%0aK12391+%23FFFFFF,red%0d%0aK12347+%23FFFFFF,green%0d%0aK01379+%23FFFFFF,green%0d%0aK01365+%23FFFFFF,green%0d%0aK01158+%23FFFFFF,green%0d%0aK01205+%23FFFFFF,green%0d%0aK19363+%23FFFFFF,green%0d%0aK12311+%23FFFFFF,green%0d%0aK08568+%23FFFFFF,green%0d%0aK01369+%23FFFFFF,green%0d%0aK06497+%23FFFFFF,green%0d%0aK…
rno04064	NF-kappa B signaling pathway	Environmental Information Processing	Signal transduction	0	38	38	90	3.08816344024613e-06	0.000100982944496048	-	ENSRNOG00000010516(Plau|K01348);ENSRNOG00000008180(Lyn|K05854);ENSRNOG00000017819(Cd14|K04391);ENSRNOG00000052407(Btk|K07370);ENSRNOG00000020679(Icam1|K06490);ENSRNOG00000031312(Tnfrsf1a|K03158);ENSRNOG00000013634(Myd88|K04729);ENSRNOG00000014464(Tnfsf13b|K05476);ENSRNOG00000047606(Bcl2a1|K02162);ENSRNOG00000002341(Trim25|K10652);ENSRNOG00000014504(Il1r1|K04386);ENSRNOG00000012160(Syk|K05855);ENS…	http://www.kegg.jp/kegg-bin/show_pathway?map=map04064&multi_query=K01348+%23FFFFFF,green%0d%0aK05854+%23FFFFFF,green%0d%0aK04391+%23FFFFFF,green%0d%0aK07370+%23FFFFFF,green%0d%0aK06490+%23FFFFFF,green%0d%0aK03158+%23FFFFFF,green%0d%0aK04729+%23FFFFFF,green%0d%0aK05476+%23FFFFFF,green%0d%0aK02162+%23FFFFFF,green%0d%0aK10652+%23FFFFFF,green%0d%0aK04386+%23FFFFFF,green%0d%0aK05855+%23FFFFFF,green%0d…
rno04611	Platelet activation	Organismal Systems	Immune system	10	34	44	111	4.04362630985814e-06	0.000120205982120328	ENSRNOG00000006984(Mapk11|K04441);ENSRNOG00000003999(Adcy3|K08043);ENSRNOG00000024904(Pla2g4e|K16342);ENSRNOG00000002361(Prkg2|K19477);ENSRNOG00000004890(Adcy8|K08048);ENSRNOG00000025889(Gnas|K04632);ENSRNOG00000029876(Gucy1a2|K12318);ENSRNOG00000012302(Gucy1a1|K12318);ENSRNOG00000015480(Prkcz|K18952);ENSRNOG00000004810(Plcb1|K05858)	ENSRNOG00000008180(Lyn|K05854);ENSRNOG00000002657(Pla2g4a|K16342);ENSRNOG00000005620(Lcp2|K07361);ENSRNOG00000013902(P2ry12|K04298);ENSRNOG00000052407(Btk|K07370);ENSRNOG00000024159(Fcer1g|K07983);ENSRNOG00000000515(Mapk13|K04441);ENSRNOG00000021161(Fermt3|K17084);ENSRNOG00000017803(Apbb1ip|K17704);ENSRNOG00000058337(Plcb2|K05858);ENSRNOG00000016367(Vasp|K06274);ENSRNOG00000023428(Pik3r5|K21290);…	http://www.kegg.jp/kegg-bin/show_pathway?map=map04611&multi_query=K08043+%23FFFFFF,red%0d%0aK19477+%23FFFFFF,red%0d%0aK08048+%23FFFFFF,red%0d%0aK04632+%23FFFFFF,red%0d%0aK12318+%23FFFFFF,red%0d%0aK18952+%23FFFFFF,red%0d%0aK05854+%23FFFFFF,green%0d%0aK07361+%23FFFFFF,green%0d%0aK04298+%23FFFFFF,green%0d%0aK07370+%23FFFFFF,green%0d%0aK07983+%23FFFFFF,green%0d%0aK17084+%23FFFFFF,green%0d%0aK17704+%2…
rno04514	Cell adhesion molecules	Environmental Information Processing	Signaling molecules and interaction	17	34	51	136	4.84943860423252e-06	0.000132147201965336	ENSRNOG00000061230(L1cam|K06550);ENSRNOG00000006617(Cntnap2|K07380);ENSRNOG00000032576(Nlgn1|K07378);ENSRNOG00000027954(Cdh15|K06809);ENSRNOG00000047574(Nrxn3|K07377);ENSRNOG00000021103(Nrxn2|K07377);ENSRNOG00000021410(Negr1|K06775);ENSRNOG00000001989(Alcam|K06547);ENSRNOG00000011927(Sdc3|K16337);ENSRNOG00000002126(Ncam2|K06491);ENSRNOG00000003365(Cadm3|K06780);ENSRNOG00000026351(Cldn34e|K06087);…	ENSRNOG00000059947(Sdc1|K06257);ENSRNOG00000045558(Cd34|K06474);ENSRNOG00000038835(Cd86|K05413);ENSRNOG00000020884(Cd6|K06456);ENSRNOG00000020679(Icam1|K06490);ENSRNOG00000021243(Siglec1|K06548);ENSRNOG00000000655(Ptprc|K06478);ENSRNOG00000001224(Itgb2|K06464);ENSRNOG00000049491(RT1-DMb|K06752);ENSRNOG00000017980(Itgal|K05718);ENSRNOG00000033608(Cd276|K06746);ENSRNOG00000010966(Itgb1|K05719);ENSR…	http://www.kegg.jp/kegg-bin/show_pathway?map=map04514&multi_query=K06550+%23FFFFFF,red%0d%0aK07380+%23FFFFFF,red%0d%0aK07378+%23FFFFFF,red%0d%0aK06809+%23FFFFFF,red%0d%0aK07377+%23FFFFFF,red%0d%0aK06775+%23FFFFFF,red%0d%0aK06547+%23FFFFFF,red%0d%0aK16337+%23FFFFFF,red%0d%0aK06491+%23FFFFFF,red%0d%0aK06780+%23FFFFFF,red%0d%0aK07523+%23FFFFFF,red%0d%0aK06081+%23FFFFFF,red%0d%0aK06257+%23FFFFFF,gree…
rno05145	Toxoplasmosis	Human Diseases	Infectious disease: parasitic	2	38	40	101	1.12983468800377e-05	0.000284196879213256	ENSRNOG00000006984(Mapk11|K04441);ENSRNOG00000006025(Lamb3|K06244)	ENSRNOG00000000515(Mapk13|K04441);ENSRNOG00000031312(Tnfrsf1a|K03158);ENSRNOG00000013634(Myd88|K04729);ENSRNOG00000049491(RT1-DMb|K06752);ENSRNOG00000023428(Pik3r5|K21290);ENSRNOG00000020652(Tgfb1|K13375);ENSRNOG00000009822(Tlr2|K10159);ENSRNOG00000010966(Itgb1|K05719);ENSRNOG00000012331(Casp8|K04398);ENSRNOG00000010522(Tlr4|K10160);ENSRNOG00000009385(Pik3cg|K21289);ENSRNOG00000005965(Irak4|K0473…	http://www.kegg.jp/kegg-bin/show_pathway?map=map05145&multi_query=K06244+%23FFFFFF,red%0d%0aK03158+%23FFFFFF,green%0d%0aK04729+%23FFFFFF,green%0d%0aK06752+%23FFFFFF,green%0d%0aK21290+%23FFFFFF,green%0d%0aK13375+%23FFFFFF,green%0d%0aK10159+%23FFFFFF,green%0d%0aK05719+%23FFFFFF,green%0d%0aK04398+%23FFFFFF,green%0d%0aK10160+%23FFFFFF,green%0d%0aK21289+%23FFFFFF,green%0d%0aK04733+%23FFFFFF,green%0d%0…
rno04713	Circadian entrainment	Organismal Systems	Environmental adaptation	28	7	35	85	1.46394737771564e-05	0.000341936280366438	ENSRNOG00000020557(Ryr1|K04961);ENSRNOG00000045816(Gria1|K05197);ENSRNOG00000012098(Adcyap1r1|K04587);ENSRNOG00000006957(Gria4|K05200);ENSRNOG00000007090(Cacna1c|K04850);ENSRNOG00000033893(Cacna1h|K04855);ENSRNOG00000003999(Adcy3|K08043);ENSRNOG00000002361(Prkg2|K19477);ENSRNOG00000001658(Kcnj6|K05000);ENSRNOG00000017060(Ryr2|K04962);ENSRNOG00000004890(Adcy8|K08048);ENSRNOG00000013147(Cacna1d|K04…	ENSRNOG00000058337(Plcb2|K05858);ENSRNOG00000020401(Adcy4|K08044);ENSRNOG00000014776(Adcy7|K08047);ENSRNOG00000019465(Gnai3|K04630);ENSRNOG00000021150(Plcb3|K05858);ENSRNOG00000016592(Gnai2|K04630);ENSRNOG00000033796(Kcnj5|K04999)	http://www.kegg.jp/kegg-bin/show_pathway?map=map04713&multi_query=K04961+%23FFFFFF,red%0d%0aK05197+%23FFFFFF,red%0d%0aK04587+%23FFFFFF,red%0d%0aK05200+%23FFFFFF,red%0d%0aK04850+%23FFFFFF,red%0d%0aK04855+%23FFFFFF,red%0d%0aK08043+%23FFFFFF,red%0d%0aK19477+%23FFFFFF,red%0d%0aK05000+%23FFFFFF,red%0d%0aK04962+%23FFFFFF,red%0d%0aK08048+%23FFFFFF,red%0d%0aK04851+%23FFFFFF,red%0d%0aK05208+%23FFFFFF,red%…
rno05133	Pertussis	Human Diseases	Infectious disease: bacterial	1	28	29	66	1.80963028476454e-05	0.000394499402078669	ENSRNOG00000006984(Mapk11|K04441)	ENSRNOG00000057451(Itga5|K06484);ENSRNOG00000017819(Cd14|K04391);ENSRNOG00000000515(Mapk13|K04441);ENSRNOG00000017869(Irf8|K10155);ENSRNOG00000010278(Il6|K05405);ENSRNOG00000001224(Itgb2|K06464);ENSRNOG00000012804(C1qc|K03988);ENSRNOG00000013634(Myd88|K04729);ENSRNOG00000003170(Nlrp3|K12800);ENSRNOG00000007372(Casp1|K01370);ENSRNOG00000019675(Pycard|K12799);ENSRNOG00000042070(Ticam2|K05409);ENSRN…	http://www.kegg.jp/kegg-bin/show_pathway?map=map05133&multi_query=K06484+%23FFFFFF,green%0d%0aK04391+%23FFFFFF,green%0d%0aK10155+%23FFFFFF,green%0d%0aK05405+%23FFFFFF,green%0d%0aK06464+%23FFFFFF,green%0d%0aK03988+%23FFFFFF,green%0d%0aK04729+%23FFFFFF,green%0d%0aK12800+%23FFFFFF,green%0d%0aK01370+%23FFFFFF,green%0d%0aK12799+%23FFFFFF,green%0d%0aK05409+%23FFFFFF,green%0d%0aK05719+%23FFFFFF,green%0d…
rno05146	Amoebiasis	Human Diseases	Infectious disease: parasitic	6	29	35	87	2.66262362118221e-05	0.000520632772669029	ENSRNOG00000054371(Prkcg|K19663);ENSRNOG00000006025(Lamb3|K06244);ENSRNOG00000025889(Gnas|K04632);ENSRNOG00000010440(Gnal|K04633);ENSRNOG00000003491(Prkca|K02677);ENSRNOG00000004810(Plcb1|K05858)	ENSRNOG00000017819(Cd14|K04391);ENSRNOG00000039754(Rab7b|K07898);ENSRNOG00000010278(Il6|K05405);ENSRNOG00000001224(Itgb2|K06464);ENSRNOG00000058337(Plcb2|K05858);ENSRNOG00000020652(Tgfb1|K13375);ENSRNOG00000016451(Cd1d1|K06448);ENSRNOG00000014504(Il1r1|K04386);ENSRNOG00000005378(Gna15|K04637);ENSRNOG00000016281(Col4a1|K06237);ENSRNOG00000009822(Tlr2|K10159);ENSRNOG00000010522(Tlr4|K10160);ENSRNOG…	http://www.kegg.jp/kegg-bin/show_pathway?map=map05146&multi_query=K19663+%23FFFFFF,red%0d%0aK06244+%23FFFFFF,red%0d%0aK04632+%23FFFFFF,red%0d%0aK04633+%23FFFFFF,red%0d%0aK02677+%23FFFFFF,red%0d%0aK04391+%23FFFFFF,green%0d%0aK07898+%23FFFFFF,green%0d%0aK05405+%23FFFFFF,green%0d%0aK06464+%23FFFFFF,green%0d%0aK13375+%23FFFFFF,green%0d%0aK06448+%23FFFFFF,green%0d%0aK04386+%23FFFFFF,green%0d%0aK04637+…
rno04640	Hematopoietic cell lineage	Organismal Systems	Immune system	1	31	32	77	2.7066535582182e-05	0.000520632772669029	ENSRNOG00000003927(Cd55|K04006)	ENSRNOG00000045558(Cd34|K06474);ENSRNOG00000057451(Itga5|K06484);ENSRNOG00000017819(Cd14|K04391);ENSRNOG00000006094(Cd44|K06256);ENSRNOG00000008759(Csf3r|K05061);ENSRNOG00000015441(Il4r|K05071);ENSRNOG00000010278(Il6|K05405);ENSRNOG00000020699(Cd37|K06475);ENSRNOG00000049491(RT1-DMb|K06752);ENSRNOG00000021199(Fcgr1a|K06498);ENSRNOG00000016451(Cd1d1|K06448);ENSRNOG00000037331(Cd33|K06473);ENSRNOG0…	http://www.kegg.jp/kegg-bin/show_pathway?map=map04640&multi_query=K04006+%23FFFFFF,red%0d%0aK06474+%23FFFFFF,green%0d%0aK06484+%23FFFFFF,green%0d%0aK04391+%23FFFFFF,green%0d%0aK06256+%23FFFFFF,green%0d%0aK05061+%23FFFFFF,green%0d%0aK05071+%23FFFFFF,green%0d%0aK05405+%23FFFFFF,green%0d%0aK06475+%23FFFFFF,green%0d%0aK06752+%23FFFFFF,green%0d%0aK06498+%23FFFFFF,green%0d%0aK06448+%23FFFFFF,green%0d%0…
rno05140	Leishmaniasis	Human Diseases	Infectious disease: parasitic	1	27	28	65	3.91789564509447e-05	0.000711751042192162	ENSRNOG00000006984(Mapk11|K04441)	ENSRNOG00000028016(Ncf2|K08010);ENSRNOG00000024382(Fcgr3a|K06463);ENSRNOG00000014294(Ptpn6|K05697);ENSRNOG00000000515(Mapk13|K04441);ENSRNOG00000001224(Itgb2|K06464);ENSRNOG00000006940(Ncf4|K08012);ENSRNOG00000013634(Myd88|K04729);ENSRNOG00000013014(Cyba|K08009);ENSRNOG00000049491(RT1-DMb|K06752);ENSRNOG00000021199(Fcgr1a|K06498);ENSRNOG00000020652(Tgfb1|K13375);ENSRNOG00000046663(Fcgr2a|K06463);…	http://www.kegg.jp/kegg-bin/show_pathway?map=map05140&multi_query=K08010+%23FFFFFF,green%0d%0aK06463+%23FFFFFF,green%0d%0aK05697+%23FFFFFF,green%0d%0aK06464+%23FFFFFF,green%0d%0aK08012+%23FFFFFF,green%0d%0aK04729+%23FFFFFF,green%0d%0aK08009+%23FFFFFF,green%0d%0aK06752+%23FFFFFF,green%0d%0aK06498+%23FFFFFF,green%0d%0aK13375+%23FFFFFF,green%0d%0aK21421+%23FFFFFF,green%0d%0aK10159+%23FFFFFF,green%0d…
rno04061	Viral protein interaction with cytokine and cytokine receptor	Environmental Information Processing	Signaling molecules and interaction	3	28	31	77	7.46570988790292e-05	0.00128488796491803	ENSRNOG00000039530(Ccl27|K16598);ENSRNOG00000012286(Il20ra|K05136);ENSRNOG00000017602(Il34|K22633)	ENSRNOG00000028015(Pf4|K05407);ENSRNOG00000011205(Ccl3|K05408);ENSRNOG00000023214(Il20rb|K05137);ENSRNOG00000010278(Il6|K05405);ENSRNOG00000031312(Tnfrsf1a|K03158);ENSRNOG00000009848(Il18|K05482);ENSRNOG00000016575(Tnfrsf1b|K05141);ENSRNOG00000011406(Ccl4|K12964);ENSRNOG00000003954(Il2rg|K05070);ENSRNOG00000018414(Csf1r|K05090);ENSRNOG00000018509(Cx3cr1|K04192);ENSRNOG00000019264(Ltbr|K03159);ENS…	http://www.kegg.jp/kegg-bin/show_pathway?map=map04061&multi_query=K16598+%23FFFFFF,red%0d%0aK05136+%23FFFFFF,red%0d%0aK22633+%23FFFFFF,red%0d%0aK05407+%23FFFFFF,green%0d%0aK05408+%23FFFFFF,green%0d%0aK05137+%23FFFFFF,green%0d%0aK05405+%23FFFFFF,green%0d%0aK03158+%23FFFFFF,green%0d%0aK05482+%23FFFFFF,green%0d%0aK05141+%23FFFFFF,green%0d%0aK12964+%23FFFFFF,green%0d%0aK05070+%23FFFFFF,green%0d%0aK05…
rno04620	Toll-like receptor signaling pathway	Organismal Systems	Immune system	1	31	32	81	8.85680303105955e-05	0.00144808729557824	ENSRNOG00000006984(Mapk11|K04441)	ENSRNOG00000011205(Ccl3|K05408);ENSRNOG00000017819(Cd14|K04391);ENSRNOG00000038835(Cd86|K05413);ENSRNOG00000002161(Tlr6|K10169);ENSRNOG00000000515(Mapk13|K04441);ENSRNOG00000010278(Il6|K05405);ENSRNOG00000013634(Myd88|K04729);ENSRNOG00000021155(Ctsk|K01371);ENSRNOG00000011406(Ccl4|K12964);ENSRNOG00000007437(Irf5|K09446);ENSRNOG00000042070(Ticam2|K05409);ENSRNOG00000014532(Lbp|K05399);ENSRNOG00000…	http://www.kegg.jp/kegg-bin/show_pathway?map=map04620&multi_query=K05408+%23FFFFFF,green%0d%0aK04391+%23FFFFFF,green%0d%0aK05413+%23FFFFFF,green%0d%0aK10169+%23FFFFFF,green%0d%0aK05405+%23FFFFFF,green%0d%0aK04729+%23FFFFFF,green%0d%0aK01371+%23FFFFFF,green%0d%0aK12964+%23FFFFFF,green%0d%0aK09446+%23FFFFFF,green%0d%0aK05409+%23FFFFFF,green%0d%0aK05399+%23FFFFFF,green%0d%0aK10159+%23FFFFFF,green%0d…
rno04929	GnRH secretion	Organismal Systems	Endocrine system	18	7	25	58	9.95413748460272e-05	0.00148969562797065	ENSRNOG00000020444(Hcn3|K04956);ENSRNOG00000027233(Trpc5|K04968);ENSRNOG00000011954(Kiss1r|K08374);ENSRNOG00000000774(Gabbr1|K04615);ENSRNOG00000007090(Cacna1c|K04850);ENSRNOG00000011133(Trpc4|K04967);ENSRNOG00000055382(Hcn1|K04954);ENSRNOG00000033893(Cacna1h|K04855);ENSRNOG00000001658(Kcnj6|K05000);ENSRNOG00000013147(Cacna1d|K04851);ENSRNOG00000020706(Kcnn3|K04944);ENSRNOG00000008431(Gabbr2|K046…	ENSRNOG00000019440(Kcnn4|K04945);ENSRNOG00000058337(Plcb2|K05858);ENSRNOG00000043451(Spp1|K06250);ENSRNOG00000019308(Arrb2|K04439);ENSRNOG00000016846(Pik3cd|K00922);ENSRNOG00000021150(Plcb3|K05858);ENSRNOG00000033796(Kcnj5|K04999)	http://www.kegg.jp/kegg-bin/show_pathway?map=map04929&multi_query=K04956+%23FFFFFF,red%0d%0aK04968+%23FFFFFF,red%0d%0aK08374+%23FFFFFF,red%0d%0aK04615+%23FFFFFF,red%0d%0aK04850+%23FFFFFF,red%0d%0aK04967+%23FFFFFF,red%0d%0aK04954+%23FFFFFF,red%0d%0aK04855+%23FFFFFF,red%0d%0aK05000+%23FFFFFF,red%0d%0aK04851+%23FFFFFF,red%0d%0aK04944+%23FFFFFF,red%0d%0aK04997+%23FFFFFF,red%0d%0aK19663+%23FFFFFF,red%…
rno05169	Epstein-Barr virus infection	Human Diseases	Infectious disease: viral	4	55	59	180	0.000100224170689157	0.00148969562797065	ENSRNOG00000006984(Mapk11|K04441);ENSRNOG00000037710(Calr4|K08057);ENSRNOG00000029386(RT1-N2|K06751);ENSRNOG00000018982(Entpd3|K01510)	ENSRNOG00000008180(Lyn|K05854);ENSRNOG00000006094(Cd44|K06256);ENSRNOG00000052407(Btk|K07370);ENSRNOG00000054217(Runx3|K09279);ENSRNOG00000000515(Mapk13|K04441);ENSRNOG00000020679(Icam1|K06490);ENSRNOG00000010278(Il6|K05405);ENSRNOG00000013634(Myd88|K04729);ENSRNOG00000049491(RT1-DMb|K06752);ENSRNOG00000000521(Cdkn1a|K06625);ENSRNOG00000000485(Bak1|K14021);ENSRNOG00000018087(Vim|K07606);ENSRNOG00…	http://www.kegg.jp/kegg-bin/show_pathway?map=map05169&multi_query=K05854+%23FFFFFF,green%0d%0aK06256+%23FFFFFF,green%0d%0aK07370+%23FFFFFF,green%0d%0aK09279+%23FFFFFF,green%0d%0aK06490+%23FFFFFF,green%0d%0aK05405+%23FFFFFF,green%0d%0aK04729+%23FFFFFF,green%0d%0aK06752+%23FFFFFF,green%0d%0aK06625+%23FFFFFF,green%0d%0aK14021+%23FFFFFF,green%0d%0aK07606+%23FFFFFF,green%0d%0aK05718+%23FFFFFF,green%0d…
rno04730	Long-term depression	Organismal Systems	Nervous system	17	7	24	55	0.000107999595911013	0.00153547251577832	ENSRNOG00000020557(Ryr1|K04961);ENSRNOG00000014290(Grm1|K04603);ENSRNOG00000045816(Gria1|K05197);ENSRNOG00000012703(Crh|K05256);ENSRNOG00000001313(Gnaz|K04535);ENSRNOG00000024904(Pla2g4e|K16342);ENSRNOG00000002361(Prkg2|K19477);ENSRNOG00000006174(Grid2|K05207);ENSRNOG00000001130(Nos1|K13240);ENSRNOG00000054371(Prkcg|K19663);ENSRNOG00000025889(Gnas|K04632);ENSRNOG00000054204(Gria2|K05198);ENSRNOG0…	ENSRNOG00000008180(Lyn|K05854);ENSRNOG00000002657(Pla2g4a|K16342);ENSRNOG00000058337(Plcb2|K05858);ENSRNOG00000004517(Igf1|K05459);ENSRNOG00000019465(Gnai3|K04630);ENSRNOG00000021150(Plcb3|K05858);ENSRNOG00000016592(Gnai2|K04630)	http://www.kegg.jp/kegg-bin/show_pathway?map=map04730&multi_query=K04961+%23FFFFFF,red%0d%0aK04603+%23FFFFFF,red%0d%0aK05197+%23FFFFFF,red%0d%0aK05256+%23FFFFFF,red%0d%0aK04535+%23FFFFFF,red%0d%0aK19477+%23FFFFFF,red%0d%0aK05207+%23FFFFFF,red%0d%0aK13240+%23FFFFFF,red%0d%0aK19663+%23FFFFFF,red%0d%0aK04632+%23FFFFFF,red%0d%0aK05198+%23FFFFFF,red%0d%0aK12318+%23FFFFFF,red%0d%0aK04344+%23FFFFFF,red%…
rno04060	Cytokine-cytokine receptor interaction	Environmental Information Processing	Signaling molecules and interaction	10	64	74	239	0.00011432964931843	0.00155774147196361	ENSRNOG00000051993(Gdf10|K22674);ENSRNOG00000020097(Inha|K05500);ENSRNOG00000039530(Ccl27|K16598);ENSRNOG00000005334(Acvr2a|K04670);ENSRNOG00000005392(Ngfr|K02583);ENSRNOG00000006934(Acvr1b|K13567);ENSRNOG00000007270(Il12rb2|K05064);ENSRNOG00000012286(Il20ra|K05136);ENSRNOG00000017602(Il34|K22633);ENSRNOG00000021294(Mstn|K05497)	ENSRNOG00000028015(Pf4|K05407);ENSRNOG00000033192(Osmr|K05057);ENSRNOG00000000187(Csf2rb|K04738);ENSRNOG00000011205(Ccl3|K05408);ENSRNOG00000008759(Csf3r|K05061);ENSRNOG00000023214(Il20rb|K05137);ENSRNOG00000015441(Il4r|K05071);ENSRNOG00000024390(Osm|K05418);ENSRNOG00000010278(Il6|K05405);ENSRNOG00000031312(Tnfrsf1a|K03158);ENSRNOG00000007036(Tgfbr1|K04674);ENSRNOG00000014464(Tnfsf13b|K05476);ENS…	http://www.kegg.jp/kegg-bin/show_pathway?map=map04060&multi_query=K22674+%23FFFFFF,red%0d%0aK05500+%23FFFFFF,red%0d%0aK16598+%23FFFFFF,red%0d%0aK04670+%23FFFFFF,red%0d%0aK02583+%23FFFFFF,red%0d%0aK13567+%23FFFFFF,red%0d%0aK05064+%23FFFFFF,red%0d%0aK05136+%23FFFFFF,red%0d%0aK22633+%23FFFFFF,red%0d%0aK05497+%23FFFFFF,red%0d%0aK05407+%23FFFFFF,green%0d%0aK05057+%23FFFFFF,green%0d%0aK04738+%23FFFFFF,…
rno05142	Chagas disease	Human Diseases	Infectious disease: parasitic	6	31	37	100	0.000132042871928813	0.00172712076482887	ENSRNOG00000006984(Mapk11|K04441);ENSRNOG00000037710(Calr4|K08057);ENSRNOG00000018851(Ppp2r2b|K04354);ENSRNOG00000025889(Gnas|K04632);ENSRNOG00000010440(Gnal|K04633);ENSRNOG00000004810(Plcb1|K05858)	ENSRNOG00000001414(Serpine1|K03982);ENSRNOG00000011205(Ccl3|K05408);ENSRNOG00000002161(Tlr6|K10169);ENSRNOG00000000515(Mapk13|K04441);ENSRNOG00000010278(Il6|K05405);ENSRNOG00000031312(Tnfrsf1a|K03158);ENSRNOG00000012804(C1qc|K03988);ENSRNOG00000013634(Myd88|K04729);ENSRNOG00000058337(Plcb2|K05858);ENSRNOG00000007036(Tgfbr1|K04674);ENSRNOG00000020652(Tgfb1|K13375);ENSRNOG00000013265(Tgfbr2|K04388)…	http://www.kegg.jp/kegg-bin/show_pathway?map=map05142&multi_query=K04354+%23FFFFFF,red%0d%0aK04632+%23FFFFFF,red%0d%0aK04633+%23FFFFFF,red%0d%0aK03982+%23FFFFFF,green%0d%0aK05408+%23FFFFFF,green%0d%0aK10169+%23FFFFFF,green%0d%0aK05405+%23FFFFFF,green%0d%0aK03158+%23FFFFFF,green%0d%0aK03988+%23FFFFFF,green%0d%0aK04729+%23FFFFFF,green%0d%0aK04674+%23FFFFFF,green%0d%0aK13375+%23FFFFFF,green%0d%0aK04…
rno05417	Lipid and atherosclerosis	Human Diseases	Cardiovascular disease	5	54	59	182	0.00014143266352872	0.00177878772976505	ENSRNOG00000006984(Mapk11|K04441);ENSRNOG00000004537(Rxrg|K08526);ENSRNOG00000052080(Camk2b|K04515);ENSRNOG00000003491(Prkca|K02677);ENSRNOG00000004810(Plcb1|K05858)	ENSRNOG00000028016(Ncf2|K08010);ENSRNOG00000008180(Lyn|K05854);ENSRNOG00000011205(Ccl3|K05408);ENSRNOG00000017819(Cd14|K04391);ENSRNOG00000050430(Vav1|K05730);ENSRNOG00000002161(Tlr6|K10169);ENSRNOG00000000515(Mapk13|K04441);ENSRNOG00000056219(Olr1|K08763);ENSRNOG00000020679(Icam1|K06490);ENSRNOG00000010278(Il6|K05405);ENSRNOG00000031312(Tnfrsf1a|K03158);ENSRNOG00000006940(Ncf4|K08012);ENSRNOG000…	http://www.kegg.jp/kegg-bin/show_pathway?map=map05417&multi_query=K08526+%23FFFFFF,red%0d%0aK04515+%23FFFFFF,red%0d%0aK02677+%23FFFFFF,red%0d%0aK08010+%23FFFFFF,green%0d%0aK05854+%23FFFFFF,green%0d%0aK05408+%23FFFFFF,green%0d%0aK04391+%23FFFFFF,green%0d%0aK05730+%23FFFFFF,green%0d%0aK10169+%23FFFFFF,green%0d%0aK08763+%23FFFFFF,green%0d%0aK06490+%23FFFFFF,green%0d%0aK05405+%23FFFFFF,green%0d%0aK03…
rno05202	Transcriptional misregulation in cancer	Human Diseases	Cancer: overview	9	44	53	160	0.000164914406166034	0.00199729669689974	ENSRNOG00000013953(Ntrk1|K03176);ENSRNOG00000007151(Cdk14|K08821);ENSRNOG00000051372(Mycn|K09109);ENSRNOG00000003229(Tspan7|K06571);ENSRNOG00000005392(Ngfr|K02583);ENSRNOG00000013017(Arnt2|K15589);ENSRNOG00000004537(Rxrg|K08526);ENSRNOG00000017893(Baiap3|K15621);ENSRNOG00000005673(Runx1t1|K10053)	ENSRNOG00000010516(Plau|K01348);ENSRNOG00000001704(Runx1|K08367);ENSRNOG00000017819(Cd14|K04391);ENSRNOG00000038835(Cd86|K05413);ENSRNOG00000057347(Cebpb|K10048);ENSRNOG00000012172(Spi1|K09438);ENSRNOG00000020193(Runx2|K09278);ENSRNOG00000010278(Il6|K05405);ENSRNOG00000031163(Nfkbiz|K14242);ENSRNOG00000021199(Fcgr1a|K06498);ENSRNOG00000000521(Cdkn1a|K06625);ENSRNOG00000000485(Bak1|K14021);ENSRNOG…	http://www.kegg.jp/kegg-bin/show_pathway?map=map05202&multi_query=K03176+%23FFFFFF,red%0d%0aK08821+%23FFFFFF,red%0d%0aK09109+%23FFFFFF,red%0d%0aK06571+%23FFFFFF,red%0d%0aK02583+%23FFFFFF,red%0d%0aK15589+%23FFFFFF,red%0d%0aK08526+%23FFFFFF,red%0d%0aK15621+%23FFFFFF,red%0d%0aK10053+%23FFFFFF,red%0d%0aK01348+%23FFFFFF,green%0d%0aK08367+%23FFFFFF,green%0d%0aK04391+%23FFFFFF,green%0d%0aK05413+%23FFFFF…
rno04015	Rap1 signaling pathway	Environmental Information Processing	Signal transduction	25	36	61	192	0.000206068736311473	0.00240658845620899	ENSRNOG00000006984(Mapk11|K04441);ENSRNOG00000019598(Vegfa|K05448);ENSRNOG00000003999(Adcy3|K08043);ENSRNOG00000013962(Magi2|K05629);ENSRNOG00000004890(Adcy8|K08048);ENSRNOG00000011726(Grin1|K05208);ENSRNOG00000022060(Magi1|K05631);ENSRNOG00000057322(Efna3|K05462);ENSRNOG00000005392(Ngfr|K02583);ENSRNOG00000017427(Pfn2|K05759);ENSRNOG00000014060(Mras|K07831);ENSRNOG00000054371(Prkcg|K19663);ENSRN…	ENSRNOG00000005620(Lcp2|K07361);ENSRNOG00000050430(Vav1|K05730);ENSRNOG00000000515(Mapk13|K04441);ENSRNOG00000007350(Rac2|K07860);ENSRNOG00000001224(Itgb2|K06464);ENSRNOG00000020726(Sipa1|K08013);ENSRNOG00000003975(Pfn1|K05759);ENSRNOG00000017803(Apbb1ip|K17704);ENSRNOG00000058337(Plcb2|K05858);ENSRNOG00000016367(Vasp|K06274);ENSRNOG00000017980(Itgal|K05718);ENSRNOG00000016630(Tln1|K06271);ENSRNO…	http://www.kegg.jp/kegg-bin/show_pathway?map=map04015&multi_query=K05448+%23FFFFFF,red%0d%0aK08043+%23FFFFFF,red%0d%0aK05629+%23FFFFFF,red%0d%0aK08048+%23FFFFFF,red%0d%0aK05208+%23FFFFFF,red%0d%0aK05631+%23FFFFFF,red%0d%0aK05462+%23FFFFFF,red%0d%0aK02583+%23FFFFFF,red%0d%0aK07831+%23FFFFFF,red%0d%0aK19663+%23FFFFFF,red%0d%0aK06093+%23FFFFFF,red%0d%0aK04632+%23FFFFFF,red%0d%0aK05731+%23FFFFFF,red%…
rno04670	Leukocyte transendothelial migration	Organismal Systems	Immune system	7	31	38	106	0.000230320217028881	0.00259705899891187	ENSRNOG00000006003(Ctnna2|K05691);ENSRNOG00000006984(Mapk11|K04441);ENSRNOG00000026351(Cldn34e|K06087);ENSRNOG00000006604(Thy1|K06514);ENSRNOG00000054371(Prkcg|K19663);ENSRNOG00000003491(Prkca|K02677);ENSRNOG00000001516(Rapgef4|K04351)	ENSRNOG00000028016(Ncf2|K08010);ENSRNOG00000050430(Vav1|K05730);ENSRNOG00000030118(Msn|K05763);ENSRNOG00000000515(Mapk13|K04441);ENSRNOG00000020679(Icam1|K06490);ENSRNOG00000007350(Rac2|K07860);ENSRNOG00000001224(Itgb2|K06464);ENSRNOG00000020726(Sipa1|K08013);ENSRNOG00000006940(Ncf4|K08012);ENSRNOG00000013014(Cyba|K08009);ENSRNOG00000016367(Vasp|K06274);ENSRNOG00000017980(Itgal|K05718);ENSRNOG000…	http://www.kegg.jp/kegg-bin/show_pathway?map=map04670&multi_query=K05691+%23FFFFFF,red%0d%0aK06514+%23FFFFFF,red%0d%0aK19663+%23FFFFFF,red%0d%0aK02677+%23FFFFFF,red%0d%0aK04351+%23FFFFFF,red%0d%0aK08010+%23FFFFFF,green%0d%0aK05730+%23FFFFFF,green%0d%0aK05763+%23FFFFFF,green%0d%0aK06490+%23FFFFFF,green%0d%0aK07860+%23FFFFFF,green%0d%0aK06464+%23FFFFFF,green%0d%0aK08013+%23FFFFFF,green%0d%0aK08012+…
rno05323	Rheumatoid arthritis	Human Diseases	Immune disease	3	27	30	78	0.000255537271519582	0.00269572385595675	ENSRNOG00000019598(Vegfa|K05448);ENSRNOG00000008218(Atp6v0e2|K02153);ENSRNOG00000000840(Atp6v1g2|K02152)	ENSRNOG00000011205(Ccl3|K05408);ENSRNOG00000018566(Ctsl|K01365);ENSRNOG00000038835(Cd86|K05413);ENSRNOG00000020679(Icam1|K06490);ENSRNOG00000010278(Il6|K05405);ENSRNOG00000001224(Itgb2|K06464);ENSRNOG00000049491(RT1-DMb|K06752);ENSRNOG00000014464(Tnfsf13b|K05476);ENSRNOG00000017980(Itgal|K05718);ENSRNOG00000020652(Tgfb1|K13375);ENSRNOG00000021155(Ctsk|K01371);ENSRNOG00000009848(Il18|K05482);ENSRN…	http://www.kegg.jp/kegg-bin/show_pathway?map=map05323&multi_query=K05448+%23FFFFFF,red%0d%0aK02152+%23FFFFFF,red%0d%0aK05408+%23FFFFFF,green%0d%0aK01365+%23FFFFFF,green%0d%0aK05413+%23FFFFFF,green%0d%0aK06490+%23FFFFFF,green%0d%0aK05405+%23FFFFFF,green%0d%0aK06464+%23FFFFFF,green%0d%0aK06752+%23FFFFFF,green%0d%0aK05476+%23FFFFFF,green%0d%0aK05718+%23FFFFFF,green%0d%0aK13375+%23FFFFFF,green%0d%0aK…
rno05414	Dilated cardiomyopathy	Human Diseases	Cardiovascular disease	16	16	32	85	0.000255557919066237	0.00269572385595675	ENSRNOG00000015835(Cacna2d2|K04859);ENSRNOG00000029871(Slc8a3|K05849);ENSRNOG00000016983(Myh7|K17751);ENSRNOG00000003288(Cacng5|K04870);ENSRNOG00000057848(Cacng8|K04873);ENSRNOG00000007090(Cacna1c|K04850);ENSRNOG00000003999(Adcy3|K08043);ENSRNOG00000017060(Ryr2|K04962);ENSRNOG00000004890(Adcy8|K08048);ENSRNOG00000013147(Cacna1d|K04851);ENSRNOG00000018250(Tnni3|K12044);ENSRNOG00000018378(Cacnb2|K0…	ENSRNOG00000057451(Itga5|K06484);ENSRNOG00000015496(Tpm4|K10375);ENSRNOG00000020652(Tgfb1|K13375);ENSRNOG00000034254(Actb|K05692);ENSRNOG00000020401(Adcy4|K08044);ENSRNOG00000014776(Adcy7|K08047);ENSRNOG00000010966(Itgb1|K05719);ENSRNOG00000043167(Itga9|K06585);ENSRNOG00000004517(Igf1|K05459);ENSRNOG00000001795(Itgb5|K06588);ENSRNOG00000012208(Itgb7|K06590);ENSRNOG00000019638(Lmna|K12641);ENSRNOG…	http://www.kegg.jp/kegg-bin/show_pathway?map=map05414&multi_query=K04859+%23FFFFFF,red%0d%0aK05849+%23FFFFFF,red%0d%0aK17751+%23FFFFFF,red%0d%0aK04870+%23FFFFFF,red%0d%0aK04873+%23FFFFFF,red%0d%0aK04850+%23FFFFFF,red%0d%0aK08043+%23FFFFFF,red%0d%0aK04962+%23FFFFFF,red%0d%0aK08048+%23FFFFFF,red%0d%0aK04851+%23FFFFFF,red%0d%0aK12044+%23FFFFFF,red%0d%0aK04863+%23FFFFFF,red%0d%0aK04632+%23FFFFFF,red%…
rno05163	Human cytomegalovirus infection	Human Diseases	Infectious disease: viral	12	48	60	190	0.000278015028966736	0.00284096607725384	ENSRNOG00000006984(Mapk11|K04441);ENSRNOG00000019598(Vegfa|K05448);ENSRNOG00000003999(Adcy3|K08043);ENSRNOG00000037710(Calr4|K08057);ENSRNOG00000004890(Adcy8|K08048);ENSRNOG00000019570(Gng3|K04540);ENSRNOG00000054371(Prkcg|K19663);ENSRNOG00000025889(Gnas|K04632);ENSRNOG00000029386(RT1-N2|K06751);ENSRNOG00000003491(Prkca|K02677);ENSRNOG00000015541(Gnb3|K07825);ENSRNOG00000004810(Plcb1|K05858)	ENSRNOG00000011205(Ccl3|K05408);ENSRNOG00000000515(Mapk13|K04441);ENSRNOG00000010278(Il6|K05405);ENSRNOG00000007350(Rac2|K07860);ENSRNOG00000031312(Tnfrsf1a|K03158);ENSRNOG00000058337(Plcb2|K05858);ENSRNOG00000000521(Cdkn1a|K06625);ENSRNOG00000000485(Bak1|K14021);ENSRNOG00000009258(Cdk6|K02091);ENSRNOG00000010964(Akap13|K16529);ENSRNOG00000012439(Bid|K04726);ENSRNOG00000014504(Il1r1|K04386);ENSRN…	http://www.kegg.jp/kegg-bin/show_pathway?map=map05163&multi_query=K05448+%23FFFFFF,red%0d%0aK08043+%23FFFFFF,red%0d%0aK08048+%23FFFFFF,red%0d%0aK04540+%23FFFFFF,red%0d%0aK19663+%23FFFFFF,red%0d%0aK04632+%23FFFFFF,red%0d%0aK02677+%23FFFFFF,red%0d%0aK07825+%23FFFFFF,red%0d%0aK05408+%23FFFFFF,green%0d%0aK05405+%23FFFFFF,green%0d%0aK07860+%23FFFFFF,green%0d%0aK03158+%23FFFFFF,green%0d%0aK06625+%23FFF…
rno04723	Retrograde endocannabinoid signaling	Organismal Systems	Nervous system	33	10	43	127	0.000392073184072363	0.00377987914338531	ENSRNOG00000015393(Slc32a1|K15015);ENSRNOG00000014290(Grm1|K04603);ENSRNOG00000002349(Gabra2|K05175);ENSRNOG00000004560(Cacna1b|K04849);ENSRNOG00000010803(Gabra5|K05175);ENSRNOG00000045816(Gria1|K05197);ENSRNOG00000003241(Gabrg2|K05186);ENSRNOG00000006957(Gria4|K05200);ENSRNOG00000007581(Slc17a8|K12302);ENSRNOG00000007090(Cacna1c|K04850);ENSRNOG00000056558(Gabra3|K05175);ENSRNOG00000006984(Mapk11…	ENSRNOG00000000515(Mapk13|K04441);ENSRNOG00000001079(Daglb|K13806);ENSRNOG00000058337(Plcb2|K05858);ENSRNOG00000020401(Adcy4|K08044);ENSRNOG00000007490(Gabrr2|K05190);ENSRNOG00000014776(Adcy7|K08047);ENSRNOG00000019465(Gnai3|K04630);ENSRNOG00000021150(Plcb3|K05858);ENSRNOG00000016592(Gnai2|K04630);ENSRNOG00000033796(Kcnj5|K04999)	http://www.kegg.jp/kegg-bin/show_pathway?map=map04723&multi_query=K15015+%23FFFFFF,red%0d%0aK04603+%23FFFFFF,red%0d%0aK05175+%23FFFFFF,red%0d%0aK04849+%23FFFFFF,red%0d%0aK05197+%23FFFFFF,red%0d%0aK05186+%23FFFFFF,red%0d%0aK05200+%23FFFFFF,red%0d%0aK12302+%23FFFFFF,red%0d%0aK04850+%23FFFFFF,red%0d%0aK05181+%23FFFFFF,red%0d%0aK08043+%23FFFFFF,red%0d%0aK05000+%23FFFFFF,red%0d%0aK08048+%23FFFFFF,red%…
rno04010	MAPK signaling pathway	Environmental Information Processing	Signal transduction	38	42	80	272	0.000393014956804589	0.00377987914338531	ENSRNOG00000015835(Cacna2d2|K04859);ENSRNOG00000002592(Rps6ka6|K04373);ENSRNOG00000014025(Rasgrf1|K04349);ENSRNOG00000013953(Ntrk1|K03176);ENSRNOG00000004483(Ptprr|K04458);ENSRNOG00000004560(Cacna1b|K04849);ENSRNOG00000003288(Cacng5|K04870);ENSRNOG00000057848(Cacng8|K04873);ENSRNOG00000032828(Mapk8ip2|K04435);ENSRNOG00000007090(Cacna1c|K04850);ENSRNOG00000011921(Dusp4|K04459);ENSRNOG00000006984(M…	ENSRNOG00000002657(Pla2g4a|K16342);ENSRNOG00000017819(Cd14|K04391);ENSRNOG00000014832(Mapkapk3|K04444);ENSRNOG00000000515(Mapk13|K04441);ENSRNOG00000007350(Rac2|K07860);ENSRNOG00000031312(Tnfrsf1a|K03158);ENSRNOG00000004726(Mapkapk2|K04443);ENSRNOG00000013634(Myd88|K04729);ENSRNOG00000008936(Map3k6|K04425);ENSRNOG00000007036(Tgfbr1|K04674);ENSRNOG00000020652(Tgfb1|K13375);ENSRNOG00000005807(Ptpn7…	http://www.kegg.jp/kegg-bin/show_pathway?map=map04010&multi_query=K04859+%23FFFFFF,red%0d%0aK04349+%23FFFFFF,red%0d%0aK03176+%23FFFFFF,red%0d%0aK04458+%23FFFFFF,red%0d%0aK04849+%23FFFFFF,red%0d%0aK04870+%23FFFFFF,red%0d%0aK04873+%23FFFFFF,red%0d%0aK04435+%23FFFFFF,red%0d%0aK04850+%23FFFFFF,red%0d%0aK04459+%23FFFFFF,red%0d%0aK04855+%23FFFFFF,red%0d%0aK05448+%23FFFFFF,red%0d%0aK04355+%23FFFFFF,red%…
rno04726	Serotonergic synapse	Organismal Systems	Nervous system	26	11	37	105	0.000408975612557481	0.00382100072303704	ENSRNOG00000043513(Cyp4x1|K07428);ENSRNOG00000019134(Htr4|K04160);ENSRNOG00000004560(Cacna1b|K04849);ENSRNOG00000007090(Cacna1c|K04850);ENSRNOG00000004327(Ddc|K01593);ENSRNOG00000010254(Htr1a|K04153);ENSRNOG00000002327(Gabrb1|K05181);ENSRNOG00000018827(Htr7|K04163);ENSRNOG00000024904(Pla2g4e|K16342);ENSRNOG00000003680(Gabrb2|K05181);ENSRNOG00000001658(Kcnj6|K05000);ENSRNOG00000013147(Cacna1d|K048…	ENSRNOG00000002657(Pla2g4a|K16342);ENSRNOG00000017625(Htr2b|K04157);ENSRNOG00000058337(Plcb2|K05858);ENSRNOG00000027037(Alox12|K00458);ENSRNOG00000019465(Gnai3|K04630);ENSRNOG00000021150(Plcb3|K05858);ENSRNOG00000010475(Casp3|K02187);ENSRNOG00000016592(Gnai2|K04630);ENSRNOG00000007415(Ptgs1|K00509);ENSRNOG00000033796(Kcnj5|K04999);ENSRNOG00000029179(Cyp2d3|K07414)	http://www.kegg.jp/kegg-bin/show_pathway?map=map04726&multi_query=K07428+%23FFFFFF,red%0d%0aK04160+%23FFFFFF,red%0d%0aK04849+%23FFFFFF,red%0d%0aK04850+%23FFFFFF,red%0d%0aK01593+%23FFFFFF,red%0d%0aK04153+%23FFFFFF,red%0d%0aK05181+%23FFFFFF,red%0d%0aK04163+%23FFFFFF,red%0d%0aK05000+%23FFFFFF,red%0d%0aK04851+%23FFFFFF,red%0d%0aK04540+%23FFFFFF,red%0d%0aK04997+%23FFFFFF,red%0d%0aK04819+%23FFFFFF,red%…
rno05416	Viral myocarditis	Human Diseases	Cardiovascular disease	4	19	23	56	0.000440217105379862	0.00399863870720041	ENSRNOG00000016983(Myh7|K17751);ENSRNOG00000001557(Cxadr|K06788);ENSRNOG00000029386(RT1-N2|K06751);ENSRNOG00000003927(Cd55|K04006)	ENSRNOG00000038835(Cd86|K05413);ENSRNOG00000020679(Icam1|K06490);ENSRNOG00000007350(Rac2|K07860);ENSRNOG00000001224(Itgb2|K06464);ENSRNOG00000049491(RT1-DMb|K06752);ENSRNOG00000017980(Itgal|K05718);ENSRNOG00000012439(Bid|K04726);ENSRNOG00000034254(Actb|K05692);ENSRNOG00000020918(Ccnd1|K04503);ENSRNOG00000012331(Casp8|K04398);ENSRNOG00000001527(Cd80|K05412);ENSRNOG00000010475(Casp3|K02187);ENSRNOG…	http://www.kegg.jp/kegg-bin/show_pathway?map=map05416&multi_query=K17751+%23FFFFFF,red%0d%0aK06788+%23FFFFFF,red%0d%0aK04006+%23FFFFFF,red%0d%0aK05413+%23FFFFFF,green%0d%0aK06490+%23FFFFFF,green%0d%0aK07860+%23FFFFFF,green%0d%0aK06464+%23FFFFFF,green%0d%0aK06752+%23FFFFFF,green%0d%0aK05718+%23FFFFFF,green%0d%0aK04726+%23FFFFFF,green%0d%0aK05692+%23FFFFFF,green%0d%0aK04503+%23FFFFFF,green%0d%0aK04…
rno04650	Natural killer cell mediated cytotoxicity	Organismal Systems	Immune system	4	28	32	88	0.000525786623705171	0.00459376743672797	ENSRNOG00000008030(Shc2|K17447);ENSRNOG00000054371(Prkcg|K19663);ENSRNOG00000029386(RT1-N2|K06751);ENSRNOG00000003491(Prkca|K02677)	ENSRNOG00000024382(Fcgr3a|K06463);ENSRNOG00000005620(Lcp2|K07361);ENSRNOG00000024159(Fcer1g|K07983);ENSRNOG00000014294(Ptpn6|K05697);ENSRNOG00000020849(Hcst|K07988);ENSRNOG00000050430(Vav1|K05730);ENSRNOG00000020657(Shc1|K06279);ENSRNOG00000020679(Icam1|K06490);ENSRNOG00000020845(Tyrobp|K07992);ENSRNOG00000007350(Rac2|K07860);ENSRNOG00000001224(Itgb2|K06464);ENSRNOG00000017980(Itgal|K05718);ENSRN…	http://www.kegg.jp/kegg-bin/show_pathway?map=map04650&multi_query=K17447+%23FFFFFF,red%0d%0aK19663+%23FFFFFF,red%0d%0aK02677+%23FFFFFF,red%0d%0aK06463+%23FFFFFF,green%0d%0aK07361+%23FFFFFF,green%0d%0aK07983+%23FFFFFF,green%0d%0aK05697+%23FFFFFF,green%0d%0aK07988+%23FFFFFF,green%0d%0aK05730+%23FFFFFF,green%0d%0aK06279+%23FFFFFF,green%0d%0aK06490+%23FFFFFF,green%0d%0aK07992+%23FFFFFF,green%0d%0aK07…
rno05164	Influenza A	Human Diseases	Infectious disease: viral	2	44	46	140	0.000533832301515788	0.00459376743672797	ENSRNOG00000043377(Rusc1|K00787);ENSRNOG00000003491(Prkca|K02677)	ENSRNOG00000020679(Icam1|K06490);ENSRNOG00000010278(Il6|K05405);ENSRNOG00000031312(Tnfrsf1a|K03158);ENSRNOG00000015329(Kpna2|K15043);ENSRNOG00000013634(Myd88|K04729);ENSRNOG00000049491(RT1-DMb|K06752);ENSRNOG00000000485(Bak1|K14021);ENSRNOG00000009258(Cdk6|K02091);ENSRNOG00000003170(Nlrp3|K12800);ENSRNOG00000002341(Trim25|K10652);ENSRNOG00000009848(Il18|K05482);ENSRNOG00000012439(Bid|K04726);ENSR…	http://www.kegg.jp/kegg-bin/show_pathway?map=map05164&multi_query=K00787+%23FFFFFF,red%0d%0aK02677+%23FFFFFF,red%0d%0aK06490+%23FFFFFF,green%0d%0aK05405+%23FFFFFF,green%0d%0aK03158+%23FFFFFF,green%0d%0aK15043+%23FFFFFF,green%0d%0aK04729+%23FFFFFF,green%0d%0aK06752+%23FFFFFF,green%0d%0aK14021+%23FFFFFF,green%0d%0aK02091+%23FFFFFF,green%0d%0aK12800+%23FFFFFF,green%0d%0aK10652+%23FFFFFF,green%0d%0aK…
rno04613	Neutrophil extracellular trap formation	Organismal Systems	Immune system	7	33	40	118	0.000600964447094838	0.00503885574871826	ENSRNOG00000006824(Hdac11|K11418);ENSRNOG00000006984(Mapk11|K04441);ENSRNOG00000054371(Prkcg|K19663);ENSRNOG00000043419(Hist3h2ba|K11252);ENSRNOG00000024751(Macroh2a2|K11251);ENSRNOG00000003491(Prkca|K02677);ENSRNOG00000004810(Plcb1|K05858)	ENSRNOG00000028016(Ncf2|K08010);ENSRNOG00000024382(Fcgr3a|K06463);ENSRNOG00000000515(Mapk13|K04441);ENSRNOG00000007350(Rac2|K07860);ENSRNOG00000001224(Itgb2|K06464);ENSRNOG00000006940(Ncf4|K08012);ENSRNOG00000054251(Clec7a|K10074);ENSRNOG00000058337(Plcb2|K05858);ENSRNOG00000013014(Cyba|K08009);ENSRNOG00000021199(Fcgr1a|K06498);ENSRNOG00000017980(Itgal|K05718);ENSRNOG00000046663(Fcgr2a|K06463);EN…	http://www.kegg.jp/kegg-bin/show_pathway?map=map04613&multi_query=K11418+%23FFFFFF,red%0d%0aK19663+%23FFFFFF,red%0d%0aK11252+%23FFFFFF,red%0d%0aK11251+%23FFFFFF,red%0d%0aK02677+%23FFFFFF,red%0d%0aK08010+%23FFFFFF,green%0d%0aK06463+%23FFFFFF,green%0d%0aK07860+%23FFFFFF,green%0d%0aK06464+%23FFFFFF,green%0d%0aK08012+%23FFFFFF,green%0d%0aK10074+%23FFFFFF,green%0d%0aK08009+%23FFFFFF,green%0d%0aK06498+…
rno04621	NOD-like receptor signaling pathway	Organismal Systems	Immune system	4	44	48	150	0.000794186173517715	0.00649247196850732	ENSRNOG00000006984(Mapk11|K04441);ENSRNOG00000053362(Gabarapl1|K08341);ENSRNOG00000013837(Tp53bp1|K20915);ENSRNOG00000004810(Plcb1|K05858)	ENSRNOG00000020465(Ripk3|K08847);ENSRNOG00000000515(Mapk13|K04441);ENSRNOG00000010278(Il6|K05405);ENSRNOG00000010331(Ctsb|K01363);ENSRNOG00000013634(Myd88|K04729);ENSRNOG00000058337(Plcb2|K05858);ENSRNOG00000013014(Cyba|K08009);ENSRNOG00000028768(Gbp4|K20899);ENSRNOG00000031743(Gbp2|K20897);ENSRNOG00000000081(Antxr2|K20909);ENSRNOG00000003170(Nlrp3|K12800);ENSRNOG00000009848(Il18|K05482);ENSRNOG0…	http://www.kegg.jp/kegg-bin/show_pathway?map=map04621&multi_query=K20915+%23FFFFFF,red%0d%0aK08847+%23FFFFFF,green%0d%0aK05405+%23FFFFFF,green%0d%0aK01363+%23FFFFFF,green%0d%0aK04729+%23FFFFFF,green%0d%0aK08009+%23FFFFFF,green%0d%0aK20899+%23FFFFFF,green%0d%0aK20897+%23FFFFFF,green%0d%0aK20909+%23FFFFFF,green%0d%0aK12800+%23FFFFFF,green%0d%0aK05482+%23FFFFFF,green%0d%0aK01370+%23FFFFFF,green%0d%0…
rno04210	Apoptosis	Cellular Processes	Cell growth and death	2	37	39	116	0.000838758385340748	0.0066896095611323	ENSRNOG00000013953(Ntrk1|K03176);ENSRNOG00000003597(Tuba4a|K07374)	ENSRNOG00000020206(Ctsd|K01379);ENSRNOG00000000187(Csf2rb|K04738);ENSRNOG00000018566(Ctsl|K01365);ENSRNOG00000050697(Ctsz|K08568);ENSRNOG00000031312(Tnfrsf1a|K03158);ENSRNOG00000010331(Ctsb|K01363);ENSRNOG00000000485(Bak1|K14021);ENSRNOG00000021438(Tuba1c|K07374);ENSRNOG00000021155(Ctsk|K01371);ENSRNOG00000047606(Bcl2a1|K02162);ENSRNOG00000012439(Bid|K04726);ENSRNOG00000034254(Actb|K05692);ENSRNO…	http://www.kegg.jp/kegg-bin/show_pathway?map=map04210&multi_query=K03176+%23FFFFFF,red%0d%0aK01379+%23FFFFFF,green%0d%0aK04738+%23FFFFFF,green%0d%0aK01365+%23FFFFFF,green%0d%0aK08568+%23FFFFFF,green%0d%0aK03158+%23FFFFFF,green%0d%0aK01363+%23FFFFFF,green%0d%0aK14021+%23FFFFFF,green%0d%0aK01371+%23FFFFFF,green%0d%0aK02162+%23FFFFFF,green%0d%0aK04726+%23FFFFFF,green%0d%0aK05692+%23FFFFFF,green%0d%0…
rno04921	Oxytocin signaling pathway	Organismal Systems	Endocrine system	27	17	44	136	0.00100373810316347	0.00781481808891555	ENSRNOG00000015835(Cacna2d2|K04859);ENSRNOG00000020557(Ryr1|K04961);ENSRNOG00000006470(Camk1g|K08794);ENSRNOG00000003288(Cacng5|K04870);ENSRNOG00000057848(Cacng8|K04873);ENSRNOG00000007090(Cacna1c|K04850);ENSRNOG00000003999(Adcy3|K08043);ENSRNOG00000024904(Pla2g4e|K16342);ENSRNOG00000005806(Oxtr|K04229);ENSRNOG00000001658(Kcnj6|K05000);ENSRNOG00000017060(Ryr2|K04962);ENSRNOG00000004890(Adcy8|K080…	ENSRNOG00000002657(Pla2g4a|K16342);ENSRNOG00000058337(Plcb2|K05858);ENSRNOG00000023428(Pik3r5|K21290);ENSRNOG00000000521(Cdkn1a|K06625);ENSRNOG00000034254(Actb|K05692);ENSRNOG00000020401(Adcy4|K08044);ENSRNOG00000020918(Ccnd1|K04503);ENSRNOG00000014776(Adcy7|K08047);ENSRNOG00000009385(Pik3cg|K21289);ENSRNOG00000019465(Gnai3|K04630);ENSRNOG00000017146(Nfatc1|K04446);ENSRNOG00000054264(Nfatc3|K1733…	http://www.kegg.jp/kegg-bin/show_pathway?map=map04921&multi_query=K04859+%23FFFFFF,red%0d%0aK04961+%23FFFFFF,red%0d%0aK08794+%23FFFFFF,red%0d%0aK04870+%23FFFFFF,red%0d%0aK04873+%23FFFFFF,red%0d%0aK04850+%23FFFFFF,red%0d%0aK08043+%23FFFFFF,red%0d%0aK04229+%23FFFFFF,red%0d%0aK05000+%23FFFFFF,red%0d%0aK04962+%23FFFFFF,red%0d%0aK08048+%23FFFFFF,red%0d%0aK04851+%23FFFFFF,red%0d%0aK04997+%23FFFFFF,red%…
rno00531	Glycosaminoglycan degradation	Metabolism	Glycan biosynthesis and metabolism	0	9	9	15	0.001055823749018	0.0080291713006718	-	ENSRNOG00000032381(Naglu|K01205);ENSRNOG00000010252(Hexa|K12373);ENSRNOG00000000913(Gusb|K01195);ENSRNOG00000025274(Hexb|K12373);ENSRNOG00000011150(Arsb|K01135);ENSRNOG00000014461(Galns|K01132);ENSRNOG00000010196(Glb1|K12309);ENSRNOG00000002188(Hpse|K07964);ENSRNOG00000031420(Hyal2|K01197)	http://www.kegg.jp/kegg-bin/show_pathway?map=map00531&multi_query=K01205+%23FFFFFF,green%0d%0aK12373+%23FFFFFF,green%0d%0aK01195+%23FFFFFF,green%0d%0aK01135+%23FFFFFF,green%0d%0aK01132+%23FFFFFF,green%0d%0aK12309+%23FFFFFF,green%0d%0aK07964+%23FFFFFF,green%0d%0aK01197+%23FFFFFF,green
rno04115	p53 signaling pathway	Cellular Processes	Cell growth and death	2	21	23	60	0.00137296995213939	0.0102036630533995	ENSRNOG00000029450(Adgrb1|K04596);ENSRNOG00000011994(Perp|K10136)	ENSRNOG00000001414(Serpine1|K03982);ENSRNOG00000000521(Cdkn1a|K06625);ENSRNOG00000009258(Cdk6|K02091);ENSRNOG00000012439(Bid|K04726);ENSRNOG00000020918(Ccnd1|K04503);ENSRNOG00000000632(Cdk1|K02087);ENSRNOG00000012331(Casp8|K04398);ENSRNOG00000037509(Chek2|K06641);ENSRNOG00000054286(Rrm2|K10808);ENSRNOG00000029773(Atm|K04728);ENSRNOG00000006469(Cdk2|K02206);ENSRNOG00000004517(Igf1|K05459);ENSRNOG0…	http://www.kegg.jp/kegg-bin/show_pathway?map=map04115&multi_query=K04596+%23FFFFFF,red%0d%0aK10136+%23FFFFFF,red%0d%0aK03982+%23FFFFFF,green%0d%0aK06625+%23FFFFFF,green%0d%0aK02091+%23FFFFFF,green%0d%0aK04726+%23FFFFFF,green%0d%0aK04503+%23FFFFFF,green%0d%0aK02087+%23FFFFFF,green%0d%0aK04398+%23FFFFFF,green%0d%0aK06641+%23FFFFFF,green%0d%0aK10808+%23FFFFFF,green%0d%0aK04728+%23FFFFFF,green%0d%0aK…
rno04512	ECM-receptor interaction	Environmental Information Processing	Signaling molecules and interaction	4	24	28	78	0.00144182583846613	0.0104206495751573	ENSRNOG00000018094(Sv2c|K06258);ENSRNOG00000021182(Sv2a|K06258);ENSRNOG00000006025(Lamb3|K06244);ENSRNOG00000012920(Col9a1|K08131)	ENSRNOG00000059947(Sdc1|K06257);ENSRNOG00000057451(Itga5|K06484);ENSRNOG00000006094(Cd44|K06256);ENSRNOG00000016281(Col4a1|K06237);ENSRNOG00000010966(Itgb1|K05719);ENSRNOG00000043167(Itga9|K06585);ENSRNOG00000043451(Spp1|K06250);ENSRNOG00000001795(Itgb5|K06588);ENSRNOG00000002167(Dmp1|K23328);ENSRNOG00000012208(Itgb7|K06590);ENSRNOG00000001518(Itga6|K06485);ENSRNOG00000023972(Col4a2|K06237);ENSRN…	http://www.kegg.jp/kegg-bin/show_pathway?map=map04512&multi_query=K06258+%23FFFFFF,red%0d%0aK06244+%23FFFFFF,red%0d%0aK08131+%23FFFFFF,red%0d%0aK06257+%23FFFFFF,green%0d%0aK06484+%23FFFFFF,green%0d%0aK06256+%23FFFFFF,green%0d%0aK06237+%23FFFFFF,green%0d%0aK05719+%23FFFFFF,green%0d%0aK06585+%23FFFFFF,green%0d%0aK06250+%23FFFFFF,green%0d%0aK06588+%23FFFFFF,green%0d%0aK23328+%23FFFFFF,green%0d%0aK06…
rno05132	Salmonella infection	Human Diseases	Infectious disease: bacterial	10	55	65	222	0.0015224035889697	0.0104206495751573	ENSRNOG00000004676(Pak3|K05733);ENSRNOG00000017209(Tubb3|K07375);ENSRNOG00000009700(Dync1i1|K10415);ENSRNOG00000047960(Rab9b|K07900);ENSRNOG00000006984(Mapk11|K04441);ENSRNOG00000017558(Tubb2a|K07375);ENSRNOG00000017427(Pfn2|K05759);ENSRNOG00000004680(Kif5c|K10396);ENSRNOG00000005299(Kif5a|K10396);ENSRNOG00000003597(Tuba4a|K07374)	ENSRNOG00000020465(Ripk3|K08847);ENSRNOG00000017819(Cd14|K04391);ENSRNOG00000039754(Rab7b|K07898);ENSRNOG00000002161(Tlr6|K10169);ENSRNOG00000000991(Arpc1b|K05757);ENSRNOG00000042353(Mlkl|K08849);ENSRNOG00000000515(Mapk13|K04441);ENSRNOG00000018371(Tubb6|K07375);ENSRNOG00000010278(Il6|K05405);ENSRNOG00000000655(Ptprc|K06478);ENSRNOG00000031312(Tnfrsf1a|K03158);ENSRNOG00000003975(Pfn1|K05759);ENSR…	http://www.kegg.jp/kegg-bin/show_pathway?map=map05132&multi_query=K05733+%23FFFFFF,red%0d%0aK10415+%23FFFFFF,red%0d%0aK07900+%23FFFFFF,red%0d%0aK10396+%23FFFFFF,red%0d%0aK08847+%23FFFFFF,green%0d%0aK04391+%23FFFFFF,green%0d%0aK07898+%23FFFFFF,green%0d%0aK10169+%23FFFFFF,green%0d%0aK05757+%23FFFFFF,green%0d%0aK08849+%23FFFFFF,green%0d%0aK05405+%23FFFFFF,green%0d%0aK06478+%23FFFFFF,green%0d%0aK0315…
rno04062	Chemokine signaling pathway	Organismal Systems	Immune system	9	42	51	166	0.00154016132765112	0.0104206495751573	ENSRNOG00000039530(Ccl27|K16598);ENSRNOG00000003999(Adcy3|K08043);ENSRNOG00000008030(Shc2|K17447);ENSRNOG00000004890(Adcy8|K08048);ENSRNOG00000019570(Gng3|K04540);ENSRNOG00000021569(Tiam1|K05731);ENSRNOG00000015541(Gnb3|K07825);ENSRNOG00000015480(Prkcz|K18952);ENSRNOG00000004810(Plcb1|K05858)	ENSRNOG00000028015(Pf4|K05407);ENSRNOG00000008180(Lyn|K05854);ENSRNOG00000009912(Fgr|K08891);ENSRNOG00000011205(Ccl3|K05408);ENSRNOG00000050430(Vav1|K05730);ENSRNOG00000020657(Shc1|K06279);ENSRNOG00000007350(Rac2|K07860);ENSRNOG00000031058(Was|K05747);ENSRNOG00000058337(Plcb2|K05858);ENSRNOG00000023428(Pik3r5|K21290);ENSRNOG00000007048(Rap1b|K07836);ENSRNOG00000020401(Adcy4|K08044);ENSRNOG0000001…	http://www.kegg.jp/kegg-bin/show_pathway?map=map04062&multi_query=K16598+%23FFFFFF,red%0d%0aK08043+%23FFFFFF,red%0d%0aK17447+%23FFFFFF,red%0d%0aK08048+%23FFFFFF,red%0d%0aK04540+%23FFFFFF,red%0d%0aK05731+%23FFFFFF,red%0d%0aK07825+%23FFFFFF,red%0d%0aK18952+%23FFFFFF,red%0d%0aK05407+%23FFFFFF,green%0d%0aK05854+%23FFFFFF,green%0d%0aK08891+%23FFFFFF,green%0d%0aK05408+%23FFFFFF,green%0d%0aK05730+%23FFF…
rno04612	Antigen processing and presentation	Organismal Systems	Immune system	2	20	22	57	0.00156111189358633	0.0104206495751573	ENSRNOG00000037710(Calr4|K08057);ENSRNOG00000029386(RT1-N2|K06751)	ENSRNOG00000018566(Ctsl|K01365);ENSRNOG00000019387(Ifi30|K08059);ENSRNOG00000007089(Lgmn|K01369);ENSRNOG00000010331(Ctsb|K01363);ENSRNOG00000049491(RT1-DMb|K06752);ENSRNOG00000000457(Tap1|K05653);ENSRNOG00000002659(Ciita|K08060);ENSRNOG00000003029(Calr|K08057);ENSRNOG00000012702(Nfya|K08064);ENSRNOG00000019246(Psme2|K06697);ENSRNOG00000007178(Cd8a|K06458);ENSRNOG00000007129(Cd8b|K06459);ENSRNOG00…	http://www.kegg.jp/kegg-bin/show_pathway?map=map04612&multi_query=K01365+%23FFFFFF,green%0d%0aK08059+%23FFFFFF,green%0d%0aK01369+%23FFFFFF,green%0d%0aK01363+%23FFFFFF,green%0d%0aK06752+%23FFFFFF,green%0d%0aK05653+%23FFFFFF,green%0d%0aK08060+%23FFFFFF,green%0d%0aK08064+%23FFFFFF,green%0d%0aK06697+%23FFFFFF,green%0d%0aK06458+%23FFFFFF,green%0d%0aK06459+%23FFFFFF,green%0d%0aK05654+%23FFFFFF,green%0d…
rno05410	Hypertrophic cardiomyopathy	Human Diseases	Cardiovascular disease	13	16	29	82	0.00156150406477893	0.0104206495751573	ENSRNOG00000015835(Cacna2d2|K04859);ENSRNOG00000029871(Slc8a3|K05849);ENSRNOG00000016983(Myh7|K17751);ENSRNOG00000003288(Cacng5|K04870);ENSRNOG00000057848(Cacng8|K04873);ENSRNOG00000007090(Cacna1c|K04850);ENSRNOG00000017060(Ryr2|K04962);ENSRNOG00000013147(Cacna1d|K04851);ENSRNOG00000018250(Tnni3|K12044);ENSRNOG00000018378(Cacnb2|K04863);ENSRNOG00000004518(Cacnb1|K04862);ENSRNOG00000033531(Cacna2d…	ENSRNOG00000057451(Itga5|K06484);ENSRNOG00000015496(Tpm4|K10375);ENSRNOG00000010278(Il6|K05405);ENSRNOG00000020652(Tgfb1|K13375);ENSRNOG00000034254(Actb|K05692);ENSRNOG00000010966(Itgb1|K05719);ENSRNOG00000043167(Itga9|K06585);ENSRNOG00000004517(Igf1|K05459);ENSRNOG00000001795(Itgb5|K06588);ENSRNOG00000012208(Itgb7|K06590);ENSRNOG00000019638(Lmna|K12641);ENSRNOG00000001518(Itga6|K06485);ENSRNOG00…	http://www.kegg.jp/kegg-bin/show_pathway?map=map05410&multi_query=K04859+%23FFFFFF,red%0d%0aK05849+%23FFFFFF,red%0d%0aK17751+%23FFFFFF,red%0d%0aK04870+%23FFFFFF,red%0d%0aK04873+%23FFFFFF,red%0d%0aK04850+%23FFFFFF,red%0d%0aK04962+%23FFFFFF,red%0d%0aK04851+%23FFFFFF,red%0d%0aK12044+%23FFFFFF,red%0d%0aK04863+%23FFFFFF,red%0d%0aK04862+%23FFFFFF,red%0d%0aK04858+%23FFFFFF,red%0d%0aK04864+%23FFFFFF,red%…
rno04662	B cell receptor signaling pathway	Organismal Systems	Immune system	0	25	25	68	0.00173418032765486	0.0113415393428628	-	ENSRNOG00000008180(Lyn|K05854);ENSRNOG00000052407(Btk|K07370);ENSRNOG00000014294(Ptpn6|K05697);ENSRNOG00000050430(Vav1|K05730);ENSRNOG00000013309(Pik3ap1|K12230);ENSRNOG00000007350(Rac2|K07860);ENSRNOG00000004273(Ifitm1|K19831);ENSRNOG00000017020(Inpp5d|K03084);ENSRNOG00000012160(Syk|K05855);ENSRNOG00000013967(Blnk|K07371);ENSRNOG00000032703(Rasgrp3|K12362);ENSRNOG00000051986(Plcg2|K05859);ENSRNO…	http://www.kegg.jp/kegg-bin/show_pathway?map=map04662&multi_query=K05854+%23FFFFFF,green%0d%0aK07370+%23FFFFFF,green%0d%0aK05697+%23FFFFFF,green%0d%0aK05730+%23FFFFFF,green%0d%0aK12230+%23FFFFFF,green%0d%0aK07860+%23FFFFFF,green%0d%0aK19831+%23FFFFFF,green%0d%0aK03084+%23FFFFFF,green%0d%0aK05855+%23FFFFFF,green%0d%0aK07371+%23FFFFFF,green%0d%0aK12362+%23FFFFFF,green%0d%0aK05859+%23FFFFFF,green%0d…
rno04933	AGE-RAGE signaling pathway in diabetic complications	Human Diseases	Endocrine and metabolic disease	5	27	32	94	0.00188636819270738	0.0120949490003003	ENSRNOG00000006984(Mapk11|K04441);ENSRNOG00000019598(Vegfa|K05448);ENSRNOG00000003491(Prkca|K02677);ENSRNOG00000015480(Prkcz|K18952);ENSRNOG00000004810(Plcb1|K05858)	ENSRNOG00000001414(Serpine1|K03982);ENSRNOG00000000515(Mapk13|K04441);ENSRNOG00000020679(Icam1|K06490);ENSRNOG00000010278(Il6|K05405);ENSRNOG00000058337(Plcb2|K05858);ENSRNOG00000007036(Tgfbr1|K04674);ENSRNOG00000020652(Tgfb1|K13375);ENSRNOG00000013265(Tgfbr2|K04388);ENSRNOG00000003622(Cybb|K21421);ENSRNOG00000016281(Col4a1|K06237);ENSRNOG00000020918(Ccnd1|K04503);ENSRNOG00000051986(Plcg2|K05859)…	http://www.kegg.jp/kegg-bin/show_pathway?map=map04933&multi_query=K05448+%23FFFFFF,red%0d%0aK02677+%23FFFFFF,red%0d%0aK18952+%23FFFFFF,red%0d%0aK03982+%23FFFFFF,green%0d%0aK06490+%23FFFFFF,green%0d%0aK05405+%23FFFFFF,green%0d%0aK04674+%23FFFFFF,green%0d%0aK13375+%23FFFFFF,green%0d%0aK04388+%23FFFFFF,green%0d%0aK21421+%23FFFFFF,green%0d%0aK06237+%23FFFFFF,green%0d%0aK04503+%23FFFFFF,green%0d%0aK05…
rno05340	Primary immunodeficiency	Human Diseases	Immune disease	0	14	14	31	0.00197350773901438	0.0123973524261684	-	ENSRNOG00000052407(Btk|K07370);ENSRNOG00000000655(Ptprc|K06478);ENSRNOG00000000692(Ung|K03648);ENSRNOG00000003954(Il2rg|K05070);ENSRNOG00000013967(Blnk|K07371);ENSRNOG00000000457(Tap1|K05653);ENSRNOG00000002659(Ciita|K08060);ENSRNOG00000007178(Cd8a|K06458);ENSRNOG00000010265(Ada|K01488);ENSRNOG00000007129(Cd8b|K06459);ENSRNOG00000000455(Tap2|K05654);ENSRNOG00000018488(Cd40|K03160);ENSRNOG00000015…	http://www.kegg.jp/kegg-bin/show_pathway?map=map05340&multi_query=K07370+%23FFFFFF,green%0d%0aK06478+%23FFFFFF,green%0d%0aK03648+%23FFFFFF,green%0d%0aK05070+%23FFFFFF,green%0d%0aK07371+%23FFFFFF,green%0d%0aK05653+%23FFFFFF,green%0d%0aK08060+%23FFFFFF,green%0d%0aK06458+%23FFFFFF,green%0d%0aK01488+%23FFFFFF,green%0d%0aK06459+%23FFFFFF,green%0d%0aK05654+%23FFFFFF,green%0d%0aK03160+%23FFFFFF,green%0d…
rno05134	Legionellosis	Human Diseases	Infectious disease: bacterial	0	20	20	51	0.00200935681525054	0.0123973524261684	-	ENSRNOG00000017819(Cd14|K04391);ENSRNOG00000010278(Il6|K05405);ENSRNOG00000001224(Itgb2|K06464);ENSRNOG00000013634(Myd88|K04729);ENSRNOG00000009848(Il18|K05482);ENSRNOG00000007372(Casp1|K01370);ENSRNOG00000019675(Pycard|K12799);ENSRNOG00000019311(Nfkb2|K04469);ENSRNOG00000009822(Tlr2|K10159);ENSRNOG00000012331(Casp8|K04398);ENSRNOG00000010522(Tlr4|K10160);ENSRNOG00000056216(Casp7|K04397);ENSRNOG0…	http://www.kegg.jp/kegg-bin/show_pathway?map=map05134&multi_query=K04391+%23FFFFFF,green%0d%0aK05405+%23FFFFFF,green%0d%0aK06464+%23FFFFFF,green%0d%0aK04729+%23FFFFFF,green%0d%0aK05482+%23FFFFFF,green%0d%0aK01370+%23FFFFFF,green%0d%0aK12799+%23FFFFFF,green%0d%0aK04469+%23FFFFFF,green%0d%0aK10159+%23FFFFFF,green%0d%0aK04398+%23FFFFFF,green%0d%0aK10160+%23FFFFFF,green%0d%0aK04397+%23FFFFFF,green%0d…
rno00604	Glycosphingolipid biosynthesis - ganglio series	Metabolism	Glycan biosynthesis and metabolism	2	6	8	14	0.00311090827161189	0.0188382778669831	ENSRNOG00000004839(B4galnt1|K00725);ENSRNOG00000046984(St6galnac6|K03376)	ENSRNOG00000010252(Hexa|K12373);ENSRNOG00000025274(Hexb|K12373);ENSRNOG00000048870(St6galnac4|K03374);ENSRNOG00000008209(St3gal1|K00780);ENSRNOG00000010196(Glb1|K12309);ENSRNOG00000000471(Rps18|K00715)	http://www.kegg.jp/kegg-bin/show_pathway?map=map00604&multi_query=K00725+%23FFFFFF,red%0d%0aK03376+%23FFFFFF,red%0d%0aK12373+%23FFFFFF,green%0d%0aK03374+%23FFFFFF,green%0d%0aK00780+%23FFFFFF,green%0d%0aK12309+%23FFFFFF,green%0d%0aK00715+%23FFFFFF,green
rno04020	Calcium signaling pathway	Environmental Information Processing	Signal transduction	46	17	63	220	0.00319720022361606	0.0190088086022264	ENSRNOG00000005853(Tacr1|K04222);ENSRNOG00000020557(Ryr1|K04961);ENSRNOG00000029871(Slc8a3|K05849);ENSRNOG00000014290(Grm1|K04603);ENSRNOG00000013953(Ntrk1|K03176);ENSRNOG00000006470(Camk1g|K08794);ENSRNOG00000019134(Htr4|K04160);ENSRNOG00000018674(Ntrk3|K05101);ENSRNOG00000006397(Chrm5|K04133);ENSRNOG00000004560(Cacna1b|K04849);ENSRNOG00000009522(Adra1a|K04135);ENSRNOG00000007090(Cacna1c|K04850)…	ENSRNOG00000015089(Mcoln2|K04993);ENSRNOG00000015024(Mcoln3|K04994);ENSRNOG00000017625(Htr2b|K04157);ENSRNOG00000058337(Plcb2|K05858);ENSRNOG00000013231(Ptafr|K04279);ENSRNOG00000020401(Adcy4|K08044);ENSRNOG00000005378(Gna15|K04637);ENSRNOG00000014776(Adcy7|K08047);ENSRNOG00000051986(Plcg2|K05859);ENSRNOG00000001296(P2rx7|K05220);ENSRNOG00000001300(P2rx4|K05218);ENSRNOG00000007027(Hgf|K05460);ENS…	http://www.kegg.jp/kegg-bin/show_pathway?map=map04020&multi_query=K04222+%23FFFFFF,red%0d%0aK04961+%23FFFFFF,red%0d%0aK05849+%23FFFFFF,red%0d%0aK04603+%23FFFFFF,red%0d%0aK03176+%23FFFFFF,red%0d%0aK08794+%23FFFFFF,red%0d%0aK04160+%23FFFFFF,red%0d%0aK05101+%23FFFFFF,red%0d%0aK04133+%23FFFFFF,red%0d%0aK04849+%23FFFFFF,red%0d%0aK04135+%23FFFFFF,red%0d%0aK04850+%23FFFFFF,red%0d%0aK04809+%23FFFFFF,red%…
rno05135	Yersinia infection	Human Diseases	Infectious disease: bacterial	2	37	39	124	0.00333959626947033	0.0195008567878	ENSRNOG00000002592(Rps6ka6|K04373);ENSRNOG00000006984(Mapk11|K04441)	ENSRNOG00000057451(Itga5|K06484);ENSRNOG00000005620(Lcp2|K07361);ENSRNOG00000050430(Vav1|K05730);ENSRNOG00000000991(Arpc1b|K05757);ENSRNOG00000000515(Mapk13|K04441);ENSRNOG00000010278(Il6|K05405);ENSRNOG00000007350(Rac2|K07860);ENSRNOG00000031058(Was|K05747);ENSRNOG00000013634(Myd88|K04729);ENSRNOG00000012228(Skap2|K23471);ENSRNOG00000003170(Nlrp3|K12800);ENSRNOG00000009805(Wasf2|K05748);ENSRNOG0…	http://www.kegg.jp/kegg-bin/show_pathway?map=map05135&multi_query=K06484+%23FFFFFF,green%0d%0aK07361+%23FFFFFF,green%0d%0aK05730+%23FFFFFF,green%0d%0aK05757+%23FFFFFF,green%0d%0aK05405+%23FFFFFF,green%0d%0aK07860+%23FFFFFF,green%0d%0aK05747+%23FFFFFF,green%0d%0aK04729+%23FFFFFF,green%0d%0aK23471+%23FFFFFF,green%0d%0aK12800+%23FFFFFF,green%0d%0aK05748+%23FFFFFF,green%0d%0aK05482+%23FFFFFF,green%0d…
rno04721	Synaptic vesicle cycle	Organismal Systems	Nervous system	21	4	25	71	0.0034221289007514	0.0195372727313817	ENSRNOG00000015393(Slc32a1|K15015);ENSRNOG00000006527(Slc6a1|K05034);ENSRNOG00000007509(Slc1a6|K05617);ENSRNOG00000004560(Cacna1b|K04849);ENSRNOG00000007581(Slc17a8|K12302);ENSRNOG00000015420(Stxbp1|K15292);ENSRNOG00000056612(Unc13c|K15293);ENSRNOG00000019193(Stx1b|K08486);ENSRNOG00000018644(Slc6a7|K05040);ENSRNOG00000019433(Rab3a|K07882);ENSRNOG00000008218(Atp6v0e2|K02153);ENSRNOG00000000840(Atp…	ENSRNOG00000003269(-|K02153);ENSRNOG00000017220(Tcirg1|K02154);ENSRNOG00000006926(Atp6v0d2|K02146);ENSRNOG00000013547(Slc6a12|K05045)	http://www.kegg.jp/kegg-bin/show_pathway?map=map04721&multi_query=K15015+%23FFFFFF,red%0d%0aK05034+%23FFFFFF,red%0d%0aK05617+%23FFFFFF,red%0d%0aK04849+%23FFFFFF,red%0d%0aK12302+%23FFFFFF,red%0d%0aK15292+%23FFFFFF,red%0d%0aK15293+%23FFFFFF,red%0d%0aK08486+%23FFFFFF,red%0d%0aK05040+%23FFFFFF,red%0d%0aK07882+%23FFFFFF,red%0d%0aK02152+%23FFFFFF,red%0d%0aK13504+%23FFFFFF,red%0d%0aK01528+%23FFFFFF,red%…
rno05161	Hepatitis B	Human Diseases	Infectious disease: viral	4	38	42	136	0.00346532666183528	0.0195372727313817	ENSRNOG00000006984(Mapk11|K04441);ENSRNOG00000054371(Prkcg|K19663);ENSRNOG00000005794(Slc10a1|K14341);ENSRNOG00000003491(Prkca|K02677)	ENSRNOG00000000515(Mapk13|K04441);ENSRNOG00000010278(Il6|K05405);ENSRNOG00000013634(Myd88|K04729);ENSRNOG00000000521(Cdkn1a|K06625);ENSRNOG00000007036(Tgfbr1|K04674);ENSRNOG00000020652(Tgfb1|K13375);ENSRNOG00000013177(Map3k1|K04416);ENSRNOG00000012439(Bid|K04726);ENSRNOG00000013265(Tgfbr2|K04388);ENSRNOG00000042070(Ticam2|K05409);ENSRNOG00000021264(Pcna|K04802);ENSRNOG00000009822(Tlr2|K10159);ENS…	http://www.kegg.jp/kegg-bin/show_pathway?map=map05161&multi_query=K19663+%23FFFFFF,red%0d%0aK14341+%23FFFFFF,red%0d%0aK02677+%23FFFFFF,red%0d%0aK05405+%23FFFFFF,green%0d%0aK04729+%23FFFFFF,green%0d%0aK06625+%23FFFFFF,green%0d%0aK04674+%23FFFFFF,green%0d%0aK13375+%23FFFFFF,green%0d%0aK04416+%23FFFFFF,green%0d%0aK04726+%23FFFFFF,green%0d%0aK04388+%23FFFFFF,green%0d%0aK05409+%23FFFFFF,green%0d%0aK04…
rno05321	Inflammatory bowel disease	Human Diseases	Immune disease	1	20	21	57	0.00382531268091074	0.0212013092653867	ENSRNOG00000007270(Il12rb2|K05064)	ENSRNOG00000015441(Il4r|K05071);ENSRNOG00000010278(Il6|K05405);ENSRNOG00000049491(RT1-DMb|K06752);ENSRNOG00000020652(Tgfb1|K13375);ENSRNOG00000009848(Il18|K05482);ENSRNOG00000012428(Maf|K09035);ENSRNOG00000015773(Il21r|K05075);ENSRNOG00000003954(Il2rg|K05070);ENSRNOG00000009822(Tlr2|K10159);ENSRNOG00000010522(Tlr4|K10160);ENSRNOG00000019742(Stat3|K04692);ENSRNOG00000002032(Ifngr2|K05133);ENSRNOG0…	http://www.kegg.jp/kegg-bin/show_pathway?map=map05321&multi_query=K05064+%23FFFFFF,red%0d%0aK05071+%23FFFFFF,green%0d%0aK05405+%23FFFFFF,green%0d%0aK06752+%23FFFFFF,green%0d%0aK13375+%23FFFFFF,green%0d%0aK05482+%23FFFFFF,green%0d%0aK09035+%23FFFFFF,green%0d%0aK05075+%23FFFFFF,green%0d%0aK05070+%23FFFFFF,green%0d%0aK10159+%23FFFFFF,green%0d%0aK10160+%23FFFFFF,green%0d%0aK04692+%23FFFFFF,green%0d%0…
rno05200	Pathways in cancer	Human Diseases	Cancer: overview	30	92	122	473	0.00407814723560376	0.0218820306457504	ENSRNOG00000013953(Ntrk1|K03176);ENSRNOG00000008683(Alk|K05119);ENSRNOG00000006003(Ctnna2|K05691);ENSRNOG00000008177(Pim2|K08806);ENSRNOG00000019598(Vegfa|K05448);ENSRNOG00000003999(Adcy3|K08043);ENSRNOG00000019354(Ptch1|K06225);ENSRNOG00000018937(Gstm2|K00799);ENSRNOG00000033099(Dcc|K06765);ENSRNOG00000004890(Adcy8|K08048);ENSRNOG00000019570(Gng3|K04540);ENSRNOG00000013927(Jag2|K21635);ENSRNOG00…	ENSRNOG00000000187(Csf2rb|K04738);ENSRNOG00000001704(Runx1|K08367);ENSRNOG00000008759(Csf3r|K05061);ENSRNOG00000014117(Hmox1|K00510);ENSRNOG00000015441(Il4r|K05071);ENSRNOG00000012172(Spi1|K09438);ENSRNOG00000010278(Il6|K05405);ENSRNOG00000007350(Rac2|K07860);ENSRNOG00000058337(Plcb2|K05858);ENSRNOG00000000521(Cdkn1a|K06625);ENSRNOG00000007036(Tgfbr1|K04674);ENSRNOG00000000485(Bak1|K14021);ENSRNO…	http://www.kegg.jp/kegg-bin/show_pathway?map=map05200&multi_query=K03176+%23FFFFFF,red%0d%0aK05119+%23FFFFFF,red%0d%0aK05691+%23FFFFFF,red%0d%0aK08806+%23FFFFFF,red%0d%0aK05448+%23FFFFFF,red%0d%0aK08043+%23FFFFFF,red%0d%0aK06225+%23FFFFFF,red%0d%0aK06765+%23FFFFFF,red%0d%0aK08048+%23FFFFFF,red%0d%0aK04540+%23FFFFFF,red%0d%0aK21635+%23FFFFFF,red%0d%0aK05064+%23FFFFFF,red%0d%0aK11988+%23FFFFFF,red%…
rno05222	Small cell lung cancer	Human Diseases	Cancer: specific types	2	26	28	83	0.00408196901954364	0.0218820306457504	ENSRNOG00000006025(Lamb3|K06244);ENSRNOG00000004537(Rxrg|K08526)	ENSRNOG00000000521(Cdkn1a|K06625);ENSRNOG00000000485(Bak1|K14021);ENSRNOG00000009258(Cdk6|K02091);ENSRNOG00000009446(Rxra|K08524);ENSRNOG00000016281(Col4a1|K06237);ENSRNOG00000020918(Ccnd1|K04503);ENSRNOG00000010966(Itgb1|K05719);ENSRNOG00000047741(E2f2|K09389);ENSRNOG00000006469(Cdk2|K02206);ENSRNOG00000016846(Pik3cd|K00922);ENSRNOG00000023258(Nfkb1|K02580);ENSRNOG00000007390(Nfkbia|K04734);ENSR…	http://www.kegg.jp/kegg-bin/show_pathway?map=map05222&multi_query=K06244+%23FFFFFF,red%0d%0aK08526+%23FFFFFF,red%0d%0aK06625+%23FFFFFF,green%0d%0aK14021+%23FFFFFF,green%0d%0aK02091+%23FFFFFF,green%0d%0aK08524+%23FFFFFF,green%0d%0aK06237+%23FFFFFF,green%0d%0aK04503+%23FFFFFF,green%0d%0aK05719+%23FFFFFF,green%0d%0aK09389+%23FFFFFF,green%0d%0aK02206+%23FFFFFF,green%0d%0aK00922+%23FFFFFF,green%0d%0aK…
rno04540	Gap junction	Cellular Processes	Cellular community - eukaryotes	16	11	27	80	0.00472071976038701	0.0248979897039766	ENSRNOG00000014290(Grm1|K04603);ENSRNOG00000008337(Gjd2|K07373);ENSRNOG00000017209(Tubb3|K07375);ENSRNOG00000003999(Adcy3|K08043);ENSRNOG00000002361(Prkg2|K19477);ENSRNOG00000004890(Adcy8|K08048);ENSRNOG00000017558(Tubb2a|K07375);ENSRNOG00000054371(Prkcg|K19663);ENSRNOG00000025889(Gnas|K04632);ENSRNOG00000029876(Gucy1a2|K12318);ENSRNOG00000003491(Prkca|K02677);ENSRNOG00000003597(Tuba4a|K07374);EN…	ENSRNOG00000018371(Tubb6|K07375);ENSRNOG00000017625(Htr2b|K04157);ENSRNOG00000058337(Plcb2|K05858);ENSRNOG00000021438(Tuba1c|K07374);ENSRNOG00000020401(Adcy4|K08044);ENSRNOG00000014776(Adcy7|K08047);ENSRNOG00000000632(Cdk1|K02087);ENSRNOG00000019465(Gnai3|K04630);ENSRNOG00000021150(Plcb3|K05858);ENSRNOG00000016592(Gnai2|K04630);ENSRNOG00000018461(Pdgfrb|K05089)	http://www.kegg.jp/kegg-bin/show_pathway?map=map04540&multi_query=K04603+%23FFFFFF,red%0d%0aK07373+%23FFFFFF,red%0d%0aK08043+%23FFFFFF,red%0d%0aK19477+%23FFFFFF,red%0d%0aK08048+%23FFFFFF,red%0d%0aK19663+%23FFFFFF,red%0d%0aK04632+%23FFFFFF,red%0d%0aK12318+%23FFFFFF,red%0d%0aK02677+%23FFFFFF,red%0d%0aK04604+%23FFFFFF,red%0d%0aK08044+%23FFFFFF,green%0d%0aK08047+%23FFFFFF,green%0d%0aK02087+%23FFFFFF,…
rno04666	Fc gamma R-mediated phagocytosis	Organismal Systems	Immune system	3	25	28	84	0.00493464416592992	0.0252129475352982	ENSRNOG00000024904(Pla2g4e|K16342);ENSRNOG00000054371(Prkcg|K19663);ENSRNOG00000003491(Prkca|K02677)	ENSRNOG00000024382(Fcgr3a|K06463);ENSRNOG00000008180(Lyn|K05854);ENSRNOG00000002657(Pla2g4a|K16342);ENSRNOG00000050430(Vav1|K05730);ENSRNOG00000000991(Arpc1b|K05757);ENSRNOG00000007350(Rac2|K07860);ENSRNOG00000000655(Ptprc|K06478);ENSRNOG00000031058(Was|K05747);ENSRNOG00000021199(Fcgr1a|K06498);ENSRNOG00000016367(Vasp|K06274);ENSRNOG00000017020(Inpp5d|K03084);ENSRNOG00000046663(Fcgr2a|K06463);ENS…	http://www.kegg.jp/kegg-bin/show_pathway?map=map04666&multi_query=K19663+%23FFFFFF,red%0d%0aK02677+%23FFFFFF,red%0d%0aK06463+%23FFFFFF,green%0d%0aK05854+%23FFFFFF,green%0d%0aK05730+%23FFFFFF,green%0d%0aK05757+%23FFFFFF,green%0d%0aK07860+%23FFFFFF,green%0d%0aK06478+%23FFFFFF,green%0d%0aK05747+%23FFFFFF,green%0d%0aK06498+%23FFFFFF,green%0d%0aK06274+%23FFFFFF,green%0d%0aK03084+%23FFFFFF,green%0d%0aK…
rno04911	Insulin secretion	Organismal Systems	Endocrine system	22	6	28	84	0.00493464416592992	0.0252129475352982	ENSRNOG00000012098(Adcyap1r1|K04587);ENSRNOG00000007090(Cacna1c|K04850);ENSRNOG00000001152(Glp1r|K04581);ENSRNOG00000003999(Adcy3|K08043);ENSRNOG00000020263(Atp1a3|K01539);ENSRNOG00000017060(Ryr2|K04962);ENSRNOG00000004890(Adcy8|K08048);ENSRNOG00000013147(Cacna1d|K04851);ENSRNOG00000020706(Kcnn3|K04944);ENSRNOG00000019433(Rab3a|K07882);ENSRNOG00000005726(Pclo|K16882);ENSRNOG00000006989(Vamp2|K135…	ENSRNOG00000019440(Kcnn4|K04945);ENSRNOG00000058337(Plcb2|K05858);ENSRNOG00000020401(Adcy4|K08044);ENSRNOG00000014776(Adcy7|K08047);ENSRNOG00000016469(Fxyd2|K01538);ENSRNOG00000021150(Plcb3|K05858)	http://www.kegg.jp/kegg-bin/show_pathway?map=map04911&multi_query=K04587+%23FFFFFF,red%0d%0aK04850+%23FFFFFF,red%0d%0aK04581+%23FFFFFF,red%0d%0aK08043+%23FFFFFF,red%0d%0aK01539+%23FFFFFF,red%0d%0aK04962+%23FFFFFF,red%0d%0aK08048+%23FFFFFF,red%0d%0aK04851+%23FFFFFF,red%0d%0aK04944+%23FFFFFF,red%0d%0aK07882+%23FFFFFF,red%0d%0aK16882+%23FFFFFF,red%0d%0aK13504+%23FFFFFF,red%0d%0aK05032+%23FFFFFF,red%…
rno05144	Malaria	Human Diseases	Infectious disease: parasitic	0	17	17	44	0.00510065261666201	0.0256602062407458	-	ENSRNOG00000059947(Sdc1|K06257);ENSRNOG00000020679(Icam1|K06490);ENSRNOG00000010278(Il6|K05405);ENSRNOG00000001224(Itgb2|K06464);ENSRNOG00000013634(Myd88|K04729);ENSRNOG00000017980(Itgal|K05718);ENSRNOG00000020652(Tgfb1|K13375);ENSRNOG00000009848(Il18|K05482);ENSRNOG00000009822(Tlr2|K10159);ENSRNOG00000010522(Tlr4|K10160);ENSRNOG00000008193(Cr1l|K04011);ENSRNOG00000002723(Sele|K06494);ENSRNOG0000…	http://www.kegg.jp/kegg-bin/show_pathway?map=map05144&multi_query=K06257+%23FFFFFF,green%0d%0aK06490+%23FFFFFF,green%0d%0aK05405+%23FFFFFF,green%0d%0aK06464+%23FFFFFF,green%0d%0aK04729+%23FFFFFF,green%0d%0aK05718+%23FFFFFF,green%0d%0aK13375+%23FFFFFF,green%0d%0aK05482+%23FFFFFF,green%0d%0aK10159+%23FFFFFF,green%0d%0aK10160+%23FFFFFF,green%0d%0aK04011+%23FFFFFF,green%0d%0aK06494+%23FFFFFF,green%0d…
rno05143	African trypanosomiasis	Human Diseases	Infectious disease: parasitic	4	10	14	34	0.005533780080072	0.0274173649421749	ENSRNOG00000054371(Prkcg|K19663);ENSRNOG00000008176(Nppa|K12334);ENSRNOG00000003491(Prkca|K02677);ENSRNOG00000004810(Plcb1|K05858)	ENSRNOG00000020679(Icam1|K06490);ENSRNOG00000010278(Il6|K05405);ENSRNOG00000013634(Myd88|K04729);ENSRNOG00000058337(Plcb2|K05858);ENSRNOG00000009848(Il18|K05482);ENSRNOG00000002723(Sele|K06494);ENSRNOG00000000599(Lama4|K06241);ENSRNOG00000048161(Tlr9|K10161);ENSRNOG00000021150(Plcb3|K05858);ENSRNOG00000019142(Fas|K04390)	http://www.kegg.jp/kegg-bin/show_pathway?map=map05143&multi_query=K19663+%23FFFFFF,red%0d%0aK12334+%23FFFFFF,red%0d%0aK02677+%23FFFFFF,red%0d%0aK06490+%23FFFFFF,green%0d%0aK05405+%23FFFFFF,green%0d%0aK04729+%23FFFFFF,green%0d%0aK05482+%23FFFFFF,green%0d%0aK06494+%23FFFFFF,green%0d%0aK06241+%23FFFFFF,green%0d%0aK10161+%23FFFFFF,green%0d%0aK04390+%23FFFFFF,green%0d%0aK05858+%23FFFFFF,purple
rno04672	Intestinal immune network for IgA production	Organismal Systems	Immune system	0	16	16	41	0.00581002806142537	0.028269226489352	-	ENSRNOG00000038835(Cd86|K05413);ENSRNOG00000010278(Il6|K05405);ENSRNOG00000049491(RT1-DMb|K06752);ENSRNOG00000014464(Tnfsf13b|K05476);ENSRNOG00000020652(Tgfb1|K13375);ENSRNOG00000019264(Ltbr|K03159);ENSRNOG00000018706(Il15ra|K05074);ENSRNOG00000014171(Tnfsf13|K05475);ENSRNOG00000001527(Cd80|K05412);ENSRNOG00000012208(Itgb7|K06590);ENSRNOG00000003866(Cxcr4|K04189);ENSRNOG00000000454(RT1-DOb|K06752…	http://www.kegg.jp/kegg-bin/show_pathway?map=map04672&multi_query=K05413+%23FFFFFF,green%0d%0aK05405+%23FFFFFF,green%0d%0aK06752+%23FFFFFF,green%0d%0aK05476+%23FFFFFF,green%0d%0aK13375+%23FFFFFF,green%0d%0aK03159+%23FFFFFF,green%0d%0aK05074+%23FFFFFF,green%0d%0aK05475+%23FFFFFF,green%0d%0aK05412+%23FFFFFF,green%0d%0aK06590+%23FFFFFF,green%0d%0aK04189+%23FFFFFF,green%0d%0aK03160+%23FFFFFF,green%0d…
rno04360	Axon guidance	Organismal Systems	Development and regeneration	35	14	49	168	0.00595569482220115	0.028269226489352	ENSRNOG00000027233(Trpc5|K04968);ENSRNOG00000010320(Efnb3|K05463);ENSRNOG00000061230(L1cam|K06550);ENSRNOG00000004676(Pak3|K05733);ENSRNOG00000026065(Slit1|K06838);ENSRNOG00000011133(Trpc4|K04967);ENSRNOG00000013072(Plxna4|K06820);ENSRNOG00000008996(Dpysl5|K07529);ENSRNOG00000011858(Unc5d|K07521);ENSRNOG00000019354(Ptch1|K06225);ENSRNOG00000006509(Srgap3|K07526);ENSRNOG00000033099(Dcc|K06765);ENS…	ENSRNOG00000007350(Rac2|K07860);ENSRNOG00000007133(Plxnb2|K06821);ENSRNOG00000011683(Fes|K07527);ENSRNOG00000010966(Itgb1|K05719);ENSRNOG00000006324(-|K04969);ENSRNOG00000051986(Plcg2|K05859);ENSRNOG00000016846(Pik3cd|K00922);ENSRNOG00000019465(Gnai3|K04630);ENSRNOG00000003866(Cxcr4|K04189);ENSRNOG00000014285(Ssh2|K05766);ENSRNOG00000054264(Nfatc3|K17333);ENSRNOG00000006733(Srgap2|K07526);ENSRNOG…	http://www.kegg.jp/kegg-bin/show_pathway?map=map04360&multi_query=K04968+%23FFFFFF,red%0d%0aK05463+%23FFFFFF,red%0d%0aK06550+%23FFFFFF,red%0d%0aK05733+%23FFFFFF,red%0d%0aK06838+%23FFFFFF,red%0d%0aK04967+%23FFFFFF,red%0d%0aK06820+%23FFFFFF,red%0d%0aK07529+%23FFFFFF,red%0d%0aK07521+%23FFFFFF,red%0d%0aK06225+%23FFFFFF,red%0d%0aK06765+%23FFFFFF,red%0d%0aK07531+%23FFFFFF,red%0d%0aK07520+%23FFFFFF,red%…
rno04926	Relaxin signaling pathway	Organismal Systems	Endocrine system	13	23	36	116	0.005965066139955	0.028269226489352	ENSRNOG00000006984(Mapk11|K04441);ENSRNOG00000019598(Vegfa|K05448);ENSRNOG00000003999(Adcy3|K08043);ENSRNOG00000008030(Shc2|K17447);ENSRNOG00000004890(Adcy8|K08048);ENSRNOG00000019570(Gng3|K04540);ENSRNOG00000001130(Nos1|K13240);ENSRNOG00000025889(Gnas|K04632);ENSRNOG00000023126(Rxfp3|K08397);ENSRNOG00000003491(Prkca|K02677);ENSRNOG00000015541(Gnb3|K07825);ENSRNOG00000015480(Prkcz|K18952);ENSRNOG…	ENSRNOG00000000515(Mapk13|K04441);ENSRNOG00000020657(Shc1|K06279);ENSRNOG00000058337(Plcb2|K05858);ENSRNOG00000007036(Tgfbr1|K04674);ENSRNOG00000020652(Tgfb1|K13375);ENSRNOG00000013265(Tgfbr2|K04388);ENSRNOG00000020401(Adcy4|K08044);ENSRNOG00000005378(Gna15|K04637);ENSRNOG00000016281(Col4a1|K06237);ENSRNOG00000014776(Adcy7|K08047);ENSRNOG00000019308(Arrb2|K04439);ENSRNOG00000016695(Mmp2|K01398);E…	http://www.kegg.jp/kegg-bin/show_pathway?map=map04926&multi_query=K05448+%23FFFFFF,red%0d%0aK08043+%23FFFFFF,red%0d%0aK17447+%23FFFFFF,red%0d%0aK08048+%23FFFFFF,red%0d%0aK04540+%23FFFFFF,red%0d%0aK13240+%23FFFFFF,red%0d%0aK04632+%23FFFFFF,red%0d%0aK08397+%23FFFFFF,red%0d%0aK02677+%23FFFFFF,red%0d%0aK07825+%23FFFFFF,red%0d%0aK18952+%23FFFFFF,red%0d%0aK06279+%23FFFFFF,green%0d%0aK04674+%23FFFFFF,gr…
rno05322	Systemic lupus erythematosus	Human Diseases	Immune disease	3	18	21	59	0.00607829349573864	0.0283943139015219	ENSRNOG00000043419(Hist3h2ba|K11252);ENSRNOG00000008766(Grin2b|K05210);ENSRNOG00000024751(Macroh2a2|K11251)	ENSRNOG00000024382(Fcgr3a|K06463);ENSRNOG00000038835(Cd86|K05413);ENSRNOG00000012804(C1qc|K03988);ENSRNOG00000049491(RT1-DMb|K06752);ENSRNOG00000021199(Fcgr1a|K06498);ENSRNOG00000046663(Fcgr2a|K06463);ENSRNOG00000012749(C1qb|K03987);ENSRNOG00000024115(C6|K03995);ENSRNOG00000001527(Cd80|K05412);ENSRNOG00000012807(C1qa|K03986);ENSRNOG00000018517(Trim21|K10651);ENSRNOG00000000454(RT1-DOb|K06752);ENS…	http://www.kegg.jp/kegg-bin/show_pathway?map=map05322&multi_query=K11252+%23FFFFFF,red%0d%0aK05210+%23FFFFFF,red%0d%0aK11251+%23FFFFFF,red%0d%0aK06463+%23FFFFFF,green%0d%0aK05413+%23FFFFFF,green%0d%0aK03988+%23FFFFFF,green%0d%0aK06752+%23FFFFFF,green%0d%0aK06498+%23FFFFFF,green%0d%0aK03987+%23FFFFFF,green%0d%0aK03995+%23FFFFFF,green%0d%0aK05412+%23FFFFFF,green%0d%0aK03986+%23FFFFFF,green%0d%0aK10…
rno05150	Staphylococcus aureus infection	Human Diseases	Infectious disease: bacterial	4	21	25	74	0.00632087279618671	0.0291116254134233	ENSRNOG00000033617(Krt26|K07604);ENSRNOG00000030170(Krt10|K07604);ENSRNOG00000003899(Krt15|K07604);ENSRNOG00000011846(Krt28|K07604)	ENSRNOG00000024382(Fcgr3a|K06463);ENSRNOG00000020679(Icam1|K06490);ENSRNOG00000001224(Itgb2|K06464);ENSRNOG00000012804(C1qc|K03988);ENSRNOG00000049491(RT1-DMb|K06752);ENSRNOG00000021199(Fcgr1a|K06498);ENSRNOG00000017980(Itgal|K05718);ENSRNOG00000046663(Fcgr2a|K06463);ENSRNOG00000009211(C3ar1|K04009);ENSRNOG00000013231(Ptafr|K04279);ENSRNOG00000046452(Fcgr2b|K12560);ENSRNOG00000012749(C1qb|K03987)…	http://www.kegg.jp/kegg-bin/show_pathway?map=map05150&multi_query=K07604+%23FFFFFF,red%0d%0aK06463+%23FFFFFF,green%0d%0aK06490+%23FFFFFF,green%0d%0aK06464+%23FFFFFF,green%0d%0aK03988+%23FFFFFF,green%0d%0aK06752+%23FFFFFF,green%0d%0aK06498+%23FFFFFF,green%0d%0aK05718+%23FFFFFF,green%0d%0aK04009+%23FFFFFF,green%0d%0aK04279+%23FFFFFF,green%0d%0aK12560+%23FFFFFF,green%0d%0aK03987+%23FFFFFF,green%0d%0…
rno04970	Salivary secretion	Organismal Systems	Digestive system	16	8	24	71	0.00731879486279217	0.0332395266685144	ENSRNOG00000009522(Adra1a|K04135);ENSRNOG00000003999(Adcy3|K08043);ENSRNOG00000020263(Atp1a3|K01539);ENSRNOG00000002361(Prkg2|K19477);ENSRNOG00000004890(Adcy8|K08048);ENSRNOG00000006989(Vamp2|K13504);ENSRNOG00000001130(Nos1|K13240);ENSRNOG00000054371(Prkcg|K19663);ENSRNOG00000025889(Gnas|K04632);ENSRNOG00000029876(Gucy1a2|K12318);ENSRNOG00000003031(Atp2b4|K05850);ENSRNOG00000049410(Chrm3|K04131);…	ENSRNOG00000019440(Kcnn4|K04945);ENSRNOG00000058337(Plcb2|K05858);ENSRNOG00000020401(Adcy4|K08044);ENSRNOG00000014776(Adcy7|K08047);ENSRNOG00000005825(Lyz2|K13915);ENSRNOG00000003064(Bst1|K18152);ENSRNOG00000016469(Fxyd2|K01538);ENSRNOG00000021150(Plcb3|K05858)	http://www.kegg.jp/kegg-bin/show_pathway?map=map04970&multi_query=K04135+%23FFFFFF,red%0d%0aK08043+%23FFFFFF,red%0d%0aK01539+%23FFFFFF,red%0d%0aK19477+%23FFFFFF,red%0d%0aK08048+%23FFFFFF,red%0d%0aK13504+%23FFFFFF,red%0d%0aK13240+%23FFFFFF,red%0d%0aK19663+%23FFFFFF,red%0d%0aK04632+%23FFFFFF,red%0d%0aK12318+%23FFFFFF,red%0d%0aK05850+%23FFFFFF,red%0d%0aK04131+%23FFFFFF,red%0d%0aK02677+%23FFFFFF,red%…
rno04261	Adrenergic signaling in cardiomyocytes	Organismal Systems	Circulatory system	27	14	41	138	0.00805626677330134	0.0360876607516375	ENSRNOG00000015835(Cacna2d2|K04859);ENSRNOG00000029871(Slc8a3|K05849);ENSRNOG00000016983(Myh7|K17751);ENSRNOG00000003288(Cacng5|K04870);ENSRNOG00000057848(Cacng8|K04873);ENSRNOG00000009522(Adra1a|K04135);ENSRNOG00000007090(Cacna1c|K04850);ENSRNOG00000006984(Mapk11|K04441);ENSRNOG00000015049(Scn5a|K04838);ENSRNOG00000003999(Adcy3|K08043);ENSRNOG00000020263(Atp1a3|K01539);ENSRNOG00000017060(Ryr2|K0…	ENSRNOG00000015496(Tpm4|K10375);ENSRNOG00000000515(Mapk13|K04441);ENSRNOG00000058337(Plcb2|K05858);ENSRNOG00000023428(Pik3r5|K21290);ENSRNOG00000020401(Adcy4|K08044);ENSRNOG00000014776(Adcy7|K08047);ENSRNOG00000009385(Pik3cg|K21289);ENSRNOG00000019465(Gnai3|K04630);ENSRNOG00000016469(Fxyd2|K01538);ENSRNOG00000017441(Tpm3|K09290);ENSRNOG00000021150(Plcb3|K05858);ENSRNOG00000016592(Gnai2|K04630);EN…	http://www.kegg.jp/kegg-bin/show_pathway?map=map04261&multi_query=K04859+%23FFFFFF,red%0d%0aK05849+%23FFFFFF,red%0d%0aK17751+%23FFFFFF,red%0d%0aK04870+%23FFFFFF,red%0d%0aK04873+%23FFFFFF,red%0d%0aK04135+%23FFFFFF,red%0d%0aK04850+%23FFFFFF,red%0d%0aK04838+%23FFFFFF,red%0d%0aK08043+%23FFFFFF,red%0d%0aK01539+%23FFFFFF,red%0d%0aK04962+%23FFFFFF,red%0d%0aK08048+%23FFFFFF,red%0d%0aK04851+%23FFFFFF,red%…
rno05171	Coronavirus disease - COVID-19	Human Diseases	Infectious disease: viral	4	57	61	222	0.00975529411887317	0.0431078537415071	ENSRNOG00000006984(Mapk11|K04441);ENSRNOG00000014971(Mas1|K04303);ENSRNOG00000054371(Prkcg|K19663);ENSRNOG00000003491(Prkca|K02677)	ENSRNOG00000000515(Mapk13|K04441);ENSRNOG00000010278(Il6|K05405);ENSRNOG00000031312(Tnfrsf1a|K03158);ENSRNOG00000012804(C1qc|K03988);ENSRNOG00000013634(Myd88|K04729);ENSRNOG00000003170(Nlrp3|K12800);ENSRNOG00000009211(C3ar1|K04009);ENSRNOG00000007372(Casp1|K01370);ENSRNOG00000012160(Syk|K05855);ENSRNOG00000003622(Cybb|K21421);ENSRNOG00000009822(Tlr2|K10159);ENSRNOG00000001148(Rplp0|K02941);ENSRNO…	http://www.kegg.jp/kegg-bin/show_pathway?map=map05171&multi_query=K04303+%23FFFFFF,red%0d%0aK19663+%23FFFFFF,red%0d%0aK02677+%23FFFFFF,red%0d%0aK05405+%23FFFFFF,green%0d%0aK03158+%23FFFFFF,green%0d%0aK03988+%23FFFFFF,green%0d%0aK04729+%23FFFFFF,green%0d%0aK12800+%23FFFFFF,green%0d%0aK04009+%23FFFFFF,green%0d%0aK01370+%23FFFFFF,green%0d%0aK05855+%23FFFFFF,green%0d%0aK21421+%23FFFFFF,green%0d%0aK10…
rno05167	Kaposi sarcoma-associated herpesvirus infection	Human Diseases	Infectious disease: viral	5	41	46	160	0.00998361689640617	0.0432309533715237	ENSRNOG00000006984(Mapk11|K04441);ENSRNOG00000019598(Vegfa|K05448);ENSRNOG00000019570(Gng3|K04540);ENSRNOG00000029386(RT1-N2|K06751);ENSRNOG00000015541(Gnb3|K07825)	ENSRNOG00000008180(Lyn|K05854);ENSRNOG00000038835(Cd86|K05413);ENSRNOG00000000515(Mapk13|K04441);ENSRNOG00000020679(Icam1|K06490);ENSRNOG00000010278(Il6|K05405);ENSRNOG00000031312(Tnfrsf1a|K03158);ENSRNOG00000004726(Mapkapk2|K04443);ENSRNOG00000023428(Pik3r5|K21290);ENSRNOG00000000521(Cdkn1a|K06625);ENSRNOG00000000485(Bak1|K14021);ENSRNOG00000009258(Cdk6|K02091);ENSRNOG00000058388(Zfp36|K15308);E…	http://www.kegg.jp/kegg-bin/show_pathway?map=map05167&multi_query=K05448+%23FFFFFF,red%0d%0aK04540+%23FFFFFF,red%0d%0aK07825+%23FFFFFF,red%0d%0aK05854+%23FFFFFF,green%0d%0aK05413+%23FFFFFF,green%0d%0aK06490+%23FFFFFF,green%0d%0aK05405+%23FFFFFF,green%0d%0aK03158+%23FFFFFF,green%0d%0aK04443+%23FFFFFF,green%0d%0aK21290+%23FFFFFF,green%0d%0aK06625+%23FFFFFF,green%0d%0aK14021+%23FFFFFF,green%0d%0aK02…
rno05412	Arrhythmogenic right ventricular cardiomyopathy	Human Diseases	Cardiovascular disease	12	11	23	69	0.0102742530076585	0.0432309533715237	ENSRNOG00000015835(Cacna2d2|K04859);ENSRNOG00000029871(Slc8a3|K05849);ENSRNOG00000003288(Cacng5|K04870);ENSRNOG00000057848(Cacng8|K04873);ENSRNOG00000006003(Ctnna2|K05691);ENSRNOG00000007090(Cacna1c|K04850);ENSRNOG00000017060(Ryr2|K04962);ENSRNOG00000013147(Cacna1d|K04851);ENSRNOG00000018378(Cacnb2|K04863);ENSRNOG00000004518(Cacnb1|K04862);ENSRNOG00000033531(Cacna2d1|K04858);ENSRNOG00000054274(Ca…	ENSRNOG00000057451(Itga5|K06484);ENSRNOG00000034254(Actb|K05692);ENSRNOG00000010966(Itgb1|K05719);ENSRNOG00000043167(Itga9|K06585);ENSRNOG00000001795(Itgb5|K06588);ENSRNOG00000039969(Dsc2|K07601);ENSRNOG00000012208(Itgb7|K06590);ENSRNOG00000019638(Lmna|K12641);ENSRNOG00000001518(Itga6|K06485);ENSRNOG00000011134(Lama2|K05637);ENSRNOG00000017237(Lama1|K05637)	http://www.kegg.jp/kegg-bin/show_pathway?map=map05412&multi_query=K04859+%23FFFFFF,red%0d%0aK05849+%23FFFFFF,red%0d%0aK04870+%23FFFFFF,red%0d%0aK04873+%23FFFFFF,red%0d%0aK05691+%23FFFFFF,red%0d%0aK04850+%23FFFFFF,red%0d%0aK04962+%23FFFFFF,red%0d%0aK04851+%23FFFFFF,red%0d%0aK04863+%23FFFFFF,red%0d%0aK04862+%23FFFFFF,red%0d%0aK04858+%23FFFFFF,red%0d%0aK04864+%23FFFFFF,red%0d%0aK06484+%23FFFFFF,gree…
rno04974	Protein digestion and absorption	Organismal Systems	Digestive system	7	23	30	96	0.0103041095765593	0.0432309533715237	ENSRNOG00000029871(Slc8a3|K05849);ENSRNOG00000007006(Slc3a1|K14210);ENSRNOG00000020263(Atp1a3|K01539);ENSRNOG00000050706(Col25a1|K24356);ENSRNOG00000015159(Slc9a3|K12040);ENSRNOG00000000463(Col11a2|K19721);ENSRNOG00000012920(Col9a1|K08131)	ENSRNOG00000019440(Kcnn4|K04945);ENSRNOG00000039668(Col8a1|K23455);ENSRNOG00000001422(Col26a1|K24358);ENSRNOG00000000588(Slc16a10|K08187);ENSRNOG00000016281(Col4a1|K06237);ENSRNOG00000010296(Slc7a7|K13867);ENSRNOG00000003357(Col3a1|K19720);ENSRNOG00000010630(Prcp|K01285);ENSRNOG00000010841(Col8a2|K23455);ENSRNOG00000023972(Col4a2|K06237);ENSRNOG00000016469(Fxyd2|K01538);ENSRNOG00000019353(Psmb10|…	http://www.kegg.jp/kegg-bin/show_pathway?map=map04974&multi_query=K05849+%23FFFFFF,red%0d%0aK14210+%23FFFFFF,red%0d%0aK01539+%23FFFFFF,red%0d%0aK24356+%23FFFFFF,red%0d%0aK12040+%23FFFFFF,red%0d%0aK08131+%23FFFFFF,red%0d%0aK04945+%23FFFFFF,green%0d%0aK23455+%23FFFFFF,green%0d%0aK24358+%23FFFFFF,green%0d%0aK08187+%23FFFFFF,green%0d%0aK06237+%23FFFFFF,green%0d%0aK13867+%23FFFFFF,green%0d%0aK19720+%2…
rno05205	Proteoglycans in cancer	Human Diseases	Cancer: overview	15	37	52	185	0.0103119705289873	0.0432309533715237	ENSRNOG00000006984(Mapk11|K04441);ENSRNOG00000019598(Vegfa|K05448);ENSRNOG00000019354(Ptch1|K06225);ENSRNOG00000014248(Erbb4|K05085);ENSRNOG00000011076(Ank2|K10380);ENSRNOG00000053288(Ank3|K10380);ENSRNOG00000018241(Ank1|K10380);ENSRNOG00000006120(Shh|K11988);ENSRNOG00000051440(Ppp1r12b|K12329);ENSRNOG00000014060(Mras|K07831);ENSRNOG00000054371(Prkcg|K19663);ENSRNOG00000021569(Tiam1|K05731);ENSRN…	ENSRNOG00000037931(Plaur|K03985);ENSRNOG00000059947(Sdc1|K06257);ENSRNOG00000010516(Plau|K01348);ENSRNOG00000057451(Itga5|K06484);ENSRNOG00000006094(Cd44|K06256);ENSRNOG00000018566(Ctsl|K01365);ENSRNOG00000014294(Ptpn6|K05697);ENSRNOG00000050430(Vav1|K05730);ENSRNOG00000030118(Msn|K05763);ENSRNOG00000000515(Mapk13|K04441);ENSRNOG00000038881(Hcls1|K06106);ENSRNOG00000007650(Cd63|K06497);ENSRNOG000…	http://www.kegg.jp/kegg-bin/show_pathway?map=map05205&multi_query=K05448+%23FFFFFF,red%0d%0aK06225+%23FFFFFF,red%0d%0aK05085+%23FFFFFF,red%0d%0aK10380+%23FFFFFF,red%0d%0aK11988+%23FFFFFF,red%0d%0aK12329+%23FFFFFF,red%0d%0aK07831+%23FFFFFF,red%0d%0aK19663+%23FFFFFF,red%0d%0aK05731+%23FFFFFF,red%0d%0aK00572+%23FFFFFF,red%0d%0aK04515+%23FFFFFF,red%0d%0aK02677+%23FFFFFF,red%0d%0aK03985+%23FFFFFF,gree…
rno05166	Human T-cell leukemia virus 1 infection	Human Diseases	Infectious disease: viral	6	51	57	206	0.0105269251440959	0.0435734749635364	ENSRNOG00000003999(Adcy3|K08043);ENSRNOG00000037710(Calr4|K08057);ENSRNOG00000004890(Adcy8|K08048);ENSRNOG00000043377(Rusc1|K00787);ENSRNOG00000022421(Crtc1|K15309);ENSRNOG00000029386(RT1-N2|K06751)	ENSRNOG00000012172(Spi1|K09438);ENSRNOG00000020679(Icam1|K06490);ENSRNOG00000010549(Tspo|K05770);ENSRNOG00000010278(Il6|K05405);ENSRNOG00000001224(Itgb2|K06464);ENSRNOG00000031312(Tnfrsf1a|K03158);ENSRNOG00000049491(RT1-DMb|K06752);ENSRNOG00000000521(Cdkn1a|K06625);ENSRNOG00000007036(Tgfbr1|K04674);ENSRNOG00000017980(Itgal|K05718);ENSRNOG00000020652(Tgfb1|K13375);ENSRNOG00000058388(Zfp36|K15308);…	http://www.kegg.jp/kegg-bin/show_pathway?map=map05166&multi_query=K08043+%23FFFFFF,red%0d%0aK08048+%23FFFFFF,red%0d%0aK00787+%23FFFFFF,red%0d%0aK15309+%23FFFFFF,red%0d%0aK09438+%23FFFFFF,green%0d%0aK06490+%23FFFFFF,green%0d%0aK05770+%23FFFFFF,green%0d%0aK05405+%23FFFFFF,green%0d%0aK06464+%23FFFFFF,green%0d%0aK03158+%23FFFFFF,green%0d%0aK06752+%23FFFFFF,green%0d%0aK06625+%23FFFFFF,green%0d%0aK0467…
rno04725	Cholinergic synapse	Organismal Systems	Nervous system	20	10	30	97	0.0120268001890909	0.049159545772909	ENSRNOG00000010597(Slc5a7|K14387);ENSRNOG00000006397(Chrm5|K04133);ENSRNOG00000004560(Cacna1b|K04849);ENSRNOG00000007090(Cacna1c|K04850);ENSRNOG00000010853(Chrna7|K04809);ENSRNOG00000003999(Adcy3|K08043);ENSRNOG00000020778(Chrnb2|K04813);ENSRNOG00000011624(Eef1a2|K04927);ENSRNOG00000001658(Kcnj6|K05000);ENSRNOG00000004890(Adcy8|K08048);ENSRNOG00000013147(Cacna1d|K04851);ENSRNOG00000019570(Gng3|K0…	ENSRNOG00000058337(Plcb2|K05858);ENSRNOG00000023428(Pik3r5|K21290);ENSRNOG00000020401(Adcy4|K08044);ENSRNOG00000014776(Adcy7|K08047);ENSRNOG00000009385(Pik3cg|K21289);ENSRNOG00000016846(Pik3cd|K00922);ENSRNOG00000019465(Gnai3|K04630);ENSRNOG00000021150(Plcb3|K05858);ENSRNOG00000016592(Gnai2|K04630);ENSRNOG00000003992(Pik3r6|K21290)	http://www.kegg.jp/kegg-bin/show_pathway?map=map04725&multi_query=K14387+%23FFFFFF,red%0d%0aK04133+%23FFFFFF,red%0d%0aK04849+%23FFFFFF,red%0d%0aK04850+%23FFFFFF,red%0d%0aK04809+%23FFFFFF,red%0d%0aK08043+%23FFFFFF,red%0d%0aK04813+%23FFFFFF,red%0d%0aK04927+%23FFFFFF,red%0d%0aK05000+%23FFFFFF,red%0d%0aK08048+%23FFFFFF,red%0d%0aK04851+%23FFFFFF,red%0d%0aK04540+%23FFFFFF,red%0d%0aK04997+%23FFFFFF,red%…
rno04610	Complement and coagulation cascades	Organismal Systems	Immune system	1	22	23	70	0.0123651198825801	0.0499184469333789	ENSRNOG00000003927(Cd55|K04006)	ENSRNOG00000001414(Serpine1|K03982);ENSRNOG00000037931(Plaur|K03985);ENSRNOG00000010516(Plau|K01348);ENSRNOG00000001224(Itgb2|K06464);ENSRNOG00000012804(C1qc|K03988);ENSRNOG00000028896(A2m|K03910);ENSRNOG00000009211(C3ar1|K04009);ENSRNOG00000048723(Pros1|K03908);ENSRNOG00000012749(C1qb|K03987);ENSRNOG00000024115(C6|K03995);ENSRNOG00000030715(Cfh|K04004);ENSRNOG00000019728(Itgam|K06461);ENSRNOG000…	http://www.kegg.jp/kegg-bin/show_pathway?map=map04610&multi_query=K04006+%23FFFFFF,red%0d%0aK03982+%23FFFFFF,green%0d%0aK03985+%23FFFFFF,green%0d%0aK01348+%23FFFFFF,green%0d%0aK06464+%23FFFFFF,green%0d%0aK03988+%23FFFFFF,green%0d%0aK03910+%23FFFFFF,green%0d%0aK04009+%23FFFFFF,green%0d%0aK03908+%23FFFFFF,green%0d%0aK03987+%23FFFFFF,green%0d%0aK03995+%23FFFFFF,green%0d%0aK04004+%23FFFFFF,green%0d%0…
rno04024	cAMP signaling pathway	Environmental Information Processing	Signal transduction	38	18	56	205	0.014548685846631	0.0580173203883945	ENSRNOG00000019134(Htr4|K04160);ENSRNOG00000001837(Sst|K05237);ENSRNOG00000045816(Gria1|K05197);ENSRNOG00000000774(Gabbr1|K04615);ENSRNOG00000012098(Adcyap1r1|K04587);ENSRNOG00000006957(Gria4|K05200);ENSRNOG00000007090(Cacna1c|K04850);ENSRNOG00000010254(Htr1a|K04153);ENSRNOG00000012703(Crh|K05256);ENSRNOG00000001152(Glp1r|K04581);ENSRNOG00000047466(Bdnf|K04355);ENSRNOG00000005723(Grin3a|K05213);E…	ENSRNOG00000050430(Vav1|K05730);ENSRNOG00000007350(Rac2|K07860);ENSRNOG00000028156(Pld1|K01115);ENSRNOG00000007048(Rap1b|K07836);ENSRNOG00000020401(Adcy4|K08044);ENSRNOG00000011417(Pde3b|K13296);ENSRNOG00000014776(Adcy7|K08047);ENSRNOG00000007422(Vav2|K05730);ENSRNOG00000016846(Pik3cd|K00922);ENSRNOG00000055527(Arap3|K12490);ENSRNOG00000019465(Gnai3|K04630);ENSRNOG00000023258(Nfkb1|K02580);ENSRNO…	http://www.kegg.jp/kegg-bin/show_pathway?map=map04024&multi_query=K04160+%23FFFFFF,red%0d%0aK05237+%23FFFFFF,red%0d%0aK05197+%23FFFFFF,red%0d%0aK04615+%23FFFFFF,red%0d%0aK04587+%23FFFFFF,red%0d%0aK05200+%23FFFFFF,red%0d%0aK04850+%23FFFFFF,red%0d%0aK04153+%23FFFFFF,red%0d%0aK05256+%23FFFFFF,red%0d%0aK04581+%23FFFFFF,red%0d%0aK04355+%23FFFFFF,red%0d%0aK05213+%23FFFFFF,red%0d%0aK08043+%23FFFFFF,red%…
rno03030	DNA replication	Genetic Information Processing	Replication and repair	0	13	13	34	0.0149634838806702	0.0589525208310742	-	ENSRNOG00000004242(Pole2|K02325);ENSRNOG00000016316(Mcm2|K02540);ENSRNOG00000012543(Mcm3|K02541);ENSRNOG00000021264(Pcna|K04802);ENSRNOG00000003703(Mcm6|K02542);ENSRNOG00000014336(Mcm5|K02209);ENSRNOG00000001833(Mcm4|K02212);ENSRNOG00000037449(Pole|K02324);ENSRNOG00000009192(Rnaseh2b|K10744);ENSRNOG00000019681(Pold1|K02327);ENSRNOG00000018765(Pold4|K03505);ENSRNOG00000013322(Pola1|K02320);ENSRNOG…	http://www.kegg.jp/kegg-bin/show_pathway?map=map03030&multi_query=K02325+%23FFFFFF,green%0d%0aK02540+%23FFFFFF,green%0d%0aK02541+%23FFFFFF,green%0d%0aK04802+%23FFFFFF,green%0d%0aK02542+%23FFFFFF,green%0d%0aK02209+%23FFFFFF,green%0d%0aK02212+%23FFFFFF,green%0d%0aK02324+%23FFFFFF,green%0d%0aK10744+%23FFFFFF,green%0d%0aK02327+%23FFFFFF,green%0d%0aK03505+%23FFFFFF,green%0d%0aK02320+%23FFFFFF,green%0d…
rno05170	Human immunodeficiency virus 1 infection	Human Diseases	Infectious disease: viral	9	39	48	172	0.0152724716607181	0.0594535503935098	ENSRNOG00000004676(Pak3|K05733);ENSRNOG00000006984(Mapk11|K04441);ENSRNOG00000037710(Calr4|K08057);ENSRNOG00000019570(Gng3|K04540);ENSRNOG00000054371(Prkcg|K19663);ENSRNOG00000029386(RT1-N2|K06751);ENSRNOG00000003491(Prkca|K02677);ENSRNOG00000015541(Gnb3|K07825);ENSRNOG00000025619(Ap1g2|K12391)	ENSRNOG00000016852(Apobec3|K18750);ENSRNOG00000000515(Mapk13|K04441);ENSRNOG00000007350(Rac2|K07860);ENSRNOG00000031312(Tnfrsf1a|K03158);ENSRNOG00000013634(Myd88|K04729);ENSRNOG00000000485(Bak1|K14021);ENSRNOG00000012439(Bid|K04726);ENSRNOG00000016575(Tnfrsf1b|K05141);ENSRNOG00000009822(Tlr2|K10159);ENSRNOG00000000632(Cdk1|K02087);ENSRNOG00000012331(Casp8|K04398);ENSRNOG00000051986(Plcg2|K05859);…	http://www.kegg.jp/kegg-bin/show_pathway?map=map05170&multi_query=K05733+%23FFFFFF,red%0d%0aK04540+%23FFFFFF,red%0d%0aK19663+%23FFFFFF,red%0d%0aK02677+%23FFFFFF,red%0d%0aK07825+%23FFFFFF,red%0d%0aK12391+%23FFFFFF,red%0d%0aK18750+%23FFFFFF,green%0d%0aK07860+%23FFFFFF,green%0d%0aK03158+%23FFFFFF,green%0d%0aK04729+%23FFFFFF,green%0d%0aK14021+%23FFFFFF,green%0d%0aK04726+%23FFFFFF,green%0d%0aK05141+%2…
rno04066	HIF-1 signaling pathway	Environmental Information Processing	Signal transduction	9	22	31	103	0.016193567647058	0.0615732165184645	ENSRNOG00000019598(Vegfa|K05448);ENSRNOG00000013141(Eno2|K01689);ENSRNOG00000057988(Pfkm|K00850);ENSRNOG00000018310(Eno4|K01689);ENSRNOG00000017163(Pfkp|K00850);ENSRNOG00000054371(Prkcg|K19663);ENSRNOG00000052080(Camk2b|K04515);ENSRNOG00000008176(Nppa|K12334);ENSRNOG00000003491(Prkca|K02677)	ENSRNOG00000001414(Serpine1|K03982);ENSRNOG00000010208(Timp1|K16451);ENSRNOG00000014117(Hmox1|K00510);ENSRNOG00000006116(Hk2|K00844);ENSRNOG00000010278(Il6|K05405);ENSRNOG00000000521(Cdkn1a|K06625);ENSRNOG00000029028(Mknk2|K04372);ENSRNOG00000012582(Eif4ebp1|K07205);ENSRNOG00000003622(Cybb|K21421);ENSRNOG00000010381(Mknk1|K04372);ENSRNOG00000051986(Plcg2|K05859);ENSRNOG00000026235(Hk3|K00844);ENS…	http://www.kegg.jp/kegg-bin/show_pathway?map=map04066&multi_query=K05448+%23FFFFFF,red%0d%0aK01689+%23FFFFFF,red%0d%0aK00850+%23FFFFFF,red%0d%0aK19663+%23FFFFFF,red%0d%0aK04515+%23FFFFFF,red%0d%0aK12334+%23FFFFFF,red%0d%0aK02677+%23FFFFFF,red%0d%0aK03982+%23FFFFFF,green%0d%0aK16451+%23FFFFFF,green%0d%0aK00510+%23FFFFFF,green%0d%0aK00844+%23FFFFFF,green%0d%0aK05405+%23FFFFFF,green%0d%0aK06625+%23F…
rno04750	Inflammatory mediator regulation of TRP channels	Organismal Systems	Sensory system	13	18	31	103	0.016193567647058	0.0615732165184645	ENSRNOG00000013953(Ntrk1|K03176);ENSRNOG00000059765(Asic1|K04829);ENSRNOG00000058308(Asic2|K04828);ENSRNOG00000006984(Mapk11|K04441);ENSRNOG00000003999(Adcy3|K08043);ENSRNOG00000024904(Pla2g4e|K16342);ENSRNOG00000004890(Adcy8|K08048);ENSRNOG00000054371(Prkcg|K19663);ENSRNOG00000025889(Gnas|K04632);ENSRNOG00000052080(Camk2b|K04515);ENSRNOG00000003491(Prkca|K02677);ENSRNOG00000030877(Htr2c|K04157);…	ENSRNOG00000002657(Pla2g4a|K16342);ENSRNOG00000000515(Mapk13|K04441);ENSRNOG00000017625(Htr2b|K04157);ENSRNOG00000058337(Plcb2|K05858);ENSRNOG00000027037(Alox12|K00458);ENSRNOG00000014504(Il1r1|K04386);ENSRNOG00000020401(Adcy4|K08044);ENSRNOG00000014776(Adcy7|K08047);ENSRNOG00000051986(Plcg2|K05859);ENSRNOG00000004517(Igf1|K05459);ENSRNOG00000016846(Pik3cd|K00922);ENSRNOG00000050968(Ptger2|K04259…	http://www.kegg.jp/kegg-bin/show_pathway?map=map04750&multi_query=K03176+%23FFFFFF,red%0d%0aK04829+%23FFFFFF,red%0d%0aK04828+%23FFFFFF,red%0d%0aK08043+%23FFFFFF,red%0d%0aK08048+%23FFFFFF,red%0d%0aK19663+%23FFFFFF,red%0d%0aK04632+%23FFFFFF,red%0d%0aK04515+%23FFFFFF,red%0d%0aK02677+%23FFFFFF,red%0d%0aK00458+%23FFFFFF,green%0d%0aK04386+%23FFFFFF,green%0d%0aK08044+%23FFFFFF,green%0d%0aK08047+%23FFFFF…
rno04720	Long-term potentiation	Organismal Systems	Nervous system	15	4	19	57	0.01866471110234	0.0701535693156918	ENSRNOG00000002592(Rps6ka6|K04373);ENSRNOG00000014290(Grm1|K04603);ENSRNOG00000045816(Gria1|K05197);ENSRNOG00000007090(Cacna1c|K04850);ENSRNOG00000004890(Adcy8|K08048);ENSRNOG00000011726(Grin1|K05208);ENSRNOG00000021063(Grin2d|K05212);ENSRNOG00000036827(Ppp1r1a|K08050);ENSRNOG00000054371(Prkcg|K19663);ENSRNOG00000008766(Grin2b|K05210);ENSRNOG00000054204(Gria2|K05198);ENSRNOG00000052080(Camk2b|K04…	ENSRNOG00000058337(Plcb2|K05858);ENSRNOG00000007048(Rap1b|K07836);ENSRNOG00000042411(Rps6ka1|K04373);ENSRNOG00000021150(Plcb3|K05858)	http://www.kegg.jp/kegg-bin/show_pathway?map=map04720&multi_query=K04603+%23FFFFFF,red%0d%0aK05197+%23FFFFFF,red%0d%0aK04850+%23FFFFFF,red%0d%0aK08048+%23FFFFFF,red%0d%0aK05208+%23FFFFFF,red%0d%0aK05212+%23FFFFFF,red%0d%0aK08050+%23FFFFFF,red%0d%0aK19663+%23FFFFFF,red%0d%0aK05210+%23FFFFFF,red%0d%0aK05198+%23FFFFFF,red%0d%0aK04515+%23FFFFFF,red%0d%0aK02677+%23FFFFFF,red%0d%0aK04604+%23FFFFFF,red%…
rno04072	Phospholipase D signaling pathway	Environmental Information Processing	Signal transduction	18	21	39	138	0.0220627042781288	0.0819830033971378	ENSRNOG00000014290(Grm1|K04603);ENSRNOG00000005662(Grm7|K04609);ENSRNOG00000003999(Adcy3|K08043);ENSRNOG00000001796(Dgkg|K00901);ENSRNOG00000024904(Pla2g4e|K16342);ENSRNOG00000008030(Shc2|K17447);ENSRNOG00000004890(Adcy8|K08048);ENSRNOG00000021468(Grm8|K04610);ENSRNOG00000002338(Dgke|K00901);ENSRNOG00000033835(Dnm1|K01528);ENSRNOG00000014060(Mras|K07831);ENSRNOG00000025889(Gnas|K04632);ENSRNOG000…	ENSRNOG00000002657(Pla2g4a|K16342);ENSRNOG00000024159(Fcer1g|K07983);ENSRNOG00000020657(Shc1|K06279);ENSRNOG00000058337(Plcb2|K05858);ENSRNOG00000023428(Pik3r5|K21290);ENSRNOG00000007679(Cyth4|K18441);ENSRNOG00000028156(Pld1|K01115);ENSRNOG00000002440(Ralb|K07835);ENSRNOG00000012160(Syk|K05855);ENSRNOG00000020401(Adcy4|K08044);ENSRNOG00000014776(Adcy7|K08047);ENSRNOG00000051986(Plcg2|K05859);ENSR…	http://www.kegg.jp/kegg-bin/show_pathway?map=map04072&multi_query=K04603+%23FFFFFF,red%0d%0aK04609+%23FFFFFF,red%0d%0aK08043+%23FFFFFF,red%0d%0aK00901+%23FFFFFF,red%0d%0aK17447+%23FFFFFF,red%0d%0aK08048+%23FFFFFF,red%0d%0aK04610+%23FFFFFF,red%0d%0aK01528+%23FFFFFF,red%0d%0aK07831+%23FFFFFF,red%0d%0aK04632+%23FFFFFF,red%0d%0aK04605+%23FFFFFF,red%0d%0aK02677+%23FFFFFF,red%0d%0aK04604+%23FFFFFF,red%…
rno04936	Alcoholic liver disease	Human Diseases	Endocrine and metabolic disease	4	29	33	114	0.0238391097493047	0.0875886391912657	ENSRNOG00000011497(Aldh1b1|K00128);ENSRNOG00000006984(Mapk11|K04441);ENSRNOG00000026163(Cpt1c|K19524);ENSRNOG00000016636(Lpin3|K15728)	ENSRNOG00000017819(Cd14|K04391);ENSRNOG00000000515(Mapk13|K04441);ENSRNOG00000010278(Il6|K05405);ENSRNOG00000031312(Tnfrsf1a|K03158);ENSRNOG00000012804(C1qc|K03988);ENSRNOG00000013634(Myd88|K04729);ENSRNOG00000009211(C3ar1|K04009);ENSRNOG00000014532(Lbp|K05399);ENSRNOG00000020918(Ccnd1|K04503);ENSRNOG00000012331(Casp8|K04398);ENSRNOG00000012749(C1qb|K03987);ENSRNOG00000010522(Tlr4|K10160);ENSRNOG…	http://www.kegg.jp/kegg-bin/show_pathway?map=map04936&multi_query=K00128+%23FFFFFF,red%0d%0aK19524+%23FFFFFF,red%0d%0aK15728+%23FFFFFF,red%0d%0aK04391+%23FFFFFF,green%0d%0aK05405+%23FFFFFF,green%0d%0aK03158+%23FFFFFF,green%0d%0aK03988+%23FFFFFF,green%0d%0aK04729+%23FFFFFF,green%0d%0aK04009+%23FFFFFF,green%0d%0aK05399+%23FFFFFF,green%0d%0aK04503+%23FFFFFF,green%0d%0aK04398+%23FFFFFF,green%0d%0aK03…
rno04659	Th17 cell differentiation	Organismal Systems	Immune system	2	27	29	98	0.0245865545755317	0.0886575564850314	ENSRNOG00000006984(Mapk11|K04441);ENSRNOG00000004537(Rxrg|K08526)	ENSRNOG00000001704(Runx1|K08367);ENSRNOG00000000515(Mapk13|K04441);ENSRNOG00000015441(Il4r|K05071);ENSRNOG00000010278(Il6|K05405);ENSRNOG00000049491(RT1-DMb|K06752);ENSRNOG00000007036(Tgfbr1|K04674);ENSRNOG00000020652(Tgfb1|K13375);ENSRNOG00000013265(Tgfbr2|K04388);ENSRNOG00000014504(Il1r1|K04386);ENSRNOG00000009446(Rxra|K08524);ENSRNOG00000015773(Il21r|K05075);ENSRNOG00000003954(Il2rg|K05070);EN…	http://www.kegg.jp/kegg-bin/show_pathway?map=map04659&multi_query=K08526+%23FFFFFF,red%0d%0aK08367+%23FFFFFF,green%0d%0aK05071+%23FFFFFF,green%0d%0aK05405+%23FFFFFF,green%0d%0aK06752+%23FFFFFF,green%0d%0aK04674+%23FFFFFF,green%0d%0aK13375+%23FFFFFF,green%0d%0aK04388+%23FFFFFF,green%0d%0aK04386+%23FFFFFF,green%0d%0aK08524+%23FFFFFF,green%0d%0aK05075+%23FFFFFF,green%0d%0aK05070+%23FFFFFF,green%0d%0…
rno04742	Taste transduction	Organismal Systems	Sensory system	22	3	25	82	0.0246722863612779	0.0886575564850314	ENSRNOG00000014290(Grm1|K04603);ENSRNOG00000002349(Gabra2|K05175);ENSRNOG00000010803(Gabra5|K05175);ENSRNOG00000000774(Gabbr1|K04615);ENSRNOG00000058308(Asic2|K04828);ENSRNOG00000007090(Cacna1c|K04850);ENSRNOG00000056558(Gabra3|K05175);ENSRNOG00000010254(Htr1a|K04153);ENSRNOG00000003512(Gabra1|K05175);ENSRNOG00000005007(Scn3a|K04836);ENSRNOG00000004890(Adcy8|K08048);ENSRNOG00000008431(Gabbr2|K046…	ENSRNOG00000058337(Plcb2|K05858);ENSRNOG00000020401(Adcy4|K08044);ENSRNOG00000021150(Plcb3|K05858)	http://www.kegg.jp/kegg-bin/show_pathway?map=map04742&multi_query=K04603+%23FFFFFF,red%0d%0aK05175+%23FFFFFF,red%0d%0aK04615+%23FFFFFF,red%0d%0aK04828+%23FFFFFF,red%0d%0aK04850+%23FFFFFF,red%0d%0aK04153+%23FFFFFF,red%0d%0aK04836+%23FFFFFF,red%0d%0aK08048+%23FFFFFF,red%0d%0aK04834+%23FFFFFF,red%0d%0aK04841+%23FFFFFF,red%0d%0aK04819+%23FFFFFF,red%0d%0aK04624+%23FFFFFF,red%0d%0aK04344+%23FFFFFF,red%…
rno05162	Measles	Human Diseases	Infectious disease: viral	1	34	35	123	0.0262609930021895	0.0933407033882171	ENSRNOG00000047960(Rab9b|K07900)	ENSRNOG00000030118(Msn|K05763);ENSRNOG00000010278(Il6|K05405);ENSRNOG00000013634(Myd88|K04729);ENSRNOG00000000485(Bak1|K14021);ENSRNOG00000009258(Cdk6|K02091);ENSRNOG00000012439(Bid|K04726);ENSRNOG00000020918(Ccnd1|K04503);ENSRNOG00000003954(Il2rg|K05070);ENSRNOG00000009822(Tlr2|K10159);ENSRNOG00000012331(Casp8|K04398);ENSRNOG00000046452(Fcgr2b|K12560);ENSRNOG00000004249(Tlr7|K05404);ENSRNOG00000…	http://www.kegg.jp/kegg-bin/show_pathway?map=map05162&multi_query=K07900+%23FFFFFF,red%0d%0aK05763+%23FFFFFF,green%0d%0aK05405+%23FFFFFF,green%0d%0aK04729+%23FFFFFF,green%0d%0aK14021+%23FFFFFF,green%0d%0aK02091+%23FFFFFF,green%0d%0aK04726+%23FFFFFF,green%0d%0aK04503+%23FFFFFF,green%0d%0aK05070+%23FFFFFF,green%0d%0aK10159+%23FFFFFF,green%0d%0aK04398+%23FFFFFF,green%0d%0aK12560+%23FFFFFF,green%0d%0…
rno04623	Cytosolic DNA-sensing pathway	Organismal Systems	Immune system	0	15	15	44	0.0281908913315756	0.099122811456185	-	ENSRNOG00000020465(Ripk3|K08847);ENSRNOG00000010278(Il6|K05405);ENSRNOG00000009848(Il18|K05482);ENSRNOG00000007372(Casp1|K01370);ENSRNOG00000003480(Aim2|K12966);ENSRNOG00000011406(Ccl4|K12964);ENSRNOG00000019675(Pycard|K12799);ENSRNOG00000042137(Sting1|K12654);ENSRNOG00000016260(Polr3g|K03024);ENSRNOG00000006314(Zbp1|K12965);ENSRNOG00000023258(Nfkb1|K02580);ENSRNOG00000007390(Nfkbia|K04734);ENSRN…	http://www.kegg.jp/kegg-bin/show_pathway?map=map04623&multi_query=K08847+%23FFFFFF,green%0d%0aK05405+%23FFFFFF,green%0d%0aK05482+%23FFFFFF,green%0d%0aK01370+%23FFFFFF,green%0d%0aK12966+%23FFFFFF,green%0d%0aK12964+%23FFFFFF,green%0d%0aK12799+%23FFFFFF,green%0d%0aK12654+%23FFFFFF,green%0d%0aK03024+%23FFFFFF,green%0d%0aK12965+%23FFFFFF,green%0d%0aK02580+%23FFFFFF,green%0d%0aK04734+%23FFFFFF,green%0d…
rno04728	Dopaminergic synapse	Organismal Systems	Nervous system	26	8	34	120	0.0299513552390258	0.104192480459164	ENSRNOG00000018337(Caly|K15493);ENSRNOG00000004560(Cacna1b|K04849);ENSRNOG00000045816(Gria1|K05197);ENSRNOG00000006957(Gria4|K05200);ENSRNOG00000007090(Cacna1c|K04850);ENSRNOG00000004327(Ddc|K01593);ENSRNOG00000006984(Mapk11|K04441);ENSRNOG00000001658(Kcnj6|K05000);ENSRNOG00000013147(Cacna1d|K04851);ENSRNOG00000019570(Gng3|K04540);ENSRNOG00000005338(Drd5|K05840);ENSRNOG00000005369(Kcnj3|K04997);E…	ENSRNOG00000000515(Mapk13|K04441);ENSRNOG00000058337(Plcb2|K05858);ENSRNOG00000001889(Comt|K00545);ENSRNOG00000019308(Arrb2|K04439);ENSRNOG00000019465(Gnai3|K04630);ENSRNOG00000021150(Plcb3|K05858);ENSRNOG00000016592(Gnai2|K04630);ENSRNOG00000033796(Kcnj5|K04999)	http://www.kegg.jp/kegg-bin/show_pathway?map=map04728&multi_query=K15493+%23FFFFFF,red%0d%0aK04849+%23FFFFFF,red%0d%0aK05197+%23FFFFFF,red%0d%0aK05200+%23FFFFFF,red%0d%0aK04850+%23FFFFFF,red%0d%0aK01593+%23FFFFFF,red%0d%0aK05000+%23FFFFFF,red%0d%0aK04851+%23FFFFFF,red%0d%0aK04540+%23FFFFFF,red%0d%0aK05840+%23FFFFFF,red%0d%0aK04997+%23FFFFFF,red%0d%0aK04354+%23FFFFFF,red%0d%0aK19663+%23FFFFFF,red%…
rno04940	Type I diabetes mellitus	Human Diseases	Endocrine and metabolic disease	6	8	14	41	0.0329068985541907	0.113269008707583	ENSRNOG00000018200(Gad2|K01580);ENSRNOG00000005003(Ptprn2|K07817);ENSRNOG00000000007(Gad1|K01580);ENSRNOG00000019587(Ptprn|K07817);ENSRNOG00000029386(RT1-N2|K06751);ENSRNOG00000008628(Ica1|K19863)	ENSRNOG00000038835(Cd86|K05413);ENSRNOG00000049491(RT1-DMb|K06752);ENSRNOG00000001527(Cd80|K05412);ENSRNOG00000000454(RT1-DOb|K06752);ENSRNOG00000019142(Fas|K04390);ENSRNOG00000030712(RT1-CE1|K06751);ENSRNOG00000032708(RT1-Bb|K06752);ENSRNOG00000000451(RT1-Ba|K06752)	http://www.kegg.jp/kegg-bin/show_pathway?map=map04940&multi_query=K01580+%23FFFFFF,red%0d%0aK07817+%23FFFFFF,red%0d%0aK19863+%23FFFFFF,red%0d%0aK05413+%23FFFFFF,green%0d%0aK06752+%23FFFFFF,green%0d%0aK05412+%23FFFFFF,green%0d%0aK04390+%23FFFFFF,green%0d%0aK06751+%23FFFFFF,purple
rno04215	Apoptosis - multiple species	Cellular Processes	Cell growth and death	1	10	11	30	0.0334453744120154	0.113923306590928	ENSRNOG00000005392(Ngfr|K02583)	ENSRNOG00000031312(Tnfrsf1a|K03158);ENSRNOG00000000485(Bak1|K14021);ENSRNOG00000012439(Bid|K04726);ENSRNOG00000012331(Casp8|K04398);ENSRNOG00000050819(Birc5|K08731);ENSRNOG00000056216(Casp7|K04397);ENSRNOG00000016551(Bcl2l11|K16341);ENSRNOG00000010475(Casp3|K02187);ENSRNOG00000005731(Birc3|K16060);ENSRNOG00000008022(Apaf1|K02084)	http://www.kegg.jp/kegg-bin/show_pathway?map=map04215&multi_query=K02583+%23FFFFFF,red%0d%0aK03158+%23FFFFFF,green%0d%0aK14021+%23FFFFFF,green%0d%0aK04726+%23FFFFFF,green%0d%0aK04398+%23FFFFFF,green%0d%0aK08731+%23FFFFFF,green%0d%0aK04397+%23FFFFFF,green%0d%0aK16341+%23FFFFFF,green%0d%0aK02187+%23FFFFFF,green%0d%0aK16060+%23FFFFFF,green%0d%0aK02084+%23FFFFFF,green
rno04110	Cell cycle	Cellular Processes	Cell growth and death	0	33	33	117	0.0341486277988261	0.115119600930063	-	ENSRNOG00000000521(Cdkn1a|K06625);ENSRNOG00000020652(Tgfb1|K13375);ENSRNOG00000009258(Cdk6|K02091);ENSRNOG00000016316(Mcm2|K02540);ENSRNOG00000006921(Rbl1|K04681);ENSRNOG00000012543(Mcm3|K02541);ENSRNOG00000050482(Dbf4|K06629);ENSRNOG00000008956(Cdkn2c|K06622);ENSRNOG00000021264(Pcna|K04802);ENSRNOG00000020918(Ccnd1|K04503);ENSRNOG00000000632(Cdk1|K02087);ENSRNOG00000003802(Pttg1|K06635);ENSRNOG0…	http://www.kegg.jp/kegg-bin/show_pathway?map=map04110&multi_query=K06625+%23FFFFFF,green%0d%0aK13375+%23FFFFFF,green%0d%0aK02091+%23FFFFFF,green%0d%0aK02540+%23FFFFFF,green%0d%0aK04681+%23FFFFFF,green%0d%0aK02541+%23FFFFFF,green%0d%0aK06629+%23FFFFFF,green%0d%0aK06622+%23FFFFFF,green%0d%0aK04802+%23FFFFFF,green%0d%0aK04503+%23FFFFFF,green%0d%0aK02087+%23FFFFFF,green%0d%0aK06635+%23FFFFFF,green%0d…
rno00240	Pyrimidine metabolism	Metabolism	Nucleotide metabolism	2	14	16	49	0.035570258637477	0.117928553428966	ENSRNOG00000007427(Entpd6|K01511);ENSRNOG00000018982(Entpd3|K01510)	ENSRNOG00000013791(Enpp3|K01513);ENSRNOG00000009982(Pnp|K03783);ENSRNOG00000011071(Nt5e|K19970);ENSRNOG00000014574(Entpd1|K01510);ENSRNOG00000054286(Rrm2|K10808);ENSRNOG00000047314(Tk1|K00857);ENSRNOG00000020721(Nme6|K00940);ENSRNOG00000003917(Uck2|K00876);ENSRNOG00000001797(Umps|K13421);ENSRNOG00000013994(Enpp1|K01513);ENSRNOG00000045752(Rrm1|K10807);ENSRNOG00000004972(Upp1|K00757);ENSRNOG000000…	http://www.kegg.jp/kegg-bin/show_pathway?map=map00240&multi_query=K01511+%23FFFFFF,red%0d%0aK01513+%23FFFFFF,green%0d%0aK03783+%23FFFFFF,green%0d%0aK19970+%23FFFFFF,green%0d%0aK10808+%23FFFFFF,green%0d%0aK00857+%23FFFFFF,green%0d%0aK00940+%23FFFFFF,green%0d%0aK00876+%23FFFFFF,green%0d%0aK13421+%23FFFFFF,green%0d%0aK10807+%23FFFFFF,green%0d%0aK00757+%23FFFFFF,green%0d%0aK01493+%23FFFFFF,green%0d%0…
rno04668	TNF signaling pathway	Environmental Information Processing	Signal transduction	1	29	30	105	0.0357031400289529	0.117928553428966	ENSRNOG00000006984(Mapk11|K04441)	ENSRNOG00000020465(Ripk3|K08847);ENSRNOG00000043416(Bcl3|K09258);ENSRNOG00000042353(Mlkl|K08849);ENSRNOG00000000515(Mapk13|K04441);ENSRNOG00000057347(Cebpb|K10048);ENSRNOG00000020679(Icam1|K06490);ENSRNOG00000010278(Il6|K05405);ENSRNOG00000031312(Tnfrsf1a|K03158);ENSRNOG00000016575(Tnfrsf1b|K05141);ENSRNOG00000002470(Ifi47|K17072);ENSRNOG00000012331(Casp8|K04398);ENSRNOG00000056216(Casp7|K04397);…	http://www.kegg.jp/kegg-bin/show_pathway?map=map04668&multi_query=K08847+%23FFFFFF,green%0d%0aK09258+%23FFFFFF,green%0d%0aK08849+%23FFFFFF,green%0d%0aK10048+%23FFFFFF,green%0d%0aK06490+%23FFFFFF,green%0d%0aK05405+%23FFFFFF,green%0d%0aK03158+%23FFFFFF,green%0d%0aK05141+%23FFFFFF,green%0d%0aK17072+%23FFFFFF,green%0d%0aK04398+%23FFFFFF,green%0d%0aK04397+%23FFFFFF,green%0d%0aK09444+%23FFFFFF,green%0d…
rno04924	Renin secretion	Organismal Systems	Endocrine system	10	10	20	65	0.0379114708902528	0.123970509811127	ENSRNOG00000012098(Adcyap1r1|K04587);ENSRNOG00000007090(Cacna1c|K04850);ENSRNOG00000002361(Prkg2|K19477);ENSRNOG00000013147(Cacna1d|K04851);ENSRNOG00000025889(Gnas|K04632);ENSRNOG00000029876(Gucy1a2|K12318);ENSRNOG00000008176(Nppa|K12334);ENSRNOG00000005985(Kcnma1|K04936);ENSRNOG00000012302(Gucy1a1|K12318);ENSRNOG00000004810(Plcb1|K05858)	ENSRNOG00000010331(Ctsb|K01363);ENSRNOG00000058337(Plcb2|K05858);ENSRNOG00000011417(Pde3b|K13296);ENSRNOG00000002937(Ren|K01380);ENSRNOG00000019465(Gnai3|K04630);ENSRNOG00000050968(Ptger2|K04259);ENSRNOG00000013240(Ptger4|K04261);ENSRNOG00000021150(Plcb3|K05858);ENSRNOG00000016592(Gnai2|K04630);ENSRNOG00000029889(Clca4|K05030)	http://www.kegg.jp/kegg-bin/show_pathway?map=map04924&multi_query=K04587+%23FFFFFF,red%0d%0aK04850+%23FFFFFF,red%0d%0aK19477+%23FFFFFF,red%0d%0aK04851+%23FFFFFF,red%0d%0aK04632+%23FFFFFF,red%0d%0aK12318+%23FFFFFF,red%0d%0aK12334+%23FFFFFF,red%0d%0aK04936+%23FFFFFF,red%0d%0aK01363+%23FFFFFF,green%0d%0aK13296+%23FFFFFF,green%0d%0aK01380+%23FFFFFF,green%0d%0aK04630+%23FFFFFF,green%0d%0aK04259+%23FFF…
rno05030	Cocaine addiction	Human Diseases	Substance dependence	12	3	15	46	0.041540500948771	0.134492512972754	ENSRNOG00000004327(Ddc|K01593);ENSRNOG00000047466(Bdnf|K04355);ENSRNOG00000005723(Grin3a|K05213);ENSRNOG00000011726(Grin1|K05208);ENSRNOG00000021063(Grin2d|K05212);ENSRNOG00000026036(Pdyn|K15840);ENSRNOG00000025889(Gnas|K04632);ENSRNOG00000008766(Grin2b|K05210);ENSRNOG00000054204(Gria2|K05198);ENSRNOG00000013171(Grm2|K04605);ENSRNOG00000018526(Dlg4|K11828);ENSRNOG00000011992(Slc18a1|K08155)	ENSRNOG00000019465(Gnai3|K04630);ENSRNOG00000023258(Nfkb1|K02580);ENSRNOG00000016592(Gnai2|K04630)	http://www.kegg.jp/kegg-bin/show_pathway?map=map05030&multi_query=K01593+%23FFFFFF,red%0d%0aK04355+%23FFFFFF,red%0d%0aK05213+%23FFFFFF,red%0d%0aK05208+%23FFFFFF,red%0d%0aK05212+%23FFFFFF,red%0d%0aK15840+%23FFFFFF,red%0d%0aK04632+%23FFFFFF,red%0d%0aK05210+%23FFFFFF,red%0d%0aK05198+%23FFFFFF,red%0d%0aK04605+%23FFFFFF,red%0d%0aK11828+%23FFFFFF,red%0d%0aK08155+%23FFFFFF,red%0d%0aK04630+%23FFFFFF,gree…
rno04914	Progesterone-mediated oocyte maturation	Organismal Systems	Endocrine system	5	20	25	86	0.0429489991149619	0.137388062089374	ENSRNOG00000002592(Rps6ka6|K04373);ENSRNOG00000006984(Mapk11|K04441);ENSRNOG00000003999(Adcy3|K08043);ENSRNOG00000020689(Cpeb3|K02602);ENSRNOG00000004890(Adcy8|K08048)	ENSRNOG00000004217(Stk10|K08837);ENSRNOG00000000515(Mapk13|K04441);ENSRNOG00000004479(Aurka|K11481);ENSRNOG00000020401(Adcy4|K08044);ENSRNOG00000011417(Pde3b|K13296);ENSRNOG00000042411(Rps6ka1|K04373);ENSRNOG00000014776(Adcy7|K08047);ENSRNOG00000000632(Cdk1|K02087);ENSRNOG00000032778(Bub1|K02178);ENSRNOG00000006469(Cdk2|K02206);ENSRNOG00000018815(Plk1|K06631);ENSRNOG00000004517(Igf1|K05459);ENSRN…	http://www.kegg.jp/kegg-bin/show_pathway?map=map04914&multi_query=K08043+%23FFFFFF,red%0d%0aK02602+%23FFFFFF,red%0d%0aK08048+%23FFFFFF,red%0d%0aK08837+%23FFFFFF,green%0d%0aK11481+%23FFFFFF,green%0d%0aK08044+%23FFFFFF,green%0d%0aK13296+%23FFFFFF,green%0d%0aK08047+%23FFFFFF,green%0d%0aK02087+%23FFFFFF,green%0d%0aK02178+%23FFFFFF,green%0d%0aK02206+%23FFFFFF,green%0d%0aK06631+%23FFFFFF,green%0d%0aK05…
rno05165	Human papillomavirus infection	Human Diseases	Infectious disease: viral	17	57	74	296	0.0434286134957753	0.137388062089374	ENSRNOG00000006494(Tubg2|K10389);ENSRNOG00000019598(Vegfa|K05448);ENSRNOG00000022060(Magi1|K05631);ENSRNOG00000008218(Atp6v0e2|K02153);ENSRNOG00000000840(Atp6v1g2|K02152);ENSRNOG00000002767(Dlg3|K21098);ENSRNOG00000018851(Ppp2r2b|K04354);ENSRNOG00000017746(Pard6a|K06093);ENSRNOG00000006025(Lamb3|K06244);ENSRNOG00000025889(Gnas|K04632);ENSRNOG00000013850(Hes5|K06055);ENSRNOG00000029386(RT1-N2|K067…	ENSRNOG00000057451(Itga5|K06484);ENSRNOG00000031312(Tnfrsf1a|K03158);ENSRNOG00000000521(Cdkn1a|K06625);ENSRNOG00000000485(Bak1|K14021);ENSRNOG00000009258(Cdk6|K02091);ENSRNOG00000046327(Rbpj|K06053);ENSRNOG00000003269(-|K02153);ENSRNOG00000006921(Rbl1|K04681);ENSRNOG00000012582(Eif4ebp1|K07205);ENSRNOG00000017220(Tcirg1|K02154);ENSRNOG00000016281(Col4a1|K06237);ENSRNOG00000020918(Ccnd1|K04503);EN…	http://www.kegg.jp/kegg-bin/show_pathway?map=map05165&multi_query=K10389+%23FFFFFF,red%0d%0aK05448+%23FFFFFF,red%0d%0aK05631+%23FFFFFF,red%0d%0aK02152+%23FFFFFF,red%0d%0aK21098+%23FFFFFF,red%0d%0aK04354+%23FFFFFF,red%0d%0aK06093+%23FFFFFF,red%0d%0aK06244+%23FFFFFF,red%0d%0aK04632+%23FFFFFF,red%0d%0aK06055+%23FFFFFF,red%0d%0aK08131+%23FFFFFF,red%0d%0aK00572+%23FFFFFF,red%0d%0aK12075+%23FFFFFF,red%…
rno05221	Acute myeloid leukemia	Human Diseases	Cancer: specific types	2	17	19	62	0.0440049886298713	0.137388062089374	ENSRNOG00000008177(Pim2|K08806);ENSRNOG00000005673(Runx1t1|K10053)	ENSRNOG00000001704(Runx1|K08367);ENSRNOG00000017819(Cd14|K04391);ENSRNOG00000012172(Spi1|K09438);ENSRNOG00000021199(Fcgr1a|K06498);ENSRNOG00000047606(Bcl2a1|K02162);ENSRNOG00000012582(Eif4ebp1|K07205);ENSRNOG00000020918(Ccnd1|K04503);ENSRNOG00000018414(Csf1r|K05090);ENSRNOG00000019728(Itgam|K06461);ENSRNOG00000019742(Stat3|K04692);ENSRNOG00000019496(Stat5a|K11223);ENSRNOG00000023896(Dusp6|K21946)…	http://www.kegg.jp/kegg-bin/show_pathway?map=map05221&multi_query=K08806+%23FFFFFF,red%0d%0aK10053+%23FFFFFF,red%0d%0aK08367+%23FFFFFF,green%0d%0aK04391+%23FFFFFF,green%0d%0aK09438+%23FFFFFF,green%0d%0aK06498+%23FFFFFF,green%0d%0aK02162+%23FFFFFF,green%0d%0aK07205+%23FFFFFF,green%0d%0aK04503+%23FFFFFF,green%0d%0aK05090+%23FFFFFF,green%0d%0aK06461+%23FFFFFF,green%0d%0aK04692+%23FFFFFF,green%0d%0aK…
rno04971	Gastric acid secretion	Organismal Systems	Digestive system	13	7	20	66	0.0441154327809916	0.137388062089374	ENSRNOG00000015306(Slc9a4|K13961);ENSRNOG00000001837(Sst|K05237);ENSRNOG00000003999(Adcy3|K08043);ENSRNOG00000020263(Atp1a3|K01539);ENSRNOG00000004890(Adcy8|K08048);ENSRNOG00000054371(Prkcg|K19663);ENSRNOG00000025889(Gnas|K04632);ENSRNOG00000002653(Kcnk2|K04913);ENSRNOG00000052080(Camk2b|K04515);ENSRNOG00000049410(Chrm3|K04131);ENSRNOG00000020985(Atp4a|K01542);ENSRNOG00000003491(Prkca|K02677);ENS…	ENSRNOG00000058337(Plcb2|K05858);ENSRNOG00000034254(Actb|K05692);ENSRNOG00000020401(Adcy4|K08044);ENSRNOG00000014776(Adcy7|K08047);ENSRNOG00000019465(Gnai3|K04630);ENSRNOG00000021150(Plcb3|K05858);ENSRNOG00000016592(Gnai2|K04630)	http://www.kegg.jp/kegg-bin/show_pathway?map=map04971&multi_query=K13961+%23FFFFFF,red%0d%0aK05237+%23FFFFFF,red%0d%0aK08043+%23FFFFFF,red%0d%0aK01539+%23FFFFFF,red%0d%0aK08048+%23FFFFFF,red%0d%0aK19663+%23FFFFFF,red%0d%0aK04632+%23FFFFFF,red%0d%0aK04913+%23FFFFFF,red%0d%0aK04515+%23FFFFFF,red%0d%0aK04131+%23FFFFFF,red%0d%0aK01542+%23FFFFFF,red%0d%0aK02677+%23FFFFFF,red%0d%0aK05692+%23FFFFFF,gree…
rno04625	C-type lectin receptor signaling pathway	Organismal Systems	Immune system	2	25	27	95	0.0474151146864005	0.144904135536944	ENSRNOG00000006984(Mapk11|K04441);ENSRNOG00000014060(Mras|K07831)	ENSRNOG00000043416(Bcl3|K09258);ENSRNOG00000024159(Fcer1g|K07983);ENSRNOG00000000515(Mapk13|K04441);ENSRNOG00000010278(Il6|K05405);ENSRNOG00000004726(Mapkapk2|K04443);ENSRNOG00000054251(Clec7a|K10074);ENSRNOG00000003170(Nlrp3|K12800);ENSRNOG00000007372(Casp1|K01370);ENSRNOG00000012160(Syk|K05855);ENSRNOG00000019675(Pycard|K12799);ENSRNOG00000019311(Nfkb2|K04469);ENSRNOG00000012331(Casp8|K04398);E…	http://www.kegg.jp/kegg-bin/show_pathway?map=map04625&multi_query=K07831+%23FFFFFF,red%0d%0aK09258+%23FFFFFF,green%0d%0aK07983+%23FFFFFF,green%0d%0aK05405+%23FFFFFF,green%0d%0aK04443+%23FFFFFF,green%0d%0aK10074+%23FFFFFF,green%0d%0aK12800+%23FFFFFF,green%0d%0aK01370+%23FFFFFF,green%0d%0aK05855+%23FFFFFF,green%0d%0aK12799+%23FFFFFF,green%0d%0aK04469+%23FFFFFF,green%0d%0aK04398+%23FFFFFF,green%0d%0…
rno04972	Pancreatic secretion	Organismal Systems	Digestive system	13	14	27	95	0.0474151146864005	0.144904135536944	ENSRNOG00000003999(Adcy3|K08043);ENSRNOG00000020263(Atp1a3|K01539);ENSRNOG00000017060(Ryr2|K04962);ENSRNOG00000004890(Adcy8|K08048);ENSRNOG00000012176(Rab27b|K07886);ENSRNOG00000054371(Prkcg|K19663);ENSRNOG00000025889(Gnas|K04632);ENSRNOG00000003031(Atp2b4|K05850);ENSRNOG00000049410(Chrm3|K04131);ENSRNOG00000003491(Prkca|K02677);ENSRNOG00000016647(Pla2g2c|K01047);ENSRNOG00000005985(Kcnma1|K04936)…	ENSRNOG00000058337(Plcb2|K05858);ENSRNOG00000016826(Pla2g2d|K01047);ENSRNOG00000007048(Rap1b|K07836);ENSRNOG00000020401(Adcy4|K08044);ENSRNOG00000014776(Adcy7|K08047);ENSRNOG00000025121(Pla2g3|K01047);ENSRNOG00000003064(Bst1|K18152);ENSRNOG00000016469(Fxyd2|K01538);ENSRNOG00000019353(Psmb10|K09632);ENSRNOG00000021150(Plcb3|K05858);ENSRNOG00000013387(Tpcn2|K14077);ENSRNOG00000014621(Rab8a|K07901);…	http://www.kegg.jp/kegg-bin/show_pathway?map=map04972&multi_query=K08043+%23FFFFFF,red%0d%0aK01539+%23FFFFFF,red%0d%0aK04962+%23FFFFFF,red%0d%0aK08048+%23FFFFFF,red%0d%0aK07886+%23FFFFFF,red%0d%0aK19663+%23FFFFFF,red%0d%0aK04632+%23FFFFFF,red%0d%0aK05850+%23FFFFFF,red%0d%0aK04131+%23FFFFFF,red%0d%0aK02677+%23FFFFFF,red%0d%0aK04936+%23FFFFFF,red%0d%0aK07836+%23FFFFFF,green%0d%0aK08044+%23FFFFFF,gr…
rno04925	Aldosterone synthesis and secretion	Organismal Systems	Endocrine system	17	8	25	87	0.0487720366915316	0.147670888871582	ENSRNOG00000006470(Camk1g|K08794);ENSRNOG00000007090(Cacna1c|K04850);ENSRNOG00000033893(Cacna1h|K04855);ENSRNOG00000003999(Adcy3|K08043);ENSRNOG00000020263(Atp1a3|K01539);ENSRNOG00000004890(Adcy8|K08048);ENSRNOG00000013147(Cacna1d|K04851);ENSRNOG00000054371(Prkcg|K19663);ENSRNOG00000025889(Gnas|K04632);ENSRNOG00000003031(Atp2b4|K05850);ENSRNOG00000052080(Camk2b|K04515);ENSRNOG00000008176(Nppa|K12…	ENSRNOG00000001079(Daglb|K13806);ENSRNOG00000058337(Plcb2|K05858);ENSRNOG00000020401(Adcy4|K08044);ENSRNOG00000014776(Adcy7|K08047);ENSRNOG00000000981(Scarb1|K13885);ENSRNOG00000005289(Prkd3|K06070);ENSRNOG00000021150(Plcb3|K05858);ENSRNOG00000033796(Kcnj5|K04999)	http://www.kegg.jp/kegg-bin/show_pathway?map=map04925&multi_query=K08794+%23FFFFFF,red%0d%0aK04850+%23FFFFFF,red%0d%0aK04855+%23FFFFFF,red%0d%0aK08043+%23FFFFFF,red%0d%0aK01539+%23FFFFFF,red%0d%0aK08048+%23FFFFFF,red%0d%0aK04851+%23FFFFFF,red%0d%0aK19663+%23FFFFFF,red%0d%0aK04632+%23FFFFFF,red%0d%0aK05850+%23FFFFFF,red%0d%0aK04515+%23FFFFFF,red%0d%0aK12334+%23FFFFFF,red%0d%0aK04919+%23FFFFFF,red%…
rno00513	Various types of N-glycan biosynthesis	Metabolism	Glycan biosynthesis and metabolism	5	7	12	36	0.0552150650257837	0.165645195077351	ENSRNOG00000004149(Mgat4c|K13748);ENSRNOG00000013061(Tusc3|K12669);ENSRNOG00000053075(B4galnt4|K09657);ENSRNOG00000006369(Alg2|K03843);ENSRNOG00000019609(B4galt2|K07967)	ENSRNOG00000059461(B4galt1|K07966);ENSRNOG00000010252(Hexa|K12373);ENSRNOG00000015439(Man2a1|K01231);ENSRNOG00000025274(Hexb|K12373);ENSRNOG00000017087(Man1c1|K01230);ENSRNOG00000031896(Stt3a|K07151);ENSRNOG00000004234(Mgat2|K00736)	http://www.kegg.jp/kegg-bin/show_pathway?map=map00513&multi_query=K13748+%23FFFFFF,red%0d%0aK12669+%23FFFFFF,red%0d%0aK09657+%23FFFFFF,red%0d%0aK03843+%23FFFFFF,red%0d%0aK07967+%23FFFFFF,red%0d%0aK07966+%23FFFFFF,green%0d%0aK12373+%23FFFFFF,green%0d%0aK01231+%23FFFFFF,green%0d%0aK01230+%23FFFFFF,green%0d%0aK07151+%23FFFFFF,green%0d%0aK00736+%23FFFFFF,green
rno04217	Necroptosis	Cellular Processes	Cell growth and death	3	29	32	118	0.0597950706746909	0.177754437369309	ENSRNOG00000024904(Pla2g4e|K16342);ENSRNOG00000024751(Macroh2a2|K11251);ENSRNOG00000052080(Camk2b|K04515)	ENSRNOG00000020465(Ripk3|K08847);ENSRNOG00000002657(Pla2g4a|K16342);ENSRNOG00000042353(Mlkl|K08849);ENSRNOG00000031312(Tnfrsf1a|K03158);ENSRNOG00000003170(Nlrp3|K12800);ENSRNOG00000012439(Bid|K04726);ENSRNOG00000007372(Casp1|K01370);ENSRNOG00000019675(Pycard|K12799);ENSRNOG00000042070(Ticam2|K05409);ENSRNOG00000006388(Pygl|K00688);ENSRNOG00000003622(Cybb|K21421);ENSRNOG00000003084(Parp1|K24070);E…	http://www.kegg.jp/kegg-bin/show_pathway?map=map04217&multi_query=K11251+%23FFFFFF,red%0d%0aK04515+%23FFFFFF,red%0d%0aK08847+%23FFFFFF,green%0d%0aK08849+%23FFFFFF,green%0d%0aK03158+%23FFFFFF,green%0d%0aK12800+%23FFFFFF,green%0d%0aK04726+%23FFFFFF,green%0d%0aK01370+%23FFFFFF,green%0d%0aK12799+%23FFFFFF,green%0d%0aK05409+%23FFFFFF,green%0d%0aK00688+%23FFFFFF,green%0d%0aK21421+%23FFFFFF,green%0d%0aK…
rno05100	Bacterial invasion of epithelial cells	Human Diseases	Infectious disease: bacterial	4	16	20	69	0.0670663406189924	0.197573814255951	ENSRNOG00000006003(Ctnna2|K05691);ENSRNOG00000008030(Shc2|K17447);ENSRNOG00000033835(Dnm1|K01528);ENSRNOG00000007686(Septin3|K16938)	ENSRNOG00000057451(Itga5|K06484);ENSRNOG00000000991(Arpc1b|K05757);ENSRNOG00000038881(Hcls1|K06106);ENSRNOG00000020657(Shc1|K06279);ENSRNOG00000009805(Wasf2|K05748);ENSRNOG00000034254(Actb|K05692);ENSRNOG00000020393(Rhog|K07863);ENSRNOG00000010966(Itgb1|K05719);ENSRNOG00000001149(Pxn|K05760);ENSRNOG00000008673(Arpc3|K05756);ENSRNOG00000013152(Arhgap10|K13736);ENSRNOG00000016846(Pik3cd|K00922);ENS…	http://www.kegg.jp/kegg-bin/show_pathway?map=map05100&multi_query=K05691+%23FFFFFF,red%0d%0aK17447+%23FFFFFF,red%0d%0aK01528+%23FFFFFF,red%0d%0aK16938+%23FFFFFF,red%0d%0aK06484+%23FFFFFF,green%0d%0aK05757+%23FFFFFF,green%0d%0aK06106+%23FFFFFF,green%0d%0aK06279+%23FFFFFF,green%0d%0aK05748+%23FFFFFF,green%0d%0aK05692+%23FFFFFF,green%0d%0aK07863+%23FFFFFF,green%0d%0aK05719+%23FFFFFF,green%0d%0aK0576…
rno04218	Cellular senescence	Cellular Processes	Cell growth and death	5	32	37	142	0.0765540528050415	0.223510493457577	ENSRNOG00000006984(Mapk11|K04441);ENSRNOG00000013147(Cacna1d|K04851);ENSRNOG00000020835(Hipk4|K08826);ENSRNOG00000014060(Mras|K07831);ENSRNOG00000029386(RT1-N2|K06751)	ENSRNOG00000001414(Serpine1|K03982);ENSRNOG00000000515(Mapk13|K04441);ENSRNOG00000010278(Il6|K05405);ENSRNOG00000004726(Mapkapk2|K04443);ENSRNOG00000000521(Cdkn1a|K06625);ENSRNOG00000007036(Tgfbr1|K04674);ENSRNOG00000020652(Tgfb1|K13375);ENSRNOG00000009258(Cdk6|K02091);ENSRNOG00000008941(Ets1|K02678);ENSRNOG00000013265(Tgfbr2|K04388);ENSRNOG00000058646(Zfp36l1|K18753);ENSRNOG00000006921(Rbl1|K046…	http://www.kegg.jp/kegg-bin/show_pathway?map=map04218&multi_query=K04851+%23FFFFFF,red%0d%0aK08826+%23FFFFFF,red%0d%0aK07831+%23FFFFFF,red%0d%0aK03982+%23FFFFFF,green%0d%0aK05405+%23FFFFFF,green%0d%0aK04443+%23FFFFFF,green%0d%0aK06625+%23FFFFFF,green%0d%0aK04674+%23FFFFFF,green%0d%0aK13375+%23FFFFFF,green%0d%0aK02091+%23FFFFFF,green%0d%0aK02678+%23FFFFFF,green%0d%0aK04388+%23FFFFFF,green%0d%0aK18…
rno00250	Alanine, aspartate and glutamate metabolism	Metabolism	Amino acid metabolism	7	4	11	34	0.0786189984319167	0.22750807510829	ENSRNOG00000018200(Gad2|K01580);ENSRNOG00000008837(Ass1|K01940);ENSRNOG00000002636(Abat|K13524);ENSRNOG00000000007(Gad1|K01580);ENSRNOG00000023538(Aldh5a1|K00139);ENSRNOG00000031612(Gls2|K01425);ENSRNOG00000049351(Nat8l|K18309)	ENSRNOG00000046763(Adssl1|K01939);ENSRNOG00000020148(Il4i1|K03334);ENSRNOG00000002810(Gfpt2|K00820);ENSRNOG00000019659(Aspa|K01437)	http://www.kegg.jp/kegg-bin/show_pathway?map=map00250&multi_query=K01580+%23FFFFFF,red%0d%0aK01940+%23FFFFFF,red%0d%0aK13524+%23FFFFFF,red%0d%0aK00139+%23FFFFFF,red%0d%0aK01425+%23FFFFFF,red%0d%0aK18309+%23FFFFFF,red%0d%0aK01939+%23FFFFFF,green%0d%0aK03334+%23FFFFFF,green%0d%0aK00820+%23FFFFFF,green%0d%0aK01437+%23FFFFFF,green
rno00650	Butanoate metabolism	Metabolism	Carbohydrate metabolism	7	1	8	23	0.0867216326750703	0.248754156883754	ENSRNOG00000018200(Gad2|K01580);ENSRNOG00000002636(Abat|K13524);ENSRNOG00000000007(Gad1|K01580);ENSRNOG00000023538(Aldh5a1|K00139);ENSRNOG00000011193(Hmgcll1|K01640);ENSRNOG00000014726(Acsm4|K01896);ENSRNOG00000016552(Hmgcs1|K01641)	ENSRNOG00000010697(Hadh|K00022)	http://www.kegg.jp/kegg-bin/show_pathway?map=map00650&multi_query=K01580+%23FFFFFF,red%0d%0aK13524+%23FFFFFF,red%0d%0aK00139+%23FFFFFF,red%0d%0aK01640+%23FFFFFF,red%0d%0aK01896+%23FFFFFF,red%0d%0aK01641+%23FFFFFF,red%0d%0aK00022+%23FFFFFF,green
rno05206	MicroRNAs in cancer	Human Diseases	Cancer: overview	6	30	36	141	0.101127091496399	0.284491381767641	ENSRNOG00000019598(Vegfa|K05448);ENSRNOG00000031612(Gls2|K01425);ENSRNOG00000057322(Efna3|K05462);ENSRNOG00000015732(Bcl2l2|K02163);ENSRNOG00000054371(Prkcg|K19663);ENSRNOG00000003491(Prkca|K02677)	ENSRNOG00000040287(Cyp1b1|K07410);ENSRNOG00000010516(Plau|K01348);ENSRNOG00000057451(Itga5|K06484);ENSRNOG00000006094(Cd44|K06256);ENSRNOG00000014117(Hmox1|K00510);ENSRNOG00000020657(Shc1|K06279);ENSRNOG00000000521(Cdkn1a|K06625);ENSRNOG00000000485(Bak1|K14021);ENSRNOG00000018087(Vim|K07606);ENSRNOG00000009258(Cdk6|K02091);ENSRNOG00000020918(Ccnd1|K04503);ENSRNOG00000051986(Plcg2|K05859);ENSRNOG0…	http://www.kegg.jp/kegg-bin/show_pathway?map=map05206&multi_query=K05448+%23FFFFFF,red%0d%0aK01425+%23FFFFFF,red%0d%0aK05462+%23FFFFFF,red%0d%0aK02163+%23FFFFFF,red%0d%0aK19663+%23FFFFFF,red%0d%0aK02677+%23FFFFFF,red%0d%0aK07410+%23FFFFFF,green%0d%0aK01348+%23FFFFFF,green%0d%0aK06484+%23FFFFFF,green%0d%0aK06256+%23FFFFFF,green%0d%0aK00510+%23FFFFFF,green%0d%0aK06279+%23FFFFFF,green%0d%0aK06625+%2…
rno04510	Focal adhesion	Cellular Processes	Cellular community - eukaryotes	9	37	46	185	0.101907375590391	0.284491381767641	ENSRNOG00000014025(Rasgrf1|K04349);ENSRNOG00000004676(Pak3|K05733);ENSRNOG00000019598(Vegfa|K05448);ENSRNOG00000008030(Shc2|K17447);ENSRNOG00000051440(Ppp1r12b|K12329);ENSRNOG00000054371(Prkcg|K19663);ENSRNOG00000006025(Lamb3|K06244);ENSRNOG00000012920(Col9a1|K08131);ENSRNOG00000003491(Prkca|K02677)	ENSRNOG00000057451(Itga5|K06484);ENSRNOG00000050430(Vav1|K05730);ENSRNOG00000020657(Shc1|K06279);ENSRNOG00000007350(Rac2|K07860);ENSRNOG00000016367(Vasp|K06274);ENSRNOG00000052064(Parvg|K06275);ENSRNOG00000016630(Tln1|K06271);ENSRNOG00000007048(Rap1b|K07836);ENSRNOG00000034254(Actb|K05692);ENSRNOG00000016281(Col4a1|K06237);ENSRNOG00000020918(Ccnd1|K04503);ENSRNOG00000010966(Itgb1|K05719);ENSRNOG0…	http://www.kegg.jp/kegg-bin/show_pathway?map=map04510&multi_query=K04349+%23FFFFFF,red%0d%0aK05733+%23FFFFFF,red%0d%0aK05448+%23FFFFFF,red%0d%0aK17447+%23FFFFFF,red%0d%0aK12329+%23FFFFFF,red%0d%0aK19663+%23FFFFFF,red%0d%0aK06244+%23FFFFFF,red%0d%0aK08131+%23FFFFFF,red%0d%0aK02677+%23FFFFFF,red%0d%0aK06484+%23FFFFFF,green%0d%0aK05730+%23FFFFFF,green%0d%0aK06279+%23FFFFFF,green%0d%0aK07860+%23FFFFF…
rno00515	Mannose type O-glycan biosynthesis	Metabolism	Glycan biosynthesis and metabolism	5	2	7	20	0.103033754642581	0.284491381767641	ENSRNOG00000024954(Mgat5b|K09661);ENSRNOG00000019492(Pomgnt2|K18207);ENSRNOG00000012815(Chst10|K09674);ENSRNOG00000019609(B4galt2|K07967);ENSRNOG00000007142(B3gat1|K00735)	ENSRNOG00000059461(B4galt1|K07966);ENSRNOG00000009157(Fut4|K07632)	http://www.kegg.jp/kegg-bin/show_pathway?map=map00515&multi_query=K09661+%23FFFFFF,red%0d%0aK18207+%23FFFFFF,red%0d%0aK09674+%23FFFFFF,red%0d%0aK07967+%23FFFFFF,red%0d%0aK00735+%23FFFFFF,red%0d%0aK07966+%23FFFFFF,green%0d%0aK07632+%23FFFFFF,green
rno04664	Fc epsilon RI signaling pathway	Organismal Systems	Immune system	3	14	17	60	0.103169649102842	0.284491381767641	ENSRNOG00000006984(Mapk11|K04441);ENSRNOG00000024904(Pla2g4e|K16342);ENSRNOG00000003491(Prkca|K02677)	ENSRNOG00000008180(Lyn|K05854);ENSRNOG00000002657(Pla2g4a|K16342);ENSRNOG00000005620(Lcp2|K07361);ENSRNOG00000052407(Btk|K07370);ENSRNOG00000024159(Fcer1g|K07983);ENSRNOG00000050430(Vav1|K05730);ENSRNOG00000000515(Mapk13|K04441);ENSRNOG00000007350(Rac2|K07860);ENSRNOG00000017020(Inpp5d|K03084);ENSRNOG00000012160(Syk|K05855);ENSRNOG00000000907(Alox5ap|K20735);ENSRNOG00000051986(Plcg2|K05859);ENSRN…	http://www.kegg.jp/kegg-bin/show_pathway?map=map04664&multi_query=K02677+%23FFFFFF,red%0d%0aK05854+%23FFFFFF,green%0d%0aK07361+%23FFFFFF,green%0d%0aK07370+%23FFFFFF,green%0d%0aK07983+%23FFFFFF,green%0d%0aK05730+%23FFFFFF,green%0d%0aK07860+%23FFFFFF,green%0d%0aK03084+%23FFFFFF,green%0d%0aK05855+%23FFFFFF,green%0d%0aK20735+%23FFFFFF,green%0d%0aK05859+%23FFFFFF,green%0d%0aK00922+%23FFFFFF,green%0d%0…
rno04658	Th1 and Th2 cell differentiation	Organismal Systems	Immune system	3	19	22	81	0.103530502845105	0.284491381767641	ENSRNOG00000006984(Mapk11|K04441);ENSRNOG00000013927(Jag2|K21635);ENSRNOG00000007270(Il12rb2|K05064)	ENSRNOG00000054217(Runx3|K09279);ENSRNOG00000000515(Mapk13|K04441);ENSRNOG00000015441(Il4r|K05071);ENSRNOG00000049491(RT1-DMb|K06752);ENSRNOG00000046327(Rbpj|K06053);ENSRNOG00000012428(Maf|K09035);ENSRNOG00000003954(Il2rg|K05070);ENSRNOG00000002032(Ifngr2|K05133);ENSRNOG00000019496(Stat5a|K11223);ENSRNOG00000032948(Tyk2|K11219);ENSRNOG00000023258(Nfkb1|K02580);ENSRNOG00000007390(Nfkbia|K04734);EN…	http://www.kegg.jp/kegg-bin/show_pathway?map=map04658&multi_query=K21635+%23FFFFFF,red%0d%0aK05064+%23FFFFFF,red%0d%0aK09279+%23FFFFFF,green%0d%0aK05071+%23FFFFFF,green%0d%0aK06752+%23FFFFFF,green%0d%0aK06053+%23FFFFFF,green%0d%0aK09035+%23FFFFFF,green%0d%0aK05070+%23FFFFFF,green%0d%0aK05133+%23FFFFFF,green%0d%0aK11223+%23FFFFFF,green%0d%0aK11219+%23FFFFFF,green%0d%0aK02580+%23FFFFFF,green%0d%0aK…
rno04923	Regulation of lipolysis in adipocytes	Organismal Systems	Endocrine system	7	8	15	52	0.106789404168746	0.289627355167772	ENSRNOG00000003999(Adcy3|K08043);ENSRNOG00000002361(Prkg2|K19477);ENSRNOG00000004890(Adcy8|K08048);ENSRNOG00000025889(Gnas|K04632);ENSRNOG00000014149(Npy1r|K04204);ENSRNOG00000008176(Nppa|K12334);ENSRNOG00000009269(Cga|K08522)	ENSRNOG00000010805(Fabp4|K08753);ENSRNOG00000020401(Adcy4|K08044);ENSRNOG00000011417(Pde3b|K13296);ENSRNOG00000014776(Adcy7|K08047);ENSRNOG00000016846(Pik3cd|K00922);ENSRNOG00000019465(Gnai3|K04630);ENSRNOG00000016592(Gnai2|K04630);ENSRNOG00000007415(Ptgs1|K00509)	http://www.kegg.jp/kegg-bin/show_pathway?map=map04923&multi_query=K08043+%23FFFFFF,red%0d%0aK19477+%23FFFFFF,red%0d%0aK08048+%23FFFFFF,red%0d%0aK04632+%23FFFFFF,red%0d%0aK04204+%23FFFFFF,red%0d%0aK12334+%23FFFFFF,red%0d%0aK08522+%23FFFFFF,red%0d%0aK08753+%23FFFFFF,green%0d%0aK08044+%23FFFFFF,green%0d%0aK13296+%23FFFFFF,green%0d%0aK08047+%23FFFFFF,green%0d%0aK00922+%23FFFFFF,green%0d%0aK04630+%23F…
rno04630	JAK-STAT signaling pathway	Environmental Information Processing	Signal transduction	4	30	34	133	0.107170978517738	0.289627355167772	ENSRNOG00000000875(Fhl1|K14365);ENSRNOG00000007270(Il12rb2|K05064);ENSRNOG00000012286(Il20ra|K05136);ENSRNOG00000012259(Il22ra2|K05139)	ENSRNOG00000033192(Osmr|K05057);ENSRNOG00000000187(Csf2rb|K04738);ENSRNOG00000008759(Csf3r|K05061);ENSRNOG00000023214(Il20rb|K05137);ENSRNOG00000014294(Ptpn6|K05697);ENSRNOG00000015441(Il4r|K05071);ENSRNOG00000024390(Osm|K05418);ENSRNOG00000010278(Il6|K05405);ENSRNOG00000000521(Cdkn1a|K06625);ENSRNOG00000015773(Il21r|K05075);ENSRNOG00000020918(Ccnd1|K04503);ENSRNOG00000003954(Il2rg|K05070);ENSRNO…	http://www.kegg.jp/kegg-bin/show_pathway?map=map04630&multi_query=K14365+%23FFFFFF,red%0d%0aK05064+%23FFFFFF,red%0d%0aK05136+%23FFFFFF,red%0d%0aK05139+%23FFFFFF,red%0d%0aK05057+%23FFFFFF,green%0d%0aK04738+%23FFFFFF,green%0d%0aK05061+%23FFFFFF,green%0d%0aK05137+%23FFFFFF,green%0d%0aK05697+%23FFFFFF,green%0d%0aK05071+%23FFFFFF,green%0d%0aK05418+%23FFFFFF,green%0d%0aK05405+%23FFFFFF,green%0d%0aK0662…
rno00470	D-Amino acid metabolism	Metabolism	Metabolism of other amino acids	2	1	3	6	0.109196105761204	0.292681365441915	ENSRNOG00000031612(Gls2|K01425);ENSRNOG00000054962(Dao|K00273)	ENSRNOG00000004442(Dglucy|K22210)	http://www.kegg.jp/kegg-bin/show_pathway?map=map00470&multi_query=K01425+%23FFFFFF,red%0d%0aK00273+%23FFFFFF,red%0d%0aK22210+%23FFFFFF,green
rno00524	Neomycin, kanamycin and gentamicin biosynthesis	Metabolism	Biosynthesis of other secondary metabolites	0	2	2	3	0.112007048766865	0.297774836965567	-	ENSRNOG00000006116(Hk2|K00844);ENSRNOG00000026235(Hk3|K00844)	http://www.kegg.jp/kegg-bin/show_pathway?map=map00524&multi_query=K00844+%23FFFFFF,green
rno00230	Purine metabolism	Metabolism	Nucleotide metabolism	13	18	31	121	0.117025133405069	0.307735248687792	ENSRNOG00000007427(Entpd6|K01511);ENSRNOG00000003999(Adcy3|K08043);ENSRNOG00000004890(Adcy8|K08048);ENSRNOG00000042536(Pde4d|K13293);ENSRNOG00000010280(Pde8b|K18437);ENSRNOG00000029876(Gucy1a2|K12318);ENSRNOG00000046947(Ak5|K00939);ENSRNOG00000018282(Gda|K01487);ENSRNOG00000018982(Entpd3|K01510);ENSRNOG00000019560(Pde2a|K18283);ENSRNOG00000012302(Gucy1a1|K12318);ENSRNOG00000013436(Pde7b|K18436);E…	ENSRNOG00000013791(Enpp3|K01513);ENSRNOG00000000122(Ak2|K00939);ENSRNOG00000009982(Pnp|K03783);ENSRNOG00000011071(Nt5e|K19970);ENSRNOG00000020401(Adcy4|K08044);ENSRNOG00000011417(Pde3b|K13296);ENSRNOG00000014776(Adcy7|K08047);ENSRNOG00000017250(Gmpr|K00364);ENSRNOG00000014574(Entpd1|K01510);ENSRNOG00000046763(Adssl1|K01939);ENSRNOG00000007081(Xdh|K00106);ENSRNOG00000054286(Rrm2|K10808);ENSRNOG000…	http://www.kegg.jp/kegg-bin/show_pathway?map=map00230&multi_query=K01511+%23FFFFFF,red%0d%0aK08043+%23FFFFFF,red%0d%0aK08048+%23FFFFFF,red%0d%0aK13293+%23FFFFFF,red%0d%0aK18437+%23FFFFFF,red%0d%0aK12318+%23FFFFFF,red%0d%0aK01487+%23FFFFFF,red%0d%0aK18283+%23FFFFFF,red%0d%0aK18436+%23FFFFFF,red%0d%0aK13298+%23FFFFFF,red%0d%0aK01513+%23FFFFFF,green%0d%0aK03783+%23FFFFFF,green%0d%0aK19970+%23FFFFFF,…
rno04810	Regulation of actin cytoskeleton	Cellular Processes	Cell motility	11	37	48	196	0.117635798428055	0.307735248687792	ENSRNOG00000004676(Pak3|K05733);ENSRNOG00000006397(Chrm5|K04133);ENSRNOG00000014035(Arhgef4|K05769);ENSRNOG00000017427(Pfn2|K05759);ENSRNOG00000051440(Ppp1r12b|K12329);ENSRNOG00000014060(Mras|K07831);ENSRNOG00000021569(Tiam1|K05731);ENSRNOG00000011471(Fgf9|K04358);ENSRNOG00000002886(Myh10|K10352);ENSRNOG00000049410(Chrm3|K04131);ENSRNOG00000061530(Fgf16|K04358)	ENSRNOG00000057451(Itga5|K06484);ENSRNOG00000050430(Vav1|K05730);ENSRNOG00000030118(Msn|K05763);ENSRNOG00000000991(Arpc1b|K05757);ENSRNOG00000047931(-|K05764);ENSRNOG00000007350(Rac2|K07860);ENSRNOG00000001224(Itgb2|K06464);ENSRNOG00000003975(Pfn1|K05759);ENSRNOG00000017980(Itgal|K05718);ENSRNOG00000009805(Wasf2|K05748);ENSRNOG00000004498(Scin|K05768);ENSRNOG00000034254(Actb|K05692);ENSRNOG000000…	http://www.kegg.jp/kegg-bin/show_pathway?map=map04810&multi_query=K05733+%23FFFFFF,red%0d%0aK04133+%23FFFFFF,red%0d%0aK05769+%23FFFFFF,red%0d%0aK12329+%23FFFFFF,red%0d%0aK07831+%23FFFFFF,red%0d%0aK05731+%23FFFFFF,red%0d%0aK04358+%23FFFFFF,red%0d%0aK10352+%23FFFFFF,red%0d%0aK04131+%23FFFFFF,red%0d%0aK06484+%23FFFFFF,green%0d%0aK05730+%23FFFFFF,green%0d%0aK05763+%23FFFFFF,green%0d%0aK05757+%23FFFFF…
rno04330	Notch signaling pathway	Environmental Information Processing	Signal transduction	7	8	15	53	0.121648930027662	0.315707937452743	ENSRNOG00000050848(Dtx1|K06058);ENSRNOG00000005129(Dtx3|K06058);ENSRNOG00000013927(Jag2|K21635);ENSRNOG00000020867(Numbl|K06057);ENSRNOG00000013850(Hes5|K06055);ENSRNOG00000015318(Heyl|K09091);ENSRNOG00000005874(Tle2|K04497)	ENSRNOG00000046327(Rbpj|K06053);ENSRNOG00000021086(Dtx4|K06058);ENSRNOG00000023400(Dtx3l|K06058);ENSRNOG00000013013(Tle3|K04497);ENSRNOG00000001250(Lfng|K05948);ENSRNOG00000008133(Mfng|K05948);ENSRNOG00000005355(Ncstn|K06171);ENSRNOG00000001432(Dtx2|K06058)	http://www.kegg.jp/kegg-bin/show_pathway?map=map04330&multi_query=K21635+%23FFFFFF,red%0d%0aK06057+%23FFFFFF,red%0d%0aK06055+%23FFFFFF,red%0d%0aK09091+%23FFFFFF,red%0d%0aK06053+%23FFFFFF,green%0d%0aK05948+%23FFFFFF,green%0d%0aK06171+%23FFFFFF,green%0d%0aK06058+%23FFFFFF,purple%0d%0aK04497+%23FFFFFF,purple
rno00511	Other glycan degradation	Metabolism	Glycan biosynthesis and metabolism	0	6	6	17	0.123060238455293	0.316855889565991	-	ENSRNOG00000023910(Man2b1|K12311);ENSRNOG00000010252(Hexa|K12373);ENSRNOG00000009325(Fuca1|K01206);ENSRNOG00000052247(Manba|K01192);ENSRNOG00000025274(Hexb|K12373);ENSRNOG00000010196(Glb1|K12309)	http://www.kegg.jp/kegg-bin/show_pathway?map=map00511&multi_query=K12311+%23FFFFFF,green%0d%0aK12373+%23FFFFFF,green%0d%0aK01206+%23FFFFFF,green%0d%0aK01192+%23FFFFFF,green%0d%0aK12309+%23FFFFFF,green
rno00052	Galactose metabolism	Metabolism	Carbohydrate metabolism	3	5	8	25	0.130469381152007	0.330724710362064	ENSRNOG00000057988(Pfkm|K00850);ENSRNOG00000019609(B4galt2|K07967);ENSRNOG00000017163(Pfkp|K00850)	ENSRNOG00000059461(B4galt1|K07966);ENSRNOG00000006116(Hk2|K00844);ENSRNOG00000026235(Hk3|K00844);ENSRNOG00000010196(Glb1|K12309);ENSRNOG00000009513(Akr1b1|K00011)	http://www.kegg.jp/kegg-bin/show_pathway?map=map00052&multi_query=K00850+%23FFFFFF,red%0d%0aK07967+%23FFFFFF,red%0d%0aK07966+%23FFFFFF,green%0d%0aK00844+%23FFFFFF,green%0d%0aK12309+%23FFFFFF,green%0d%0aK00011+%23FFFFFF,green
rno00601	Glycosphingolipid biosynthesis - lacto and neolacto series	Metabolism	Glycan biosynthesis and metabolism	3	5	8	25	0.130469381152007	0.330724710362064	ENSRNOG00000007625(B3galt1|K07819);ENSRNOG00000019609(B4galt2|K07967);ENSRNOG00000030983(B3galt5|K03877)	ENSRNOG00000059461(B4galt1|K07966);ENSRNOG00000019179(Ggta1|K00743);ENSRNOG00000009157(Fut4|K07632);ENSRNOG00000001653(St3gal6|K03792);ENSRNOG00000014156(Fut7|K07635)	http://www.kegg.jp/kegg-bin/show_pathway?map=map00601&multi_query=K07819+%23FFFFFF,red%0d%0aK07967+%23FFFFFF,red%0d%0aK03877+%23FFFFFF,red%0d%0aK07966+%23FFFFFF,green%0d%0aK00743+%23FFFFFF,green%0d%0aK07632+%23FFFFFF,green%0d%0aK03792+%23FFFFFF,green%0d%0aK07635+%23FFFFFF,green
rno04935	Growth hormone synthesis, secretion and action	Organismal Systems	Endocrine system	13	14	27	105	0.131843616305154	0.331637404090656	ENSRNOG00000001837(Sst|K05237);ENSRNOG00000007090(Cacna1c|K04850);ENSRNOG00000006984(Mapk11|K04441);ENSRNOG00000003999(Adcy3|K08043);ENSRNOG00000007332(Sstr3|K04219);ENSRNOG00000008030(Shc2|K17447);ENSRNOG00000004890(Adcy8|K08048);ENSRNOG00000013147(Cacna1d|K04851);ENSRNOG00000054371(Prkcg|K19663);ENSRNOG00000010349(Ghrl|K05254);ENSRNOG00000025889(Gnas|K04632);ENSRNOG00000003491(Prkca|K02677);ENS…	ENSRNOG00000000515(Mapk13|K04441);ENSRNOG00000020657(Shc1|K06279);ENSRNOG00000058337(Plcb2|K05858);ENSRNOG00000013177(Map3k1|K04416);ENSRNOG00000020401(Adcy4|K08044);ENSRNOG00000014776(Adcy7|K08047);ENSRNOG00000051986(Plcg2|K05859);ENSRNOG00000019742(Stat3|K04692);ENSRNOG00000019496(Stat5a|K11223);ENSRNOG00000004517(Igf1|K05459);ENSRNOG00000016846(Pik3cd|K00922);ENSRNOG00000019465(Gnai3|K04630);E…	http://www.kegg.jp/kegg-bin/show_pathway?map=map04935&multi_query=K05237+%23FFFFFF,red%0d%0aK04850+%23FFFFFF,red%0d%0aK08043+%23FFFFFF,red%0d%0aK04219+%23FFFFFF,red%0d%0aK17447+%23FFFFFF,red%0d%0aK08048+%23FFFFFF,red%0d%0aK04851+%23FFFFFF,red%0d%0aK19663+%23FFFFFF,red%0d%0aK05254+%23FFFFFF,red%0d%0aK04632+%23FFFFFF,red%0d%0aK02677+%23FFFFFF,red%0d%0aK06279+%23FFFFFF,green%0d%0aK04416+%23FFFFFF,gr…
rno01524	Platinum drug resistance	Human Diseases	Drug resistance: antineoplastic	2	17	19	71	0.138376627333155	0.34541341326673	ENSRNOG00000018937(Gstm2|K00799);ENSRNOG00000046727(Abcc2|K05666)	ENSRNOG00000000521(Cdkn1a|K06625);ENSRNOG00000000485(Bak1|K14021);ENSRNOG00000014475(Slc31a1|K14686);ENSRNOG00000012439(Bid|K04726);ENSRNOG00000061367(Atp7a|K17686);ENSRNOG00000012331(Casp8|K04398);ENSRNOG00000061857(Mgst2|K00799);ENSRNOG00000050819(Birc5|K08731);ENSRNOG00000029773(Atm|K04728);ENSRNOG00000053047(Top2a|K03164);ENSRNOG00000016846(Pik3cd|K00922);ENSRNOG00000010475(Casp3|K02187);ENSR…	http://www.kegg.jp/kegg-bin/show_pathway?map=map01524&multi_query=K05666+%23FFFFFF,red%0d%0aK06625+%23FFFFFF,green%0d%0aK14021+%23FFFFFF,green%0d%0aK14686+%23FFFFFF,green%0d%0aK04726+%23FFFFFF,green%0d%0aK17686+%23FFFFFF,green%0d%0aK04398+%23FFFFFF,green%0d%0aK08731+%23FFFFFF,green%0d%0aK04728+%23FFFFFF,green%0d%0aK03164+%23FFFFFF,green%0d%0aK00922+%23FFFFFF,green%0d%0aK02187+%23FFFFFF,green%0d%0…
rno04622	RIG-I-like receptor signaling pathway	Organismal Systems	Immune system	1	13	14	50	0.140942149052643	0.34915214197132	ENSRNOG00000006984(Mapk11|K04441)	ENSRNOG00000000515(Mapk13|K04441);ENSRNOG00000002341(Trim25|K10652);ENSRNOG00000013177(Map3k1|K04416);ENSRNOG00000012331(Casp8|K04398);ENSRNOG00000042137(Sting1|K12654);ENSRNOG00000057832(Rnf125|K12170);ENSRNOG00000023258(Nfkb1|K02580);ENSRNOG00000006227(Ifih1|K12647);ENSRNOG00000007390(Nfkbia|K04734);ENSRNOG00000017787(Ripk1|K02861);ENSRNOG00000006384(Ddx58|K12646);ENSRNOG00000025100(Ikbke|K0721…	http://www.kegg.jp/kegg-bin/show_pathway?map=map04622&multi_query=K10652+%23FFFFFF,green%0d%0aK04416+%23FFFFFF,green%0d%0aK04398+%23FFFFFF,green%0d%0aK12654+%23FFFFFF,green%0d%0aK12170+%23FFFFFF,green%0d%0aK02580+%23FFFFFF,green%0d%0aK12647+%23FFFFFF,green%0d%0aK04734+%23FFFFFF,green%0d%0aK02861+%23FFFFFF,green%0d%0aK12646+%23FFFFFF,green%0d%0aK07211+%23FFFFFF,green%0d%0aK03171+%23FFFFFF,green%0d…
rno05223	Non-small cell lung cancer	Human Diseases	Cancer: specific types	6	12	18	67	0.142336990059274	0.349956359017915	ENSRNOG00000008683(Alk|K05119);ENSRNOG00000054371(Prkcg|K19663);ENSRNOG00000004680(Kif5c|K10396);ENSRNOG00000004537(Rxrg|K08526);ENSRNOG00000005299(Kif5a|K10396);ENSRNOG00000003491(Prkca|K02677)	ENSRNOG00000000521(Cdkn1a|K06625);ENSRNOG00000000485(Bak1|K14021);ENSRNOG00000009258(Cdk6|K02091);ENSRNOG00000009446(Rxra|K08524);ENSRNOG00000020918(Ccnd1|K04503);ENSRNOG00000051986(Plcg2|K05859);ENSRNOG00000047741(E2f2|K09389);ENSRNOG00000019742(Stat3|K04692);ENSRNOG00000019496(Stat5a|K11223);ENSRNOG00000016846(Pik3cd|K00922);ENSRNOG00000007027(Hgf|K05460);ENSRNOG00000013090(Gadd45g|K04402)	http://www.kegg.jp/kegg-bin/show_pathway?map=map05223&multi_query=K05119+%23FFFFFF,red%0d%0aK19663+%23FFFFFF,red%0d%0aK10396+%23FFFFFF,red%0d%0aK08526+%23FFFFFF,red%0d%0aK02677+%23FFFFFF,red%0d%0aK06625+%23FFFFFF,green%0d%0aK14021+%23FFFFFF,green%0d%0aK02091+%23FFFFFF,green%0d%0aK08524+%23FFFFFF,green%0d%0aK04503+%23FFFFFF,green%0d%0aK05859+%23FFFFFF,green%0d%0aK09389+%23FFFFFF,green%0d%0aK04692+…
rno05235	PD-L1 expression and PD-1 checkpoint pathway in cancer	Human Diseases	Cancer: overview	2	19	21	80	0.144245022528665	0.352000913185623	ENSRNOG00000008683(Alk|K05119);ENSRNOG00000006984(Mapk11|K04441)	ENSRNOG00000008588(Batf|K09034);ENSRNOG00000014294(Ptpn6|K05697);ENSRNOG00000000515(Mapk13|K04441);ENSRNOG00000013634(Myd88|K04729);ENSRNOG00000042070(Ticam2|K05409);ENSRNOG00000003716(Batf3|K09034);ENSRNOG00000009822(Tlr2|K10159);ENSRNOG00000010522(Tlr4|K10160);ENSRNOG00000019742(Stat3|K04692);ENSRNOG00000002032(Ifngr2|K05133);ENSRNOG00000016846(Pik3cd|K00922);ENSRNOG00000023258(Nfkb1|K02580);EN…	http://www.kegg.jp/kegg-bin/show_pathway?map=map05235&multi_query=K05119+%23FFFFFF,red%0d%0aK09034+%23FFFFFF,green%0d%0aK05697+%23FFFFFF,green%0d%0aK04729+%23FFFFFF,green%0d%0aK05409+%23FFFFFF,green%0d%0aK10159+%23FFFFFF,green%0d%0aK10160+%23FFFFFF,green%0d%0aK04692+%23FFFFFF,green%0d%0aK05133+%23FFFFFF,green%0d%0aK00922+%23FFFFFF,green%0d%0aK02580+%23FFFFFF,green%0d%0aK04734+%23FFFFFF,green%0d%0…
rno00533	Glycosaminoglycan biosynthesis - keratan sulfate	Metabolism	Glycan biosynthesis and metabolism	2	3	5	14	0.148004225654287	0.355733967114448	ENSRNOG00000007989(Chst1|K01022);ENSRNOG00000019609(B4galt2|K07967)	ENSRNOG00000059461(B4galt1|K07966);ENSRNOG00000018267(B3gnt7|K09664);ENSRNOG00000008209(St3gal1|K00780)	http://www.kegg.jp/kegg-bin/show_pathway?map=map00533&multi_query=K01022+%23FFFFFF,red%0d%0aK07967+%23FFFFFF,red%0d%0aK07966+%23FFFFFF,green%0d%0aK09664+%23FFFFFF,green%0d%0aK00780+%23FFFFFF,green
rno00603	Glycosphingolipid biosynthesis - globo and isoglobo series	Metabolism	Glycan biosynthesis and metabolism	1	4	5	14	0.148004225654287	0.355733967114448	ENSRNOG00000030983(B3galt5|K03877)	ENSRNOG00000005935(A3galt2|K20736);ENSRNOG00000010252(Hexa|K12373);ENSRNOG00000025274(Hexb|K12373);ENSRNOG00000008209(St3gal1|K00780)	http://www.kegg.jp/kegg-bin/show_pathway?map=map00603&multi_query=K03877+%23FFFFFF,red%0d%0aK20736+%23FFFFFF,green%0d%0aK12373+%23FFFFFF,green%0d%0aK00780+%23FFFFFF,green
rno03440	Homologous recombination	Genetic Information Processing	Replication and repair	0	11	11	38	0.150126261351052	0.355733967114448	-	ENSRNOG00000013148(Rad54l|K10875);ENSRNOG00000029773(Atm|K04728);ENSRNOG00000037302(Rad51|K04482);ENSRNOG00000006661(Rad51c|K10870);ENSRNOG00000014960(Bard1|K10683);ENSRNOG00000024420(Eme1|K10882);ENSRNOG00000011213(Blm|K10901);ENSRNOG00000019681(Pold1|K02327);ENSRNOG00000018765(Pold4|K03505);ENSRNOG00000020701(Brca1|K10605);ENSRNOG00000059997(Brip1|K15362)	http://www.kegg.jp/kegg-bin/show_pathway?map=map03440&multi_query=K10875+%23FFFFFF,green%0d%0aK04728+%23FFFFFF,green%0d%0aK04482+%23FFFFFF,green%0d%0aK10870+%23FFFFFF,green%0d%0aK10683+%23FFFFFF,green%0d%0aK10882+%23FFFFFF,green%0d%0aK10901+%23FFFFFF,green%0d%0aK02327+%23FFFFFF,green%0d%0aK03505+%23FFFFFF,green%0d%0aK10605+%23FFFFFF,green%0d%0aK15362+%23FFFFFF,green
rno05320	Autoimmune thyroid disease	Human Diseases	Immune disease	2	9	11	38	0.150126261351052	0.355733967114448	ENSRNOG00000029386(RT1-N2|K06751);ENSRNOG00000009269(Cga|K08522)	ENSRNOG00000038835(Cd86|K05413);ENSRNOG00000049491(RT1-DMb|K06752);ENSRNOG00000001527(Cd80|K05412);ENSRNOG00000000454(RT1-DOb|K06752);ENSRNOG00000019142(Fas|K04390);ENSRNOG00000030712(RT1-CE1|K06751);ENSRNOG00000018488(Cd40|K03160);ENSRNOG00000032708(RT1-Bb|K06752);ENSRNOG00000000451(RT1-Ba|K06752)	http://www.kegg.jp/kegg-bin/show_pathway?map=map05320&multi_query=K08522+%23FFFFFF,red%0d%0aK05413+%23FFFFFF,green%0d%0aK06752+%23FFFFFF,green%0d%0aK05412+%23FFFFFF,green%0d%0aK04390+%23FFFFFF,green%0d%0aK03160+%23FFFFFF,green%0d%0aK06751+%23FFFFFF,purple
rno05332	Graft-versus-host disease	Human Diseases	Immune disease	1	9	10	34	0.152662133151526	0.359140413960783	ENSRNOG00000029386(RT1-N2|K06751)	ENSRNOG00000038835(Cd86|K05413);ENSRNOG00000010278(Il6|K05405);ENSRNOG00000049491(RT1-DMb|K06752);ENSRNOG00000001527(Cd80|K05412);ENSRNOG00000000454(RT1-DOb|K06752);ENSRNOG00000019142(Fas|K04390);ENSRNOG00000030712(RT1-CE1|K06751);ENSRNOG00000032708(RT1-Bb|K06752);ENSRNOG00000000451(RT1-Ba|K06752)	http://www.kegg.jp/kegg-bin/show_pathway?map=map05332&multi_query=K05413+%23FFFFFF,green%0d%0aK05405+%23FFFFFF,green%0d%0aK06752+%23FFFFFF,green%0d%0aK05412+%23FFFFFF,green%0d%0aK04390+%23FFFFFF,green%0d%0aK06751+%23FFFFFF,purple
rno00340	Histidine metabolism	Metabolism	Amino acid metabolism	3	4	7	22	0.155813877409368	0.363936699377595	ENSRNOG00000005223(Hnmt|K00546);ENSRNOG00000011497(Aldh1b1|K00128);ENSRNOG00000001261(Ftcd|K13990)	ENSRNOG00000027739(Cndp1|K05604);ENSRNOG00000015591(Cndp2|K08660);ENSRNOG00000004027(Aldh9a1|K00149);ENSRNOG00000019659(Aspa|K01437)	http://www.kegg.jp/kegg-bin/show_pathway?map=map00340&multi_query=K00546+%23FFFFFF,red%0d%0aK00128+%23FFFFFF,red%0d%0aK13990+%23FFFFFF,red%0d%0aK05604+%23FFFFFF,green%0d%0aK08660+%23FFFFFF,green%0d%0aK00149+%23FFFFFF,green%0d%0aK01437+%23FFFFFF,green
rno04912	GnRH signaling pathway	Organismal Systems	Endocrine system	11	10	21	81	0.158495104417911	0.367573752798985	ENSRNOG00000007090(Cacna1c|K04850);ENSRNOG00000006984(Mapk11|K04441);ENSRNOG00000003999(Adcy3|K08043);ENSRNOG00000024904(Pla2g4e|K16342);ENSRNOG00000004890(Adcy8|K08048);ENSRNOG00000013147(Cacna1d|K04851);ENSRNOG00000025889(Gnas|K04632);ENSRNOG00000052080(Camk2b|K04515);ENSRNOG00000003491(Prkca|K02677);ENSRNOG00000009269(Cga|K08522);ENSRNOG00000004810(Plcb1|K05858)	ENSRNOG00000002657(Pla2g4a|K16342);ENSRNOG00000000515(Mapk13|K04441);ENSRNOG00000058337(Plcb2|K05858);ENSRNOG00000028156(Pld1|K01115);ENSRNOG00000013177(Map3k1|K04416);ENSRNOG00000020401(Adcy4|K08044);ENSRNOG00000014776(Adcy7|K08047);ENSRNOG00000016695(Mmp2|K01398);ENSRNOG00000010947(Mmp14|K07763);ENSRNOG00000021150(Plcb3|K05858)	http://www.kegg.jp/kegg-bin/show_pathway?map=map04912&multi_query=K04850+%23FFFFFF,red%0d%0aK08043+%23FFFFFF,red%0d%0aK08048+%23FFFFFF,red%0d%0aK04851+%23FFFFFF,red%0d%0aK04632+%23FFFFFF,red%0d%0aK04515+%23FFFFFF,red%0d%0aK02677+%23FFFFFF,red%0d%0aK08522+%23FFFFFF,red%0d%0aK01115+%23FFFFFF,green%0d%0aK04416+%23FFFFFF,green%0d%0aK08044+%23FFFFFF,green%0d%0aK08047+%23FFFFFF,green%0d%0aK01398+%23FFF…
rno04927	Cortisol synthesis and secretion	Organismal Systems	Endocrine system	11	5	16	60	0.167764002592436	0.386329780617793	ENSRNOG00000007090(Cacna1c|K04850);ENSRNOG00000033893(Cacna1h|K04855);ENSRNOG00000003999(Adcy3|K08043);ENSRNOG00000004890(Adcy8|K08048);ENSRNOG00000013147(Cacna1d|K04851);ENSRNOG00000010280(Pde8b|K18437);ENSRNOG00000025889(Gnas|K04632);ENSRNOG00000002653(Kcnk2|K04913);ENSRNOG00000004918(Kcna4|K04877);ENSRNOG00000060407(Cacna1i|K04856);ENSRNOG00000004810(Plcb1|K05858)	ENSRNOG00000058337(Plcb2|K05858);ENSRNOG00000020401(Adcy4|K08044);ENSRNOG00000014776(Adcy7|K08047);ENSRNOG00000000981(Scarb1|K13885);ENSRNOG00000021150(Plcb3|K05858)	http://www.kegg.jp/kegg-bin/show_pathway?map=map04927&multi_query=K04850+%23FFFFFF,red%0d%0aK04855+%23FFFFFF,red%0d%0aK08043+%23FFFFFF,red%0d%0aK08048+%23FFFFFF,red%0d%0aK04851+%23FFFFFF,red%0d%0aK18437+%23FFFFFF,red%0d%0aK04632+%23FFFFFF,red%0d%0aK04913+%23FFFFFF,red%0d%0aK04877+%23FFFFFF,red%0d%0aK04856+%23FFFFFF,red%0d%0aK08044+%23FFFFFF,green%0d%0aK08047+%23FFFFFF,green%0d%0aK13885+%23FFFFFF,…
rno05330	Allograft rejection	Human Diseases	Immune disease	1	9	10	35	0.176124287976972	0.402745749429859	ENSRNOG00000029386(RT1-N2|K06751)	ENSRNOG00000038835(Cd86|K05413);ENSRNOG00000049491(RT1-DMb|K06752);ENSRNOG00000001527(Cd80|K05412);ENSRNOG00000000454(RT1-DOb|K06752);ENSRNOG00000019142(Fas|K04390);ENSRNOG00000030712(RT1-CE1|K06751);ENSRNOG00000018488(Cd40|K03160);ENSRNOG00000032708(RT1-Bb|K06752);ENSRNOG00000000451(RT1-Ba|K06752)	http://www.kegg.jp/kegg-bin/show_pathway?map=map05330&multi_query=K05413+%23FFFFFF,green%0d%0aK06752+%23FFFFFF,green%0d%0aK05412+%23FFFFFF,green%0d%0aK04390+%23FFFFFF,green%0d%0aK03160+%23FFFFFF,green%0d%0aK06751+%23FFFFFF,purple
rno04151	PI3K-Akt signaling pathway	Environmental Information Processing	Signal transduction	17	54	71	308	0.179993790091129	0.408735898331939	ENSRNOG00000013953(Ntrk1|K03176);ENSRNOG00000019598(Vegfa|K05448);ENSRNOG00000047466(Bdnf|K04355);ENSRNOG00000019716(Ntf3|K04356);ENSRNOG00000014248(Erbb4|K05085);ENSRNOG00000013962(Magi2|K05629);ENSRNOG00000022060(Magi1|K05631);ENSRNOG00000057322(Efna3|K05462);ENSRNOG00000019570(Gng3|K04540);ENSRNOG00000005392(Ngfr|K02583);ENSRNOG00000018851(Ppp2r2b|K04354);ENSRNOG00000006025(Lamb3|K06244);ENSRN…	ENSRNOG00000033192(Osmr|K05057);ENSRNOG00000057451(Itga5|K06484);ENSRNOG00000008759(Csf3r|K05061);ENSRNOG00000013309(Pik3ap1|K12230);ENSRNOG00000015441(Il4r|K05071);ENSRNOG00000024390(Osm|K05418);ENSRNOG00000010278(Il6|K05405);ENSRNOG00000023428(Pik3r5|K21290);ENSRNOG00000000521(Cdkn1a|K06625);ENSRNOG00000009258(Cdk6|K02091);ENSRNOG00000011815(Sgk1|K13302);ENSRNOG00000012160(Syk|K05855);ENSRNOG00…	http://www.kegg.jp/kegg-bin/show_pathway?map=map04151&multi_query=K03176+%23FFFFFF,red%0d%0aK05448+%23FFFFFF,red%0d%0aK04355+%23FFFFFF,red%0d%0aK04356+%23FFFFFF,red%0d%0aK05085+%23FFFFFF,red%0d%0aK05629+%23FFFFFF,red%0d%0aK05631+%23FFFFFF,red%0d%0aK05462+%23FFFFFF,red%0d%0aK04540+%23FFFFFF,red%0d%0aK02583+%23FFFFFF,red%0d%0aK04354+%23FFFFFF,red%0d%0aK06244+%23FFFFFF,red%0d%0aK04358+%23FFFFFF,red%…
rno05160	Hepatitis C	Human Diseases	Infectious disease: viral	2	31	33	136	0.185263959048476	0.413847939967101	ENSRNOG00000026351(Cldn34e|K06087);ENSRNOG00000018851(Ppp2r2b|K04354)	ENSRNOG00000031312(Tnfrsf1a|K03158);ENSRNOG00000000521(Cdkn1a|K06625);ENSRNOG00000000485(Bak1|K14021);ENSRNOG00000009258(Cdk6|K02091);ENSRNOG00000012439(Bid|K04726);ENSRNOG00000009446(Rxra|K08524);ENSRNOG00000020918(Ccnd1|K04503);ENSRNOG00000012331(Casp8|K04398);ENSRNOG00000047741(E2f2|K09389);ENSRNOG00000001959(Mx1|K14754);ENSRNOG00000019742(Stat3|K04692);ENSRNOG00000006469(Cdk2|K02206);ENSRNOG0…	http://www.kegg.jp/kegg-bin/show_pathway?map=map05160&multi_query=K04354+%23FFFFFF,red%0d%0aK03158+%23FFFFFF,green%0d%0aK06625+%23FFFFFF,green%0d%0aK14021+%23FFFFFF,green%0d%0aK02091+%23FFFFFF,green%0d%0aK04726+%23FFFFFF,green%0d%0aK08524+%23FFFFFF,green%0d%0aK04503+%23FFFFFF,green%0d%0aK04398+%23FFFFFF,green%0d%0aK09389+%23FFFFFF,green%0d%0aK14754+%23FFFFFF,green%0d%0aK04692+%23FFFFFF,green%0d%0…
rno04260	Cardiac muscle contraction	Organismal Systems	Circulatory system	15	4	19	74	0.185269336101318	0.413847939967101	ENSRNOG00000015835(Cacna2d2|K04859);ENSRNOG00000029871(Slc8a3|K05849);ENSRNOG00000016983(Myh7|K17751);ENSRNOG00000003288(Cacng5|K04870);ENSRNOG00000057848(Cacng8|K04873);ENSRNOG00000007090(Cacna1c|K04850);ENSRNOG00000000879(Slc9a6|K12041);ENSRNOG00000020263(Atp1a3|K01539);ENSRNOG00000017060(Ryr2|K04962);ENSRNOG00000013147(Cacna1d|K04851);ENSRNOG00000018250(Tnni3|K12044);ENSRNOG00000018378(Cacnb2|…	ENSRNOG00000015496(Tpm4|K10375);ENSRNOG00000016469(Fxyd2|K01538);ENSRNOG00000017441(Tpm3|K09290);ENSRNOG00000050675(Myl4|K12750)	http://www.kegg.jp/kegg-bin/show_pathway?map=map04260&multi_query=K04859+%23FFFFFF,red%0d%0aK05849+%23FFFFFF,red%0d%0aK17751+%23FFFFFF,red%0d%0aK04870+%23FFFFFF,red%0d%0aK04873+%23FFFFFF,red%0d%0aK04850+%23FFFFFF,red%0d%0aK12041+%23FFFFFF,red%0d%0aK01539+%23FFFFFF,red%0d%0aK04962+%23FFFFFF,red%0d%0aK04851+%23FFFFFF,red%0d%0aK12044+%23FFFFFF,red%0d%0aK04863+%23FFFFFF,red%0d%0aK04862+%23FFFFFF,red%…
rno00410	beta-Alanine metabolism	Metabolism	Metabolism of other amino acids	4	3	7	23	0.186041734480623	0.413847939967101	ENSRNOG00000018200(Gad2|K01580);ENSRNOG00000011497(Aldh1b1|K00128);ENSRNOG00000002636(Abat|K13524);ENSRNOG00000000007(Gad1|K01580)	ENSRNOG00000027739(Cndp1|K05604);ENSRNOG00000015591(Cndp2|K08660);ENSRNOG00000004027(Aldh9a1|K00149)	http://www.kegg.jp/kegg-bin/show_pathway?map=map00410&multi_query=K01580+%23FFFFFF,red%0d%0aK00128+%23FFFFFF,red%0d%0aK13524+%23FFFFFF,red%0d%0aK05604+%23FFFFFF,green%0d%0aK08660+%23FFFFFF,green%0d%0aK00149+%23FFFFFF,green
rno04979	Cholesterol metabolism	Organismal Systems	Digestive system	0	12	12	44	0.189475718398045	0.418638918352437	-	ENSRNOG00000004111(Soat1|K00637);ENSRNOG00000010549(Tspo|K05770);ENSRNOG00000019077(Lipa|K01052);ENSRNOG00000018454(Apoe|K04524);ENSRNOG00000007545(Angptl4|K08767);ENSRNOG00000011490(Angptl8|K22289);ENSRNOG00000018126(Abca1|K05641);ENSRNOG00000016488(Pltp|K08761);ENSRNOG00000000981(Scarb1|K13885);ENSRNOG00000012062(Npc2|K13443);ENSRNOG00000017579(Mylip|K10637);ENSRNOG00000012016(Npc1|K12385)	http://www.kegg.jp/kegg-bin/show_pathway?map=map04979&multi_query=K00637+%23FFFFFF,green%0d%0aK05770+%23FFFFFF,green%0d%0aK01052+%23FFFFFF,green%0d%0aK04524+%23FFFFFF,green%0d%0aK08767+%23FFFFFF,green%0d%0aK22289+%23FFFFFF,green%0d%0aK05641+%23FFFFFF,green%0d%0aK08761+%23FFFFFF,green%0d%0aK13885+%23FFFFFF,green%0d%0aK13443+%23FFFFFF,green%0d%0aK10637+%23FFFFFF,green%0d%0aK12385+%23FFFFFF,green
rno04370	VEGF signaling pathway	Environmental Information Processing	Signal transduction	6	8	14	53	0.198642029982525	0.433039625361905	ENSRNOG00000006984(Mapk11|K04441);ENSRNOG00000019598(Vegfa|K05448);ENSRNOG00000024904(Pla2g4e|K16342);ENSRNOG00000008030(Shc2|K17447);ENSRNOG00000054371(Prkcg|K19663);ENSRNOG00000003491(Prkca|K02677)	ENSRNOG00000002657(Pla2g4a|K16342);ENSRNOG00000014832(Mapkapk3|K04444);ENSRNOG00000000515(Mapk13|K04441);ENSRNOG00000007350(Rac2|K07860);ENSRNOG00000004726(Mapkapk2|K04443);ENSRNOG00000051986(Plcg2|K05859);ENSRNOG00000001149(Pxn|K05760);ENSRNOG00000016846(Pik3cd|K00922)	http://www.kegg.jp/kegg-bin/show_pathway?map=map04370&multi_query=K05448+%23FFFFFF,red%0d%0aK17447+%23FFFFFF,red%0d%0aK19663+%23FFFFFF,red%0d%0aK02677+%23FFFFFF,red%0d%0aK04444+%23FFFFFF,green%0d%0aK07860+%23FFFFFF,green%0d%0aK04443+%23FFFFFF,green%0d%0aK05859+%23FFFFFF,green%0d%0aK05760+%23FFFFFF,green%0d%0aK00922+%23FFFFFF,green%0d%0aK04441+%23FFFFFF,purple%0d%0aK16342+%23FFFFFF,purple
rno04913	Ovarian steroidogenesis	Organismal Systems	Endocrine system	8	6	14	53	0.198642029982525	0.433039625361905	ENSRNOG00000003999(Adcy3|K08043);ENSRNOG00000024904(Pla2g4e|K16342);ENSRNOG00000004890(Adcy8|K08048);ENSRNOG00000046864(Acot4|K01068);ENSRNOG00000025889(Gnas|K04632);ENSRNOG00000000196(Cyp19a1|K07434);ENSRNOG00000053460(Acot3|K01068);ENSRNOG00000009269(Cga|K08522)	ENSRNOG00000040287(Cyp1b1|K07410);ENSRNOG00000002657(Pla2g4a|K16342);ENSRNOG00000020401(Adcy4|K08044);ENSRNOG00000014776(Adcy7|K08047);ENSRNOG00000004517(Igf1|K05459);ENSRNOG00000000981(Scarb1|K13885)	http://www.kegg.jp/kegg-bin/show_pathway?map=map04913&multi_query=K08043+%23FFFFFF,red%0d%0aK08048+%23FFFFFF,red%0d%0aK01068+%23FFFFFF,red%0d%0aK04632+%23FFFFFF,red%0d%0aK07434+%23FFFFFF,red%0d%0aK08522+%23FFFFFF,red%0d%0aK07410+%23FFFFFF,green%0d%0aK08044+%23FFFFFF,green%0d%0aK08047+%23FFFFFF,green%0d%0aK05459+%23FFFFFF,green%0d%0aK13885+%23FFFFFF,green%0d%0aK16342+%23FFFFFF,purple
rno04928	Parathyroid hormone synthesis, secretion and action	Organismal Systems	Endocrine system	9	15	24	97	0.200878837022262	0.435015759644236	ENSRNOG00000003999(Adcy3|K08043);ENSRNOG00000004890(Adcy8|K08048);ENSRNOG00000042536(Pde4d|K13293);ENSRNOG00000047028(Mmp24|K08002);ENSRNOG00000054371(Prkcg|K19663);ENSRNOG00000004537(Rxrg|K08526);ENSRNOG00000025889(Gnas|K04632);ENSRNOG00000003491(Prkca|K02677);ENSRNOG00000004810(Plcb1|K05858)	ENSRNOG00000020193(Runx2|K09278);ENSRNOG00000058337(Plcb2|K05858);ENSRNOG00000000521(Cdkn1a|K06625);ENSRNOG00000028156(Pld1|K01115);ENSRNOG00000010964(Akap13|K16529);ENSRNOG00000020401(Adcy4|K08044);ENSRNOG00000009446(Rxra|K08524);ENSRNOG00000016037(Mafb|K09036);ENSRNOG00000014776(Adcy7|K08047);ENSRNOG00000019308(Arrb2|K04439);ENSRNOG00000010947(Mmp14|K07763);ENSRNOG00000019465(Gnai3|K04630);ENSR…	http://www.kegg.jp/kegg-bin/show_pathway?map=map04928&multi_query=K08043+%23FFFFFF,red%0d%0aK08048+%23FFFFFF,red%0d%0aK13293+%23FFFFFF,red%0d%0aK08002+%23FFFFFF,red%0d%0aK19663+%23FFFFFF,red%0d%0aK08526+%23FFFFFF,red%0d%0aK04632+%23FFFFFF,red%0d%0aK02677+%23FFFFFF,red%0d%0aK09278+%23FFFFFF,green%0d%0aK06625+%23FFFFFF,green%0d%0aK01115+%23FFFFFF,green%0d%0aK16529+%23FFFFFF,green%0d%0aK08044+%23FFF…
rno04530	Tight junction	Cellular Processes	Cellular community - eukaryotes	12	24	36	151	0.203900671086522	0.438299971284641	ENSRNOG00000013147(Cacna1d|K04851);ENSRNOG00000022060(Magi1|K05631);ENSRNOG00000026351(Cldn34e|K06087);ENSRNOG00000002767(Dlg3|K21098);ENSRNOG00000018851(Ppp2r2b|K04354);ENSRNOG00000056550(Epb41l4b|K21111);ENSRNOG00000017746(Pard6a|K06093);ENSRNOG00000021569(Tiam1|K05731);ENSRNOG00000002886(Myh10|K10352);ENSRNOG00000022635(Dlg2|K12075);ENSRNOG00000003597(Tuba4a|K07374);ENSRNOG00000015480(Prkcz|K1…	ENSRNOG00000001704(Runx1|K08367);ENSRNOG00000030118(Msn|K05763);ENSRNOG00000000991(Arpc1b|K05757);ENSRNOG00000038881(Hcls1|K06106);ENSRNOG00000031058(Was|K05747);ENSRNOG00000016367(Vasp|K06274);ENSRNOG00000021438(Tuba1c|K07374);ENSRNOG00000016451(Cd1d1|K06448);ENSRNOG00000013177(Map3k1|K04416);ENSRNOG00000034254(Actb|K05692);ENSRNOG00000021264(Pcna|K04802);ENSRNOG00000020918(Ccnd1|K04503);ENSRNOG…	http://www.kegg.jp/kegg-bin/show_pathway?map=map04530&multi_query=K04851+%23FFFFFF,red%0d%0aK05631+%23FFFFFF,red%0d%0aK21098+%23FFFFFF,red%0d%0aK04354+%23FFFFFF,red%0d%0aK21111+%23FFFFFF,red%0d%0aK06093+%23FFFFFF,red%0d%0aK05731+%23FFFFFF,red%0d%0aK10352+%23FFFFFF,red%0d%0aK12075+%23FFFFFF,red%0d%0aK18952+%23FFFFFF,red%0d%0aK08367+%23FFFFFF,green%0d%0aK05763+%23FFFFFF,green%0d%0aK05757+%23FFFFFF,…
rno05031	Amphetamine addiction	Human Diseases	Substance dependence	16	0	16	62	0.205076133353364	0.438299971284641	ENSRNOG00000045816(Gria1|K05197);ENSRNOG00000006957(Gria4|K05200);ENSRNOG00000007090(Cacna1c|K04850);ENSRNOG00000004327(Ddc|K01593);ENSRNOG00000005723(Grin3a|K05213);ENSRNOG00000013147(Cacna1d|K04851);ENSRNOG00000011726(Grin1|K05208);ENSRNOG00000021063(Grin2d|K05212);ENSRNOG00000026036(Pdyn|K15840);ENSRNOG00000054371(Prkcg|K19663);ENSRNOG00000025889(Gnas|K04632);ENSRNOG00000008766(Grin2b|K05210);…	-	http://www.kegg.jp/kegg-bin/show_pathway?map=map05031&multi_query=K05197+%23FFFFFF,red%0d%0aK05200+%23FFFFFF,red%0d%0aK04850+%23FFFFFF,red%0d%0aK01593+%23FFFFFF,red%0d%0aK05213+%23FFFFFF,red%0d%0aK04851+%23FFFFFF,red%0d%0aK05208+%23FFFFFF,red%0d%0aK05212+%23FFFFFF,red%0d%0aK15840+%23FFFFFF,red%0d%0aK19663+%23FFFFFF,red%0d%0aK04632+%23FFFFFF,red%0d%0aK05210+%23FFFFFF,red%0d%0aK05198+%23FFFFFF,red%…
rno00510	N-Glycan biosynthesis	Metabolism	Glycan biosynthesis and metabolism	6	6	12	45	0.212471289744463	0.451156569782073	ENSRNOG00000004149(Mgat4c|K13748);ENSRNOG00000024954(Mgat5b|K09661);ENSRNOG00000013061(Tusc3|K12669);ENSRNOG00000017434(Mgat3|K00737);ENSRNOG00000006369(Alg2|K03843);ENSRNOG00000019609(B4galt2|K07967)	ENSRNOG00000059461(B4galt1|K07966);ENSRNOG00000015439(Man2a1|K01231);ENSRNOG00000017087(Man1c1|K01230);ENSRNOG00000031896(Stt3a|K07151);ENSRNOG00000002216(Srd5a3|K12345);ENSRNOG00000004234(Mgat2|K00736)	http://www.kegg.jp/kegg-bin/show_pathway?map=map00510&multi_query=K13748+%23FFFFFF,red%0d%0aK09661+%23FFFFFF,red%0d%0aK12669+%23FFFFFF,red%0d%0aK00737+%23FFFFFF,red%0d%0aK03843+%23FFFFFF,red%0d%0aK07967+%23FFFFFF,red%0d%0aK07966+%23FFFFFF,green%0d%0aK01231+%23FFFFFF,green%0d%0aK01230+%23FFFFFF,green%0d%0aK07151+%23FFFFFF,green%0d%0aK12345+%23FFFFFF,green%0d%0aK00736+%23FFFFFF,green
rno04014	Ras signaling pathway	Environmental Information Processing	Signal transduction	25	23	48	207	0.220653060246453	0.464191171685409	ENSRNOG00000014025(Rasgrf1|K04349);ENSRNOG00000004676(Pak3|K05733);ENSRNOG00000013953(Ntrk1|K03176);ENSRNOG00000028630(Ksr2|K18529);ENSRNOG00000019598(Vegfa|K05448);ENSRNOG00000047466(Bdnf|K04355);ENSRNOG00000018827(Htr7|K04163);ENSRNOG00000019716(Ntf3|K04356);ENSRNOG00000024904(Pla2g4e|K16342);ENSRNOG00000008030(Shc2|K17447);ENSRNOG00000011726(Grin1|K05208);ENSRNOG00000001374(Rasal1|K17632);ENSR…	ENSRNOG00000002657(Pla2g4a|K16342);ENSRNOG00000020657(Shc1|K06279);ENSRNOG00000007350(Rac2|K07860);ENSRNOG00000006167(Rasal3|K17634);ENSRNOG00000054437(Rel|K09254);ENSRNOG00000016826(Pla2g2d|K01047);ENSRNOG00000028156(Pld1|K01115);ENSRNOG00000007048(Rap1b|K07836);ENSRNOG00000002440(Ralb|K07835);ENSRNOG00000008941(Ets1|K02678);ENSRNOG00000018414(Csf1r|K05090);ENSRNOG00000032703(Rasgrp3|K12362);ENS…	http://www.kegg.jp/kegg-bin/show_pathway?map=map04014&multi_query=K04349+%23FFFFFF,red%0d%0aK05733+%23FFFFFF,red%0d%0aK03176+%23FFFFFF,red%0d%0aK18529+%23FFFFFF,red%0d%0aK05448+%23FFFFFF,red%0d%0aK04355+%23FFFFFF,red%0d%0aK04163+%23FFFFFF,red%0d%0aK04356+%23FFFFFF,red%0d%0aK17447+%23FFFFFF,red%0d%0aK05208+%23FFFFFF,red%0d%0aK17632+%23FFFFFF,red%0d%0aK05462+%23FFFFFF,red%0d%0aK04540+%23FFFFFF,red%…
rno00740	Riboflavin metabolism	Metabolism	Metabolism of cofactors and vitamins	0	3	3	8	0.221448999336158	0.464191171685409	-	ENSRNOG00000013791(Enpp3|K01513);ENSRNOG00000046261(Acp5|K14379);ENSRNOG00000013994(Enpp1|K01513)	http://www.kegg.jp/kegg-bin/show_pathway?map=map00740&multi_query=K01513+%23FFFFFF,green%0d%0aK14379+%23FFFFFF,green
rno04973	Carbohydrate digestion and absorption	Organismal Systems	Digestive system	3	7	10	37	0.227567075413127	0.472795991738041	ENSRNOG00000020263(Atp1a3|K01539);ENSRNOG00000013147(Cacna1d|K04851);ENSRNOG00000004810(Plcb1|K05858)	ENSRNOG00000006116(Hk2|K00844);ENSRNOG00000058337(Plcb2|K05858);ENSRNOG00000017693(Slc2a5|K08143);ENSRNOG00000026235(Hk3|K00844);ENSRNOG00000016846(Pik3cd|K00922);ENSRNOG00000016469(Fxyd2|K01538);ENSRNOG00000021150(Plcb3|K05858)	http://www.kegg.jp/kegg-bin/show_pathway?map=map04973&multi_query=K01539+%23FFFFFF,red%0d%0aK04851+%23FFFFFF,red%0d%0aK00844+%23FFFFFF,green%0d%0aK08143+%23FFFFFF,green%0d%0aK00922+%23FFFFFF,green%0d%0aK01538+%23FFFFFF,green%0d%0aK05858+%23FFFFFF,purple
rno05212	Pancreatic cancer	Human Diseases	Cancer: specific types	1	17	18	72	0.228445769708289	0.472795991738041	ENSRNOG00000019598(Vegfa|K05448)	ENSRNOG00000007350(Rac2|K07860);ENSRNOG00000000521(Cdkn1a|K06625);ENSRNOG00000007036(Tgfbr1|K04674);ENSRNOG00000000485(Bak1|K14021);ENSRNOG00000020652(Tgfb1|K13375);ENSRNOG00000009258(Cdk6|K02091);ENSRNOG00000028156(Pld1|K01115);ENSRNOG00000002440(Ralb|K07835);ENSRNOG00000013265(Tgfbr2|K04388);ENSRNOG00000020918(Ccnd1|K04503);ENSRNOG00000000869(Arhgef6|K05729);ENSRNOG00000047741(E2f2|K09389);ENSR…	http://www.kegg.jp/kegg-bin/show_pathway?map=map05212&multi_query=K05448+%23FFFFFF,red%0d%0aK07860+%23FFFFFF,green%0d%0aK06625+%23FFFFFF,green%0d%0aK04674+%23FFFFFF,green%0d%0aK14021+%23FFFFFF,green%0d%0aK13375+%23FFFFFF,green%0d%0aK02091+%23FFFFFF,green%0d%0aK01115+%23FFFFFF,green%0d%0aK07835+%23FFFFFF,green%0d%0aK04388+%23FFFFFF,green%0d%0aK04503+%23FFFFFF,green%0d%0aK05729+%23FFFFFF,green%0d%0…
rno00564	Glycerophospholipid metabolism	Metabolism	Lipid metabolism	10	12	22	90	0.231990696656558	0.47559105251442	ENSRNOG00000020424(Plpp4|K18693);ENSRNOG00000001796(Dgkg|K00901);ENSRNOG00000024904(Pla2g4e|K16342);ENSRNOG00000002338(Dgke|K00901);ENSRNOG00000045743(Etnppl|K14286);ENSRNOG00000021265(Cds2|K00981);ENSRNOG00000012358(Pcyt1b|K00968);ENSRNOG00000016636(Lpin3|K15728);ENSRNOG00000039323(-|K00901);ENSRNOG00000016647(Pla2g2c|K01047)	ENSRNOG00000002657(Pla2g4a|K16342);ENSRNOG00000016826(Pla2g2d|K01047);ENSRNOG00000028156(Pld1|K01115);ENSRNOG00000027125(Mboat1|K13517);ENSRNOG00000057153(Pla1a|K13618);ENSRNOG00000016643(Lpcat2|K13510);ENSRNOG00000019466(Agpat2|K13509);ENSRNOG00000028566(Pld4|K16860);ENSRNOG00000025121(Pla2g3|K01047);ENSRNOG00000056457(Gpd1|K00006);ENSRNOG00000019859(Pla2g15|K06129);ENSRNOG00000012269(Lpcat3|K13…	http://www.kegg.jp/kegg-bin/show_pathway?map=map00564&multi_query=K18693+%23FFFFFF,red%0d%0aK00901+%23FFFFFF,red%0d%0aK14286+%23FFFFFF,red%0d%0aK00981+%23FFFFFF,red%0d%0aK00968+%23FFFFFF,red%0d%0aK15728+%23FFFFFF,red%0d%0aK01115+%23FFFFFF,green%0d%0aK13517+%23FFFFFF,green%0d%0aK13618+%23FFFFFF,green%0d%0aK13510+%23FFFFFF,green%0d%0aK13509+%23FFFFFF,green%0d%0aK16860+%23FFFFFF,green%0d%0aK00006+%2…
rno00760	Nicotinate and nicotinamide metabolism	Metabolism	Metabolism of cofactors and vitamins	2	7	9	33	0.235613915924575	0.47559105251442	ENSRNOG00000017866(Sirt5|K11415);ENSRNOG00000027697(Nmnat2|K06210)	ENSRNOG00000013791(Enpp3|K01513);ENSRNOG00000009982(Pnp|K03783);ENSRNOG00000011071(Nt5e|K19970);ENSRNOG00000003064(Bst1|K18152);ENSRNOG00000026842(Nnt|K00323);ENSRNOG00000036683(Sirt7|K11417);ENSRNOG00000013994(Enpp1|K01513)	http://www.kegg.jp/kegg-bin/show_pathway?map=map00760&multi_query=K11415+%23FFFFFF,red%0d%0aK06210+%23FFFFFF,red%0d%0aK01513+%23FFFFFF,green%0d%0aK03783+%23FFFFFF,green%0d%0aK19970+%23FFFFFF,green%0d%0aK18152+%23FFFFFF,green%0d%0aK00323+%23FFFFFF,green%0d%0aK11417+%23FFFFFF,green
rno03410	Base excision repair	Genetic Information Processing	Replication and repair	0	9	9	33	0.235613915924575	0.47559105251442	-	ENSRNOG00000004242(Pole2|K02325);ENSRNOG00000000692(Ung|K03648);ENSRNOG00000021264(Pcna|K04802);ENSRNOG00000003084(Parp1|K24070);ENSRNOG00000011688(Neil3|K10569);ENSRNOG00000037449(Pole|K02324);ENSRNOG00000012865(Parp3|K10798);ENSRNOG00000019681(Pold1|K02327);ENSRNOG00000018765(Pold4|K03505)	http://www.kegg.jp/kegg-bin/show_pathway?map=map03410&multi_query=K02325+%23FFFFFF,green%0d%0aK03648+%23FFFFFF,green%0d%0aK04802+%23FFFFFF,green%0d%0aK24070+%23FFFFFF,green%0d%0aK10569+%23FFFFFF,green%0d%0aK02324+%23FFFFFF,green%0d%0aK10798+%23FFFFFF,green%0d%0aK02327+%23FFFFFF,green%0d%0aK03505+%23FFFFFF,green
rno05216	Thyroid cancer	Human Diseases	Cancer: specific types	2	7	9	33	0.235613915924575	0.47559105251442	ENSRNOG00000013953(Ntrk1|K03176);ENSRNOG00000004537(Rxrg|K08526)	ENSRNOG00000000521(Cdkn1a|K06625);ENSRNOG00000000485(Bak1|K14021);ENSRNOG00000009446(Rxra|K08524);ENSRNOG00000020918(Ccnd1|K04503);ENSRNOG00000017441(Tpm3|K09290);ENSRNOG00000013090(Gadd45g|K04402);ENSRNOG00000026203(Pax8|K09293)	http://www.kegg.jp/kegg-bin/show_pathway?map=map05216&multi_query=K03176+%23FFFFFF,red%0d%0aK08526+%23FFFFFF,red%0d%0aK06625+%23FFFFFF,green%0d%0aK14021+%23FFFFFF,green%0d%0aK08524+%23FFFFFF,green%0d%0aK04503+%23FFFFFF,green%0d%0aK09290+%23FFFFFF,green%0d%0aK04402+%23FFFFFF,green%0d%0aK09293+%23FFFFFF,green
rno04915	Estrogen signaling pathway	Organismal Systems	Endocrine system	15	13	28	118	0.247977580352754	0.49614276335595	ENSRNOG00000014290(Grm1|K04603);ENSRNOG00000033617(Krt26|K07604);ENSRNOG00000018191(Oprm1|K04215);ENSRNOG00000000774(Gabbr1|K04615);ENSRNOG00000003999(Adcy3|K08043);ENSRNOG00000001658(Kcnj6|K05000);ENSRNOG00000008030(Shc2|K17447);ENSRNOG00000004890(Adcy8|K08048);ENSRNOG00000008431(Gabbr2|K04615);ENSRNOG00000005369(Kcnj3|K04997);ENSRNOG00000025889(Gnas|K04632);ENSRNOG00000030170(Krt10|K07604);ENSR…	ENSRNOG00000020206(Ctsd|K01379);ENSRNOG00000020657(Shc1|K06279);ENSRNOG00000058337(Plcb2|K05858);ENSRNOG00000020401(Adcy4|K08044);ENSRNOG00000014776(Adcy7|K08047);ENSRNOG00000016695(Mmp2|K01398);ENSRNOG00000005616(Ncoa3|K11256);ENSRNOG00000016846(Pik3cd|K00922);ENSRNOG00000019465(Gnai3|K04630);ENSRNOG00000021150(Plcb3|K05858);ENSRNOG00000016592(Gnai2|K04630);ENSRNOG00000017539(Mmp9|K01403);ENSRNO…	http://www.kegg.jp/kegg-bin/show_pathway?map=map04915&multi_query=K04603+%23FFFFFF,red%0d%0aK07604+%23FFFFFF,red%0d%0aK04215+%23FFFFFF,red%0d%0aK04615+%23FFFFFF,red%0d%0aK08043+%23FFFFFF,red%0d%0aK05000+%23FFFFFF,red%0d%0aK17447+%23FFFFFF,red%0d%0aK08048+%23FFFFFF,red%0d%0aK04997+%23FFFFFF,red%0d%0aK04632+%23FFFFFF,red%0d%0aK01379+%23FFFFFF,green%0d%0aK06279+%23FFFFFF,green%0d%0aK08044+%23FFFFFF,…
rno04114	Oocyte meiosis	Cellular Processes	Cell growth and death	7	19	26	109	0.248830009756501	0.49614276335595	ENSRNOG00000002592(Rps6ka6|K04373);ENSRNOG00000006984(Mapk11|K04441);ENSRNOG00000003999(Adcy3|K08043);ENSRNOG00000020689(Cpeb3|K02602);ENSRNOG00000004890(Adcy8|K08048);ENSRNOG00000052080(Camk2b|K04515);ENSRNOG00000005639(Ar|K08557)	ENSRNOG00000000515(Mapk13|K04441);ENSRNOG00000004479(Aurka|K11481);ENSRNOG00000020401(Adcy4|K08044);ENSRNOG00000042411(Rps6ka1|K04373);ENSRNOG00000014776(Adcy7|K08047);ENSRNOG00000000632(Cdk1|K02087);ENSRNOG00000003802(Pttg1|K06635);ENSRNOG00000032778(Bub1|K02178);ENSRNOG00000028415(Cdc20|K03363);ENSRNOG00000006469(Cdk2|K02206);ENSRNOG00000018815(Plk1|K06631);ENSRNOG00000004517(Igf1|K05459);ENSRN…	http://www.kegg.jp/kegg-bin/show_pathway?map=map04114&multi_query=K08043+%23FFFFFF,red%0d%0aK02602+%23FFFFFF,red%0d%0aK08048+%23FFFFFF,red%0d%0aK04515+%23FFFFFF,red%0d%0aK08557+%23FFFFFF,red%0d%0aK11481+%23FFFFFF,green%0d%0aK08044+%23FFFFFF,green%0d%0aK08047+%23FFFFFF,green%0d%0aK02087+%23FFFFFF,green%0d%0aK06635+%23FFFFFF,green%0d%0aK02178+%23FFFFFF,green%0d%0aK03363+%23FFFFFF,green%0d%0aK02206+…
rno00512	Mucin type O-glycan biosynthesis	Metabolism	Glycan biosynthesis and metabolism	2	5	7	25	0.252643447414069	0.49677627645952	ENSRNOG00000005335(Galnt13|K00710);ENSRNOG00000004589(Galnt16|K00710)	ENSRNOG00000012037(Galnt7|K00710);ENSRNOG00000048870(St6galnac4|K03374);ENSRNOG00000008209(St3gal1|K00780);ENSRNOG00000002488(Galnt10|K00710);ENSRNOG00000012083(St6galnac2|K06616)	http://www.kegg.jp/kegg-bin/show_pathway?map=map00512&multi_query=K03374+%23FFFFFF,green%0d%0aK00780+%23FFFFFF,green%0d%0aK06616+%23FFFFFF,green%0d%0aK00710+%23FFFFFF,purple
rno04966	Collecting duct acid secretion	Organismal Systems	Excretory system	3	4	7	25	0.252643447414069	0.49677627645952	ENSRNOG00000008218(Atp6v0e2|K02153);ENSRNOG00000000840(Atp6v1g2|K02152);ENSRNOG00000020985(Atp4a|K01542)	ENSRNOG00000003269(-|K02153);ENSRNOG00000017220(Tcirg1|K02154);ENSRNOG00000016372(Slc12a7|K13627);ENSRNOG00000006926(Atp6v0d2|K02146)	http://www.kegg.jp/kegg-bin/show_pathway?map=map04966&multi_query=K02152+%23FFFFFF,red%0d%0aK01542+%23FFFFFF,red%0d%0aK02154+%23FFFFFF,green%0d%0aK13627+%23FFFFFF,green%0d%0aK02146+%23FFFFFF,green%0d%0aK02153+%23FFFFFF,purple
rno00514	Other types of O-glycan biosynthesis	Metabolism	Glycan biosynthesis and metabolism	3	7	10	38	0.255224509006726	0.49677627645952	ENSRNOG00000005335(Galnt13|K00710);ENSRNOG00000019609(B4galt2|K07967);ENSRNOG00000004589(Galnt16|K00710)	ENSRNOG00000059461(B4galt1|K07966);ENSRNOG00000023317(Colgalt1|K11703);ENSRNOG00000012037(Galnt7|K00710);ENSRNOG00000001250(Lfng|K05948);ENSRNOG00000008133(Mfng|K05948);ENSRNOG00000001417(Plod3|K13646);ENSRNOG00000002488(Galnt10|K00710)	http://www.kegg.jp/kegg-bin/show_pathway?map=map00514&multi_query=K07967+%23FFFFFF,red%0d%0aK07966+%23FFFFFF,green%0d%0aK11703+%23FFFFFF,green%0d%0aK05948+%23FFFFFF,green%0d%0aK13646+%23FFFFFF,green%0d%0aK00710+%23FFFFFF,purple
rno04216	Ferroptosis	Cellular Processes	Cell growth and death	0	10	10	38	0.255224509006726	0.49677627645952	-	ENSRNOG00000014117(Hmox1|K00510);ENSRNOG00000003622(Cybb|K21421);ENSRNOG00000003809(Sat1|K00657);ENSRNOG00000007486(Atg7|K08337);ENSRNOG00000012508(Slc39a8|K14714);ENSRNOG00000016265(Acsl5|K01897);ENSRNOG00000011913(Cp|K13624);ENSRNOG00000031506(Ftl1|K13625);ENSRNOG00000012269(Lpcat3|K13515);ENSRNOG00000049471(Steap3|K10142)	http://www.kegg.jp/kegg-bin/show_pathway?map=map04216&multi_query=K00510+%23FFFFFF,green%0d%0aK21421+%23FFFFFF,green%0d%0aK00657+%23FFFFFF,green%0d%0aK08337+%23FFFFFF,green%0d%0aK14714+%23FFFFFF,green%0d%0aK01897+%23FFFFFF,green%0d%0aK13624+%23FFFFFF,green%0d%0aK13625+%23FFFFFF,green%0d%0aK13515+%23FFFFFF,green%0d%0aK10142+%23FFFFFF,green
rno04071	Sphingolipid signaling pathway	Environmental Information Processing	Signal transduction	7	19	26	110	0.265244107811585	0.510204842672872	ENSRNOG00000006984(Mapk11|K04441);ENSRNOG00000004443(Sptlc3|K00654);ENSRNOG00000018851(Ppp2r2b|K04354);ENSRNOG00000054371(Prkcg|K19663);ENSRNOG00000003491(Prkca|K02677);ENSRNOG00000015480(Prkcz|K18952);ENSRNOG00000004810(Plcb1|K05858)	ENSRNOG00000020206(Ctsd|K01379);ENSRNOG00000024159(Fcer1g|K07983);ENSRNOG00000000515(Mapk13|K04441);ENSRNOG00000007350(Rac2|K07860);ENSRNOG00000031312(Tnfrsf1a|K03158);ENSRNOG00000058337(Plcb2|K05858);ENSRNOG00000020653(S1pr2|K04292);ENSRNOG00000028156(Pld1|K01115);ENSRNOG00000012439(Bid|K04726);ENSRNOG00000000565(Sgpl1|K01634);ENSRNOG00000010034(Asah1|K12348);ENSRNOG00000016846(Pik3cd|K00922);EN…	http://www.kegg.jp/kegg-bin/show_pathway?map=map04071&multi_query=K00654+%23FFFFFF,red%0d%0aK04354+%23FFFFFF,red%0d%0aK19663+%23FFFFFF,red%0d%0aK02677+%23FFFFFF,red%0d%0aK18952+%23FFFFFF,red%0d%0aK01379+%23FFFFFF,green%0d%0aK07983+%23FFFFFF,green%0d%0aK07860+%23FFFFFF,green%0d%0aK03158+%23FFFFFF,green%0d%0aK04292+%23FFFFFF,green%0d%0aK01115+%23FFFFFF,green%0d%0aK04726+%23FFFFFF,green%0d%0aK01634+…
rno04722	Neurotrophin signaling pathway	Organismal Systems	Nervous system	11	15	26	110	0.265244107811585	0.510204842672872	ENSRNOG00000002592(Rps6ka6|K04373);ENSRNOG00000013953(Ntrk1|K03176);ENSRNOG00000028822(Bex3|K12465);ENSRNOG00000018674(Ntrk3|K05101);ENSRNOG00000006984(Mapk11|K04441);ENSRNOG00000047466(Bdnf|K04355);ENSRNOG00000019716(Ntf3|K04356);ENSRNOG00000006756(Maged1|K12464);ENSRNOG00000008030(Shc2|K17447);ENSRNOG00000005392(Ngfr|K02583);ENSRNOG00000052080(Camk2b|K04515)	ENSRNOG00000005809(Arhgdib|K12462);ENSRNOG00000000515(Mapk13|K04441);ENSRNOG00000020657(Shc1|K06279);ENSRNOG00000001425(Sh2b2|K07193);ENSRNOG00000004726(Mapkapk2|K04443);ENSRNOG00000013177(Map3k1|K04416);ENSRNOG00000007048(Rap1b|K07836);ENSRNOG00000009389(Ripk2|K08846);ENSRNOG00000042411(Rps6ka1|K04373);ENSRNOG00000051986(Plcg2|K05859);ENSRNOG00000005965(Irak4|K04733);ENSRNOG00000016846(Pik3cd|K0…	http://www.kegg.jp/kegg-bin/show_pathway?map=map04722&multi_query=K03176+%23FFFFFF,red%0d%0aK12465+%23FFFFFF,red%0d%0aK05101+%23FFFFFF,red%0d%0aK04355+%23FFFFFF,red%0d%0aK04356+%23FFFFFF,red%0d%0aK12464+%23FFFFFF,red%0d%0aK17447+%23FFFFFF,red%0d%0aK02583+%23FFFFFF,red%0d%0aK04515+%23FFFFFF,red%0d%0aK12462+%23FFFFFF,green%0d%0aK06279+%23FFFFFF,green%0d%0aK07193+%23FFFFFF,green%0d%0aK04443+%23FFFFF…
rno00770	Pantothenate and CoA biosynthesis	Metabolism	Metabolism of cofactors and vitamins	2	3	5	17	0.270245823418134	0.513875808306698	ENSRNOG00000011497(Aldh1b1|K00128);ENSRNOG00000015514(Bcat1|K00826)	ENSRNOG00000016219(Vnn1|K08069);ENSRNOG00000013791(Enpp3|K01513);ENSRNOG00000013994(Enpp1|K01513)	http://www.kegg.jp/kegg-bin/show_pathway?map=map00770&multi_query=K00128+%23FFFFFF,red%0d%0aK00826+%23FFFFFF,red%0d%0aK08069+%23FFFFFF,green%0d%0aK01513+%23FFFFFF,green
rno05207	Chemical carcinogenesis - receptor activation	Human Diseases	Cancer: overview	20	21	41	179	0.270295532198019	0.513875808306698	ENSRNOG00000002592(Rps6ka6|K04373);ENSRNOG00000004560(Cacna1b|K04849);ENSRNOG00000007090(Cacna1c|K04850);ENSRNOG00000010853(Chrna7|K04809);ENSRNOG00000019598(Vegfa|K05448);ENSRNOG00000003999(Adcy3|K08043);ENSRNOG00000020778(Chrnb2|K04813);ENSRNOG00000018937(Gstm2|K00799);ENSRNOG00000004890(Adcy8|K08048);ENSRNOG00000013147(Cacna1d|K04851);ENSRNOG00000054371(Prkcg|K19663);ENSRNOG00000004537(Rxrg|K0…	ENSRNOG00000040287(Cyp1b1|K07410);ENSRNOG00000018740(Ugt1a3|K00699);ENSRNOG00000015329(Kpna2|K15043);ENSRNOG00000020401(Adcy4|K08044);ENSRNOG00000009446(Rxra|K08524);ENSRNOG00000012582(Eif4ebp1|K07205);ENSRNOG00000042411(Rps6ka1|K04373);ENSRNOG00000020918(Ccnd1|K04503);ENSRNOG00000014776(Adcy7|K08047);ENSRNOG00000061857(Mgst2|K00799);ENSRNOG00000050819(Birc5|K08731);ENSRNOG00000019308(Arrb2|K0443…	http://www.kegg.jp/kegg-bin/show_pathway?map=map05207&multi_query=K04849+%23FFFFFF,red%0d%0aK04850+%23FFFFFF,red%0d%0aK04809+%23FFFFFF,red%0d%0aK05448+%23FFFFFF,red%0d%0aK08043+%23FFFFFF,red%0d%0aK04813+%23FFFFFF,red%0d%0aK08048+%23FFFFFF,red%0d%0aK04851+%23FFFFFF,red%0d%0aK19663+%23FFFFFF,red%0d%0aK08526+%23FFFFFF,red%0d%0aK04632+%23FFFFFF,red%0d%0aK04358+%23FFFFFF,red%0d%0aK04344+%23FFFFFF,red%…
rno00565	Ether lipid metabolism	Metabolism	Lipid metabolism	3	8	11	43	0.272399142344219	0.514881615876067	ENSRNOG00000024904(Pla2g4e|K16342);ENSRNOG00000060561(Gdpd1|K22387);ENSRNOG00000016647(Pla2g2c|K01047)	ENSRNOG00000002657(Pla2g4a|K16342);ENSRNOG00000016826(Pla2g2d|K01047);ENSRNOG00000028156(Pld1|K01115);ENSRNOG00000025691(Pla2g7|K01062);ENSRNOG00000016643(Lpcat2|K13510);ENSRNOG00000028566(Pld4|K16860);ENSRNOG00000025121(Pla2g3|K01047);ENSRNOG00000009660(Enpp6|K08743)	http://www.kegg.jp/kegg-bin/show_pathway?map=map00565&multi_query=K22387+%23FFFFFF,red%0d%0aK01115+%23FFFFFF,green%0d%0aK01062+%23FFFFFF,green%0d%0aK13510+%23FFFFFF,green%0d%0aK16860+%23FFFFFF,green%0d%0aK08743+%23FFFFFF,green%0d%0aK16342+%23FFFFFF,purple%0d%0aK01047+%23FFFFFF,purple
rno04920	Adipocytokine signaling pathway	Organismal Systems	Endocrine system	3	12	15	61	0.277903036746851	0.522266051817359	ENSRNOG00000026163(Cpt1c|K19524);ENSRNOG00000004537(Rxrg|K08526);ENSRNOG00000047549(Acsbg3|K15013)	ENSRNOG00000031312(Tnfrsf1a|K03158);ENSRNOG00000016575(Tnfrsf1b|K05141);ENSRNOG00000009446(Rxra|K08524);ENSRNOG00000019742(Stat3|K04692);ENSRNOG00000023258(Nfkb1|K02580);ENSRNOG00000007990(Adipor2|K07297);ENSRNOG00000007390(Nfkbia|K04734);ENSRNOG00000016265(Acsl5|K01897);ENSRNOG00000001142(Prkab1|K07199);ENSRNOG00000014254(Cpt1a|K08765);ENSRNOG00000019057(Prkcq|K18052);ENSRNOG00000015179(Tradd|K0…	http://www.kegg.jp/kegg-bin/show_pathway?map=map04920&multi_query=K19524+%23FFFFFF,red%0d%0aK08526+%23FFFFFF,red%0d%0aK15013+%23FFFFFF,red%0d%0aK03158+%23FFFFFF,green%0d%0aK05141+%23FFFFFF,green%0d%0aK08524+%23FFFFFF,green%0d%0aK04692+%23FFFFFF,green%0d%0aK02580+%23FFFFFF,green%0d%0aK07297+%23FFFFFF,green%0d%0aK04734+%23FFFFFF,green%0d%0aK01897+%23FFFFFF,green%0d%0aK07199+%23FFFFFF,green%0d%0aK08…
rno00430	Taurine and hypotaurine metabolism	Metabolism	Metabolism of other amino acids	3	0	3	9	0.283770671572157	0.530245769166259	ENSRNOG00000018200(Gad2|K01580);ENSRNOG00000000007(Gad1|K01580);ENSRNOG00000018441(Ggt7|K00681)	-	http://www.kegg.jp/kegg-bin/show_pathway?map=map00430&multi_query=K01580+%23FFFFFF,red%0d%0aK00681+%23FFFFFF,red
rno05168	Herpes simplex virus 1 infection	Human Diseases	Infectious disease: viral	14	44	58	260	0.297251646354201	0.552280047487635	ENSRNOG00000055496(-|K09228);ENSRNOG00000033906(Zfp667|K09228);ENSRNOG00000037428(Zfp605|K09228);ENSRNOG00000003218(Zfp286a|K09228);ENSRNOG00000016971(Zfp612|K09228);ENSRNOG00000037710(Calr4|K08057);ENSRNOG00000028651(RGD1566386|K09228);ENSRNOG00000020777(Zfp382|K09228);ENSRNOG00000055608(-|K09228);ENSRNOG00000031478(Zfp663|K09228);ENSRNOG00000029386(RT1-N2|K06751);ENSRNOG00000029678(Znf454|K0922…	ENSRNOG00000057451(Itga5|K06484);ENSRNOG00000010278(Il6|K05405);ENSRNOG00000031312(Tnfrsf1a|K03158);ENSRNOG00000013634(Myd88|K04729);ENSRNOG00000049491(RT1-DMb|K06752);ENSRNOG00000000485(Bak1|K14021);ENSRNOG00000012439(Bid|K04726);ENSRNOG00000012160(Syk|K05855);ENSRNOG00000055650(Pou2f2|K09364);ENSRNOG00000012582(Eif4ebp1|K07205);ENSRNOG00000009822(Tlr2|K10159);ENSRNOG00000012331(Casp8|K04398);EN…	http://www.kegg.jp/kegg-bin/show_pathway?map=map05168&multi_query=K09228+%23FFFFFF,red%0d%0aK06081+%23FFFFFF,red%0d%0aK06484+%23FFFFFF,green%0d%0aK05405+%23FFFFFF,green%0d%0aK03158+%23FFFFFF,green%0d%0aK04729+%23FFFFFF,green%0d%0aK06752+%23FFFFFF,green%0d%0aK14021+%23FFFFFF,green%0d%0aK04726+%23FFFFFF,green%0d%0aK05855+%23FFFFFF,green%0d%0aK09364+%23FFFFFF,green%0d%0aK07205+%23FFFFFF,green%0d%0aK…
rno00500	Starch and sucrose metabolism	Metabolism	Carbohydrate metabolism	1	5	6	22	0.301107516789967	0.553158190956849	ENSRNOG00000017079(Pgm2l1|K11809)	ENSRNOG00000006116(Hk2|K00844);ENSRNOG00000013791(Enpp3|K01513);ENSRNOG00000006388(Pygl|K00688);ENSRNOG00000026235(Hk3|K00844);ENSRNOG00000013994(Enpp1|K01513)	http://www.kegg.jp/kegg-bin/show_pathway?map=map00500&multi_query=K11809+%23FFFFFF,red%0d%0aK00844+%23FFFFFF,green%0d%0aK01513+%23FFFFFF,green%0d%0aK00688+%23FFFFFF,green
rno05310	Asthma	Human Diseases	Immune disease	0	6	6	22	0.301107516789967	0.553158190956849	-	ENSRNOG00000024159(Fcer1g|K07983);ENSRNOG00000049491(RT1-DMb|K06752);ENSRNOG00000000454(RT1-DOb|K06752);ENSRNOG00000018488(Cd40|K03160);ENSRNOG00000032708(RT1-Bb|K06752);ENSRNOG00000000451(RT1-Ba|K06752)	http://www.kegg.jp/kegg-bin/show_pathway?map=map05310&multi_query=K07983+%23FFFFFF,green%0d%0aK06752+%23FFFFFF,green%0d%0aK03160+%23FFFFFF,green
rno05214	Glioma	Human Diseases	Cancer: specific types	5	11	16	67	0.31212753478955	0.566102607895857	ENSRNOG00000006470(Camk1g|K08794);ENSRNOG00000008030(Shc2|K17447);ENSRNOG00000054371(Prkcg|K19663);ENSRNOG00000052080(Camk2b|K04515);ENSRNOG00000003491(Prkca|K02677)	ENSRNOG00000020657(Shc1|K06279);ENSRNOG00000000521(Cdkn1a|K06625);ENSRNOG00000000485(Bak1|K14021);ENSRNOG00000009258(Cdk6|K02091);ENSRNOG00000020918(Ccnd1|K04503);ENSRNOG00000051986(Plcg2|K05859);ENSRNOG00000047741(E2f2|K09389);ENSRNOG00000004517(Igf1|K05459);ENSRNOG00000016846(Pik3cd|K00922);ENSRNOG00000018461(Pdgfrb|K05089);ENSRNOG00000013090(Gadd45g|K04402)	http://www.kegg.jp/kegg-bin/show_pathway?map=map05214&multi_query=K08794+%23FFFFFF,red%0d%0aK17447+%23FFFFFF,red%0d%0aK19663+%23FFFFFF,red%0d%0aK04515+%23FFFFFF,red%0d%0aK02677+%23FFFFFF,red%0d%0aK06279+%23FFFFFF,green%0d%0aK06625+%23FFFFFF,green%0d%0aK14021+%23FFFFFF,green%0d%0aK02091+%23FFFFFF,green%0d%0aK04503+%23FFFFFF,green%0d%0aK05859+%23FFFFFF,green%0d%0aK09389+%23FFFFFF,green%0d%0aK05459+…
rno04270	Vascular smooth muscle contraction	Organismal Systems	Circulatory system	17	11	28	122	0.313125470821048	0.566102607895857	ENSRNOG00000009522(Adra1a|K04135);ENSRNOG00000007090(Cacna1c|K04850);ENSRNOG00000003999(Adcy3|K08043);ENSRNOG00000024904(Pla2g4e|K16342);ENSRNOG00000004890(Adcy8|K08048);ENSRNOG00000013147(Cacna1d|K04851);ENSRNOG00000051440(Ppp1r12b|K12329);ENSRNOG00000054371(Prkcg|K19663);ENSRNOG00000025889(Gnas|K04632);ENSRNOG00000029876(Gucy1a2|K12318);ENSRNOG00000008176(Nppa|K12334);ENSRNOG00000002886(Myh10|K…	ENSRNOG00000002657(Pla2g4a|K16342);ENSRNOG00000058337(Plcb2|K05858);ENSRNOG00000016826(Pla2g2d|K01047);ENSRNOG00000020401(Adcy4|K08044);ENSRNOG00000014776(Adcy7|K08047);ENSRNOG00000054695(Calcrl|K04577);ENSRNOG00000025121(Pla2g3|K01047);ENSRNOG00000021150(Plcb3|K05858);ENSRNOG00000016756(Ptgir|K04263);ENSRNOG00000019057(Prkcq|K18052);ENSRNOG00000027030(Adm|K12333)	http://www.kegg.jp/kegg-bin/show_pathway?map=map04270&multi_query=K04135+%23FFFFFF,red%0d%0aK04850+%23FFFFFF,red%0d%0aK08043+%23FFFFFF,red%0d%0aK08048+%23FFFFFF,red%0d%0aK04851+%23FFFFFF,red%0d%0aK12329+%23FFFFFF,red%0d%0aK19663+%23FFFFFF,red%0d%0aK04632+%23FFFFFF,red%0d%0aK12318+%23FFFFFF,red%0d%0aK12334+%23FFFFFF,red%0d%0aK10352+%23FFFFFF,red%0d%0aK02677+%23FFFFFF,red%0d%0aK04936+%23FFFFFF,red%…
rno04930	Type II diabetes mellitus	Human Diseases	Endocrine and metabolic disease	7	3	10	40	0.313484316883626	0.566102607895857	ENSRNOG00000004560(Cacna1b|K04849);ENSRNOG00000007090(Cacna1c|K04850);ENSRNOG00000013147(Cacna1d|K04851);ENSRNOG00000002863(Cacna1e|K04852);ENSRNOG00000021130(Abcc8|K05032);ENSRNOG00000052707(Cacna1a|K04344);ENSRNOG00000015480(Prkcz|K18952)	ENSRNOG00000006116(Hk2|K00844);ENSRNOG00000026235(Hk3|K00844);ENSRNOG00000016846(Pik3cd|K00922)	http://www.kegg.jp/kegg-bin/show_pathway?map=map04930&multi_query=K04849+%23FFFFFF,red%0d%0aK04850+%23FFFFFF,red%0d%0aK04851+%23FFFFFF,red%0d%0aK04852+%23FFFFFF,red%0d%0aK05032+%23FFFFFF,red%0d%0aK04344+%23FFFFFF,red%0d%0aK18952+%23FFFFFF,red%0d%0aK00844+%23FFFFFF,green%0d%0aK00922+%23FFFFFF,green
rno00100	Steroid biosynthesis	Metabolism	Lipid metabolism	2	3	5	18	0.315078515709621	0.566102607895857	ENSRNOG00000006787(Dhcr24|K09828);ENSRNOG00000021314(Fdft1|K00801)	ENSRNOG00000004111(Soat1|K00637);ENSRNOG00000019077(Lipa|K01052);ENSRNOG00000013062(Cyp24a1|K07436)	http://www.kegg.jp/kegg-bin/show_pathway?map=map00100&multi_query=K09828+%23FFFFFF,red%0d%0aK00801+%23FFFFFF,red%0d%0aK00637+%23FFFFFF,green%0d%0aK01052+%23FFFFFF,green%0d%0aK07436+%23FFFFFF,green
rno03460	Fanconi anemia pathway	Genetic Information Processing	Replication and repair	0	11	11	45	0.328371428749805	0.586762061208668	-	ENSRNOG00000037302(Rad51|K04482);ENSRNOG00000016689(Fanci|K10895);ENSRNOG00000006661(Rad51c|K10870);ENSRNOG00000024420(Eme1|K10882);ENSRNOG00000011213(Blm|K10901);ENSRNOG00000007890(Usp1|K11832);ENSRNOG00000061085(Fancd2|K10891);ENSRNOG00000020701(Brca1|K10605);ENSRNOG00000005038(Ube2t|K13960);ENSRNOG00000016706(Fanca|K10888);ENSRNOG00000059997(Brip1|K15362)	http://www.kegg.jp/kegg-bin/show_pathway?map=map03460&multi_query=K04482+%23FFFFFF,green%0d%0aK10895+%23FFFFFF,green%0d%0aK10870+%23FFFFFF,green%0d%0aK10882+%23FFFFFF,green%0d%0aK10901+%23FFFFFF,green%0d%0aK11832+%23FFFFFF,green%0d%0aK10891+%23FFFFFF,green%0d%0aK10605+%23FFFFFF,green%0d%0aK13960+%23FFFFFF,green%0d%0aK10888+%23FFFFFF,green%0d%0aK15362+%23FFFFFF,green
rno04068	FoxO signaling pathway	Environmental Information Processing	Signal transduction	3	23	26	114	0.334671251663099	0.594769017901268	ENSRNOG00000014290(Grm1|K04603);ENSRNOG00000006984(Mapk11|K04441);ENSRNOG00000053362(Gabarapl1|K08341)	ENSRNOG00000000515(Mapk13|K04441);ENSRNOG00000010278(Il6|K05405);ENSRNOG00000000521(Cdkn1a|K06625);ENSRNOG00000007036(Tgfbr1|K04674);ENSRNOG00000020652(Tgfb1|K13375);ENSRNOG00000013265(Tgfbr2|K04388);ENSRNOG00000011815(Sgk1|K13302);ENSRNOG00000020918(Ccnd1|K04503);ENSRNOG00000011654(Plk4|K08863);ENSRNOG00000029773(Atm|K04728);ENSRNOG00000019742(Stat3|K04692);ENSRNOG00000006469(Cdk2|K02206);ENSRNO…	http://www.kegg.jp/kegg-bin/show_pathway?map=map04068&multi_query=K04603+%23FFFFFF,red%0d%0aK05405+%23FFFFFF,green%0d%0aK06625+%23FFFFFF,green%0d%0aK04674+%23FFFFFF,green%0d%0aK13375+%23FFFFFF,green%0d%0aK04388+%23FFFFFF,green%0d%0aK13302+%23FFFFFF,green%0d%0aK04503+%23FFFFFF,green%0d%0aK08863+%23FFFFFF,green%0d%0aK04728+%23FFFFFF,green%0d%0aK04692+%23FFFFFF,green%0d%0aK02206+%23FFFFFF,green%0d%0…
rno04961	Endocrine and other factor-regulated calcium reabsorption	Organismal Systems	Excretory system	9	3	12	50	0.341537522679003	0.603690648194778	ENSRNOG00000029871(Slc8a3|K05849);ENSRNOG00000007456(Calb1|K14757);ENSRNOG00000020263(Atp1a3|K01539);ENSRNOG00000033835(Dnm1|K01528);ENSRNOG00000054371(Prkcg|K19663);ENSRNOG00000025889(Gnas|K04632);ENSRNOG00000003031(Atp2b4|K05850);ENSRNOG00000003491(Prkca|K02677);ENSRNOG00000004810(Plcb1|K05858)	ENSRNOG00000058337(Plcb2|K05858);ENSRNOG00000016469(Fxyd2|K01538);ENSRNOG00000021150(Plcb3|K05858)	http://www.kegg.jp/kegg-bin/show_pathway?map=map04961&multi_query=K05849+%23FFFFFF,red%0d%0aK14757+%23FFFFFF,red%0d%0aK01539+%23FFFFFF,red%0d%0aK01528+%23FFFFFF,red%0d%0aK19663+%23FFFFFF,red%0d%0aK04632+%23FFFFFF,red%0d%0aK05850+%23FFFFFF,red%0d%0aK02677+%23FFFFFF,red%0d%0aK01538+%23FFFFFF,green%0d%0aK05858+%23FFFFFF,purple
rno04371	Apelin signaling pathway	Environmental Information Processing	Signal transduction	10	16	26	115	0.352778518682896	0.620207395748962	ENSRNOG00000020557(Ryr1|K04961);ENSRNOG00000029871(Slc8a3|K05849);ENSRNOG00000003999(Adcy3|K08043);ENSRNOG00000017060(Ryr2|K04962);ENSRNOG00000004890(Adcy8|K08048);ENSRNOG00000019570(Gng3|K04540);ENSRNOG00000001130(Nos1|K13240);ENSRNOG00000014060(Mras|K07831);ENSRNOG00000015541(Gnb3|K07825);ENSRNOG00000004810(Plcb1|K05858)	ENSRNOG00000001414(Serpine1|K03982);ENSRNOG00000058337(Plcb2|K05858);ENSRNOG00000023428(Pik3r5|K21290);ENSRNOG00000007036(Tgfbr1|K04674);ENSRNOG00000020401(Adcy4|K08044);ENSRNOG00000011417(Pde3b|K13296);ENSRNOG00000020918(Ccnd1|K04503);ENSRNOG00000014776(Adcy7|K08047);ENSRNOG00000043451(Spp1|K06250);ENSRNOG00000009385(Pik3cg|K21289);ENSRNOG00000019465(Gnai3|K04630);ENSRNOG00000001142(Prkab1|K0719…	http://www.kegg.jp/kegg-bin/show_pathway?map=map04371&multi_query=K04961+%23FFFFFF,red%0d%0aK05849+%23FFFFFF,red%0d%0aK08043+%23FFFFFF,red%0d%0aK04962+%23FFFFFF,red%0d%0aK08048+%23FFFFFF,red%0d%0aK04540+%23FFFFFF,red%0d%0aK13240+%23FFFFFF,red%0d%0aK07831+%23FFFFFF,red%0d%0aK07825+%23FFFFFF,red%0d%0aK03982+%23FFFFFF,green%0d%0aK21290+%23FFFFFF,green%0d%0aK04674+%23FFFFFF,green%0d%0aK08044+%23FFFFF…
rno02010	ABC transporters	Environmental Information Processing	Membrane transport	5	6	11	46	0.357220104244941	0.624657615444361	ENSRNOG00000008862(Abcg4|K05680);ENSRNOG00000046727(Abcc2|K05666);ENSRNOG00000004040(Abca8|K05650);ENSRNOG00000021130(Abcc8|K05032);ENSRNOG00000028781(Abcc6|K05669)	ENSRNOG00000000457(Tap1|K05653);ENSRNOG00000002948(Abcc3|K05667);ENSRNOG00000018126(Abca1|K05641);ENSRNOG00000000455(Tap2|K05654);ENSRNOG00000001158(Abcg1|K05679);ENSRNOG00000056524(Abcd1|K05675)	http://www.kegg.jp/kegg-bin/show_pathway?map=map02010&multi_query=K05680+%23FFFFFF,red%0d%0aK05666+%23FFFFFF,red%0d%0aK05650+%23FFFFFF,red%0d%0aK05032+%23FFFFFF,red%0d%0aK05669+%23FFFFFF,red%0d%0aK05653+%23FFFFFF,green%0d%0aK05667+%23FFFFFF,green%0d%0aK05641+%23FFFFFF,green%0d%0aK05654+%23FFFFFF,green%0d%0aK05679+%23FFFFFF,green%0d%0aK05675+%23FFFFFF,green
rno01523	Antifolate resistance	Human Diseases	Drug resistance: antineoplastic	1	6	7	28	0.36236918343971	0.630291079706304	ENSRNOG00000046727(Abcc2|K05666)	ENSRNOG00000005275(Shmt1|K00600);ENSRNOG00000010278(Il6|K05405);ENSRNOG00000019890(Folr2|K13649);ENSRNOG00000027037(Alox12|K00458);ENSRNOG00000002948(Abcc3|K05667);ENSRNOG00000023258(Nfkb1|K02580)	http://www.kegg.jp/kegg-bin/show_pathway?map=map01523&multi_query=K05666+%23FFFFFF,red%0d%0aK00600+%23FFFFFF,green%0d%0aK05405+%23FFFFFF,green%0d%0aK13649+%23FFFFFF,green%0d%0aK00458+%23FFFFFF,green%0d%0aK05667+%23FFFFFF,green%0d%0aK02580+%23FFFFFF,green
rno01522	Endocrine resistance	Human Diseases	Drug resistance: antineoplastic	6	14	20	88	0.369781830039733	0.639781261497316	ENSRNOG00000006984(Mapk11|K04441);ENSRNOG00000003999(Adcy3|K08043);ENSRNOG00000008030(Shc2|K17447);ENSRNOG00000004890(Adcy8|K08048);ENSRNOG00000013927(Jag2|K21635);ENSRNOG00000025889(Gnas|K04632)	ENSRNOG00000000515(Mapk13|K04441);ENSRNOG00000020657(Shc1|K06279);ENSRNOG00000000521(Cdkn1a|K06625);ENSRNOG00000020401(Adcy4|K08044);ENSRNOG00000008956(Cdkn2c|K06622);ENSRNOG00000020918(Ccnd1|K04503);ENSRNOG00000014776(Adcy7|K08047);ENSRNOG00000047741(E2f2|K09389);ENSRNOG00000016695(Mmp2|K01398);ENSRNOG00000005616(Ncoa3|K11256);ENSRNOG00000004517(Igf1|K05459);ENSRNOG00000016846(Pik3cd|K00922);ENS…	http://www.kegg.jp/kegg-bin/show_pathway?map=map01522&multi_query=K08043+%23FFFFFF,red%0d%0aK17447+%23FFFFFF,red%0d%0aK08048+%23FFFFFF,red%0d%0aK21635+%23FFFFFF,red%0d%0aK04632+%23FFFFFF,red%0d%0aK06279+%23FFFFFF,green%0d%0aK06625+%23FFFFFF,green%0d%0aK08044+%23FFFFFF,green%0d%0aK06622+%23FFFFFF,green%0d%0aK04503+%23FFFFFF,green%0d%0aK08047+%23FFFFFF,green%0d%0aK09389+%23FFFFFF,green%0d%0aK01398+…
rno04660	T cell receptor signaling pathway	Organismal Systems	Immune system	2	19	21	93	0.377088598512783	0.648989324808842	ENSRNOG00000004676(Pak3|K05733);ENSRNOG00000006984(Mapk11|K04441)	ENSRNOG00000005620(Lcp2|K07361);ENSRNOG00000014294(Ptpn6|K05697);ENSRNOG00000050430(Vav1|K05730);ENSRNOG00000000515(Mapk13|K04441);ENSRNOG00000000655(Ptprc|K06478);ENSRNOG00000002278(Tec|K07364);ENSRNOG00000007422(Vav2|K05730);ENSRNOG00000016846(Pik3cd|K00922);ENSRNOG00000023258(Nfkb1|K02580);ENSRNOG00000001982(Cblb|K22517);ENSRNOG00000007390(Nfkbia|K04734);ENSRNOG00000007178(Cd8a|K06458);ENSRNOG…	http://www.kegg.jp/kegg-bin/show_pathway?map=map04660&multi_query=K05733+%23FFFFFF,red%0d%0aK07361+%23FFFFFF,green%0d%0aK05697+%23FFFFFF,green%0d%0aK05730+%23FFFFFF,green%0d%0aK06478+%23FFFFFF,green%0d%0aK07364+%23FFFFFF,green%0d%0aK00922+%23FFFFFF,green%0d%0aK02580+%23FFFFFF,green%0d%0aK22517+%23FFFFFF,green%0d%0aK04734+%23FFFFFF,green%0d%0aK06458+%23FFFFFF,green%0d%0aK04446+%23FFFFFF,green%0d%0…
rno05220	Chronic myeloid leukemia	Human Diseases	Cancer: specific types	1	15	16	70	0.382606196760682	0.655037834244729	ENSRNOG00000008030(Shc2|K17447)	ENSRNOG00000001704(Runx1|K08367);ENSRNOG00000020657(Shc1|K06279);ENSRNOG00000000521(Cdkn1a|K06625);ENSRNOG00000007036(Tgfbr1|K04674);ENSRNOG00000000485(Bak1|K14021);ENSRNOG00000020652(Tgfb1|K13375);ENSRNOG00000009258(Cdk6|K02091);ENSRNOG00000013265(Tgfbr2|K04388);ENSRNOG00000020918(Ccnd1|K04503);ENSRNOG00000047741(E2f2|K09389);ENSRNOG00000019496(Stat5a|K11223);ENSRNOG00000016846(Pik3cd|K00922);EN…	http://www.kegg.jp/kegg-bin/show_pathway?map=map05220&multi_query=K17447+%23FFFFFF,red%0d%0aK08367+%23FFFFFF,green%0d%0aK06279+%23FFFFFF,green%0d%0aK06625+%23FFFFFF,green%0d%0aK04674+%23FFFFFF,green%0d%0aK14021+%23FFFFFF,green%0d%0aK13375+%23FFFFFF,green%0d%0aK02091+%23FFFFFF,green%0d%0aK04388+%23FFFFFF,green%0d%0aK04503+%23FFFFFF,green%0d%0aK09389+%23FFFFFF,green%0d%0aK11223+%23FFFFFF,green%0d%0…
rno05203	Viral carcinogenesis	Human Diseases	Cancer: overview	3	33	36	164	0.390264794497194	0.664669728128034	ENSRNOG00000006824(Hdac11|K11418);ENSRNOG00000043419(Hist3h2ba|K11252);ENSRNOG00000029386(RT1-N2|K06751)	ENSRNOG00000008180(Lyn|K05854);ENSRNOG00000004726(Mapkapk2|K04443);ENSRNOG00000000521(Cdkn1a|K06625);ENSRNOG00000000485(Bak1|K14021);ENSRNOG00000054437(Rel|K09254);ENSRNOG00000009258(Cdk6|K02091);ENSRNOG00000046327(Rbpj|K06053);ENSRNOG00000004498(Scin|K05768);ENSRNOG00000012160(Syk|K05855);ENSRNOG00000006921(Rbl1|K04681);ENSRNOG00000019311(Nfkb2|K04469);ENSRNOG00000020918(Ccnd1|K04503);ENSRNOG000…	http://www.kegg.jp/kegg-bin/show_pathway?map=map05203&multi_query=K11418+%23FFFFFF,red%0d%0aK11252+%23FFFFFF,red%0d%0aK05854+%23FFFFFF,green%0d%0aK04443+%23FFFFFF,green%0d%0aK06625+%23FFFFFF,green%0d%0aK14021+%23FFFFFF,green%0d%0aK09254+%23FFFFFF,green%0d%0aK02091+%23FFFFFF,green%0d%0aK06053+%23FFFFFF,green%0d%0aK05768+%23FFFFFF,green%0d%0aK05855+%23FFFFFF,green%0d%0aK04681+%23FFFFFF,green%0d%0aK…
rno00480	Glutathione metabolism	Metabolism	Metabolism of other amino acids	3	9	12	52	0.397115106436526	0.672832330594528	ENSRNOG00000007688(Sms|K00802);ENSRNOG00000018937(Gstm2|K00799);ENSRNOG00000018441(Ggt7|K00681)	ENSRNOG00000011781(Oplah|K01469);ENSRNOG00000061857(Mgst2|K00799);ENSRNOG00000006583(Hpgds|K04097);ENSRNOG00000054286(Rrm2|K10808);ENSRNOG00000013949(Idh2|K00031);ENSRNOG00000014610(Anpep|K11140);ENSRNOG00000003289(Lap3|K11142);ENSRNOG00000045752(Rrm1|K10807);ENSRNOG00000007743(Mgst1|K00799)	http://www.kegg.jp/kegg-bin/show_pathway?map=map00480&multi_query=K00802+%23FFFFFF,red%0d%0aK00681+%23FFFFFF,red%0d%0aK01469+%23FFFFFF,green%0d%0aK04097+%23FFFFFF,green%0d%0aK10808+%23FFFFFF,green%0d%0aK00031+%23FFFFFF,green%0d%0aK11140+%23FFFFFF,green%0d%0aK11142+%23FFFFFF,green%0d%0aK10807+%23FFFFFF,green%0d%0aK00799+%23FFFFFF,purple
rno01521	EGFR tyrosine kinase inhibitor resistance	Human Diseases	Drug resistance: antineoplastic	5	12	17	76	0.414129795795256	0.697473531345069	ENSRNOG00000019598(Vegfa|K05448);ENSRNOG00000008030(Shc2|K17447);ENSRNOG00000054371(Prkcg|K19663);ENSRNOG00000003491(Prkca|K02677);ENSRNOG00000010392(Nrg1|K05455)	ENSRNOG00000020657(Shc1|K06279);ENSRNOG00000010278(Il6|K05405);ENSRNOG00000012582(Eif4ebp1|K07205);ENSRNOG00000051986(Plcg2|K05859);ENSRNOG00000019742(Stat3|K04692);ENSRNOG00000016551(Bcl2l11|K16341);ENSRNOG00000004517(Igf1|K05459);ENSRNOG00000016846(Pik3cd|K00922);ENSRNOG00000020716(Axl|K05115);ENSRNOG00000007027(Hgf|K05460);ENSRNOG00000020811(Il6r|K05055);ENSRNOG00000018461(Pdgfrb|K05089)	http://www.kegg.jp/kegg-bin/show_pathway?map=map01521&multi_query=K05448+%23FFFFFF,red%0d%0aK17447+%23FFFFFF,red%0d%0aK19663+%23FFFFFF,red%0d%0aK02677+%23FFFFFF,red%0d%0aK05455+%23FFFFFF,red%0d%0aK06279+%23FFFFFF,green%0d%0aK05405+%23FFFFFF,green%0d%0aK07205+%23FFFFFF,green%0d%0aK05859+%23FFFFFF,green%0d%0aK04692+%23FFFFFF,green%0d%0aK16341+%23FFFFFF,green%0d%0aK05459+%23FFFFFF,green%0d%0aK00922+…
rno04934	Cushing syndrome	Human Diseases	Endocrine and metabolic disease	15	16	31	142	0.415924582912197	0.697473531345069	ENSRNOG00000007090(Cacna1c|K04850);ENSRNOG00000012703(Crh|K05256);ENSRNOG00000033893(Cacna1h|K04855);ENSRNOG00000003999(Adcy3|K08043);ENSRNOG00000004890(Adcy8|K08048);ENSRNOG00000013147(Cacna1d|K04851);ENSRNOG00000010280(Pde8b|K18437);ENSRNOG00000025889(Gnas|K04632);ENSRNOG00000048782(Wnt7a|K00572);ENSRNOG00000002653(Kcnk2|K04913);ENSRNOG00000052080(Camk2b|K04515);ENSRNOG00000024457(Cyct|K13298);…	ENSRNOG00000058337(Plcb2|K05858);ENSRNOG00000000521(Cdkn1a|K06625);ENSRNOG00000009258(Cdk6|K02091);ENSRNOG00000007048(Rap1b|K07836);ENSRNOG00000020401(Adcy4|K08044);ENSRNOG00000008956(Cdkn2c|K06622);ENSRNOG00000020918(Ccnd1|K04503);ENSRNOG00000014776(Adcy7|K08047);ENSRNOG00000047741(E2f2|K09389);ENSRNOG00000006469(Cdk2|K02206);ENSRNOG00000019465(Gnai3|K04630);ENSRNOG00000000981(Scarb1|K13885);ENS…	http://www.kegg.jp/kegg-bin/show_pathway?map=map04934&multi_query=K04850+%23FFFFFF,red%0d%0aK05256+%23FFFFFF,red%0d%0aK04855+%23FFFFFF,red%0d%0aK08043+%23FFFFFF,red%0d%0aK08048+%23FFFFFF,red%0d%0aK04851+%23FFFFFF,red%0d%0aK18437+%23FFFFFF,red%0d%0aK04632+%23FFFFFF,red%0d%0aK00572+%23FFFFFF,red%0d%0aK04913+%23FFFFFF,red%0d%0aK04515+%23FFFFFF,red%0d%0aK13298+%23FFFFFF,red%0d%0aK04877+%23FFFFFF,red%…
rno05418	Fluid shear stress and atherosclerosis	Human Diseases	Cardiovascular disease	6	22	28	128	0.418778932301644	0.698677096237946	ENSRNOG00000008837(Ass1|K01940);ENSRNOG00000006984(Mapk11|K04441);ENSRNOG00000019598(Vegfa|K05448);ENSRNOG00000018937(Gstm2|K00799);ENSRNOG00000005334(Acvr2a|K04670);ENSRNOG00000015480(Prkcz|K18952)	ENSRNOG00000028016(Ncf2|K08010);ENSRNOG00000059947(Sdc1|K06257);ENSRNOG00000018566(Ctsl|K01365);ENSRNOG00000014117(Hmox1|K00510);ENSRNOG00000000515(Mapk13|K04441);ENSRNOG00000020679(Icam1|K06490);ENSRNOG00000007350(Rac2|K07860);ENSRNOG00000031312(Tnfrsf1a|K03158);ENSRNOG00000013014(Cyba|K08009);ENSRNOG00000001548(Nfe2l2|K05638);ENSRNOG00000034254(Actb|K05692);ENSRNOG00000014504(Il1r1|K04386);ENSR…	http://www.kegg.jp/kegg-bin/show_pathway?map=map05418&multi_query=K01940+%23FFFFFF,red%0d%0aK05448+%23FFFFFF,red%0d%0aK04670+%23FFFFFF,red%0d%0aK18952+%23FFFFFF,red%0d%0aK08010+%23FFFFFF,green%0d%0aK06257+%23FFFFFF,green%0d%0aK01365+%23FFFFFF,green%0d%0aK00510+%23FFFFFF,green%0d%0aK06490+%23FFFFFF,green%0d%0aK07860+%23FFFFFF,green%0d%0aK03158+%23FFFFFF,green%0d%0aK08009+%23FFFFFF,green%0d%0aK0563…
rno04918	Thyroid hormone synthesis	Organismal Systems	Endocrine system	8	7	15	67	0.423368186140506	0.702748207451499	ENSRNOG00000003999(Adcy3|K08043);ENSRNOG00000020263(Atp1a3|K01539);ENSRNOG00000004890(Adcy8|K08048);ENSRNOG00000054371(Prkcg|K19663);ENSRNOG00000025889(Gnas|K04632);ENSRNOG00000003491(Prkca|K02677);ENSRNOG00000009269(Cga|K08522);ENSRNOG00000004810(Plcb1|K05858)	ENSRNOG00000058337(Plcb2|K05858);ENSRNOG00000020401(Adcy4|K08044);ENSRNOG00000006228(Pdia4|K09582);ENSRNOG00000014776(Adcy7|K08047);ENSRNOG00000016469(Fxyd2|K01538);ENSRNOG00000021150(Plcb3|K05858);ENSRNOG00000026203(Pax8|K09293)	http://www.kegg.jp/kegg-bin/show_pathway?map=map04918&multi_query=K08043+%23FFFFFF,red%0d%0aK01539+%23FFFFFF,red%0d%0aK08048+%23FFFFFF,red%0d%0aK19663+%23FFFFFF,red%0d%0aK04632+%23FFFFFF,red%0d%0aK02677+%23FFFFFF,red%0d%0aK08522+%23FFFFFF,red%0d%0aK08044+%23FFFFFF,green%0d%0aK09582+%23FFFFFF,green%0d%0aK08047+%23FFFFFF,green%0d%0aK01538+%23FFFFFF,green%0d%0aK09293+%23FFFFFF,green%0d%0aK05858+%23F…
rno00330	Arginine and proline metabolism	Metabolism	Amino acid metabolism	5	5	10	44	0.436160507798801	0.720325687122262	ENSRNOG00000011497(Aldh1b1|K00128);ENSRNOG00000007688(Sms|K00802);ENSRNOG00000014573(Ckmt1|K00933);ENSRNOG00000001130(Nos1|K13240);ENSRNOG00000054962(Dao|K00273)	ENSRNOG00000027739(Cndp1|K05604);ENSRNOG00000003809(Sat1|K00657);ENSRNOG00000015591(Cndp2|K08660);ENSRNOG00000004027(Aldh9a1|K00149);ENSRNOG00000003289(Lap3|K11142)	http://www.kegg.jp/kegg-bin/show_pathway?map=map00330&multi_query=K00128+%23FFFFFF,red%0d%0aK00802+%23FFFFFF,red%0d%0aK00933+%23FFFFFF,red%0d%0aK13240+%23FFFFFF,red%0d%0aK00273+%23FFFFFF,red%0d%0aK05604+%23FFFFFF,green%0d%0aK00657+%23FFFFFF,green%0d%0aK08660+%23FFFFFF,green%0d%0aK00149+%23FFFFFF,green%0d%0aK11142+%23FFFFFF,green
rno04964	Proximal tubule bicarbonate reclamation	Organismal Systems	Excretory system	4	1	5	21	0.451838280998484	0.74246792907791	ENSRNOG00000020263(Atp1a3|K01539);ENSRNOG00000031612(Gls2|K01425);ENSRNOG00000015159(Slc9a3|K12040);ENSRNOG00000002916(Ca4|K18246)	ENSRNOG00000016469(Fxyd2|K01538)	http://www.kegg.jp/kegg-bin/show_pathway?map=map04964&multi_query=K01539+%23FFFFFF,red%0d%0aK01425+%23FFFFFF,red%0d%0aK12040+%23FFFFFF,red%0d%0aK18246+%23FFFFFF,red%0d%0aK01538+%23FFFFFF,green
rno00071	Fatty acid degradation	Metabolism	Lipid metabolism	3	6	9	40	0.458581267198477	0.749697960600659	ENSRNOG00000011497(Aldh1b1|K00128);ENSRNOG00000026163(Cpt1c|K19524);ENSRNOG00000047549(Acsbg3|K15013)	ENSRNOG00000004027(Aldh9a1|K00149);ENSRNOG00000016265(Acsl5|K01897);ENSRNOG00000010697(Hadh|K00022);ENSRNOG00000012966(Acadl|K00255);ENSRNOG00000014254(Cpt1a|K08765);ENSRNOG00000029549(Eci3|K13239)	http://www.kegg.jp/kegg-bin/show_pathway?map=map00071&multi_query=K00128+%23FFFFFF,red%0d%0aK19524+%23FFFFFF,red%0d%0aK15013+%23FFFFFF,red%0d%0aK00149+%23FFFFFF,green%0d%0aK01897+%23FFFFFF,green%0d%0aK00022+%23FFFFFF,green%0d%0aK00255+%23FFFFFF,green%0d%0aK08765+%23FFFFFF,green%0d%0aK13239+%23FFFFFF,green
rno04976	Bile secretion	Organismal Systems	Digestive system	7	10	17	78	0.46082351706646	0.749697960600659	ENSRNOG00000003999(Adcy3|K08043);ENSRNOG00000020263(Atp1a3|K01539);ENSRNOG00000046727(Abcc2|K05666);ENSRNOG00000004890(Adcy8|K08048);ENSRNOG00000015159(Slc9a3|K12040);ENSRNOG00000025889(Gnas|K04632);ENSRNOG00000005794(Slc10a1|K14341)	ENSRNOG00000018740(Ugt1a3|K00699);ENSRNOG00000020401(Adcy4|K08044);ENSRNOG00000009446(Rxra|K08524);ENSRNOG00000014776(Adcy7|K08047);ENSRNOG00000002948(Abcc3|K05667);ENSRNOG00000000981(Scarb1|K13885);ENSRNOG00000016469(Fxyd2|K01538);ENSRNOG00000049766(Sctr|K04588);ENSRNOG00000007229(Nr0b2|K08563);ENSRNOG00000010378(Slc4a5|K13857)	http://www.kegg.jp/kegg-bin/show_pathway?map=map04976&multi_query=K08043+%23FFFFFF,red%0d%0aK01539+%23FFFFFF,red%0d%0aK05666+%23FFFFFF,red%0d%0aK08048+%23FFFFFF,red%0d%0aK12040+%23FFFFFF,red%0d%0aK04632+%23FFFFFF,red%0d%0aK14341+%23FFFFFF,red%0d%0aK00699+%23FFFFFF,green%0d%0aK08044+%23FFFFFF,green%0d%0aK08524+%23FFFFFF,green%0d%0aK08047+%23FFFFFF,green%0d%0aK05667+%23FFFFFF,green%0d%0aK13885+%23F…
rno00062	Fatty acid elongation	Metabolism	Lipid metabolism	4	2	6	26	0.464608267855677	0.752113384103003	ENSRNOG00000010580(Acot7|K17360);ENSRNOG00000046864(Acot4|K01068);ENSRNOG00000043445(Them5|K22554);ENSRNOG00000053460(Acot3|K01068)	ENSRNOG00000005772(Hacd4|K10703);ENSRNOG00000010697(Hadh|K00022)	http://www.kegg.jp/kegg-bin/show_pathway?map=map00062&multi_query=K17360+%23FFFFFF,red%0d%0aK01068+%23FFFFFF,red%0d%0aK22554+%23FFFFFF,red%0d%0aK10703+%23FFFFFF,green%0d%0aK00022+%23FFFFFF,green
rno04960	Aldosterone-regulated sodium reabsorption	Organismal Systems	Excretory system	4	4	8	36	0.483473558915551	0.770816454669407	ENSRNOG00000034007(Nr3c2|K08555);ENSRNOG00000020263(Atp1a3|K01539);ENSRNOG00000054371(Prkcg|K19663);ENSRNOG00000003491(Prkca|K02677)	ENSRNOG00000011815(Sgk1|K13302);ENSRNOG00000004517(Igf1|K05459);ENSRNOG00000016846(Pik3cd|K00922);ENSRNOG00000016469(Fxyd2|K01538)	http://www.kegg.jp/kegg-bin/show_pathway?map=map04960&multi_query=K08555+%23FFFFFF,red%0d%0aK01539+%23FFFFFF,red%0d%0aK19663+%23FFFFFF,red%0d%0aK02677+%23FFFFFF,red%0d%0aK13302+%23FFFFFF,green%0d%0aK05459+%23FFFFFF,green%0d%0aK00922+%23FFFFFF,green%0d%0aK01538+%23FFFFFF,green
rno00053	Ascorbate and aldarate metabolism	Metabolism	Carbohydrate metabolism	1	3	4	17	0.485590794073082	0.770816454669407	ENSRNOG00000011497(Aldh1b1|K00128)	ENSRNOG00000018740(Ugt1a3|K00699);ENSRNOG00000000913(Gusb|K01195);ENSRNOG00000004027(Aldh9a1|K00149)	http://www.kegg.jp/kegg-bin/show_pathway?map=map00053&multi_query=K00128+%23FFFFFF,red%0d%0aK00699+%23FFFFFF,green%0d%0aK01195+%23FFFFFF,green%0d%0aK00149+%23FFFFFF,green
rno00532	Glycosaminoglycan biosynthesis - chondroitin sulfate / dermatan sulfate	Metabolism	Glycan biosynthesis and metabolism	0	4	4	17	0.485590794073082	0.770816454669407	-	ENSRNOG00000000824(Dse|K01794);ENSRNOG00000012698(Chsy1|K13499);ENSRNOG00000045997(Chst14|K08105);ENSRNOG00000001252(Chst12|K04742)	http://www.kegg.jp/kegg-bin/show_pathway?map=map00532&multi_query=K01794+%23FFFFFF,green%0d%0aK13499+%23FFFFFF,green%0d%0aK08105+%23FFFFFF,green%0d%0aK04742+%23FFFFFF,green
rno00670	One carbon pool by folate	Metabolism	Metabolism of cofactors and vitamins	1	3	4	17	0.485590794073082	0.770816454669407	ENSRNOG00000001261(Ftcd|K13990)	ENSRNOG00000005275(Shmt1|K00600);ENSRNOG00000013229(Mthfs|K01934);ENSRNOG00000010833(Mthfd2|K13403)	http://www.kegg.jp/kegg-bin/show_pathway?map=map00670&multi_query=K13990+%23FFFFFF,red%0d%0aK00600+%23FFFFFF,green%0d%0aK01934+%23FFFFFF,green%0d%0aK13403+%23FFFFFF,green
rno05034	Alcoholism	Human Diseases	Substance dependence	17	6	23	108	0.490206968095398	0.77438492061447	ENSRNOG00000006824(Hdac11|K11418);ENSRNOG00000012095(Pkia|K15985);ENSRNOG00000004327(Ddc|K01593);ENSRNOG00000012703(Crh|K05256);ENSRNOG00000047466(Bdnf|K04355);ENSRNOG00000005723(Grin3a|K05213);ENSRNOG00000008030(Shc2|K17447);ENSRNOG00000011726(Grin1|K05208);ENSRNOG00000019570(Gng3|K04540);ENSRNOG00000021063(Grin2d|K05212);ENSRNOG00000026036(Pdyn|K15840);ENSRNOG00000043419(Hist3h2ba|K11252);ENSRN…	ENSRNOG00000020657(Shc1|K06279);ENSRNOG00000000568(Slc29a3|K15014);ENSRNOG00000019465(Gnai3|K04630);ENSRNOG00000016592(Gnai2|K04630);ENSRNOG00000032401(H3f3c|K11253);ENSRNOG00000054017(-|K11254)	http://www.kegg.jp/kegg-bin/show_pathway?map=map05034&multi_query=K11418+%23FFFFFF,red%0d%0aK15985+%23FFFFFF,red%0d%0aK01593+%23FFFFFF,red%0d%0aK05256+%23FFFFFF,red%0d%0aK04355+%23FFFFFF,red%0d%0aK05213+%23FFFFFF,red%0d%0aK17447+%23FFFFFF,red%0d%0aK05208+%23FFFFFF,red%0d%0aK04540+%23FFFFFF,red%0d%0aK05212+%23FFFFFF,red%0d%0aK15840+%23FFFFFF,red%0d%0aK11252+%23FFFFFF,red%0d%0aK04632+%23FFFFFF,red%…
rno00534	Glycosaminoglycan biosynthesis - heparan sulfate / heparin	Metabolism	Glycan biosynthesis and metabolism	5	0	5	22	0.496170858706871	0.776305601900224	ENSRNOG00000030880(Hs6st2|K08102);ENSRNOG00000015781(Ndst3|K02578);ENSRNOG00000009577(Ndst4|K02579);ENSRNOG00000000605(Hs3st5|K08104);ENSRNOG00000025372(Glce|K01793)	-	http://www.kegg.jp/kegg-bin/show_pathway?map=map00534&multi_query=K08102+%23FFFFFF,red%0d%0aK02578+%23FFFFFF,red%0d%0aK02579+%23FFFFFF,red%0d%0aK08104+%23FFFFFF,red%0d%0aK01793+%23FFFFFF,red
rno00592	alpha-Linolenic acid metabolism	Metabolism	Lipid metabolism	2	3	5	22	0.496170858706871	0.776305601900224	ENSRNOG00000024904(Pla2g4e|K16342);ENSRNOG00000016647(Pla2g2c|K01047)	ENSRNOG00000002657(Pla2g4a|K16342);ENSRNOG00000016826(Pla2g2d|K01047);ENSRNOG00000025121(Pla2g3|K01047)	http://www.kegg.jp/kegg-bin/show_pathway?map=map00592&multi_query=K16342+%23FFFFFF,purple%0d%0aK01047+%23FFFFFF,purple
rno03320	PPAR signaling pathway	Organismal Systems	Endocrine system	5	11	16	76	0.526271559109767	0.817418138779575	ENSRNOG00000010128(Slc27a2|K08746);ENSRNOG00000026163(Cpt1c|K19524);ENSRNOG00000004537(Rxrg|K08526);ENSRNOG00000047549(Acsbg3|K15013);ENSRNOG00000016552(Hmgcs1|K01641)	ENSRNOG00000056219(Olr1|K08763);ENSRNOG00000010805(Fabp4|K08753);ENSRNOG00000049075(-|K08754);ENSRNOG00000007060(Plin2|K17284);ENSRNOG00000009446(Rxra|K08524);ENSRNOG00000007545(Angptl4|K08767);ENSRNOG00000016488(Pltp|K08761);ENSRNOG00000016265(Acsl5|K01897);ENSRNOG00000013172(Nr1h3|K08536);ENSRNOG00000012966(Acadl|K00255);ENSRNOG00000014254(Cpt1a|K08765)	http://www.kegg.jp/kegg-bin/show_pathway?map=map03320&multi_query=K08746+%23FFFFFF,red%0d%0aK19524+%23FFFFFF,red%0d%0aK08526+%23FFFFFF,red%0d%0aK15013+%23FFFFFF,red%0d%0aK01641+%23FFFFFF,red%0d%0aK08763+%23FFFFFF,green%0d%0aK08753+%23FFFFFF,green%0d%0aK08754+%23FFFFFF,green%0d%0aK17284+%23FFFFFF,green%0d%0aK08524+%23FFFFFF,green%0d%0aK08767+%23FFFFFF,green%0d%0aK08761+%23FFFFFF,green%0d%0aK01897+…
rno00520	Amino sugar and nucleotide sugar metabolism	Metabolism	Carbohydrate metabolism	0	10	10	47	0.527447178233915	0.817418138779575	-	ENSRNOG00000006460(Amdhd2|K01443);ENSRNOG00000006116(Hk2|K00844);ENSRNOG00000010252(Hexa|K12373);ENSRNOG00000002775(Npl|K01639);ENSRNOG00000025274(Hexb|K12373);ENSRNOG00000054765(Renbp|K01787);ENSRNOG00000026235(Hk3|K00844);ENSRNOG00000047213(Gnpda1|K02564);ENSRNOG00000002810(Gfpt2|K00820);ENSRNOG00000012960(Uap1l1|K00972)	http://www.kegg.jp/kegg-bin/show_pathway?map=map00520&multi_query=K01443+%23FFFFFF,green%0d%0aK00844+%23FFFFFF,green%0d%0aK12373+%23FFFFFF,green%0d%0aK01639+%23FFFFFF,green%0d%0aK01787+%23FFFFFF,green%0d%0aK02564+%23FFFFFF,green%0d%0aK00820+%23FFFFFF,green%0d%0aK00972+%23FFFFFF,green
rno00983	Drug metabolism - other enzymes	Metabolism	Xenobiotics biodegradation and metabolism	1	13	14	67	0.543086310287085	0.837685016339042	ENSRNOG00000018937(Gstm2|K00799)	ENSRNOG00000018740(Ugt1a3|K00699);ENSRNOG00000000913(Gusb|K01195);ENSRNOG00000061857(Mgst2|K00799);ENSRNOG00000007081(Xdh|K00106);ENSRNOG00000016468(Tpmt|K00569);ENSRNOG00000054286(Rrm2|K10808);ENSRNOG00000047314(Tk1|K00857);ENSRNOG00000020721(Nme6|K00940);ENSRNOG00000003917(Uck2|K00876);ENSRNOG00000001797(Umps|K13421);ENSRNOG00000045752(Rrm1|K10807);ENSRNOG00000004972(Upp1|K00757);ENSRNOG0000000…	http://www.kegg.jp/kegg-bin/show_pathway?map=map00983&multi_query=K00699+%23FFFFFF,green%0d%0aK01195+%23FFFFFF,green%0d%0aK00106+%23FFFFFF,green%0d%0aK00569+%23FFFFFF,green%0d%0aK10808+%23FFFFFF,green%0d%0aK00857+%23FFFFFF,green%0d%0aK00940+%23FFFFFF,green%0d%0aK00876+%23FFFFFF,green%0d%0aK13421+%23FFFFFF,green%0d%0aK10807+%23FFFFFF,green%0d%0aK00757+%23FFFFFF,green%0d%0aK00799+%23FFFFFF,purple
rno04012	ErbB signaling pathway	Environmental Information Processing	Signal transduction	8	8	16	77	0.549560783700504	0.843691907371197	ENSRNOG00000004676(Pak3|K05733);ENSRNOG00000014248(Erbb4|K05085);ENSRNOG00000008030(Shc2|K17447);ENSRNOG00000002728(Btc|K09783);ENSRNOG00000054371(Prkcg|K19663);ENSRNOG00000052080(Camk2b|K04515);ENSRNOG00000003491(Prkca|K02677);ENSRNOG00000010392(Nrg1|K05455)	ENSRNOG00000020657(Shc1|K06279);ENSRNOG00000000521(Cdkn1a|K06625);ENSRNOG00000012582(Eif4ebp1|K07205);ENSRNOG00000051986(Plcg2|K05859);ENSRNOG00000019496(Stat5a|K11223);ENSRNOG00000015149(Nrg4|K05458);ENSRNOG00000016846(Pik3cd|K00922);ENSRNOG00000001982(Cblb|K22517)	http://www.kegg.jp/kegg-bin/show_pathway?map=map04012&multi_query=K05733+%23FFFFFF,red%0d%0aK05085+%23FFFFFF,red%0d%0aK17447+%23FFFFFF,red%0d%0aK09783+%23FFFFFF,red%0d%0aK19663+%23FFFFFF,red%0d%0aK04515+%23FFFFFF,red%0d%0aK02677+%23FFFFFF,red%0d%0aK05455+%23FFFFFF,red%0d%0aK06279+%23FFFFFF,green%0d%0aK06625+%23FFFFFF,green%0d%0aK07205+%23FFFFFF,green%0d%0aK05859+%23FFFFFF,green%0d%0aK11223+%23FFF…
rno05231	Choline metabolism in cancer	Human Diseases	Cancer: overview	9	10	19	92	0.558196444635467	0.852945034559802	ENSRNOG00000010597(Slc5a7|K14387);ENSRNOG00000001796(Dgkg|K00901);ENSRNOG00000024904(Pla2g4e|K16342);ENSRNOG00000002338(Dgke|K00901);ENSRNOG00000012358(Pcyt1b|K00968);ENSRNOG00000054371(Prkcg|K19663);ENSRNOG00000042332(Slc44a5|K15377);ENSRNOG00000039323(-|K00901);ENSRNOG00000003491(Prkca|K02677)	ENSRNOG00000002657(Pla2g4a|K16342);ENSRNOG00000007350(Rac2|K07860);ENSRNOG00000031058(Was|K05747);ENSRNOG00000028156(Pld1|K01115);ENSRNOG00000009805(Wasf2|K05748);ENSRNOG00000012582(Eif4ebp1|K07205);ENSRNOG00000031824(Slc44a2|K15377);ENSRNOG00000016846(Pik3cd|K00922);ENSRNOG00000018461(Pdgfrb|K05089);ENSRNOG00000055089(Slc44a1|K06515)	http://www.kegg.jp/kegg-bin/show_pathway?map=map05231&multi_query=K14387+%23FFFFFF,red%0d%0aK00901+%23FFFFFF,red%0d%0aK00968+%23FFFFFF,red%0d%0aK19663+%23FFFFFF,red%0d%0aK02677+%23FFFFFF,red%0d%0aK07860+%23FFFFFF,green%0d%0aK05747+%23FFFFFF,green%0d%0aK01115+%23FFFFFF,green%0d%0aK05748+%23FFFFFF,green%0d%0aK07205+%23FFFFFF,green%0d%0aK00922+%23FFFFFF,green%0d%0aK05089+%23FFFFFF,green%0d%0aK06515+…
rno00030	Pentose phosphate pathway	Metabolism	Carbohydrate metabolism	2	4	6	29	0.580621967083955	0.883085503425364	ENSRNOG00000057988(Pfkm|K00850);ENSRNOG00000017163(Pfkp|K00850)	ENSRNOG00000007570(Dera|K01619);ENSRNOG00000017523(H6pd|K13937);ENSRNOG00000018367(Taldo1|K00616);ENSRNOG00000005576(Rpia|K01807)	http://www.kegg.jp/kegg-bin/show_pathway?map=map00030&multi_query=K00850+%23FFFFFF,red%0d%0aK01619+%23FFFFFF,green%0d%0aK13937+%23FFFFFF,green%0d%0aK00616+%23FFFFFF,green%0d%0aK01807+%23FFFFFF,green
rno00380	Tryptophan metabolism	Metabolism	Amino acid metabolism	2	7	9	44	0.584021031220479	0.884142950042114	ENSRNOG00000011497(Aldh1b1|K00128);ENSRNOG00000004327(Ddc|K01593)	ENSRNOG00000040287(Cyp1b1|K07410);ENSRNOG00000020148(Il4i1|K03334);ENSRNOG00000031263(Haao|K00452);ENSRNOG00000004027(Aldh9a1|K00149);ENSRNOG00000003709(Kmo|K00486);ENSRNOG00000010697(Hadh|K00022);ENSRNOG00000029993(Kynu|K01556)	http://www.kegg.jp/kegg-bin/show_pathway?map=map00380&multi_query=K00128+%23FFFFFF,red%0d%0aK01593+%23FFFFFF,red%0d%0aK07410+%23FFFFFF,green%0d%0aK03334+%23FFFFFF,green%0d%0aK00452+%23FFFFFF,green%0d%0aK00149+%23FFFFFF,green%0d%0aK00486+%23FFFFFF,green%0d%0aK00022+%23FFFFFF,green%0d%0aK01556+%23FFFFFF,green
rno00232	Caffeine metabolism	Metabolism	Biosynthesis of other secondary metabolites	0	1	1	4	0.607146369943289	0.910719554914933	-	ENSRNOG00000007081(Xdh|K00106)	http://www.kegg.jp/kegg-bin/show_pathway?map=map00232&multi_query=K00106+%23FFFFFF,green
rno00290	Valine, leucine and isoleucine biosynthesis	Metabolism	Amino acid metabolism	1	0	1	4	0.607146369943289	0.910719554914933	ENSRNOG00000015514(Bcat1|K00826)	-	http://www.kegg.jp/kegg-bin/show_pathway?map=map00290&multi_query=K00826+%23FFFFFF,red
rno05230	Central carbon metabolism in cancer	Human Diseases	Cancer: overview	5	7	12	60	0.613894263791012	0.916636640455073	ENSRNOG00000013953(Ntrk1|K03176);ENSRNOG00000018674(Ntrk3|K05101);ENSRNOG00000057988(Pfkm|K00850);ENSRNOG00000031612(Gls2|K01425);ENSRNOG00000017163(Pfkp|K00850)	ENSRNOG00000006116(Hk2|K00844);ENSRNOG00000026235(Hk3|K00844);ENSRNOG00000016846(Pik3cd|K00922);ENSRNOG00000013949(Idh2|K00031);ENSRNOG00000036677(Slc16a3|K08180);ENSRNOG00000015948(Slc1a5|K05616);ENSRNOG00000018461(Pdgfrb|K05089)	http://www.kegg.jp/kegg-bin/show_pathway?map=map05230&multi_query=K03176+%23FFFFFF,red%0d%0aK05101+%23FFFFFF,red%0d%0aK00850+%23FFFFFF,red%0d%0aK01425+%23FFFFFF,red%0d%0aK00844+%23FFFFFF,green%0d%0aK00922+%23FFFFFF,green%0d%0aK00031+%23FFFFFF,green%0d%0aK08180+%23FFFFFF,green%0d%0aK05616+%23FFFFFF,green%0d%0aK05089+%23FFFFFF,green
rno04392	Hippo signaling pathway - multiple species	Environmental Information Processing	Signal transduction	0	5	5	25	0.61926413022249	0.920451684467065	-	ENSRNOG00000059474(Mob1a|K06685);ENSRNOG00000004837(Limd1|K16682);ENSRNOG00000013526(Rassf4|K09851);ENSRNOG00000005608(Tead4|K09448);ENSRNOG00000011278(Stk3|K04412)	http://www.kegg.jp/kegg-bin/show_pathway?map=map04392&multi_query=K06685+%23FFFFFF,green%0d%0aK16682+%23FFFFFF,green%0d%0aK09851+%23FFFFFF,green%0d%0aK09448+%23FFFFFF,green%0d%0aK04412+%23FFFFFF,green
rno00040	Pentose and glucuronate interconversions	Metabolism	Carbohydrate metabolism	0	4	4	20	0.624117469502629	0.923467929988053	-	ENSRNOG00000018740(Ugt1a3|K00699);ENSRNOG00000000913(Gusb|K01195);ENSRNOG00000009513(Akr1b1|K00011);ENSRNOG00000014168(Xylb|K00854)	http://www.kegg.jp/kegg-bin/show_pathway?map=map00040&multi_query=K00699+%23FFFFFF,green%0d%0aK01195+%23FFFFFF,green%0d%0aK00011+%23FFFFFF,green%0d%0aK00854+%23FFFFFF,green
rno00730	Thiamine metabolism	Metabolism	Metabolism of cofactors and vitamins	1	2	3	15	0.632555694503602	0.928152342507249	ENSRNOG00000046947(Ak5|K00939)	ENSRNOG00000000122(Ak2|K00939);ENSRNOG00000029922(Tpk1|K00949)	http://www.kegg.jp/kegg-bin/show_pathway?map=map00730&multi_query=K00949+%23FFFFFF,green%0d%0aK00939+%23FFFFFF,purple
rno04022	cGMP-PKG signaling pathway	Environmental Information Processing	Signal transduction	16	15	31	155	0.632960160180784	0.928152342507249	ENSRNOG00000029871(Slc8a3|K05849);ENSRNOG00000016983(Myh7|K17751);ENSRNOG00000009522(Adra1a|K04135);ENSRNOG00000007090(Cacna1c|K04850);ENSRNOG00000003999(Adcy3|K08043);ENSRNOG00000020263(Atp1a3|K01539);ENSRNOG00000002361(Prkg2|K19477);ENSRNOG00000004890(Adcy8|K08048);ENSRNOG00000013147(Cacna1d|K04851);ENSRNOG00000029876(Gucy1a2|K12318);ENSRNOG00000003031(Atp2b4|K05850);ENSRNOG00000008176(Nppa|K12…	ENSRNOG00000058337(Plcb2|K05858);ENSRNOG00000016367(Vasp|K06274);ENSRNOG00000023428(Pik3r5|K21290);ENSRNOG00000020401(Adcy4|K08044);ENSRNOG00000011417(Pde3b|K13296);ENSRNOG00000014776(Adcy7|K08047);ENSRNOG00000006324(-|K04969);ENSRNOG00000009385(Pik3cg|K21289);ENSRNOG00000019465(Gnai3|K04630);ENSRNOG00000016469(Fxyd2|K01538);ENSRNOG00000017146(Nfatc1|K04446);ENSRNOG00000054264(Nfatc3|K17333);ENSR…	http://www.kegg.jp/kegg-bin/show_pathway?map=map04022&multi_query=K05849+%23FFFFFF,red%0d%0aK17751+%23FFFFFF,red%0d%0aK04135+%23FFFFFF,red%0d%0aK04850+%23FFFFFF,red%0d%0aK08043+%23FFFFFF,red%0d%0aK01539+%23FFFFFF,red%0d%0aK19477+%23FFFFFF,red%0d%0aK08048+%23FFFFFF,red%0d%0aK04851+%23FFFFFF,red%0d%0aK12318+%23FFFFFF,red%0d%0aK05850+%23FFFFFF,red%0d%0aK12334+%23FFFFFF,red%0d%0aK18283+%23FFFFFF,red%…
rno05218	Melanoma	Human Diseases	Cancer: specific types	2	11	13	66	0.638124384597736	0.931547650729731	ENSRNOG00000011471(Fgf9|K04358);ENSRNOG00000061530(Fgf16|K04358)	ENSRNOG00000000521(Cdkn1a|K06625);ENSRNOG00000000485(Bak1|K14021);ENSRNOG00000009258(Cdk6|K02091);ENSRNOG00000020918(Ccnd1|K04503);ENSRNOG00000047741(E2f2|K09389);ENSRNOG00000004517(Igf1|K05459);ENSRNOG00000016846(Pik3cd|K00922);ENSRNOG00000007027(Hgf|K05460);ENSRNOG00000008658(Mitf|K09455);ENSRNOG00000018461(Pdgfrb|K05089);ENSRNOG00000013090(Gadd45g|K04402)	http://www.kegg.jp/kegg-bin/show_pathway?map=map05218&multi_query=K04358+%23FFFFFF,red%0d%0aK06625+%23FFFFFF,green%0d%0aK14021+%23FFFFFF,green%0d%0aK02091+%23FFFFFF,green%0d%0aK04503+%23FFFFFF,green%0d%0aK09389+%23FFFFFF,green%0d%0aK05459+%23FFFFFF,green%0d%0aK00922+%23FFFFFF,green%0d%0aK05460+%23FFFFFF,green%0d%0aK09455+%23FFFFFF,green%0d%0aK05089+%23FFFFFF,green%0d%0aK04402+%23FFFFFF,green
rno00600	Sphingolipid metabolism	Metabolism	Lipid metabolism	1	8	9	46	0.641465936288295	0.932263827405655	ENSRNOG00000004443(Sptlc3|K00654)	ENSRNOG00000003759(Galc|K01202);ENSRNOG00000000565(Sgpl1|K01634);ENSRNOG00000000571(Psap|K12382);ENSRNOG00000017022(Cerk|K04715);ENSRNOG00000010034(Asah1|K12348);ENSRNOG00000011284(Sgms2|K04714);ENSRNOG00000010196(Glb1|K12309);ENSRNOG00000021138(Cers2|K24621)	http://www.kegg.jp/kegg-bin/show_pathway?map=map00600&multi_query=K00654+%23FFFFFF,red%0d%0aK01202+%23FFFFFF,green%0d%0aK01634+%23FFFFFF,green%0d%0aK12382+%23FFFFFF,green%0d%0aK04715+%23FFFFFF,green%0d%0aK12348+%23FFFFFF,green%0d%0aK04714+%23FFFFFF,green%0d%0aK12309+%23FFFFFF,green%0d%0aK24621+%23FFFFFF,green
rno04917	Prolactin signaling pathway	Organismal Systems	Endocrine system	3	10	13	67	0.661003921005856	0.953253403387135	ENSRNOG00000006984(Mapk11|K04441);ENSRNOG00000008030(Shc2|K17447);ENSRNOG00000009269(Cga|K08522)	ENSRNOG00000000515(Mapk13|K04441);ENSRNOG00000020657(Shc1|K06279);ENSRNOG00000020918(Ccnd1|K04503);ENSRNOG00000008144(Irf1|K09444);ENSRNOG00000019742(Stat3|K04692);ENSRNOG00000015615(Tnfrsf11a|K05147);ENSRNOG00000019496(Stat5a|K11223);ENSRNOG00000016846(Pik3cd|K00922);ENSRNOG00000023258(Nfkb1|K02580);ENSRNOG00000038212(Socs6|K04699)	http://www.kegg.jp/kegg-bin/show_pathway?map=map04917&multi_query=K17447+%23FFFFFF,red%0d%0aK08522+%23FFFFFF,red%0d%0aK06279+%23FFFFFF,green%0d%0aK04503+%23FFFFFF,green%0d%0aK09444+%23FFFFFF,green%0d%0aK04692+%23FFFFFF,green%0d%0aK05147+%23FFFFFF,green%0d%0aK11223+%23FFFFFF,green%0d%0aK00922+%23FFFFFF,green%0d%0aK02580+%23FFFFFF,green%0d%0aK04699+%23FFFFFF,green%0d%0aK04441+%23FFFFFF,purple
rno00561	Glycerolipid metabolism	Metabolism	Lipid metabolism	7	4	11	57	0.663784256243061	0.953253403387135	ENSRNOG00000020424(Plpp4|K18693);ENSRNOG00000011497(Aldh1b1|K00128);ENSRNOG00000001796(Dgkg|K00901);ENSRNOG00000002338(Dgke|K00901);ENSRNOG00000016636(Lpin3|K15728);ENSRNOG00000022268(Pnpla3|K13534);ENSRNOG00000039323(-|K00901)	ENSRNOG00000027125(Mboat1|K13517);ENSRNOG00000019466(Agpat2|K13509);ENSRNOG00000004027(Aldh9a1|K00149);ENSRNOG00000009513(Akr1b1|K00011)	http://www.kegg.jp/kegg-bin/show_pathway?map=map00561&multi_query=K18693+%23FFFFFF,red%0d%0aK00128+%23FFFFFF,red%0d%0aK00901+%23FFFFFF,red%0d%0aK15728+%23FFFFFF,red%0d%0aK13534+%23FFFFFF,red%0d%0aK13517+%23FFFFFF,green%0d%0aK13509+%23FFFFFF,green%0d%0aK00149+%23FFFFFF,green%0d%0aK00011+%23FFFFFF,green
rno03430	Mismatch repair	Genetic Information Processing	Replication and repair	0	4	4	21	0.664653749150663	0.953253403387135	-	ENSRNOG00000021264(Pcna|K04802);ENSRNOG00000019681(Pold1|K02327);ENSRNOG00000056209(Exo1|K10746);ENSRNOG00000018765(Pold4|K03505)	http://www.kegg.jp/kegg-bin/show_pathway?map=map03430&multi_query=K04802+%23FFFFFF,green%0d%0aK02327+%23FFFFFF,green%0d%0aK10746+%23FFFFFF,green%0d%0aK03505+%23FFFFFF,green
rno04340	Hedgehog signaling pathway	Environmental Information Processing	Signal transduction	5	4	9	47	0.668470378985385	0.954540672175637	ENSRNOG00000019354(Ptch1|K06225);ENSRNOG00000007515(Kif3a|K10394);ENSRNOG00000006120(Shh|K11988);ENSRNOG00000003073(Gpr161|K08439);ENSRNOG00000019404(Hhatl|K24679)	ENSRNOG00000020918(Ccnd1|K04503);ENSRNOG00000019308(Arrb2|K04439);ENSRNOG00000007564(Evc|K19605);ENSRNOG00000007025(Evc2|K19608)	http://www.kegg.jp/kegg-bin/show_pathway?map=map04340&multi_query=K06225+%23FFFFFF,red%0d%0aK10394+%23FFFFFF,red%0d%0aK11988+%23FFFFFF,red%0d%0aK08439+%23FFFFFF,red%0d%0aK24679+%23FFFFFF,red%0d%0aK04503+%23FFFFFF,green%0d%0aK04439+%23FFFFFF,green%0d%0aK19605+%23FFFFFF,green%0d%0aK19608+%23FFFFFF,green
rno00051	Fructose and mannose metabolism	Metabolism	Carbohydrate metabolism	2	4	6	32	0.682378171323952	0.970163747925792	ENSRNOG00000057988(Pfkm|K00850);ENSRNOG00000017163(Pfkp|K00850)	ENSRNOG00000006116(Hk2|K00844);ENSRNOG00000026235(Hk3|K00844);ENSRNOG00000009513(Akr1b1|K00011);ENSRNOG00000000165(Pfkfb1|K19028)	http://www.kegg.jp/kegg-bin/show_pathway?map=map00051&multi_query=K00850+%23FFFFFF,red%0d%0aK00844+%23FFFFFF,green%0d%0aK00011+%23FFFFFF,green%0d%0aK19028+%23FFFFFF,green
rno00590	Arachidonic acid metabolism	Metabolism	Lipid metabolism	3	8	11	58	0.687492144288013	0.973203165290824	ENSRNOG00000024904(Pla2g4e|K16342);ENSRNOG00000017286(Ephx2|K08726);ENSRNOG00000016647(Pla2g2c|K01047)	ENSRNOG00000002657(Pla2g4a|K16342);ENSRNOG00000016826(Pla2g2d|K01047);ENSRNOG00000027037(Alox12|K00458);ENSRNOG00000007918(Tbxas1|K01832);ENSRNOG00000006583(Hpgds|K04097);ENSRNOG00000025121(Pla2g3|K01047);ENSRNOG00000003244(Ltc4s|K00807);ENSRNOG00000007415(Ptgs1|K00509)	http://www.kegg.jp/kegg-bin/show_pathway?map=map00590&multi_query=K08726+%23FFFFFF,red%0d%0aK00458+%23FFFFFF,green%0d%0aK01832+%23FFFFFF,green%0d%0aK04097+%23FFFFFF,green%0d%0aK00807+%23FFFFFF,green%0d%0aK00509+%23FFFFFF,green%0d%0aK16342+%23FFFFFF,purple%0d%0aK01047+%23FFFFFF,purple
rno04978	Mineral absorption	Organismal Systems	Digestive system	4	6	10	53	0.690501433203146	0.97324986490271	ENSRNOG00000029871(Slc8a3|K05849);ENSRNOG00000020263(Atp1a3|K01539);ENSRNOG00000015159(Slc9a3|K12040);ENSRNOG00000003031(Atp2b4|K05850)	ENSRNOG00000014117(Hmox1|K00510);ENSRNOG00000014475(Slc31a1|K14686);ENSRNOG00000061367(Atp7a|K17686);ENSRNOG00000016469(Fxyd2|K01538);ENSRNOG00000031506(Ftl1|K13625);ENSRNOG00000043098(Mt2A|K14739)	http://www.kegg.jp/kegg-bin/show_pathway?map=map04978&multi_query=K05849+%23FFFFFF,red%0d%0aK01539+%23FFFFFF,red%0d%0aK12040+%23FFFFFF,red%0d%0aK05850+%23FFFFFF,red%0d%0aK00510+%23FFFFFF,green%0d%0aK14686+%23FFFFFF,green%0d%0aK17686+%23FFFFFF,green%0d%0aK01538+%23FFFFFF,green%0d%0aK13625+%23FFFFFF,green%0d%0aK14739+%23FFFFFF,green
rno04931	Insulin resistance	Human Diseases	Endocrine and metabolic disease	3	16	19	100	0.712572813319995	1	ENSRNOG00000002592(Rps6ka6|K04373);ENSRNOG00000010128(Slc27a2|K08746);ENSRNOG00000015480(Prkcz|K18952)	ENSRNOG00000010278(Il6|K05405);ENSRNOG00000031312(Tnfrsf1a|K03158);ENSRNOG00000010574(Ptpn1|K05696);ENSRNOG00000006388(Pygl|K00688);ENSRNOG00000042411(Rps6ka1|K04373);ENSRNOG00000019742(Stat3|K04692);ENSRNOG00000016846(Pik3cd|K00922);ENSRNOG00000023258(Nfkb1|K02580);ENSRNOG00000007390(Nfkbia|K04734);ENSRNOG00000013172(Nr1h3|K08536);ENSRNOG00000009431(Tbc1d4|K17902);ENSRNOG00000001142(Prkab1|K0719…	http://www.kegg.jp/kegg-bin/show_pathway?map=map04931&multi_query=K08746+%23FFFFFF,red%0d%0aK18952+%23FFFFFF,red%0d%0aK05405+%23FFFFFF,green%0d%0aK03158+%23FFFFFF,green%0d%0aK05696+%23FFFFFF,green%0d%0aK00688+%23FFFFFF,green%0d%0aK04692+%23FFFFFF,green%0d%0aK00922+%23FFFFFF,green%0d%0aK02580+%23FFFFFF,green%0d%0aK04734+%23FFFFFF,green%0d%0aK08536+%23FFFFFF,green%0d%0aK17902+%23FFFFFF,green%0d%0aK…
rno04919	Thyroid hormone signaling pathway	Organismal Systems	Endocrine system	10	11	21	111	0.726602867201967	1	ENSRNOG00000016983(Myh7|K17751);ENSRNOG00000020263(Atp1a3|K01539);ENSRNOG00000057988(Pfkm|K00850);ENSRNOG00000009066(Thra|K05547);ENSRNOG00000010680(Med12l|K15162);ENSRNOG00000017163(Pfkp|K00850);ENSRNOG00000054371(Prkcg|K19663);ENSRNOG00000004537(Rxrg|K08526);ENSRNOG00000003491(Prkca|K02677);ENSRNOG00000004810(Plcb1|K05858)	ENSRNOG00000058337(Plcb2|K05858);ENSRNOG00000034254(Actb|K05692);ENSRNOG00000000588(Slc16a10|K08187);ENSRNOG00000009446(Rxra|K08524);ENSRNOG00000020918(Ccnd1|K04503);ENSRNOG00000051986(Plcg2|K05859);ENSRNOG00000005616(Ncoa3|K11256);ENSRNOG00000016846(Pik3cd|K00922);ENSRNOG00000016469(Fxyd2|K01538);ENSRNOG00000009431(Tbc1d4|K17902);ENSRNOG00000021150(Plcb3|K05858)	http://www.kegg.jp/kegg-bin/show_pathway?map=map04919&multi_query=K17751+%23FFFFFF,red%0d%0aK01539+%23FFFFFF,red%0d%0aK00850+%23FFFFFF,red%0d%0aK05547+%23FFFFFF,red%0d%0aK15162+%23FFFFFF,red%0d%0aK19663+%23FFFFFF,red%0d%0aK08526+%23FFFFFF,red%0d%0aK02677+%23FFFFFF,red%0d%0aK05692+%23FFFFFF,green%0d%0aK08187+%23FFFFFF,green%0d%0aK08524+%23FFFFFF,green%0d%0aK04503+%23FFFFFF,green%0d%0aK05859+%23FFF…
rno04657	IL-17 signaling pathway	Organismal Systems	Immune system	1	15	16	86	0.735254542084935	1	ENSRNOG00000006984(Mapk11|K04441)	ENSRNOG00000000515(Mapk13|K04441);ENSRNOG00000057347(Cebpb|K10048);ENSRNOG00000010278(Il6|K05405);ENSRNOG00000012331(Casp8|K04398);ENSRNOG00000011153(Il17ra|K05164);ENSRNOG00000023258(Nfkb1|K02580);ENSRNOG00000002802(Cxcl1|K05505);ENSRNOG00000007390(Nfkbia|K04734);ENSRNOG00000010475(Casp3|K02187);ENSRNOG00000025100(Ikbke|K07211);ENSRNOG00000007159(Ccl2|K14624);ENSRNOG00000011557(S100a8|K21127);EN…	http://www.kegg.jp/kegg-bin/show_pathway?map=map04657&multi_query=K10048+%23FFFFFF,green%0d%0aK05405+%23FFFFFF,green%0d%0aK04398+%23FFFFFF,green%0d%0aK05164+%23FFFFFF,green%0d%0aK02580+%23FFFFFF,green%0d%0aK05505+%23FFFFFF,green%0d%0aK04734+%23FFFFFF,green%0d%0aK02187+%23FFFFFF,green%0d%0aK07211+%23FFFFFF,green%0d%0aK14624+%23FFFFFF,green%0d%0aK21127+%23FFFFFF,green%0d%0aK03171+%23FFFFFF,green%0d…
rno04916	Melanogenesis	Organismal Systems	Endocrine system	8	8	16	86	0.735254542084935	1	ENSRNOG00000003999(Adcy3|K08043);ENSRNOG00000004890(Adcy8|K08048);ENSRNOG00000054371(Prkcg|K19663);ENSRNOG00000025889(Gnas|K04632);ENSRNOG00000048782(Wnt7a|K00572);ENSRNOG00000052080(Camk2b|K04515);ENSRNOG00000003491(Prkca|K02677);ENSRNOG00000004810(Plcb1|K05858)	ENSRNOG00000058337(Plcb2|K05858);ENSRNOG00000020401(Adcy4|K08044);ENSRNOG00000014776(Adcy7|K08047);ENSRNOG00000019465(Gnai3|K04630);ENSRNOG00000021150(Plcb3|K05858);ENSRNOG00000016592(Gnai2|K04630);ENSRNOG00000004660(Fzd6|K02376);ENSRNOG00000008658(Mitf|K09455)	http://www.kegg.jp/kegg-bin/show_pathway?map=map04916&multi_query=K08043+%23FFFFFF,red%0d%0aK08048+%23FFFFFF,red%0d%0aK19663+%23FFFFFF,red%0d%0aK04632+%23FFFFFF,red%0d%0aK00572+%23FFFFFF,red%0d%0aK04515+%23FFFFFF,red%0d%0aK02677+%23FFFFFF,red%0d%0aK08044+%23FFFFFF,green%0d%0aK08047+%23FFFFFF,green%0d%0aK04630+%23FFFFFF,green%0d%0aK02376+%23FFFFFF,green%0d%0aK09455+%23FFFFFF,green%0d%0aK05858+%23F…
rno05219	Bladder cancer	Human Diseases	Cancer: specific types	1	5	6	34	0.740510898409852	1	ENSRNOG00000019598(Vegfa|K05448)	ENSRNOG00000000521(Cdkn1a|K06625);ENSRNOG00000020918(Ccnd1|K04503);ENSRNOG00000047741(E2f2|K09389);ENSRNOG00000016695(Mmp2|K01398);ENSRNOG00000017539(Mmp9|K01403)	http://www.kegg.jp/kegg-bin/show_pathway?map=map05219&multi_query=K05448+%23FFFFFF,red%0d%0aK06625+%23FFFFFF,green%0d%0aK04503+%23FFFFFF,green%0d%0aK09389+%23FFFFFF,green%0d%0aK01398+%23FFFFFF,green%0d%0aK01403+%23FFFFFF,green
rno04520	Adherens junction	Cellular Processes	Cellular community - eukaryotes	2	10	12	66	0.747847042231477	1	ENSRNOG00000006003(Ctnna2|K05691);ENSRNOG00000006403(Nectin1|K06081)	ENSRNOG00000014294(Ptpn6|K05697);ENSRNOG00000007350(Rac2|K07860);ENSRNOG00000031058(Was|K05747);ENSRNOG00000007036(Tgfbr1|K04674);ENSRNOG00000009805(Wasf2|K05748);ENSRNOG00000013265(Tgfbr2|K04388);ENSRNOG00000034254(Actb|K05692);ENSRNOG00000010574(Ptpn1|K05696);ENSRNOG00000009594(Snai1|K05707);ENSRNOG00000012002(Iqgap1|K16848)	http://www.kegg.jp/kegg-bin/show_pathway?map=map04520&multi_query=K05691+%23FFFFFF,red%0d%0aK06081+%23FFFFFF,red%0d%0aK05697+%23FFFFFF,green%0d%0aK07860+%23FFFFFF,green%0d%0aK05747+%23FFFFFF,green%0d%0aK04674+%23FFFFFF,green%0d%0aK05748+%23FFFFFF,green%0d%0aK04388+%23FFFFFF,green%0d%0aK05692+%23FFFFFF,green%0d%0aK05696+%23FFFFFF,green%0d%0aK05707+%23FFFFFF,green%0d%0aK16848+%23FFFFFF,green
rno00860	Porphyrin metabolism	Metabolism	Metabolism of cofactors and vitamins	0	5	5	29	0.752126165117617	1	-	ENSRNOG00000014117(Hmox1|K00510);ENSRNOG00000018740(Ugt1a3|K00699);ENSRNOG00000000913(Gusb|K01195);ENSRNOG00000011913(Cp|K13624);ENSRNOG00000010390(Hmbs|K01749)	http://www.kegg.jp/kegg-bin/show_pathway?map=map00860&multi_query=K00510+%23FFFFFF,green%0d%0aK00699+%23FFFFFF,green%0d%0aK01195+%23FFFFFF,green%0d%0aK13624+%23FFFFFF,green%0d%0aK01749+%23FFFFFF,green
rno00440	Phosphonate and phosphinate metabolism	Metabolism	Metabolism of other amino acids	1	0	1	6	0.753825038461557	1	ENSRNOG00000012358(Pcyt1b|K00968)	-	http://www.kegg.jp/kegg-bin/show_pathway?map=map00440&multi_query=K00968+%23FFFFFF,red
rno00220	Arginine biosynthesis	Metabolism	Amino acid metabolism	3	0	3	18	0.756453340133374	1	ENSRNOG00000008837(Ass1|K01940);ENSRNOG00000031612(Gls2|K01425);ENSRNOG00000001130(Nos1|K13240)	-	http://www.kegg.jp/kegg-bin/show_pathway?map=map00220&multi_query=K01940+%23FFFFFF,red%0d%0aK01425+%23FFFFFF,red%0d%0aK13240+%23FFFFFF,red
rno04614	Renin-angiotensin system	Organismal Systems	Endocrine system	1	3	4	24	0.767658262052701	1	ENSRNOG00000014971(Mas1|K04303)	ENSRNOG00000002937(Ren|K01380);ENSRNOG00000010630(Prcp|K01285);ENSRNOG00000014610(Anpep|K11140)	http://www.kegg.jp/kegg-bin/show_pathway?map=map04614&multi_query=K04303+%23FFFFFF,red%0d%0aK01380+%23FFFFFF,green%0d%0aK01285+%23FFFFFF,green%0d%0aK11140+%23FFFFFF,green
rno05210	Colorectal cancer	Human Diseases	Cancer: specific types	1	13	14	78	0.775918433837294	1	ENSRNOG00000033099(Dcc|K06765)	ENSRNOG00000007350(Rac2|K07860);ENSRNOG00000000521(Cdkn1a|K06625);ENSRNOG00000007036(Tgfbr1|K04674);ENSRNOG00000000485(Bak1|K14021);ENSRNOG00000020652(Tgfb1|K13375);ENSRNOG00000002440(Ralb|K07835);ENSRNOG00000013265(Tgfbr2|K04388);ENSRNOG00000020918(Ccnd1|K04503);ENSRNOG00000050819(Birc5|K08731);ENSRNOG00000016551(Bcl2l11|K16341);ENSRNOG00000016846(Pik3cd|K00922);ENSRNOG00000010475(Casp3|K02187);…	http://www.kegg.jp/kegg-bin/show_pathway?map=map05210&multi_query=K06765+%23FFFFFF,red%0d%0aK07860+%23FFFFFF,green%0d%0aK06625+%23FFFFFF,green%0d%0aK04674+%23FFFFFF,green%0d%0aK14021+%23FFFFFF,green%0d%0aK13375+%23FFFFFF,green%0d%0aK07835+%23FFFFFF,green%0d%0aK04388+%23FFFFFF,green%0d%0aK04503+%23FFFFFF,green%0d%0aK08731+%23FFFFFF,green%0d%0aK16341+%23FFFFFF,green%0d%0aK00922+%23FFFFFF,green%0d%0…
rno05225	Hepatocellular carcinoma	Human Diseases	Cancer: specific types	8	21	29	156	0.784894709056451	1	ENSRNOG00000010077(Smarcd3|K11650);ENSRNOG00000018937(Gstm2|K00799);ENSRNOG00000001408(Actl6b|K11652);ENSRNOG00000008030(Shc2|K17447);ENSRNOG00000008086(Dpf3|K22198);ENSRNOG00000054371(Prkcg|K19663);ENSRNOG00000048782(Wnt7a|K00572);ENSRNOG00000003491(Prkca|K02677)	ENSRNOG00000014117(Hmox1|K00510);ENSRNOG00000020657(Shc1|K06279);ENSRNOG00000000521(Cdkn1a|K06625);ENSRNOG00000007036(Tgfbr1|K04674);ENSRNOG00000000485(Bak1|K14021);ENSRNOG00000001548(Nfe2l2|K05638);ENSRNOG00000020652(Tgfb1|K13375);ENSRNOG00000009258(Cdk6|K02091);ENSRNOG00000013265(Tgfbr2|K04388);ENSRNOG00000034254(Actb|K05692);ENSRNOG00000020918(Ccnd1|K04503);ENSRNOG00000051986(Plcg2|K05859);ENS…	http://www.kegg.jp/kegg-bin/show_pathway?map=map05225&multi_query=K11652+%23FFFFFF,red%0d%0aK17447+%23FFFFFF,red%0d%0aK22198+%23FFFFFF,red%0d%0aK19663+%23FFFFFF,red%0d%0aK00572+%23FFFFFF,red%0d%0aK02677+%23FFFFFF,red%0d%0aK00510+%23FFFFFF,green%0d%0aK06279+%23FFFFFF,green%0d%0aK06625+%23FFFFFF,green%0d%0aK04674+%23FFFFFF,green%0d%0aK14021+%23FFFFFF,green%0d%0aK05638+%23FFFFFF,green%0d%0aK13375+%2…
rno03450	Non-homologous end-joining	Genetic Information Processing	Replication and repair	0	2	2	13	0.787975471820076	1	-	ENSRNOG00000013615(Dntt|K00977);ENSRNOG00000015980(Dclre1c|K10887)	http://www.kegg.jp/kegg-bin/show_pathway?map=map03450&multi_query=K00977+%23FFFFFF,green%0d%0aK10887+%23FFFFFF,green
rno05226	Gastric cancer	Human Diseases	Cancer: specific types	7	17	24	131	0.792509414224479	1	ENSRNOG00000006003(Ctnna2|K05691);ENSRNOG00000008030(Shc2|K17447);ENSRNOG00000006120(Shh|K11988);ENSRNOG00000004537(Rxrg|K08526);ENSRNOG00000011471(Fgf9|K04358);ENSRNOG00000048782(Wnt7a|K00572);ENSRNOG00000061530(Fgf16|K04358)	ENSRNOG00000020657(Shc1|K06279);ENSRNOG00000000521(Cdkn1a|K06625);ENSRNOG00000007036(Tgfbr1|K04674);ENSRNOG00000000485(Bak1|K14021);ENSRNOG00000020652(Tgfb1|K13375);ENSRNOG00000013265(Tgfbr2|K04388);ENSRNOG00000009446(Rxra|K08524);ENSRNOG00000020918(Ccnd1|K04503);ENSRNOG00000047741(E2f2|K09389);ENSRNOG00000006469(Cdk2|K02206);ENSRNOG00000016846(Pik3cd|K00922);ENSRNOG00000007027(Hgf|K05460);ENSRNO…	http://www.kegg.jp/kegg-bin/show_pathway?map=map05226&multi_query=K05691+%23FFFFFF,red%0d%0aK17447+%23FFFFFF,red%0d%0aK11988+%23FFFFFF,red%0d%0aK08526+%23FFFFFF,red%0d%0aK04358+%23FFFFFF,red%0d%0aK00572+%23FFFFFF,red%0d%0aK06279+%23FFFFFF,green%0d%0aK06625+%23FFFFFF,green%0d%0aK04674+%23FFFFFF,green%0d%0aK14021+%23FFFFFF,green%0d%0aK13375+%23FFFFFF,green%0d%0aK04388+%23FFFFFF,green%0d%0aK08524+%2…
rno00400	Phenylalanine, tyrosine and tryptophan biosynthesis	Metabolism	Amino acid metabolism	0	1	1	7	0.80513903745726	1	-	ENSRNOG00000020148(Il4i1|K03334)	http://www.kegg.jp/kegg-bin/show_pathway?map=map00400&multi_query=K03334+%23FFFFFF,green
rno00280	Valine, leucine and isoleucine degradation	Metabolism	Amino acid metabolism	5	3	8	48	0.81157149097551	1	ENSRNOG00000011497(Aldh1b1|K00128);ENSRNOG00000002636(Abat|K13524);ENSRNOG00000015514(Bcat1|K00826);ENSRNOG00000011193(Hmgcll1|K01640);ENSRNOG00000016552(Hmgcs1|K01641)	ENSRNOG00000020148(Il4i1|K03334);ENSRNOG00000004027(Aldh9a1|K00149);ENSRNOG00000010697(Hadh|K00022)	http://www.kegg.jp/kegg-bin/show_pathway?map=map00280&multi_query=K00128+%23FFFFFF,red%0d%0aK13524+%23FFFFFF,red%0d%0aK00826+%23FFFFFF,red%0d%0aK01640+%23FFFFFF,red%0d%0aK01641+%23FFFFFF,red%0d%0aK03334+%23FFFFFF,green%0d%0aK00149+%23FFFFFF,green%0d%0aK00022+%23FFFFFF,green
rno05415	Diabetic cardiomyopathy	Human Diseases	Cardiovascular disease	8	24	32	175	0.824031257516933	1	ENSRNOG00000006984(Mapk11|K04441);ENSRNOG00000017060(Ryr2|K04962);ENSRNOG00000054371(Prkcg|K19663);ENSRNOG00000018250(Tnni3|K12044);ENSRNOG00000052080(Camk2b|K04515);ENSRNOG00000003491(Prkca|K02677);ENSRNOG00000015480(Prkcz|K18952);ENSRNOG00000004810(Plcb1|K05858)	ENSRNOG00000028016(Ncf2|K08010);ENSRNOG00000020206(Ctsd|K01379);ENSRNOG00000000515(Mapk13|K04441);ENSRNOG00000007350(Rac2|K07860);ENSRNOG00000006940(Ncf4|K08012);ENSRNOG00000058337(Plcb2|K05858);ENSRNOG00000013014(Cyba|K08009);ENSRNOG00000007036(Tgfbr1|K04674);ENSRNOG00000020652(Tgfb1|K13375);ENSRNOG00000013265(Tgfbr2|K04388);ENSRNOG00000003622(Cybb|K21421);ENSRNOG00000003084(Parp1|K24070);ENSRNO…	http://www.kegg.jp/kegg-bin/show_pathway?map=map05415&multi_query=K04962+%23FFFFFF,red%0d%0aK19663+%23FFFFFF,red%0d%0aK12044+%23FFFFFF,red%0d%0aK04515+%23FFFFFF,red%0d%0aK02677+%23FFFFFF,red%0d%0aK18952+%23FFFFFF,red%0d%0aK08010+%23FFFFFF,green%0d%0aK01379+%23FFFFFF,green%0d%0aK07860+%23FFFFFF,green%0d%0aK08012+%23FFFFFF,green%0d%0aK08009+%23FFFFFF,green%0d%0aK04674+%23FFFFFF,green%0d%0aK13375+%2…
rno03060	Protein export	Genetic Information Processing	Folding, sorting and degradation	2	1	3	21	0.844256026912123	1	ENSRNOG00000046858(MGC109340|K12948);ENSRNOG00000049355(MGC109340|K12948)	ENSRNOG00000013743(Sec61a1|K10956)	http://www.kegg.jp/kegg-bin/show_pathway?map=map03060&multi_query=K12948+%23FFFFFF,red%0d%0aK10956+%23FFFFFF,green
rno00750	Vitamin B6 metabolism	Metabolism	Metabolism of cofactors and vitamins	1	0	1	8	0.845762939064813	1	ENSRNOG00000009570(Pdxp|K07758)	-	http://www.kegg.jp/kegg-bin/show_pathway?map=map00750&multi_query=K07758+%23FFFFFF,red
rno04144	Endocytosis	Cellular Processes	Transport and catabolism	13	30	43	236	0.861768295328043	1	ENSRNOG00000014083(Iqsec3|K12495);ENSRNOG00000014135(Rab11fip4|K12485);ENSRNOG00000026527(Snx32|K17920);ENSRNOG00000048699(Vps37d|K12185);ENSRNOG00000052887(Dnajc6|K09526);ENSRNOG00000033835(Dnm1|K01528);ENSRNOG00000017746(Pard6a|K06093);ENSRNOG00000006761(Sh3gl2|K11247);ENSRNOG00000004680(Kif5c|K10396);ENSRNOG00000029386(RT1-N2|K06751);ENSRNOG00000005299(Kif5a|K10396);ENSRNOG00000019435(Psd|K124…	ENSRNOG00000000991(Arpc1b|K05757);ENSRNOG00000006079(Psd4|K12494);ENSRNOG00000007584(Ehd4|K12477);ENSRNOG00000007679(Cyth4|K18441);ENSRNOG00000007036(Tgfbr1|K04674);ENSRNOG00000019890(Folr2|K13649);ENSRNOG00000028156(Pld1|K01115);ENSRNOG00000013265(Tgfbr2|K04388);ENSRNOG00000042189(Rab31|K07891);ENSRNOG00000003954(Il2rg|K05070);ENSRNOG00000028930(Dab2|K12475);ENSRNOG00000012957(Sh3glb1|K11248);EN…	http://www.kegg.jp/kegg-bin/show_pathway?map=map04144&multi_query=K12495+%23FFFFFF,red%0d%0aK12485+%23FFFFFF,red%0d%0aK12185+%23FFFFFF,red%0d%0aK09526+%23FFFFFF,red%0d%0aK01528+%23FFFFFF,red%0d%0aK06093+%23FFFFFF,red%0d%0aK11247+%23FFFFFF,red%0d%0aK10396+%23FFFFFF,red%0d%0aK18952+%23FFFFFF,red%0d%0aK05757+%23FFFFFF,green%0d%0aK12477+%23FFFFFF,green%0d%0aK18441+%23FFFFFF,green%0d%0aK04674+%23FFFFF…
rno04310	Wnt signaling pathway	Environmental Information Processing	Signal transduction	10	15	25	144	0.874047311118243	1	ENSRNOG00000045764(Cxxc4|K03344);ENSRNOG00000005093(Lgr6|K08399);ENSRNOG00000054371(Prkcg|K19663);ENSRNOG00000004476(Wif1|K01691);ENSRNOG00000048782(Wnt7a|K00572);ENSRNOG00000052080(Camk2b|K04515);ENSRNOG00000003491(Prkca|K02677);ENSRNOG00000005874(Tle2|K04497);ENSRNOG00000037687(Rspo2|K23097);ENSRNOG00000004810(Plcb1|K05858)	ENSRNOG00000007350(Rac2|K07860);ENSRNOG00000058337(Plcb2|K05858);ENSRNOG00000007078(Ccn4|K22471);ENSRNOG00000020918(Ccnd1|K04503);ENSRNOG00000013013(Tle3|K04497);ENSRNOG00000017146(Nfatc1|K04446);ENSRNOG00000009656(Rspo1|K19471);ENSRNOG00000054264(Nfatc3|K17333);ENSRNOG00000021150(Plcb3|K05858);ENSRNOG00000004660(Fzd6|K02376);ENSRNOG00000024429(Peg12|K03069);ENSRNOG00000003172(Serpinf1|K19614);EN…	http://www.kegg.jp/kegg-bin/show_pathway?map=map04310&multi_query=K03344+%23FFFFFF,red%0d%0aK08399+%23FFFFFF,red%0d%0aK19663+%23FFFFFF,red%0d%0aK01691+%23FFFFFF,red%0d%0aK00572+%23FFFFFF,red%0d%0aK04515+%23FFFFFF,red%0d%0aK02677+%23FFFFFF,red%0d%0aK23097+%23FFFFFF,red%0d%0aK07860+%23FFFFFF,green%0d%0aK22471+%23FFFFFF,green%0d%0aK04503+%23FFFFFF,green%0d%0aK04446+%23FFFFFF,green%0d%0aK19471+%23FFF…
rno00910	Nitrogen metabolism	Metabolism	Energy metabolism	1	1	2	16	0.876120184320328	1	ENSRNOG00000002916(Ca4|K18246)	ENSRNOG00000017073(Ca9|K01672)	http://www.kegg.jp/kegg-bin/show_pathway?map=map00910&multi_query=K18246+%23FFFFFF,red%0d%0aK01672+%23FFFFFF,green
rno00591	Linoleic acid metabolism	Metabolism	Lipid metabolism	2	3	5	35	0.881828213809356	1	ENSRNOG00000024904(Pla2g4e|K16342);ENSRNOG00000016647(Pla2g2c|K01047)	ENSRNOG00000002657(Pla2g4a|K16342);ENSRNOG00000016826(Pla2g2d|K01047);ENSRNOG00000025121(Pla2g3|K01047)	http://www.kegg.jp/kegg-bin/show_pathway?map=map00591&multi_query=K16342+%23FFFFFF,purple%0d%0aK01047+%23FFFFFF,purple
rno04975	Fat digestion and absorption	Organismal Systems	Digestive system	1	5	6	41	0.883237723299021	1	ENSRNOG00000016647(Pla2g2c|K01047)	ENSRNOG00000016826(Pla2g2d|K01047);ENSRNOG00000019466(Agpat2|K13509);ENSRNOG00000018126(Abca1|K05641);ENSRNOG00000025121(Pla2g3|K01047);ENSRNOG00000000981(Scarb1|K13885)	http://www.kegg.jp/kegg-bin/show_pathway?map=map04975&multi_query=K13509+%23FFFFFF,green%0d%0aK05641+%23FFFFFF,green%0d%0aK13885+%23FFFFFF,green%0d%0aK01047+%23FFFFFF,purple
rno00010	Glycolysis / Gluconeogenesis	Metabolism	Carbohydrate metabolism	5	3	8	53	0.888852882001916	1	ENSRNOG00000011497(Aldh1b1|K00128);ENSRNOG00000013141(Eno2|K01689);ENSRNOG00000057988(Pfkm|K00850);ENSRNOG00000018310(Eno4|K01689);ENSRNOG00000017163(Pfkp|K00850)	ENSRNOG00000006116(Hk2|K00844);ENSRNOG00000026235(Hk3|K00844);ENSRNOG00000004027(Aldh9a1|K00149)	http://www.kegg.jp/kegg-bin/show_pathway?map=map00010&multi_query=K00128+%23FFFFFF,red%0d%0aK01689+%23FFFFFF,red%0d%0aK00850+%23FFFFFF,red%0d%0aK00844+%23FFFFFF,green%0d%0aK00149+%23FFFFFF,green
rno05017	Spinocerebellar ataxia	Human Diseases	Neurodegenerative disease	17	6	23	136	0.895285655630701	1	ENSRNOG00000020557(Ryr1|K04961);ENSRNOG00000014686(Kcnd3|K04893);ENSRNOG00000014290(Grm1|K04603);ENSRNOG00000007509(Slc1a6|K05617);ENSRNOG00000045816(Gria1|K05197);ENSRNOG00000005723(Grin3a|K05213);ENSRNOG00000009288(Fgf14|K23920);ENSRNOG00000011726(Grin1|K05208);ENSRNOG00000021063(Grin2d|K05212);ENSRNOG00000026036(Pdyn|K15840);ENSRNOG00000054371(Prkcg|K19663);ENSRNOG00000008766(Grin2b|K05210);EN…	ENSRNOG00000058337(Plcb2|K05858);ENSRNOG00000046327(Rbpj|K06053);ENSRNOG00000007214(Oma1|K23010);ENSRNOG00000016846(Pik3cd|K00922);ENSRNOG00000012702(Nfya|K08064);ENSRNOG00000021150(Plcb3|K05858)	http://www.kegg.jp/kegg-bin/show_pathway?map=map05017&multi_query=K04961+%23FFFFFF,red%0d%0aK04893+%23FFFFFF,red%0d%0aK04603+%23FFFFFF,red%0d%0aK05617+%23FFFFFF,red%0d%0aK05197+%23FFFFFF,red%0d%0aK05213+%23FFFFFF,red%0d%0aK23920+%23FFFFFF,red%0d%0aK05208+%23FFFFFF,red%0d%0aK05212+%23FFFFFF,red%0d%0aK15840+%23FFFFFF,red%0d%0aK19663+%23FFFFFF,red%0d%0aK05210+%23FFFFFF,red%0d%0aK05198+%23FFFFFF,red%…
rno00360	Phenylalanine metabolism	Metabolism	Amino acid metabolism	1	1	2	17	0.897012313595081	1	ENSRNOG00000004327(Ddc|K01593)	ENSRNOG00000020148(Il4i1|K03334)	http://www.kegg.jp/kegg-bin/show_pathway?map=map00360&multi_query=K01593+%23FFFFFF,red%0d%0aK03334+%23FFFFFF,green
rno00790	Folate biosynthesis	Metabolism	Metabolism of cofactors and vitamins	0	3	3	24	0.903186905511486	1	-	ENSRNOG00000011039(Gch1|K01495);ENSRNOG00000011784(Mocs1|K20967);ENSRNOG00000009513(Akr1b1|K00011)	http://www.kegg.jp/kegg-bin/show_pathway?map=map00790&multi_query=K01495+%23FFFFFF,green%0d%0aK20967+%23FFFFFF,green%0d%0aK00011+%23FFFFFF,green
rno00620	Pyruvate metabolism	Metabolism	Carbohydrate metabolism	2	3	5	37	0.90964299824974	1	ENSRNOG00000011497(Aldh1b1|K00128);ENSRNOG00000042419(Acyp2|K01512)	ENSRNOG00000015582(Me2|K00027);ENSRNOG00000004027(Aldh9a1|K00149);ENSRNOG00000000541(Glo1|K01759)	http://www.kegg.jp/kegg-bin/show_pathway?map=map00620&multi_query=K00128+%23FFFFFF,red%0d%0aK01512+%23FFFFFF,red%0d%0aK00027+%23FFFFFF,green%0d%0aK00149+%23FFFFFF,green%0d%0aK01759+%23FFFFFF,green
rno00310	Lysine degradation	Metabolism	Amino acid metabolism	1	7	8	55	0.91132817920745	1	ENSRNOG00000011497(Aldh1b1|K00128)	ENSRNOG00000023317(Colgalt1|K11703);ENSRNOG00000007763(Plod1|K00473);ENSRNOG00000004027(Aldh9a1|K00149);ENSRNOG00000010697(Hadh|K00022);ENSRNOG00000006048(Ezh2|K11430);ENSRNOG00000030183(Plod2|K13645);ENSRNOG00000001417(Plod3|K13646)	http://www.kegg.jp/kegg-bin/show_pathway?map=map00310&multi_query=K00128+%23FFFFFF,red%0d%0aK11703+%23FFFFFF,green%0d%0aK00473+%23FFFFFF,green%0d%0aK00149+%23FFFFFF,green%0d%0aK00022+%23FFFFFF,green%0d%0aK11430+%23FFFFFF,green%0d%0aK13645+%23FFFFFF,green%0d%0aK13646+%23FFFFFF,green
rno01040	Biosynthesis of unsaturated fatty acids	Metabolism	Lipid metabolism	3	1	4	31	0.912101750191718	1	ENSRNOG00000010580(Acot7|K17360);ENSRNOG00000046864(Acot4|K01068);ENSRNOG00000053460(Acot3|K01068)	ENSRNOG00000005772(Hacd4|K10703)	http://www.kegg.jp/kegg-bin/show_pathway?map=map01040&multi_query=K17360+%23FFFFFF,red%0d%0aK01068+%23FFFFFF,red%0d%0aK10703+%23FFFFFF,green
rno00120	Primary bile acid biosynthesis	Metabolism	Lipid metabolism	1	1	2	18	0.914582185277794	1	ENSRNOG00000007147(Cyp46a1|K07440)	ENSRNOG00000019141(Ch25h|K10223)	http://www.kegg.jp/kegg-bin/show_pathway?map=map00120&multi_query=K07440+%23FFFFFF,red%0d%0aK10223+%23FFFFFF,green
rno00982	Drug metabolism - cytochrome P450	Metabolism	Xenobiotics biodegradation and metabolism	1	6	7	50	0.920167008444739	1	ENSRNOG00000018937(Gstm2|K00799)	ENSRNOG00000018740(Ugt1a3|K00699);ENSRNOG00000061857(Mgst2|K00799);ENSRNOG00000006583(Hpgds|K04097);ENSRNOG00000003510(Fmo2|K00485);ENSRNOG00000007743(Mgst1|K00799);ENSRNOG00000018076(Fmo5|K00485)	http://www.kegg.jp/kegg-bin/show_pathway?map=map00982&multi_query=K00699+%23FFFFFF,green%0d%0aK04097+%23FFFFFF,green%0d%0aK00485+%23FFFFFF,green%0d%0aK00799+%23FFFFFF,purple
rno05211	Renal cell carcinoma	Human Diseases	Cancer: specific types	3	6	9	62	0.92243232331175	1	ENSRNOG00000004676(Pak3|K05733);ENSRNOG00000019598(Vegfa|K05448);ENSRNOG00000013017(Arnt2|K15589)	ENSRNOG00000000521(Cdkn1a|K06625);ENSRNOG00000020652(Tgfb1|K13375);ENSRNOG00000007048(Rap1b|K07836);ENSRNOG00000008941(Ets1|K02678);ENSRNOG00000016846(Pik3cd|K00922);ENSRNOG00000007027(Hgf|K05460)	http://www.kegg.jp/kegg-bin/show_pathway?map=map05211&multi_query=K05733+%23FFFFFF,red%0d%0aK05448+%23FFFFFF,red%0d%0aK15589+%23FFFFFF,red%0d%0aK06625+%23FFFFFF,green%0d%0aK13375+%23FFFFFF,green%0d%0aK07836+%23FFFFFF,green%0d%0aK02678+%23FFFFFF,green%0d%0aK00922+%23FFFFFF,green%0d%0aK05460+%23FFFFFF,green
rno04922	Glucagon signaling pathway	Organismal Systems	Endocrine system	6	7	13	85	0.923405984008514	1	ENSRNOG00000057988(Pfkm|K00850);ENSRNOG00000026163(Cpt1c|K19524);ENSRNOG00000017163(Pfkp|K00850);ENSRNOG00000025889(Gnas|K04632);ENSRNOG00000052080(Camk2b|K04515);ENSRNOG00000004810(Plcb1|K05858)	ENSRNOG00000058337(Plcb2|K05858);ENSRNOG00000011417(Pde3b|K13296);ENSRNOG00000006388(Pygl|K00688);ENSRNOG00000001142(Prkab1|K07199);ENSRNOG00000021150(Plcb3|K05858);ENSRNOG00000014254(Cpt1a|K08765);ENSRNOG00000000165(Pfkfb1|K19028)	http://www.kegg.jp/kegg-bin/show_pathway?map=map04922&multi_query=K00850+%23FFFFFF,red%0d%0aK19524+%23FFFFFF,red%0d%0aK04632+%23FFFFFF,red%0d%0aK04515+%23FFFFFF,red%0d%0aK13296+%23FFFFFF,green%0d%0aK00688+%23FFFFFF,green%0d%0aK07199+%23FFFFFF,green%0d%0aK08765+%23FFFFFF,green%0d%0aK19028+%23FFFFFF,green%0d%0aK05858+%23FFFFFF,purple
rno00350	Tyrosine metabolism	Metabolism	Amino acid metabolism	1	3	4	32	0.924314303320841	1	ENSRNOG00000004327(Ddc|K01593)	ENSRNOG00000001889(Comt|K00545);ENSRNOG00000020148(Il4i1|K03334);ENSRNOG00000002701(Hgd|K00451)	http://www.kegg.jp/kegg-bin/show_pathway?map=map00350&multi_query=K01593+%23FFFFFF,red%0d%0aK00545+%23FFFFFF,green%0d%0aK03334+%23FFFFFF,green%0d%0aK00451+%23FFFFFF,green
rno05224	Breast cancer	Human Diseases	Cancer: specific types	7	14	21	130	0.927747754545828	1	ENSRNOG00000008030(Shc2|K17447);ENSRNOG00000013927(Jag2|K21635);ENSRNOG00000013850(Hes5|K06055);ENSRNOG00000011471(Fgf9|K04358);ENSRNOG00000048782(Wnt7a|K00572);ENSRNOG00000015318(Heyl|K09091);ENSRNOG00000061530(Fgf16|K04358)	ENSRNOG00000020657(Shc1|K06279);ENSRNOG00000000521(Cdkn1a|K06625);ENSRNOG00000000485(Bak1|K14021);ENSRNOG00000009258(Cdk6|K02091);ENSRNOG00000019311(Nfkb2|K04469);ENSRNOG00000020918(Ccnd1|K04503);ENSRNOG00000047741(E2f2|K09389);ENSRNOG00000005616(Ncoa3|K11256);ENSRNOG00000004517(Igf1|K05459);ENSRNOG00000016846(Pik3cd|K00922);ENSRNOG00000004660(Fzd6|K02376);ENSRNOG00000020701(Brca1|K10605);ENSRNOG…	http://www.kegg.jp/kegg-bin/show_pathway?map=map05224&multi_query=K17447+%23FFFFFF,red%0d%0aK21635+%23FFFFFF,red%0d%0aK06055+%23FFFFFF,red%0d%0aK04358+%23FFFFFF,red%0d%0aK00572+%23FFFFFF,red%0d%0aK09091+%23FFFFFF,red%0d%0aK06279+%23FFFFFF,green%0d%0aK06625+%23FFFFFF,green%0d%0aK14021+%23FFFFFF,green%0d%0aK02091+%23FFFFFF,green%0d%0aK04469+%23FFFFFF,green%0d%0aK04503+%23FFFFFF,green%0d%0aK09389+%2…
rno04390	Hippo signaling pathway	Environmental Information Processing	Signal transduction	8	15	23	141	0.928315984684748	1	ENSRNOG00000006003(Ctnna2|K05691);ENSRNOG00000002767(Dlg3|K21098);ENSRNOG00000018851(Ppp2r2b|K04354);ENSRNOG00000017746(Pard6a|K06093);ENSRNOG00000048782(Wnt7a|K00572);ENSRNOG00000018526(Dlg4|K11828);ENSRNOG00000022635(Dlg2|K12075);ENSRNOG00000015480(Prkcz|K18952)	ENSRNOG00000001414(Serpine1|K03982);ENSRNOG00000001224(Itgb2|K06464);ENSRNOG00000059474(Mob1a|K06685);ENSRNOG00000007036(Tgfbr1|K04674);ENSRNOG00000020652(Tgfb1|K13375);ENSRNOG00000013265(Tgfbr2|K04388);ENSRNOG00000034254(Actb|K05692);ENSRNOG00000020918(Ccnd1|K04503);ENSRNOG00000050819(Birc5|K08731);ENSRNOG00000004837(Limd1|K16682);ENSRNOG00000005608(Tead4|K09448);ENSRNOG00000005731(Birc3|K16060)…	http://www.kegg.jp/kegg-bin/show_pathway?map=map04390&multi_query=K05691+%23FFFFFF,red%0d%0aK21098+%23FFFFFF,red%0d%0aK04354+%23FFFFFF,red%0d%0aK06093+%23FFFFFF,red%0d%0aK00572+%23FFFFFF,red%0d%0aK11828+%23FFFFFF,red%0d%0aK12075+%23FFFFFF,red%0d%0aK18952+%23FFFFFF,red%0d%0aK03982+%23FFFFFF,green%0d%0aK06464+%23FFFFFF,green%0d%0aK06685+%23FFFFFF,green%0d%0aK04674+%23FFFFFF,green%0d%0aK13375+%23FFF…
rno00061	Fatty acid biosynthesis	Metabolism	Lipid metabolism	1	1	2	19	0.929306395864969	1	ENSRNOG00000047549(Acsbg3|K15013)	ENSRNOG00000016265(Acsl5|K01897)	http://www.kegg.jp/kegg-bin/show_pathway?map=map00061&multi_query=K15013+%23FFFFFF,red%0d%0aK01897+%23FFFFFF,green
rno04213	Longevity regulating pathway - multiple species	Organismal Systems	Aging	2	6	8	57	0.929804894728532	1	ENSRNOG00000003999(Adcy3|K08043);ENSRNOG00000004890(Adcy8|K08048)	ENSRNOG00000020401(Adcy4|K08044);ENSRNOG00000014776(Adcy7|K08047);ENSRNOG00000004517(Igf1|K05459);ENSRNOG00000016846(Pik3cd|K00922);ENSRNOG00000001142(Prkab1|K07199);ENSRNOG00000055391(Eif4ebp2|K18644)	http://www.kegg.jp/kegg-bin/show_pathway?map=map04213&multi_query=K08043+%23FFFFFF,red%0d%0aK08048+%23FFFFFF,red%0d%0aK08044+%23FFFFFF,green%0d%0aK08047+%23FFFFFF,green%0d%0aK05459+%23FFFFFF,green%0d%0aK00922+%23FFFFFF,green%0d%0aK07199+%23FFFFFF,green%0d%0aK18644+%23FFFFFF,green
rno04141	Protein processing in endoplasmic reticulum	Genetic Information Processing	Folding, sorting and degradation	5	21	26	158	0.932259805145669	1	ENSRNOG00000013061(Tusc3|K12669);ENSRNOG00000037710(Calr4|K08057);ENSRNOG00000003099(Ubqln2|K04523);ENSRNOG00000010819(Hspa4l|K09485);ENSRNOG00000005108(Wfs1|K14020)	ENSRNOG00000055365(Edem1|K10084);ENSRNOG00000036689(P4hb|K09580);ENSRNOG00000000485(Bak1|K14021);ENSRNOG00000001548(Nfe2l2|K05638);ENSRNOG00000017087(Man1c1|K01230);ENSRNOG00000006228(Pdia4|K09582);ENSRNOG00000014872(Sec24d|K14007);ENSRNOG00000031896(Stt3a|K07151);ENSRNOG00000019299(Edem2|K10085);ENSRNOG00000033434(Casp12|K04741);ENSRNOG00000007892(Tram1|K14010);ENSRNOG00000010352(Dnajc3|K09523);…	http://www.kegg.jp/kegg-bin/show_pathway?map=map04141&multi_query=K12669+%23FFFFFF,red%0d%0aK04523+%23FFFFFF,red%0d%0aK09485+%23FFFFFF,red%0d%0aK14020+%23FFFFFF,red%0d%0aK10084+%23FFFFFF,green%0d%0aK09580+%23FFFFFF,green%0d%0aK14021+%23FFFFFF,green%0d%0aK05638+%23FFFFFF,green%0d%0aK01230+%23FFFFFF,green%0d%0aK09582+%23FFFFFF,green%0d%0aK14007+%23FFFFFF,green%0d%0aK07151+%23FFFFFF,green%0d%0aK1008…
rno00562	Inositol phosphate metabolism	Metabolism	Carbohydrate metabolism	4	6	10	70	0.939121298529827	1	ENSRNOG00000014226(Plch2|K19006);ENSRNOG00000009955(Plch1|K19006);ENSRNOG00000011420(Mtmr7|K18083);ENSRNOG00000004810(Plcb1|K05858)	ENSRNOG00000058337(Plcb2|K05858);ENSRNOG00000017020(Inpp5d|K03084);ENSRNOG00000051986(Plcg2|K05859);ENSRNOG00000009385(Pik3cg|K21289);ENSRNOG00000016846(Pik3cd|K00922);ENSRNOG00000021150(Plcb3|K05858)	http://www.kegg.jp/kegg-bin/show_pathway?map=map00562&multi_query=K19006+%23FFFFFF,red%0d%0aK18083+%23FFFFFF,red%0d%0aK03084+%23FFFFFF,green%0d%0aK05859+%23FFFFFF,green%0d%0aK21289+%23FFFFFF,green%0d%0aK00922+%23FFFFFF,green%0d%0aK05858+%23FFFFFF,purple
rno04950	Maturity onset diabetes of the young	Human Diseases	Endocrine and metabolic disease	2	1	3	27	0.941183319951545	1	ENSRNOG00000005609(Neurod1|K08033);ENSRNOG00000008095(Onecut1|K08026)	ENSRNOG00000016595(Hhex|K08024)	http://www.kegg.jp/kegg-bin/show_pathway?map=map04950&multi_query=K08033+%23FFFFFF,red%0d%0aK08026+%23FFFFFF,red%0d%0aK08024+%23FFFFFF,green
rno04146	Peroxisome	Cellular Processes	Transport and catabolism	6	6	12	83	0.947505199132258	1	ENSRNOG00000010128(Slc27a2|K08746);ENSRNOG00000011193(Hmgcll1|K01640);ENSRNOG00000003285(Mpv17l|K13349);ENSRNOG00000001851(Far2|K13356);ENSRNOG00000017286(Ephx2|K08726);ENSRNOG00000054962(Dao|K00273)	ENSRNOG00000007081(Xdh|K00106);ENSRNOG00000013949(Idh2|K00031);ENSRNOG00000017194(Prdx1|K13279);ENSRNOG00000016265(Acsl5|K01897);ENSRNOG00000056524(Abcd1|K05675);ENSRNOG00000029549(Eci3|K13239)	http://www.kegg.jp/kegg-bin/show_pathway?map=map04146&multi_query=K08746+%23FFFFFF,red%0d%0aK01640+%23FFFFFF,red%0d%0aK13349+%23FFFFFF,red%0d%0aK13356+%23FFFFFF,red%0d%0aK08726+%23FFFFFF,red%0d%0aK00273+%23FFFFFF,red%0d%0aK00106+%23FFFFFF,green%0d%0aK00031+%23FFFFFF,green%0d%0aK13279+%23FFFFFF,green%0d%0aK01897+%23FFFFFF,green%0d%0aK05675+%23FFFFFF,green%0d%0aK13239+%23FFFFFF,green
rno03420	Nucleotide excision repair	Genetic Information Processing	Replication and repair	0	5	5	41	0.948577612947587	1	-	ENSRNOG00000004242(Pole2|K02325);ENSRNOG00000021264(Pcna|K04802);ENSRNOG00000037449(Pole|K02324);ENSRNOG00000019681(Pold1|K02327);ENSRNOG00000018765(Pold4|K03505)	http://www.kegg.jp/kegg-bin/show_pathway?map=map03420&multi_query=K02325+%23FFFFFF,green%0d%0aK04802+%23FFFFFF,green%0d%0aK02324+%23FFFFFF,green%0d%0aK02327+%23FFFFFF,green%0d%0aK03505+%23FFFFFF,green
rno04962	Vasopressin-regulated water reabsorption	Organismal Systems	Excretory system	4	1	5	41	0.948577612947587	1	ENSRNOG00000009700(Dync1i1|K10415);ENSRNOG00000003999(Adcy3|K08043);ENSRNOG00000006989(Vamp2|K13504);ENSRNOG00000025889(Gnas|K04632)	ENSRNOG00000005809(Arhgdib|K12462)	http://www.kegg.jp/kegg-bin/show_pathway?map=map04962&multi_query=K10415+%23FFFFFF,red%0d%0aK08043+%23FFFFFF,red%0d%0aK13504+%23FFFFFF,red%0d%0aK04632+%23FFFFFF,red%0d%0aK12462+%23FFFFFF,green
rno04070	Phosphatidylinositol signaling system	Environmental Information Processing	Signal transduction	8	5	13	89	0.948723490791812	1	ENSRNOG00000001796(Dgkg|K00901);ENSRNOG00000002338(Dgke|K00901);ENSRNOG00000021265(Cds2|K00981);ENSRNOG00000011420(Mtmr7|K18083);ENSRNOG00000054371(Prkcg|K19663);ENSRNOG00000039323(-|K00901);ENSRNOG00000003491(Prkca|K02677);ENSRNOG00000004810(Plcb1|K05858)	ENSRNOG00000058337(Plcb2|K05858);ENSRNOG00000017020(Inpp5d|K03084);ENSRNOG00000051986(Plcg2|K05859);ENSRNOG00000016846(Pik3cd|K00922);ENSRNOG00000021150(Plcb3|K05858)	http://www.kegg.jp/kegg-bin/show_pathway?map=map04070&multi_query=K00901+%23FFFFFF,red%0d%0aK00981+%23FFFFFF,red%0d%0aK18083+%23FFFFFF,red%0d%0aK19663+%23FFFFFF,red%0d%0aK02677+%23FFFFFF,red%0d%0aK03084+%23FFFFFF,green%0d%0aK05859+%23FFFFFF,green%0d%0aK00922+%23FFFFFF,green%0d%0aK05858+%23FFFFFF,purple
rno04136	Autophagy - other	Cellular Processes	Transport and catabolism	1	2	3	28	0.950402702803162	1	ENSRNOG00000053362(Gabarapl1|K08341)	ENSRNOG00000007486(Atg7|K08337);ENSRNOG00000017417(Gabarap|K08341)	http://www.kegg.jp/kegg-bin/show_pathway?map=map04136&multi_query=K08337+%23FFFFFF,green%0d%0aK08341+%23FFFFFF,purple
rno00900	Terpenoid backbone biosynthesis	Metabolism	Metabolism of terpenoids and polyketides	2	0	2	21	0.951854765586872	1	ENSRNOG00000043377(Rusc1|K00787);ENSRNOG00000016552(Hmgcs1|K01641)	-	http://www.kegg.jp/kegg-bin/show_pathway?map=map00900&multi_query=K00787+%23FFFFFF,red%0d%0aK01641+%23FFFFFF,red
rno05217	Basal cell carcinoma	Human Diseases	Cancer: specific types	3	4	7	55	0.957770173776448	1	ENSRNOG00000019354(Ptch1|K06225);ENSRNOG00000006120(Shh|K11988);ENSRNOG00000048782(Wnt7a|K00572)	ENSRNOG00000000521(Cdkn1a|K06625);ENSRNOG00000000485(Bak1|K14021);ENSRNOG00000004660(Fzd6|K02376);ENSRNOG00000013090(Gadd45g|K04402)	http://www.kegg.jp/kegg-bin/show_pathway?map=map05217&multi_query=K06225+%23FFFFFF,red%0d%0aK11988+%23FFFFFF,red%0d%0aK00572+%23FFFFFF,red%0d%0aK06625+%23FFFFFF,green%0d%0aK14021+%23FFFFFF,green%0d%0aK02376+%23FFFFFF,green%0d%0aK04402+%23FFFFFF,green
rno00020	Citrate cycle (TCA cycle)	Metabolism	Carbohydrate metabolism	1	2	3	29	0.958259349608217	1	ENSRNOG00000019955(Ogdhl|K00164)	ENSRNOG00000013949(Idh2|K00031);ENSRNOG00000005849(Aco1|K01681)	http://www.kegg.jp/kegg-bin/show_pathway?map=map00020&multi_query=K00164+%23FFFFFF,red%0d%0aK00031+%23FFFFFF,green%0d%0aK01681+%23FFFFFF,green
rno05215	Prostate cancer	Human Diseases	Cancer: specific types	1	12	13	91	0.958395499342799	1	ENSRNOG00000005639(Ar|K08557)	ENSRNOG00000010516(Plau|K01348);ENSRNOG00000000521(Cdkn1a|K06625);ENSRNOG00000020918(Ccnd1|K04503);ENSRNOG00000047741(E2f2|K09389);ENSRNOG00000006469(Cdk2|K02206);ENSRNOG00000004517(Igf1|K05459);ENSRNOG00000016846(Pik3cd|K00922);ENSRNOG00000023258(Nfkb1|K02580);ENSRNOG00000007390(Nfkbia|K04734);ENSRNOG00000018461(Pdgfrb|K05089);ENSRNOG00000012811(Spint1|K15619);ENSRNOG00000017539(Mmp9|K01403)	http://www.kegg.jp/kegg-bin/show_pathway?map=map05215&multi_query=K08557+%23FFFFFF,red%0d%0aK01348+%23FFFFFF,green%0d%0aK06625+%23FFFFFF,green%0d%0aK04503+%23FFFFFF,green%0d%0aK09389+%23FFFFFF,green%0d%0aK02206+%23FFFFFF,green%0d%0aK05459+%23FFFFFF,green%0d%0aK00922+%23FFFFFF,green%0d%0aK02580+%23FFFFFF,green%0d%0aK04734+%23FFFFFF,green%0d%0aK05089+%23FFFFFF,green%0d%0aK15619+%23FFFFFF,green%0d%0…
rno00980	Metabolism of xenobiotics by cytochrome P450	Metabolism	Xenobiotics biodegradation and metabolism	1	5	6	49	0.959266952479689	1	ENSRNOG00000018937(Gstm2|K00799)	ENSRNOG00000040287(Cyp1b1|K07410);ENSRNOG00000018740(Ugt1a3|K00699);ENSRNOG00000061857(Mgst2|K00799);ENSRNOG00000006583(Hpgds|K04097);ENSRNOG00000007743(Mgst1|K00799)	http://www.kegg.jp/kegg-bin/show_pathway?map=map00980&multi_query=K07410+%23FFFFFF,green%0d%0aK00699+%23FFFFFF,green%0d%0aK04097+%23FFFFFF,green%0d%0aK00799+%23FFFFFF,purple
rno00563	Glycosylphosphatidylinositol (GPI)-anchor biosynthesis	Metabolism	Glycan biosynthesis and metabolism	1	1	2	22	0.960369982052653	1	ENSRNOG00000017702(Gpld1|K01127)	ENSRNOG00000014866(Pign|K05285)	http://www.kegg.jp/kegg-bin/show_pathway?map=map00563&multi_query=K01127+%23FFFFFF,red%0d%0aK05285+%23FFFFFF,green
rno00450	Selenocompound metabolism	Metabolism	Metabolism of other amino acids	0	1	1	14	0.962102253207595	1	-	ENSRNOG00000020083(Scly|K01763)	http://www.kegg.jp/kegg-bin/show_pathway?map=map00450&multi_query=K01763+%23FFFFFF,green
rno05204	Chemical carcinogenesis - DNA adducts	Human Diseases	Cancer: overview	1	5	6	51	0.969285296551489	1	ENSRNOG00000018937(Gstm2|K00799)	ENSRNOG00000040287(Cyp1b1|K07410);ENSRNOG00000018740(Ugt1a3|K00699);ENSRNOG00000061857(Mgst2|K00799);ENSRNOG00000006583(Hpgds|K04097);ENSRNOG00000007743(Mgst1|K00799)	http://www.kegg.jp/kegg-bin/show_pathway?map=map05204&multi_query=K07410+%23FFFFFF,green%0d%0aK00699+%23FFFFFF,green%0d%0aK04097+%23FFFFFF,green%0d%0aK00799+%23FFFFFF,purple
rno00140	Steroid hormone biosynthesis	Metabolism	Lipid metabolism	2	5	7	58	0.971779360009277	1	ENSRNOG00000000196(Cyp19a1|K07434);ENSRNOG00000019096(Hsd17b3|K10207)	ENSRNOG00000040287(Cyp1b1|K07410);ENSRNOG00000018740(Ugt1a3|K00699);ENSRNOG00000001889(Comt|K00545);ENSRNOG00000002216(Srd5a3|K12345);ENSRNOG00000029179(Cyp2d3|K07414)	http://www.kegg.jp/kegg-bin/show_pathway?map=map00140&multi_query=K07434+%23FFFFFF,red%0d%0aK10207+%23FFFFFF,red%0d%0aK07410+%23FFFFFF,green%0d%0aK00699+%23FFFFFF,green%0d%0aK00545+%23FFFFFF,green%0d%0aK12345+%23FFFFFF,green%0d%0aK07414+%23FFFFFF,green
rno04211	Longevity regulating pathway	Organismal Systems	Aging	2	9	11	83	0.972898306611551	1	ENSRNOG00000003999(Adcy3|K08043);ENSRNOG00000004890(Adcy8|K08048)	ENSRNOG00000020401(Adcy4|K08044);ENSRNOG00000012582(Eif4ebp1|K07205);ENSRNOG00000014776(Adcy7|K08047);ENSRNOG00000004517(Igf1|K05459);ENSRNOG00000016846(Pik3cd|K00922);ENSRNOG00000023258(Nfkb1|K02580);ENSRNOG00000007990(Adipor2|K07297);ENSRNOG00000042785(Sesn2|K20394);ENSRNOG00000001142(Prkab1|K07199)	http://www.kegg.jp/kegg-bin/show_pathway?map=map04211&multi_query=K08043+%23FFFFFF,red%0d%0aK08048+%23FFFFFF,red%0d%0aK08044+%23FFFFFF,green%0d%0aK07205+%23FFFFFF,green%0d%0aK08047+%23FFFFFF,green%0d%0aK05459+%23FFFFFF,green%0d%0aK00922+%23FFFFFF,green%0d%0aK02580+%23FFFFFF,green%0d%0aK07297+%23FFFFFF,green%0d%0aK20394+%23FFFFFF,green%0d%0aK07199+%23FFFFFF,green
rno04977	Vitamin digestion and absorption	Organismal Systems	Digestive system	0	2	2	24	0.973269654670526	1	-	ENSRNOG00000004280(Tcn2|K14619);ENSRNOG00000000981(Scarb1|K13885)	http://www.kegg.jp/kegg-bin/show_pathway?map=map04977&multi_query=K14619+%23FFFFFF,green%0d%0aK13885+%23FFFFFF,green
rno05213	Endometrial cancer	Human Diseases	Cancer: specific types	1	5	6	52	0.973395528872343	1	ENSRNOG00000006003(Ctnna2|K05691)	ENSRNOG00000000521(Cdkn1a|K06625);ENSRNOG00000000485(Bak1|K14021);ENSRNOG00000020918(Ccnd1|K04503);ENSRNOG00000016846(Pik3cd|K00922);ENSRNOG00000013090(Gadd45g|K04402)	http://www.kegg.jp/kegg-bin/show_pathway?map=map05213&multi_query=K05691+%23FFFFFF,red%0d%0aK06625+%23FFFFFF,green%0d%0aK14021+%23FFFFFF,green%0d%0aK04503+%23FFFFFF,green%0d%0aK00922+%23FFFFFF,green%0d%0aK04402+%23FFFFFF,green
rno04932	Non-alcoholic fatty liver disease	Human Diseases	Endocrine and metabolic disease	1	19	20	136	0.974030537512862	1	ENSRNOG00000006984(Mapk11|K04441)	ENSRNOG00000000515(Mapk13|K04441);ENSRNOG00000010278(Il6|K05405);ENSRNOG00000031312(Tnfrsf1a|K03158);ENSRNOG00000020652(Tgfb1|K13375);ENSRNOG00000012439(Bid|K04726);ENSRNOG00000009446(Rxra|K08524);ENSRNOG00000012331(Casp8|K04398);ENSRNOG00000056216(Casp7|K04397);ENSRNOG00000016551(Bcl2l11|K16341);ENSRNOG00000016846(Pik3cd|K00922);ENSRNOG00000023258(Nfkb1|K02580);ENSRNOG00000020773(Map3k11|K04419)…	http://www.kegg.jp/kegg-bin/show_pathway?map=map04932&multi_query=K05405+%23FFFFFF,green%0d%0aK03158+%23FFFFFF,green%0d%0aK13375+%23FFFFFF,green%0d%0aK04726+%23FFFFFF,green%0d%0aK08524+%23FFFFFF,green%0d%0aK04398+%23FFFFFF,green%0d%0aK04397+%23FFFFFF,green%0d%0aK16341+%23FFFFFF,green%0d%0aK00922+%23FFFFFF,green%0d%0aK02580+%23FFFFFF,green%0d%0aK04419+%23FFFFFF,green%0d%0aK07297+%23FFFFFF,green%0d…
rno04130	SNARE interactions in vesicular transport	Genetic Information Processing	Folding, sorting and degradation	2	1	3	32	0.975385529308991	1	ENSRNOG00000019193(Stx1b|K08486);ENSRNOG00000006989(Vamp2|K13504)	ENSRNOG00000012748(Vamp8|K08512)	http://www.kegg.jp/kegg-bin/show_pathway?map=map04130&multi_query=K08486+%23FFFFFF,red%0d%0aK13504+%23FFFFFF,red%0d%0aK08512+%23FFFFFF,green
rno04152	AMPK signaling pathway	Environmental Information Processing	Signal transduction	5	11	16	115	0.979012244131846	1	ENSRNOG00000009522(Adra1a|K04135);ENSRNOG00000057988(Pfkm|K00850);ENSRNOG00000018851(Ppp2r2b|K04354);ENSRNOG00000026163(Cpt1c|K19524);ENSRNOG00000017163(Pfkp|K00850)	ENSRNOG00000012582(Eif4ebp1|K07205);ENSRNOG00000020918(Ccnd1|K04503);ENSRNOG00000004517(Igf1|K05459);ENSRNOG00000016846(Pik3cd|K00922);ENSRNOG00000007990(Adipor2|K07297);ENSRNOG00000001142(Prkab1|K07199);ENSRNOG00000015423(Ccna2|K06627);ENSRNOG00000002180(Tbc1d1|K18341);ENSRNOG00000014621(Rab8a|K07901);ENSRNOG00000014254(Cpt1a|K08765);ENSRNOG00000000165(Pfkfb1|K19028)	http://www.kegg.jp/kegg-bin/show_pathway?map=map04152&multi_query=K04135+%23FFFFFF,red%0d%0aK00850+%23FFFFFF,red%0d%0aK04354+%23FFFFFF,red%0d%0aK19524+%23FFFFFF,red%0d%0aK07205+%23FFFFFF,green%0d%0aK04503+%23FFFFFF,green%0d%0aK05459+%23FFFFFF,green%0d%0aK00922+%23FFFFFF,green%0d%0aK07297+%23FFFFFF,green%0d%0aK07199+%23FFFFFF,green%0d%0aK06627+%23FFFFFF,green%0d%0aK18341+%23FFFFFF,green%0d%0aK0790…
rno03050	Proteasome	Genetic Information Processing	Folding, sorting and degradation	0	4	4	41	0.982013898418977	1	-	ENSRNOG00000000459(Psmb9|K02741);ENSRNOG00000000456(Psmb8|K02740);ENSRNOG00000019246(Psme2|K06697);ENSRNOG00000019041(Psme1|K06696)	http://www.kegg.jp/kegg-bin/show_pathway?map=map03050&multi_query=K02741+%23FFFFFF,green%0d%0aK02740+%23FFFFFF,green%0d%0aK06697+%23FFFFFF,green%0d%0aK06696+%23FFFFFF,green
rno04910	Insulin signaling pathway	Organismal Systems	Endocrine system	3	13	16	117	0.983046243012043	1	ENSRNOG00000028733(Prkar1b|K04739);ENSRNOG00000008030(Shc2|K17447);ENSRNOG00000015480(Prkcz|K18952)	ENSRNOG00000020657(Shc1|K06279);ENSRNOG00000006116(Hk2|K00844);ENSRNOG00000001425(Sh2b2|K07193);ENSRNOG00000029028(Mknk2|K04372);ENSRNOG00000011417(Pde3b|K13296);ENSRNOG00000012582(Eif4ebp1|K07205);ENSRNOG00000010574(Ptpn1|K05696);ENSRNOG00000006388(Pygl|K00688);ENSRNOG00000010381(Mknk1|K04372);ENSRNOG00000026235(Hk3|K00844);ENSRNOG00000016846(Pik3cd|K00922);ENSRNOG00000001982(Cblb|K22517);ENSRNO…	http://www.kegg.jp/kegg-bin/show_pathway?map=map04910&multi_query=K04739+%23FFFFFF,red%0d%0aK17447+%23FFFFFF,red%0d%0aK18952+%23FFFFFF,red%0d%0aK06279+%23FFFFFF,green%0d%0aK00844+%23FFFFFF,green%0d%0aK07193+%23FFFFFF,green%0d%0aK04372+%23FFFFFF,green%0d%0aK13296+%23FFFFFF,green%0d%0aK07205+%23FFFFFF,green%0d%0aK05696+%23FFFFFF,green%0d%0aK00688+%23FFFFFF,green%0d%0aK00922+%23FFFFFF,green%0d%0aK22…
rno04350	TGF-beta signaling pathway	Environmental Information Processing	Signal transduction	2	8	10	83	0.987351293652906	1	ENSRNOG00000005334(Acvr2a|K04670);ENSRNOG00000006934(Acvr1b|K13567)	ENSRNOG00000007036(Tgfbr1|K04674);ENSRNOG00000020652(Tgfb1|K13375);ENSRNOG00000013265(Tgfbr2|K04388);ENSRNOG00000006921(Rbl1|K04681);ENSRNOG00000015906(Tgif1|K19383);ENSRNOG00000007302(Fbn1|K06825);ENSRNOG00000006735(Cdkn2b|K04685);ENSRNOG00000042374(Tgif2|K19553)	http://www.kegg.jp/kegg-bin/show_pathway?map=map04350&multi_query=K04670+%23FFFFFF,red%0d%0aK13567+%23FFFFFF,red%0d%0aK04674+%23FFFFFF,green%0d%0aK13375+%23FFFFFF,green%0d%0aK04388+%23FFFFFF,green%0d%0aK04681+%23FFFFFF,green%0d%0aK19383+%23FFFFFF,green%0d%0aK06825+%23FFFFFF,green%0d%0aK04685+%23FFFFFF,green%0d%0aK19553+%23FFFFFF,green
rno03020	RNA polymerase	Genetic Information Processing	Transcription	0	2	2	28	0.988024495389379	1	-	ENSRNOG00000016260(Polr3g|K03024);ENSRNOG00000016231(Polr2d|K03012)	http://www.kegg.jp/kegg-bin/show_pathway?map=map03020&multi_query=K03024+%23FFFFFF,green%0d%0aK03012+%23FFFFFF,green
rno00260	Glycine, serine and threonine metabolism	Metabolism	Amino acid metabolism	2	1	3	36	0.988090060115652	1	ENSRNOG00000045615(Tha1|K01620);ENSRNOG00000054962(Dao|K00273)	ENSRNOG00000005275(Shmt1|K00600)	http://www.kegg.jp/kegg-bin/show_pathway?map=map00260&multi_query=K01620+%23FFFFFF,red%0d%0aK00273+%23FFFFFF,red%0d%0aK00600+%23FFFFFF,green
rno00630	Glyoxylate and dicarboxylate metabolism	Metabolism	Carbohydrate metabolism	0	2	2	29	0.990229321002798	1	-	ENSRNOG00000005275(Shmt1|K00600);ENSRNOG00000005849(Aco1|K01681)	http://www.kegg.jp/kegg-bin/show_pathway?map=map00630&multi_query=K00600+%23FFFFFF,green%0d%0aK01681+%23FFFFFF,green
rno04710	Circadian rhythm	Organismal Systems	Environmental adaptation	0	2	2	29	0.990229321002798	1	-	ENSRNOG00000048961(Bhlhe41|K03730);ENSRNOG00000001142(Prkab1|K07199)	http://www.kegg.jp/kegg-bin/show_pathway?map=map04710&multi_query=K03730+%23FFFFFF,green%0d%0aK07199+%23FFFFFF,green
rno05020	Prion disease	Human Diseases	Neurodegenerative disease	16	19	35	232	0.99053207452122	1	ENSRNOG00000020557(Ryr1|K04961);ENSRNOG00000004560(Cacna1b|K04849);ENSRNOG00000017209(Tubb3|K07375);ENSRNOG00000007090(Cacna1c|K04850);ENSRNOG00000006984(Mapk11|K04441);ENSRNOG00000005723(Grin3a|K05213);ENSRNOG00000017060(Ryr2|K04962);ENSRNOG00000013147(Cacna1d|K04851);ENSRNOG00000002126(Ncam2|K06491);ENSRNOG00000011726(Grin1|K05208);ENSRNOG00000017558(Tubb2a|K07375);ENSRNOG00000021063(Grin2d|K05…	ENSRNOG00000028016(Ncf2|K08010);ENSRNOG00000000515(Mapk13|K04441);ENSRNOG00000018371(Tubb6|K07375);ENSRNOG00000010278(Il6|K05405);ENSRNOG00000007350(Rac2|K07860);ENSRNOG00000006940(Ncf4|K08012);ENSRNOG00000012804(C1qc|K03988);ENSRNOG00000013014(Cyba|K08009);ENSRNOG00000021438(Tuba1c|K07374);ENSRNOG00000003622(Cybb|K21421);ENSRNOG00000033434(Casp12|K04741);ENSRNOG00000012749(C1qb|K03987);ENSRNOG00…	http://www.kegg.jp/kegg-bin/show_pathway?map=map05020&multi_query=K04961+%23FFFFFF,red%0d%0aK04849+%23FFFFFF,red%0d%0aK04850+%23FFFFFF,red%0d%0aK05213+%23FFFFFF,red%0d%0aK04962+%23FFFFFF,red%0d%0aK04851+%23FFFFFF,red%0d%0aK06491+%23FFFFFF,red%0d%0aK05208+%23FFFFFF,red%0d%0aK05212+%23FFFFFF,red%0d%0aK10396+%23FFFFFF,red%0d%0aK05210+%23FFFFFF,red%0d%0aK08010+%23FFFFFF,green%0d%0aK05405+%23FFFFFF,gr…
rno04137	Mitophagy - animal	Cellular Processes	Transport and catabolism	2	4	6	60	0.99201146914464	1	ENSRNOG00000053362(Gabarapl1|K08341);ENSRNOG00000014060(Mras|K07831)	ENSRNOG00000039754(Rab7b|K07898);ENSRNOG00000017417(Gabarap|K08341);ENSRNOG00000008658(Mitf|K09455);ENSRNOG00000014666(Tfeb|K15590)	http://www.kegg.jp/kegg-bin/show_pathway?map=map04137&multi_query=K07831+%23FFFFFF,red%0d%0aK07898+%23FFFFFF,green%0d%0aK09455+%23FFFFFF,green%0d%0aK15590+%23FFFFFF,green%0d%0aK08341+%23FFFFFF,purple
rno00270	Cysteine and methionine metabolism	Metabolism	Amino acid metabolism	2	2	4	47	0.993576926681098	1	ENSRNOG00000007688(Sms|K00802);ENSRNOG00000015514(Bcat1|K00826)	ENSRNOG00000020148(Il4i1|K03334);ENSRNOG00000006615(Mtap|K00772)	http://www.kegg.jp/kegg-bin/show_pathway?map=map00270&multi_query=K00802+%23FFFFFF,red%0d%0aK00826+%23FFFFFF,red%0d%0aK03334+%23FFFFFF,green%0d%0aK00772+%23FFFFFF,green
rno04744	Phototransduction	Organismal Systems	Sensory system	1	0	1	23	0.995396425223425	1	ENSRNOG00000052051(Slc24a1|K13749)	-	http://www.kegg.jp/kegg-bin/show_pathway?map=map04744&multi_query=K13749+%23FFFFFF,red
rno04150	mTOR signaling pathway	Environmental Information Processing	Signal transduction	8	10	18	141	0.995550110774915	1	ENSRNOG00000002592(Rps6ka6|K04373);ENSRNOG00000004290(Grb10|K20064);ENSRNOG00000000840(Atp6v1g2|K02152);ENSRNOG00000054371(Prkcg|K19663);ENSRNOG00000007331(Rragd|K16186);ENSRNOG00000016636(Lpin3|K15728);ENSRNOG00000048782(Wnt7a|K00572);ENSRNOG00000003491(Prkca|K02677)	ENSRNOG00000031312(Tnfrsf1a|K03158);ENSRNOG00000027833(Fnip2|K20401);ENSRNOG00000011815(Sgk1|K13302);ENSRNOG00000012582(Eif4ebp1|K07205);ENSRNOG00000042411(Rps6ka1|K04373);ENSRNOG00000004517(Igf1|K05459);ENSRNOG00000016846(Pik3cd|K00922);ENSRNOG00000042785(Sesn2|K20394);ENSRNOG00000004660(Fzd6|K02376);ENSRNOG00000006740(Castor1|K23080)	http://www.kegg.jp/kegg-bin/show_pathway?map=map04150&multi_query=K20064+%23FFFFFF,red%0d%0aK02152+%23FFFFFF,red%0d%0aK19663+%23FFFFFF,red%0d%0aK16186+%23FFFFFF,red%0d%0aK15728+%23FFFFFF,red%0d%0aK00572+%23FFFFFF,red%0d%0aK02677+%23FFFFFF,red%0d%0aK03158+%23FFFFFF,green%0d%0aK20401+%23FFFFFF,green%0d%0aK13302+%23FFFFFF,green%0d%0aK07205+%23FFFFFF,green%0d%0aK05459+%23FFFFFF,green%0d%0aK00922+%23F…
rno04140	Autophagy - animal	Cellular Processes	Transport and catabolism	3	13	16	130	0.996164120330266	1	ENSRNOG00000053362(Gabarapl1|K08341);ENSRNOG00000014060(Mras|K07831);ENSRNOG00000007331(Rragd|K16186)	ENSRNOG00000020206(Ctsd|K01379);ENSRNOG00000018566(Ctsl|K01365);ENSRNOG00000039754(Rab7b|K07898);ENSRNOG00000010331(Ctsb|K01363);ENSRNOG00000000164(Lamp2|K06528);ENSRNOG00000012748(Vamp8|K08512);ENSRNOG00000012957(Sh3glb1|K11248);ENSRNOG00000007486(Atg7|K08337);ENSRNOG00000016846(Pik3cd|K00922);ENSRNOG00000017417(Gabarap|K08341);ENSRNOG00000019629(Lamp1|K06528);ENSRNOG00000014621(Rab8a|K07901);EN…	http://www.kegg.jp/kegg-bin/show_pathway?map=map04140&multi_query=K07831+%23FFFFFF,red%0d%0aK16186+%23FFFFFF,red%0d%0aK01379+%23FFFFFF,green%0d%0aK01365+%23FFFFFF,green%0d%0aK07898+%23FFFFFF,green%0d%0aK01363+%23FFFFFF,green%0d%0aK06528+%23FFFFFF,green%0d%0aK08512+%23FFFFFF,green%0d%0aK11248+%23FFFFFF,green%0d%0aK08337+%23FFFFFF,green%0d%0aK00922+%23FFFFFF,green%0d%0aK07901+%23FFFFFF,green%0d%0aK…
rno03010	Ribosome	Genetic Information Processing	Translation	0	18	18	145	0.997207497927935	1	-	ENSRNOG00000001148(Rplp0|K02941);ENSRNOG00000032825(Rpl30|K02908);ENSRNOG00000042886(Rps28|K02979);ENSRNOG00000050473(Rps27l|K02978);ENSRNOG00000000505(Rpl10a|K02865);ENSRNOG00000018645(Rpsa|K02998);ENSRNOG00000014179(Rps2|K02981);ENSRNOG00000045885(Rps17|K02962);ENSRNOG00000016220(Rpl12|K02870);ENSRNOG00000043348(Rpl39|K02924);ENSRNOG00000018680(Rpl17|K02880);ENSRNOG00000021035(Rpl18|K02883);ENS…	http://www.kegg.jp/kegg-bin/show_pathway?map=map03010&multi_query=K02941+%23FFFFFF,green%0d%0aK02908+%23FFFFFF,green%0d%0aK02979+%23FFFFFF,green%0d%0aK02978+%23FFFFFF,green%0d%0aK02865+%23FFFFFF,green%0d%0aK02998+%23FFFFFF,green%0d%0aK02981+%23FFFFFF,green%0d%0aK02962+%23FFFFFF,green%0d%0aK02870+%23FFFFFF,green%0d%0aK02924+%23FFFFFF,green%0d%0aK02880+%23FFFFFF,green%0d%0aK02883+%23FFFFFF,green%0d…
rno04550	Signaling pathways regulating pluripotency of stem cells	Cellular Processes	Cellular community - eukaryotes	8	7	15	127	0.997427448520985	1	ENSRNOG00000012556(Isl1|K09370);ENSRNOG00000006984(Mapk11|K04441);ENSRNOG00000010905(Dlx5|K18489);ENSRNOG00000005334(Acvr2a|K04670);ENSRNOG00000006934(Acvr1b|K13567);ENSRNOG00000008095(Onecut1|K08026);ENSRNOG00000048782(Wnt7a|K00572);ENSRNOG00000001572(Hoxd1|K09301)	ENSRNOG00000000515(Mapk13|K04441);ENSRNOG00000002074(Rest|K09222);ENSRNOG00000019742(Stat3|K04692);ENSRNOG00000004517(Igf1|K05459);ENSRNOG00000016846(Pik3cd|K00922);ENSRNOG00000013963(Il6st|K05060);ENSRNOG00000004660(Fzd6|K02376)	http://www.kegg.jp/kegg-bin/show_pathway?map=map04550&multi_query=K09370+%23FFFFFF,red%0d%0aK18489+%23FFFFFF,red%0d%0aK04670+%23FFFFFF,red%0d%0aK13567+%23FFFFFF,red%0d%0aK08026+%23FFFFFF,red%0d%0aK00572+%23FFFFFF,red%0d%0aK09301+%23FFFFFF,red%0d%0aK09222+%23FFFFFF,green%0d%0aK04692+%23FFFFFF,green%0d%0aK05459+%23FFFFFF,green%0d%0aK00922+%23FFFFFF,green%0d%0aK05060+%23FFFFFF,green%0d%0aK02376+%23F…
rno05022	Pathways of neurodegeneration - multiple diseases	Human Diseases	Neurodegenerative disease	38	24	62	403	0.998287204524879	1	ENSRNOG00000020557(Ryr1|K04961);ENSRNOG00000014290(Grm1|K04603);ENSRNOG00000002343(Uchl1|K05611);ENSRNOG00000006397(Chrm5|K04133);ENSRNOG00000004560(Cacna1b|K04849);ENSRNOG00000045816(Gria1|K05197);ENSRNOG00000017209(Tubb3|K07375);ENSRNOG00000006957(Gria4|K05200);ENSRNOG00000007090(Cacna1c|K04850);ENSRNOG00000010853(Chrna7|K04809);ENSRNOG00000006984(Mapk11|K04441);ENSRNOG00000047466(Bdnf|K04355);…	ENSRNOG00000000515(Mapk13|K04441);ENSRNOG00000018371(Tubb6|K07375);ENSRNOG00000010278(Il6|K05405);ENSRNOG00000031312(Tnfrsf1a|K03158);ENSRNOG00000058337(Plcb2|K05858);ENSRNOG00000000485(Bak1|K14021);ENSRNOG00000021438(Tuba1c|K07374);ENSRNOG00000012439(Bid|K04726);ENSRNOG00000016575(Tnfrsf1b|K05141);ENSRNOG00000003622(Cybb|K21421);ENSRNOG00000012331(Casp8|K04398);ENSRNOG00000033434(Casp12|K04741);…	http://www.kegg.jp/kegg-bin/show_pathway?map=map05022&multi_query=K04961+%23FFFFFF,red%0d%0aK04603+%23FFFFFF,red%0d%0aK05611+%23FFFFFF,red%0d%0aK04133+%23FFFFFF,red%0d%0aK04849+%23FFFFFF,red%0d%0aK05197+%23FFFFFF,red%0d%0aK05200+%23FFFFFF,red%0d%0aK04850+%23FFFFFF,red%0d%0aK04809+%23FFFFFF,red%0d%0aK04355+%23FFFFFF,red%0d%0aK04380+%23FFFFFF,red%0d%0aK07607+%23FFFFFF,red%0d%0aK04962+%23FFFFFF,red%…
rno00640	Propanoate metabolism	Metabolism	Carbohydrate metabolism	1	0	1	29	0.998872860137518	1	ENSRNOG00000002636(Abat|K13524)	-	http://www.kegg.jp/kegg-bin/show_pathway?map=map00640&multi_query=K13524+%23FFFFFF,red
rno03018	RNA degradation	Genetic Information Processing	Folding, sorting and degradation	5	1	6	78	0.999593888834741	1	ENSRNOG00000022267(AABR07039334.1|K13126);ENSRNOG00000013141(Eno2|K01689);ENSRNOG00000057988(Pfkm|K00850);ENSRNOG00000018310(Eno4|K01689);ENSRNOG00000017163(Pfkp|K00850)	ENSRNOG00000008639(Pabpc1|K13126)	http://www.kegg.jp/kegg-bin/show_pathway?map=map03018&multi_query=K01689+%23FFFFFF,red%0d%0aK00850+%23FFFFFF,red%0d%0aK13126+%23FFFFFF,purple
rno04120	Ubiquitin mediated proteolysis	Genetic Information Processing	Folding, sorting and degradation	5	8	13	128	0.999609725975212	1	ENSRNOG00000014029(Klhl13|K10447);ENSRNOG00000010303(Trim32|K10607);ENSRNOG00000034075(Ube2ql1|K10582);ENSRNOG00000011007(Ube2o|K10581);ENSRNOG00000017373(Rhobtb2|K07868)	ENSRNOG00000013177(Map3k1|K04416);ENSRNOG00000015131(Ube2c|K06688);ENSRNOG00000028415(Cdc20|K03363);ENSRNOG00000001982(Cblb|K22517);ENSRNOG00000008400(Pml|K10054);ENSRNOG00000000633(Rhobtb1|K07868);ENSRNOG00000005731(Birc3|K16060);ENSRNOG00000020701(Brca1|K10605)	http://www.kegg.jp/kegg-bin/show_pathway?map=map04120&multi_query=K10447+%23FFFFFF,red%0d%0aK10607+%23FFFFFF,red%0d%0aK10582+%23FFFFFF,red%0d%0aK10581+%23FFFFFF,red%0d%0aK04416+%23FFFFFF,green%0d%0aK06688+%23FFFFFF,green%0d%0aK03363+%23FFFFFF,green%0d%0aK22517+%23FFFFFF,green%0d%0aK10054+%23FFFFFF,green%0d%0aK16060+%23FFFFFF,green%0d%0aK10605+%23FFFFFF,green%0d%0aK07868+%23FFFFFF,purple
rno05010	Alzheimer disease	Human Diseases	Neurodegenerative disease	19	26	45	328	0.999739085592048	1	ENSRNOG00000006397(Chrm5|K04133);ENSRNOG00000017209(Tubb3|K07375);ENSRNOG00000007090(Cacna1c|K04850);ENSRNOG00000010853(Chrna7|K04809);ENSRNOG00000005133(Mapt|K04380);ENSRNOG00000013147(Cacna1d|K04851);ENSRNOG00000011726(Grin1|K05208);ENSRNOG00000017558(Tubb2a|K07375);ENSRNOG00000021063(Grin2d|K05212);ENSRNOG00000001130(Nos1|K13240);ENSRNOG00000004680(Kif5c|K10396);ENSRNOG00000008766(Grin2b|K0521…	ENSRNOG00000018371(Tubb6|K07375);ENSRNOG00000010278(Il6|K05405);ENSRNOG00000031312(Tnfrsf1a|K03158);ENSRNOG00000058337(Plcb2|K05858);ENSRNOG00000021438(Tuba1c|K07374);ENSRNOG00000012439(Bid|K04726);ENSRNOG00000018454(Apoe|K04524);ENSRNOG00000003622(Cybb|K21421);ENSRNOG00000012331(Casp8|K04398);ENSRNOG00000033434(Casp12|K04741);ENSRNOG00000056216(Casp7|K04397);ENSRNOG00000018659(Csf1|K05453);ENSRN…	http://www.kegg.jp/kegg-bin/show_pathway?map=map05010&multi_query=K04133+%23FFFFFF,red%0d%0aK04850+%23FFFFFF,red%0d%0aK04809+%23FFFFFF,red%0d%0aK04380+%23FFFFFF,red%0d%0aK04851+%23FFFFFF,red%0d%0aK05208+%23FFFFFF,red%0d%0aK05212+%23FFFFFF,red%0d%0aK13240+%23FFFFFF,red%0d%0aK10396+%23FFFFFF,red%0d%0aK05210+%23FFFFFF,red%0d%0aK14718+%23FFFFFF,red%0d%0aK00572+%23FFFFFF,red%0d%0aK04131+%23FFFFFF,red%…
rno00830	Retinol metabolism	Metabolism	Metabolism of cofactors and vitamins	1	2	3	56	0.999754689200917	1	ENSRNOG00000056553(Rdh12|K11153)	ENSRNOG00000018740(Ugt1a3|K00699);ENSRNOG00000030698(Cyp26c1|K12665)	http://www.kegg.jp/kegg-bin/show_pathway?map=map00830&multi_query=K11153+%23FFFFFF,red%0d%0aK00699+%23FFFFFF,green%0d%0aK12665+%23FFFFFF,green
rno04714	Thermogenesis	Organismal Systems	Environmental adaptation	12	9	21	189	0.999876984055153	1	ENSRNOG00000002592(Rps6ka6|K04373);ENSRNOG00000010077(Smarcd3|K11650);ENSRNOG00000006984(Mapk11|K04441);ENSRNOG00000003999(Adcy3|K08043);ENSRNOG00000002361(Prkg2|K19477);ENSRNOG00000001408(Actl6b|K11652);ENSRNOG00000004890(Adcy8|K08048);ENSRNOG00000026163(Cpt1c|K19524);ENSRNOG00000008086(Dpf3|K22198);ENSRNOG00000025889(Gnas|K04632);ENSRNOG00000008176(Nppa|K12334);ENSRNOG00000008223(Cnr1|K04277)	ENSRNOG00000000515(Mapk13|K04441);ENSRNOG00000034254(Actb|K05692);ENSRNOG00000020401(Adcy4|K08044);ENSRNOG00000042411(Rps6ka1|K04373);ENSRNOG00000014776(Adcy7|K08047);ENSRNOG00000016265(Acsl5|K01897);ENSRNOG00000001142(Prkab1|K07199);ENSRNOG00000014254(Cpt1a|K08765);ENSRNOG00000010557(Smarcd2|K11650)	http://www.kegg.jp/kegg-bin/show_pathway?map=map04714&multi_query=K08043+%23FFFFFF,red%0d%0aK19477+%23FFFFFF,red%0d%0aK11652+%23FFFFFF,red%0d%0aK08048+%23FFFFFF,red%0d%0aK19524+%23FFFFFF,red%0d%0aK22198+%23FFFFFF,red%0d%0aK04632+%23FFFFFF,red%0d%0aK12334+%23FFFFFF,red%0d%0aK04277+%23FFFFFF,red%0d%0aK05692+%23FFFFFF,green%0d%0aK08044+%23FFFFFF,green%0d%0aK08047+%23FFFFFF,green%0d%0aK01897+%23FFFFF…
rno05208	Chemical carcinogenesis - reactive oxygen species	Human Diseases	Cancer: overview	4	16	20	192	0.999965514052368	1	ENSRNOG00000006984(Mapk11|K04441);ENSRNOG00000019598(Vegfa|K05448);ENSRNOG00000018937(Gstm2|K00799);ENSRNOG00000017286(Ephx2|K08726)	ENSRNOG00000040287(Cyp1b1|K07410);ENSRNOG00000028016(Ncf2|K08010);ENSRNOG00000014117(Hmox1|K00510);ENSRNOG00000000515(Mapk13|K04441);ENSRNOG00000013014(Cyba|K08009);ENSRNOG00000001548(Nfe2l2|K05638);ENSRNOG00000028156(Pld1|K01115);ENSRNOG00000010574(Ptpn1|K05696);ENSRNOG00000061857(Mgst2|K00799);ENSRNOG00000016846(Pik3cd|K00922);ENSRNOG00000023258(Nfkb1|K02580);ENSRNOG00000007390(Nfkbia|K04734);E…	http://www.kegg.jp/kegg-bin/show_pathway?map=map05208&multi_query=K05448+%23FFFFFF,red%0d%0aK08726+%23FFFFFF,red%0d%0aK07410+%23FFFFFF,green%0d%0aK08010+%23FFFFFF,green%0d%0aK00510+%23FFFFFF,green%0d%0aK08009+%23FFFFFF,green%0d%0aK05638+%23FFFFFF,green%0d%0aK01115+%23FFFFFF,green%0d%0aK05696+%23FFFFFF,green%0d%0aK00922+%23FFFFFF,green%0d%0aK02580+%23FFFFFF,green%0d%0aK04734+%23FFFFFF,green%0d%0aK…
rno03015	mRNA surveillance pathway	Genetic Information Processing	Translation	3	2	5	89	0.999987984401742	1	ENSRNOG00000048817(Gspt2|K03267);ENSRNOG00000022267(AABR07039334.1|K13126);ENSRNOG00000018851(Ppp2r2b|K04354)	ENSRNOG00000008639(Pabpc1|K13126);ENSRNOG00000004700(Nxt1|K14285)	http://www.kegg.jp/kegg-bin/show_pathway?map=map03015&multi_query=K03267+%23FFFFFF,red%0d%0aK04354+%23FFFFFF,red%0d%0aK14285+%23FFFFFF,green%0d%0aK13126+%23FFFFFF,purple
rno03008	Ribosome biogenesis in eukaryotes	Genetic Information Processing	Translation	1	2	3	73	0.999992625084271	1	ENSRNOG00000015303(Fbll1|K14563)	ENSRNOG00000004700(Nxt1|K14285);ENSRNOG00000014513(Rexo5|K14570)	http://www.kegg.jp/kegg-bin/show_pathway?map=map03008&multi_query=K14563+%23FFFFFF,red%0d%0aK14285+%23FFFFFF,green%0d%0aK14570+%23FFFFFF,green
rno05016	Huntington disease	Human Diseases	Neurodegenerative disease	17	11	28	256	0.999992931684373	1	ENSRNOG00000004560(Cacna1b|K04849);ENSRNOG00000045816(Gria1|K05197);ENSRNOG00000017209(Tubb3|K07375);ENSRNOG00000006957(Gria4|K05200);ENSRNOG00000047466(Bdnf|K04355);ENSRNOG00000011726(Grin1|K05208);ENSRNOG00000017558(Tubb2a|K07375);ENSRNOG00000014819(Hap1|K04647);ENSRNOG00000023521(Map3k10|K04418);ENSRNOG00000004680(Kif5c|K10396);ENSRNOG00000008766(Grin2b|K05210);ENSRNOG00000054204(Gria2|K05198)…	ENSRNOG00000018371(Tubb6|K07375);ENSRNOG00000058337(Plcb2|K05858);ENSRNOG00000021438(Tuba1c|K07374);ENSRNOG00000012331(Casp8|K04398);ENSRNOG00000002074(Rest|K09222);ENSRNOG00000001448(Hip1|K04559);ENSRNOG00000012956(Tgm2|K05625);ENSRNOG00000021150(Plcb3|K05858);ENSRNOG00000010475(Casp3|K02187);ENSRNOG00000008022(Apaf1|K02084);ENSRNOG00000016231(Polr2d|K03012)	http://www.kegg.jp/kegg-bin/show_pathway?map=map05016&multi_query=K04849+%23FFFFFF,red%0d%0aK05197+%23FFFFFF,red%0d%0aK05200+%23FFFFFF,red%0d%0aK04355+%23FFFFFF,red%0d%0aK05208+%23FFFFFF,red%0d%0aK04647+%23FFFFFF,red%0d%0aK04418+%23FFFFFF,red%0d%0aK10396+%23FFFFFF,red%0d%0aK05210+%23FFFFFF,red%0d%0aK05198+%23FFFFFF,red%0d%0aK11828+%23FFFFFF,red%0d%0aK04604+%23FFFFFF,red%0d%0aK04398+%23FFFFFF,gree…
rno05012	Parkinson disease	Human Diseases	Neurodegenerative disease	13	10	23	225	0.999994364199846	1	ENSRNOG00000002343(Uchl1|K05611);ENSRNOG00000017209(Tubb3|K07375);ENSRNOG00000005133(Mapt|K04380);ENSRNOG00000017558(Tubb2a|K07375);ENSRNOG00000004680(Kif5c|K10396);ENSRNOG00000025889(Gnas|K04632);ENSRNOG00000025639(Slc39a12|K14718);ENSRNOG00000010440(Gnal|K04633);ENSRNOG00000018254(Sncaip|K04558);ENSRNOG00000011992(Slc18a1|K08155);ENSRNOG00000005299(Kif5a|K10396);ENSRNOG00000052080(Camk2b|K04515…	ENSRNOG00000018371(Tubb6|K07375);ENSRNOG00000021438(Tuba1c|K07374);ENSRNOG00000001548(Nfe2l2|K05638);ENSRNOG00000059463(Slc39a1|K14709);ENSRNOG00000019465(Gnai3|K04630);ENSRNOG00000010375(Slc39a2|K14709);ENSRNOG00000012508(Slc39a8|K14714);ENSRNOG00000010475(Casp3|K02187);ENSRNOG00000016592(Gnai2|K04630);ENSRNOG00000008022(Apaf1|K02084)	http://www.kegg.jp/kegg-bin/show_pathway?map=map05012&multi_query=K05611+%23FFFFFF,red%0d%0aK04380+%23FFFFFF,red%0d%0aK10396+%23FFFFFF,red%0d%0aK04632+%23FFFFFF,red%0d%0aK14718+%23FFFFFF,red%0d%0aK04633+%23FFFFFF,red%0d%0aK04558+%23FFFFFF,red%0d%0aK08155+%23FFFFFF,red%0d%0aK04515+%23FFFFFF,red%0d%0aK05638+%23FFFFFF,green%0d%0aK14709+%23FFFFFF,green%0d%0aK04630+%23FFFFFF,green%0d%0aK14714+%23FFFFF…
rno05014	Amyotrophic lateral sclerosis	Human Diseases	Neurodegenerative disease	20	16	36	309	0.999994699432737	1	ENSRNOG00000045816(Gria1|K05197);ENSRNOG00000017209(Tubb3|K07375);ENSRNOG00000006984(Mapk11|K04441);ENSRNOG00000014248(Erbb4|K05085);ENSRNOG00000052880(Prph|K07607);ENSRNOG00000003099(Ubqln2|K04523);ENSRNOG00000011726(Grin1|K05208);ENSRNOG00000028356(Chchd10|K22759);ENSRNOG00000017558(Tubb2a|K07375);ENSRNOG00000021063(Grin2d|K05212);ENSRNOG00000017427(Pfn2|K05759);ENSRNOG00000014819(Hap1|K04647);…	ENSRNOG00000000515(Mapk13|K04441);ENSRNOG00000018371(Tubb6|K07375);ENSRNOG00000031312(Tnfrsf1a|K03158);ENSRNOG00000003975(Pfn1|K05759);ENSRNOG00000021438(Tuba1c|K07374);ENSRNOG00000012439(Bid|K04726);ENSRNOG00000007372(Casp1|K01370);ENSRNOG00000034254(Actb|K05692);ENSRNOG00000016575(Tnfrsf1b|K05141);ENSRNOG00000033434(Casp12|K04741);ENSRNOG00000015149(Nrg4|K05458);ENSRNOG00000010475(Casp3|K02187)…	http://www.kegg.jp/kegg-bin/show_pathway?map=map05014&multi_query=K05197+%23FFFFFF,red%0d%0aK05085+%23FFFFFF,red%0d%0aK07607+%23FFFFFF,red%0d%0aK04523+%23FFFFFF,red%0d%0aK05208+%23FFFFFF,red%0d%0aK22759+%23FFFFFF,red%0d%0aK05212+%23FFFFFF,red%0d%0aK04647+%23FFFFFF,red%0d%0aK13240+%23FFFFFF,red%0d%0aK04572+%23FFFFFF,red%0d%0aK10396+%23FFFFFF,red%0d%0aK05210+%23FFFFFF,red%0d%0aK05198+%23FFFFFF,red%…
rno00190	Oxidative phosphorylation	Metabolism	Energy metabolism	3	3	6	103	0.999995727928622	1	ENSRNOG00000008218(Atp6v0e2|K02153);ENSRNOG00000000840(Atp6v1g2|K02152);ENSRNOG00000020985(Atp4a|K01542)	ENSRNOG00000003269(-|K02153);ENSRNOG00000017220(Tcirg1|K02154);ENSRNOG00000006926(Atp6v0d2|K02146)	http://www.kegg.jp/kegg-bin/show_pathway?map=map00190&multi_query=K02152+%23FFFFFF,red%0d%0aK01542+%23FFFFFF,red%0d%0aK02154+%23FFFFFF,green%0d%0aK02146+%23FFFFFF,green%0d%0aK02153+%23FFFFFF,purple
rno03013	Nucleocytoplasmic transport	Genetic Information Processing	Translation	0	2	2	100	0.999999998351187	1	-	ENSRNOG00000015329(Kpna2|K15043);ENSRNOG00000004700(Nxt1|K14285)	http://www.kegg.jp/kegg-bin/show_pathway?map=map03013&multi_query=K15043+%23FFFFFF,green%0d%0aK14285+%23FFFFFF,green
rno03040	Spliceosome	Genetic Information Processing	Transcription	0	1	1	121	0.999999999999599	1	-	ENSRNOG00000000493(Snrpc|K11095)	http://www.kegg.jp/kegg-bin/show_pathway?map=map03040&multi_query=K11095+%23FFFFFF,green
rno04740	Olfactory transduction	Organismal Systems	Sensory system	7	3	10	355	1	1	ENSRNOG00000029871(Slc8a3|K05849);ENSRNOG00000003999(Adcy3|K08043);ENSRNOG00000002361(Prkg2|K19477);ENSRNOG00000023561(Ano2|K19497);ENSRNOG00000010440(Gnal|K04633);ENSRNOG00000052080(Camk2b|K04515);ENSRNOG00000019560(Pde2a|K18283)	ENSRNOG00000019308(Arrb2|K04439);ENSRNOG00000057400(Olr1596|K04257);ENSRNOG00000050941(Olr1587|K04257)	http://www.kegg.jp/kegg-bin/show_pathway?map=map04740&multi_query=K05849+%23FFFFFF,red%0d%0aK08043+%23FFFFFF,red%0d%0aK19477+%23FFFFFF,red%0d%0aK19497+%23FFFFFF,red%0d%0aK04633+%23FFFFFF,red%0d%0aK04515+%23FFFFFF,red%0d%0aK18283+%23FFFFFF,red%0d%0aK04439+%23FFFFFF,green%0d%0aK04257+%23FFFFFF,green
