# Supplementary material for: Investigation of the effects of Periplaneta americana (L.) extract on ischemic stroke based on combined multi-omics of gut microbiota
Source: Front Pharmacol. 2024 Nov 28;15:1429960. doi: 10.3389/fphar.2024.1429960 (PMC11638836; doi:10.3389/fphar.2024.1429960)
Supplement: Supplementary file 2 [file DataSheet1.zip › mapSummary.xls]

Sample	Clean_Reads	Total_Mapped	Multiple_Mapped	Uniquely_Mapped	Map_Events	Mapped_to_Gene	Mapped_to_InterGene	Mapped_to_Exon
Model1	49326652	48556216 (98.44%)	1125901 (2.32%)	47430315 (97.68%)	47430315	44414760 (93.64%)	3015555 (6.36%)	39768276 (89.54%)
Model2	46496874	45749585 (98.39%)	983438 (2.15%)	44766147 (97.85%)	44766147	41800534 (93.38%)	2965613 (6.62%)	37147576 (88.87%)
Model3	46925808	46170016 (98.39%)	976018 (2.11%)	45193998 (97.89%)	45193998	42007629 (92.95%)	3186369 (7.05%)	37509194 (89.29%)
PAS840H1	40814306	40135425 (98.34%)	760891 (1.90%)	39374534 (98.10%)	39374534	35544780 (90.27%)	3829754 (9.73%)	31277525 (87.99%)
PAS840H2	55825842	54896329 (98.33%)	1089967 (1.99%)	53806362 (98.01%)	53806362	49200465 (91.44%)	4605897 (8.56%)	43069455 (87.54%)
PAS840H3	43378032	42627044 (98.27%)	739901 (1.74%)	41887143 (98.26%)	41887143	37654960 (89.90%)	4232183 (10.10%)	33056360 (87.79%)
Sham1	47037192	46283603 (98.40%)	827992 (1.79%)	45455611 (98.21%)	45455611	40941245 (90.07%)	4514366 (9.93%)	36246281 (88.53%)
Sham2	45151676	44488188 (98.53%)	831537 (1.87%)	43656651 (98.13%)	43656651	39547453 (90.59%)	4109198 (9.41%)	35756093 (90.41%)
Sham3	43741664	42979717 (98.26%)	738955 (1.72%)	42240762 (98.28%)	42240762	37883153 (89.68%)	4357609 (10.32%)	33263777 (87.81%)
