# Supplementary material for: Investigation of the effects of Periplaneta americana (L.) extract on ischemic stroke based on combined multi-omics of gut microbiota
Source: Front Pharmacol. 2024 Nov 28;15:1429960. doi: 10.3389/fphar.2024.1429960 (PMC11638836; doi:10.3389/fphar.2024.1429960)
Supplement: Supplementary file 2 [file DataSheet1.zip › rawdata_info.xls]

Sample	Raw_Read_Number	Raw_Bases	Raw_Q30_number	Raw_N_rate	Raw_Q20_rate	Raw_Q30_rate
Model1	50359792	7604328592	7306075853	0.009208	98.55	96.08
Model2	47405612	7158247412	6885536509	0.009108	98.61	96.19
Model3	47859516	7226786916	6951131905	0.009298	98.60	96.19
PAS840H1	41682862	6294112162	6045994397	0.009135	98.55	96.06
PAS840H2	56923810	8595495310	8270863954	0.009113	98.62	96.22
PAS840H3	44268006	6684468906	6424210964	0.009100	98.56	96.11
Sham1	47965596	7242804996	6967607028	0.009050	98.61	96.20
Sham2	46109036	6962464436	6692809459	0.009139	98.58	96.13
Sham3	44745254	6756533354	6490189513	0.009173	98.55	96.06
