# Supplementary material for: Investigation of the effects of Periplaneta americana (L.) extract on ischemic stroke based on combined multi-omics of gut microbiota
Source: Front Pharmacol. 2024 Nov 28;15:1429960. doi: 10.3389/fphar.2024.1429960 (PMC11638836; doi:10.3389/fphar.2024.1429960)
Supplement: Supplementary file 3 [file DataSheet2.zip]

Archive with 132 entries (117 files):
- 2.1.2_sequences/
- 2.1.2_sequences/Length_Distribution.png
- alpha/
- alpha/3.1_index.xls
- alpha/alpha_boxplot.pdf
- alpha/alpha_boxplot.png
- alpha/Pielou_e_poc-test_Pvalue.xls
- alpha/Specaccum.png
- alpha/tables (1).zip
- Association network/
- Association network/network.csv
- Association network/network.gml
- Association network/network.png
- Association network/操作文件.cys
- beta/
- beta/hclust_tre.png
- beta/PCoA bray_curtis_distance.xls
- beta/PCoAAnalysis.pdf
- beta/PCoAAnalysis.png
- images/
- images/cor-logo.png
- images/fig43.png
- images/workflow.png
- Metabolic pathway prediction/
- Metabolic pathway prediction/DifferentialPathway.pdf
- Metabolic pathway prediction/DifferentialPathway.png
- Metabolic pathway prediction/EC_path_abun_unstrat_norm_descrip.xls
- Metabolic pathway prediction/lefse.zip
- Metabolic pathway prediction/lefse_cladogram.pdf
- Metabolic pathway prediction/lefse_cladogram.png
- Metabolic pathway prediction/lefse_effect_size_rank.pdf
- Metabolic pathway prediction/lefse_effect_size_rank.png
- Metabolic pathway prediction/MetabolicPathway.png
- Metabolic pathway prediction/tables/
- Metabolic pathway prediction/tables/sample_table_data.xls
- Metabolic pathway prediction/tables/sample_table_hie_data.xls
- Metabolic pathway prediction/tables/table_data.xls
- Single species analysis/
- Single species analysis/Actinobacteria.spv
- Single species analysis/Bacilli.spv
- Single species analysis/Bacteroidales.spv
- Single species analysis/Bacteroidetes.spv
- Single species analysis/Bacteroidia.spv
- Single species analysis/Blautia.spv
- Single species analysis/class.xlsx
- Single species analysis/class_summary.xls
- Single species analysis/Clostridia.spv
- Single species analysis/Clostridiales.spv
- Single species analysis/EB含量.spv
- Single species analysis/Erysipelotrichaceae.spv
- Single species analysis/family.xlsx
- Single species analysis/family_summary.xls
- Single species analysis/figure 6.png
- Single species analysis/figure 6.psd
- Single species analysis/figure 6.tif
- Single species analysis/genue.xlsx
- Single species analysis/genus_summary.xls
- Single species analysis/Lactobacillaceae.spv
- Single species analysis/Lactobacillales.spv
- Single species analysis/Lactobacillus.spv
- Single species analysis/order.xlsx
- Single species analysis/order_summary.xls
- Single species analysis/phylum.xlsx
- Single species analysis/phylum_summary.xls
- Single species analysis/~$分类整合.xlsx
- Single species analysis/分类整合.xlsx
- Single species analysis/单物种分析.pzfx
- Species analysis/
- Species analysis/Class.png
- Species analysis/Class.xls
- Species analysis/Family.png
- Species analysis/Family.xls
- Species analysis/Genus.xls
- Species analysis/Geuns.png
- Species analysis/Order.png
- Species analysis/Order.xls
- Species analysis/Phylum.png
- Species analysis/Phylum.xls
- Species analysis/taxonomic_tree.pdf
- Species analysis/taxonomic_tree.png
- Species difference and marker analysis/
- Species difference and marker analysis/data.tsv
- Species difference and marker analysis/lefse_cladogram.png
- Species difference and marker analysis/lefse_results.xls
- Species difference and marker analysis/OPLSDA.pdf
- Species difference and marker analysis/OPLSDA.png
- Species difference and marker analysis/table_data.xls
- Species difference and marker analysis/Venn.pdf
- Species difference and marker analysis/Venn.png
- static/
- static/css/
- static/css/bootstrap-table.css
- static/css/bootstrap.min.css
- static/css/report.css
- static/css/table.css
- static/fonts/
- static/fonts/glyphicons-halflings-regular.eot
- static/fonts/glyphicons-halflings-regular.svg
- static/fonts/glyphicons-halflings-regular.ttf
- static/fonts/glyphicons-halflings-regular.woff
- static/fonts/glyphicons-halflings-regular.woff2
- static/icon/
- static/icon/2Dplot_1.jpg
- static/icon/2Dplot_2.png
- static/icon/adapter.jpg
- static/icon/AS_type.jpg
- static/icon/boxplot_exam.png
- static/icon/CircRNA_library.png
- static/icon/DAG_exam.png
- static/icon/flow1.png
- static/icon/flow2.png
- static/icon/htseq.png
- static/icon/KO_exam.png
- static/icon/LncRNA_library.png
- static/icon/logo.png
- static/icon/page_bg.jpg
- static/icon/phred_range.png
- static/icon/RPKM_calculation.png
- static/icon/sam_format.jpg
- static/js/
- static/js/base.js
- static/js/bootstrap-table-export.js
- static/js/bootstrap-table.js
- static/js/bootstrap.js
- static/js/bootstrap.min.js
- static/js/bootstrap.min1.js
- static/js/jquery-3.1.0.min.js
- static/js/main.js
- static/js/tableExport.js
- static/js/tableList.js
- static/js/tables.js
- static/js/tables.js.bak
