# Supplementary material for: Investigation of the effects of Periplaneta americana (L.) extract on ischemic stroke based on combined multi-omics of gut microbiota
Source: Front Pharmacol. 2024 Nov 28;15:1429960. doi: 10.3389/fphar.2024.1429960 (PMC11638836; doi:10.3389/fphar.2024.1429960)
Supplement: Supplementary file 3 [file DataSheet2.zip › alpha/3.1_index.xls]

Sample	Chao1	Faith_pd	Goods_coverage	Observed_species	Pielou_e	Shannon	Simpson	Group
Sham1P	433.362	36.6104	0.998796	422.7	0.47008	4.10073	0.761699	ShamP
Sham2P	528.57	42.8435	0.997876	491.8	0.569331	5.09088	0.91161	ShamP
Sham3P	441.137	38.5108	0.998544	426.9	0.482937	4.21977	0.80009	ShamP
PAS8401P	358.612	33.3412	0.999188	353.3	0.483832	4.09551	0.786506	PAS840P
PAS8402P	554.578	41.09	0.999267	552.1	0.549842	5.00839	0.854317	PAS840P
PAS8403P	442.261	38.0877	0.999051	435.4	0.462609	4.05532	0.714133	PAS840P
Model1	565.894	45.4461	0.998066	541.3	0.585237	5.31409	0.927257	Model
Model2	256.441	38.567	0.999129	240.7	0.554006	4.38274	0.895864	Model
Model3	558.749	39.7396	0.998295	537.8	0.601445	5.45563	0.939683	Model
Sham1	527.526	41.4118	0.998246	498.9	0.642454	5.75804	0.938638	Sham
Sham2	453.5	40.7769	0.998563	435.6	0.596845	5.23243	0.926572	Sham
Sham3	473.396	39.7516	0.998468	450.1	0.569538	5.01992	0.894827	Sham
PAS8401	484.902	40.4352	0.998498	466	0.624314	5.53401	0.920036	PAS840
PAS8402	460.884	36.0859	0.998923	449.1	0.625347	5.50985	0.88052	PAS840
PAS8403	367.55	39.5376	0.999254	362.4	0.577838	4.91245	0.903621	PAS840
