# Supplementary material for: Investigation of the effects of Periplaneta americana (L.) extract on ischemic stroke based on combined multi-omics of gut microbiota
Source: Front Pharmacol. 2024 Nov 28;15:1429960. doi: 10.3389/fphar.2024.1429960 (PMC11638836; doi:10.3389/fphar.2024.1429960)
Supplement: Supplementary file 3 [file DataSheet2.zip › alpha/Pielou_e_poc-test_Pvalue.xls]

Group	ShamP	PAS840P	Model	Sham
PAS840P	1	NaN	NaN	NaN
Model	0.72	0.6	NaN	NaN
Sham	0.31	0.26	1	NaN
PAS840	0.26	0.18	1	1
