# Supplementary material for: Investigation of the effects of Periplaneta americana (L.) extract on ischemic stroke based on combined multi-omics of gut microbiota
Source: Front Pharmacol. 2024 Nov 28;15:1429960. doi: 10.3389/fphar.2024.1429960 (PMC11638836; doi:10.3389/fphar.2024.1429960)
Supplement: Supplementary file 3 [file DataSheet2.zip › Association network/network.csv]

Betweenness unDir	class	Closeness unDir	Degree unDir	domain	family	genus	label	name	order	phylum	selected	sg	shared name	size	species
1877.2919097274676	Bacilli	0.004761904761904762	14.0	Bacteria	Lactobacillaceae	Lactobacillus	0	ASV_1	Lactobacillales	Firmicutes	false	module_15	ASV_1	5.48754166773692	NA
764.9827200053128	Bacilli	0.004464285714285714	14.0	Bacteria	Lactobacillaceae	Lactobacillus	1	ASV_2	Lactobacillales	Firmicutes	false	module_15	ASV_2	5.36370371451372	NA
406.1471738212169	Erysipelotrichi	0.003703703703703704	7.0	Bacteria	Erysipelotrichaceae	Allobaculum	2	ASV_3	Erysipelotrichales	Firmicutes	false	module_15	ASV_3	5.2741591807102	NA
0.0	Erysipelotrichi	0.0020833333333333333	2.0	Bacteria	Erysipelotrichaceae	Allobaculum	3	ASV_4	Erysipelotrichales	Firmicutes	false	module_31	ASV_4	5.13622776815368	NA
497.9941456660301	Bacilli	0.004424778761061947	13.0	Bacteria	Lactobacillaceae	Lactobacillus	4	ASV_5	Lactobacillales	Firmicutes	false	module_15	ASV_5	5.0470968989091	NA
348.0	Actinobacteria	0.002544529262086514	3.0	Bacteria	Bifidobacteriaceae	Bifidobacterium	5	ASV_6	Bifidobacteriales	Actinobacteria	false	module_31	ASV_6	5.01165428471565	Bifidobacterium pseudolongum
0.0	Erysipelotrichi	0.002793296089385475	1.0	Bacteria	Erysipelotrichaceae	Allobaculum	6	ASV_7	Erysipelotrichales	Firmicutes	false	module_15	ASV_7	4.99541625328928	NA
46.84271376657684	Actinobacteria	0.0028735632183908046	4.0	Bacteria	Bifidobacteriaceae	Bifidobacterium	7	ASV_8	Bifidobacteriales	Actinobacteria	false	module_31	ASV_8	4.96251182205988	Bifidobacterium pseudolongum
142.69041599094282	Clostridia	0.003861003861003861	14.0	Bacteria	Lachnospiraceae	Blautia	8	ASV_9	Clostridiales	Firmicutes	false	module_15	ASV_9	4.94977491573308	Blautia producta
217.95222247780058	Clostridia	0.003937007874015748	13.0	Bacteria	Lachnospiraceae	Blautia	9	ASV_10	Clostridiales	Firmicutes	false	module_15	ASV_10	4.92388852156484	Blautia producta
0.5	Verrucomicrobiae	0.002932551319648094	4.0	Bacteria	Verrucomicrobiaceae	Akkermansia	10	ASV_11	Verrucomicrobiales	Verrucomicrobia	false	module_15	ASV_11	4.89072501577711	Akkermansia muciniphila
67.36262710587182	Spirochaetes	0.0035971223021582736	14.0	Bacteria	Spirochaetaceae	Treponema	11	ASV_12	Spirochaetales	Spirochaetes	false	module_13	ASV_12	4.83219412979293	NA
824.2431028311851	Actinobacteria	0.003236245954692557	8.0	Bacteria	Bifidobacteriaceae	Bifidobacterium	12	ASV_13	Bifidobacteriales	Actinobacteria	false	module_31	ASV_13	4.80644325422172	Bifidobacterium pseudolongum
522.5999557850114	Clostridia	0.0044444444444444444	17.0	Bacteria	Lachnospiraceae	Blautia	13	ASV_14	Clostridiales	Firmicutes	false	module_15	ASV_14	4.78442920008365	Blautia producta
4.265079365079366	Spirochaetes	0.0034482758620689655	12.0	Bacteria	Spirochaetaceae	Treponema	14	ASV_15	Spirochaetales	Spirochaetes	false	module_13	ASV_15	4.76944462355513	NA
52.9814329020392	Clostridia	0.0035087719298245615	10.0	Bacteria	Lachnospiraceae	Blautia	15	ASV_17	Clostridiales	Firmicutes	false	module_15	ASV_17	4.74606737363169	NA
136.85648914621672	Clostridia	0.003745318352059925	10.0	Bacteria	Lachnospiraceae	NA	16	ASV_18	Clostridiales	Firmicutes	false	module_15	ASV_18	4.72579242141885	NA
55.70806773830995	Spirochaetes	0.0035087719298245615	14.0	Bacteria	Spirochaetaceae	Treponema	17	ASV_19	Spirochaetales	Spirochaetes	false	module_13	ASV_19	4.72278500541009	NA
522.5999557850114	Clostridia	0.0044444444444444444	17.0	Bacteria	Lachnospiraceae	Blautia	18	ASV_21	Clostridiales	Firmicutes	false	module_15	ASV_21	4.71553666233596	Blautia producta
0.0	Erysipelotrichi	0.0033222591362126247	2.0	Bacteria	Erysipelotrichaceae	Allobaculum	19	ASV_22	Erysipelotrichales	Firmicutes	false	module_13	ASV_22	4.71313680342857	NA
75.34205874596067	Clostridia	0.0035587188612099642	17.0	Bacteria	Ruminococcaceae	Ruminococcus	20	ASV_24	Clostridiales	Firmicutes	false	module_13	ASV_24	4.70354668337314	NA
147.96067934244402	Actinobacteria	0.003076923076923077	2.0	Bacteria	Corynebacteriaceae	Corynebacterium	21	ASV_25	Actinomycetales	Actinobacteria	false	module_29	ASV_25	4.68640427275022	Corynebacterium stationis
0.0	Coriobacteriia	0.0025252525252525255	2.0	Bacteria	Coriobacteriaceae	NA	22	ASV_26	Coriobacteriales	Actinobacteria	false	module_31	ASV_26	4.66567741584299	NA
0.0	Clostridia	1.0	1.0	Bacteria	NA	NA	23	ASV_27	Clostridiales	Firmicutes	false	module_7	ASV_27	4.66308510931016	NA
0.0	Clostridia	0.0020833333333333333	2.0	Bacteria	Clostridiaceae	NA	24	ASV_28	Clostridiales	Firmicutes	false	module_31	ASV_28	4.63994348502374	NA
26.785951389244264	Spirochaetes	0.003278688524590164	11.0	Bacteria	Spirochaetaceae	Treponema	25	ASV_29	Spirochaetales	Spirochaetes	false	module_13	ASV_29	4.62301074810878	NA
0.0	Bacilli	1.0	1.0	Bacteria	Lactobacillaceae	Lactobacillus	26	ASV_30	Lactobacillales	Firmicutes	false	module_2	ASV_30	4.62085294864279	NA
482.4833031532967	Erysipelotrichi	0.0037313432835820895	11.0	Bacteria	Erysipelotrichaceae	Allobaculum	27	ASV_31	Erysipelotrichales	Firmicutes	false	module_31	ASV_31	4.57879904652085	NA
4.898572098821252	Bacteroidia	0.003067484662576687	2.0	Bacteria	S24-7	NA	28	ASV_32	Bacteroidales	Bacteroidetes	false	module_28	ASV_32	4.56471087004004	NA
0.0	Bacteroidia	0.003401360544217687	9.0	Bacteria	S24-7	NA	29	ASV_34	Bacteroidales	Bacteroidetes	false	module_3	ASV_34	4.53243382919299	NA
178.4659287475815	Bacteroidia	0.0034482758620689655	5.0	Bacteria	S24-7	NA	30	ASV_35	Bacteroidales	Bacteroidetes	false	module_28	ASV_35	4.52885909264899	NA
529.0393206575559	Bacteroidia	0.003472222222222222	11.0	Bacteria	S24-7	NA	31	ASV_36	Bacteroidales	Bacteroidetes	false	module_13	ASV_36	4.4985305709369	NA
0.0	Bacilli	0.003257328990228013	3.0	Bacteria	Lactobacillaceae	Lactobacillus	32	ASV_37	Lactobacillales	Firmicutes	false	module_15	ASV_37	4.49342994266387	NA
496.3798526001624	Bacteroidia	0.0038314176245210726	8.0	Bacteria	S24-7	NA	33	ASV_39	Bacteroidales	Bacteroidetes	false	module_28	ASV_39	4.47744484070926	NA
176.0	Bacilli	0.0028328611898017	3.0	Bacteria	Lactobacillaceae	Lactobacillus	34	ASV_40	Lactobacillales	Firmicutes	false	module_24	ASV_40	4.47599753625295	NA
0.0	Bacteroidia	0.0022988505747126436	1.0	Bacteria	S24-7	NA	35	ASV_41	Bacteroidales	Bacteroidetes	false	module_28	ASV_41	4.46561488246878	NA
27.039320657555937	Bacteroidia	0.002688172043010753	3.0	Bacteria	S24-7	NA	36	ASV_42	Bacteroidales	Bacteroidetes	false	module_31	ASV_42	4.45476359119339	NA
283.6442429324184	Bacilli	0.0037313432835820895	14.0	Bacteria	Lactobacillaceae	Lactobacillus	37	ASV_44	Lactobacillales	Firmicutes	false	module_24	ASV_44	4.45142497372304	Lactobacillus reuteri
222.5255888812597	Bacilli	0.0037174721189591076	13.0	Bacteria	Lactobacillaceae	Lactobacillus	38	ASV_45	Lactobacillales	Firmicutes	false	module_24	ASV_45	4.44936984007126	NA
0.0	Erysipelotrichi	1.0	1.0	Bacteria	Erysipelotrichaceae	Allobaculum	39	ASV_46	Erysipelotrichales	Firmicutes	false	module_31	ASV_46	4.44096901449838	NA
268.8112684938735	Erysipelotrichi	0.0035211267605633804	7.0	Bacteria	Erysipelotrichaceae	Allobaculum	40	ASV_47	Erysipelotrichales	Firmicutes	false	module_31	ASV_47	4.43820520046578	NA
443.3951440119411	Coriobacteriia	0.004219409282700422	14.0	Bacteria	Coriobacteriaceae	Adlercreutzia	41	ASV_48	Coriobacteriales	Actinobacteria	false	module_15	ASV_48	4.43774146035389	NA
1083.267815858263	Deltaproteobacteria	0.004484304932735426	15.0	Bacteria	Desulfovibrionaceae	Desulfovibrio	42	ASV_50	Desulfovibrionales	Proteobacteria	false	module_24	ASV_50	4.42486994812525	NA
358.1165266106443	Bacteroidia	0.0030864197530864196	3.0	Bacteria	S24-7	NA	43	ASV_51	Bacteroidales	Bacteroidetes	false	module_28	ASV_51	4.4212516296304	NA
0.2	Clostridia	0.003205128205128205	3.0	Bacteria	Ruminococcaceae	NA	44	ASV_52	Clostridiales	Firmicutes	false	module_29	ASV_52	4.41875300125645	NA
163.8840594636424	Bacteroidia	0.004166666666666667	23.0	Bacteria	p-2534-18B5	NA	45	ASV_53	Bacteroidales	Bacteroidetes	false	module_13	ASV_53	4.41639728722251	NA
0.0	Bacilli	0.003257328990228013	3.0	Bacteria	Lactobacillaceae	Lactobacillus	46	ASV_54	Lactobacillales	Firmicutes	false	module_15	ASV_54	4.41316287788926	NA
109.35583652300068	Bacteroidia	0.003676470588235294	11.0	Bacteria	S24-7	NA	47	ASV_57	Bacteroidales	Bacteroidetes	false	module_28	ASV_57	4.40139704436495	NA
0.0	Bacilli	0.0022675736961451248	1.0	Bacteria	Lactobacillaceae	Lactobacillus	48	ASV_58	Lactobacillales	Firmicutes	false	module_24	ASV_58	4.39886407253722	NA
0.0	Clostridia	0.0032258064516129032	3.0	Bacteria	NA	NA	49	ASV_60	Clostridiales	Firmicutes	false	module_28	ASV_60	4.39147642005573	NA
647.8951458091814	Bacteroidia	0.003952569169960474	13.0	Bacteria	S24-7	NA	50	ASV_61	Bacteroidales	Bacteroidetes	false	module_13	ASV_61	4.38539839221085	NA
283.07644519986167	Clostridia	0.0038910505836575876	15.0	Bacteria	Lachnospiraceae	NA	51	ASV_63	Clostridiales	Firmicutes	false	module_15	ASV_63	4.37896523773823	NA
651.7685329483281	Bacteroidia	0.004484304932735426	21.0	Bacteria	Prevotellaceae	Prevotella	52	ASV_64	Bacteroidales	Bacteroidetes	false	module_24	ASV_64	4.37598319240447	NA
163.8840594636424	Bacteroidia	0.004166666666666667	23.0	Bacteria	Bacteroidaceae	Bacteroides	53	ASV_65	Bacteroidales	Bacteroidetes	false	module_13	ASV_65	4.37113363292435	NA
1.0	Clostridia	0.0027247956403269754	2.0	Bacteria	Ruminococcaceae	Ruminococcus	54	ASV_67	Clostridiales	Firmicutes	false	module_4	ASV_67	4.35290585243925	Ruminococcus bromii
651.7685329483281	Bacteroidia	0.004484304932735426	21.0	Bacteria	S24-7	NA	55	ASV_69	Bacteroidales	Bacteroidetes	false	module_24	ASV_69	4.34958008470998	NA
0.0	Clostridia	0.002793296089385475	2.0	Bacteria	Lachnospiraceae	NA	56	ASV_70	Clostridiales	Firmicutes	false	module_28	ASV_70	4.34140538783585	NA
3.0	Bacilli	0.002457002457002457	2.0	Bacteria	Staphylococcaceae	Jeotgalicoccus	57	ASV_71	Bacillales	Firmicutes	false	module_29	ASV_71	4.33461192473499	Jeotgalicoccus psychrophilus
397.84748976513686	Bacteroidia	0.0036101083032490976	8.0	Bacteria	S24-7	NA	58	ASV_72	Bacteroidales	Bacteroidetes	false	module_28	ASV_72	4.33246397738797	NA
63.40300415739522	Bacteroidia	0.0035842293906810036	13.0	Bacteria	S24-7	NA	59	ASV_73	Bacteroidales	Bacteroidetes	false	module_13	ASV_73	4.32167749645563	NA
499.13831196548233	Bacteroidia	0.004048582995951417	7.0	Bacteria	S24-7	NA	60	ASV_74	Bacteroidales	Bacteroidetes	false	module_28	ASV_74	4.32117551470028	NA
3.4120340443869854	Clostridia	0.002793296089385475	2.0	Bacteria	Ruminococcaceae	Ruminococcus	61	ASV_75	Clostridiales	Firmicutes	false	module_28	ASV_75	4.32092413028273	NA
167.69444444444443	Clostridia	0.0035587188612099642	4.0	Bacteria	Ruminococcaceae	NA	62	ASV_77	Clostridiales	Firmicutes	false	module_4	ASV_77	4.31221681902417	NA
176.0	Bacteroidia	0.002881844380403458	2.0	Bacteria	S24-7	NA	63	ASV_80	Bacteroidales	Bacteroidetes	false	module_28	ASV_80	4.30318230667763	NA
6.3055555555555545	Actinobacteria	0.0028089887640449437	2.0	Bacteria	Bifidobacteriaceae	Bifidobacterium	64	ASV_82	Bifidobacteriales	Actinobacteria	false	module_15	ASV_82	4.28924740123583	Bifidobacterium animalis
119.69976735796827	Bacteroidia	0.003861003861003861	17.0	Bacteria	NA	NA	65	ASV_84	Bacteroidales	Bacteroidetes	false	module_13	ASV_84	4.287230440081	NA
856.3201287554083	Bacteroidia	0.0041841004184100415	12.0	Bacteria	S24-7	NA	66	ASV_85	Bacteroidales	Bacteroidetes	false	module_15	ASV_85	4.27627886180977	NA
139.89079285058966	Bacteroidia	0.004132231404958678	12.0	Bacteria	S24-7	NA	67	ASV_87	Bacteroidales	Bacteroidetes	false	module_24	ASV_87	4.27045507897954	NA
458.4463790628319	Bacteroidia	0.004166666666666667	22.0	Bacteria	S24-7	NA	68	ASV_88	Bacteroidales	Bacteroidetes	false	module_13	ASV_88	4.26607176953653	NA
0.0	Coriobacteriia	0.002932551319648094	1.0	Bacteria	Coriobacteriaceae	Adlercreutzia	69	ASV_90	Coriobacteriales	Actinobacteria	false	module_13	ASV_90	4.26448673298945	NA
0.0	Bacteroidia	0.0026666666666666666	2.0	Bacteria	S24-7	NA	70	ASV_91	Bacteroidales	Bacteroidetes	false	module_31	ASV_91	4.25141562516332	NA
222.6419844077734	Bacteroidia	0.0041841004184100415	14.0	Bacteria	Prevotellaceae	Prevotella	71	ASV_93	Bacteroidales	Bacteroidetes	false	module_24	ASV_93	4.24147404375563	NA
163.8840594636424	Bacteroidia	0.004166666666666667	23.0	Bacteria	NA	NA	72	ASV_94	Bacteroidales	Bacteroidetes	false	module_13	ASV_94	4.23794833288178	NA
308.2698919811715	Bacteroidia	0.003676470588235294	7.0	Bacteria	S24-7	NA	73	ASV_97	Bacteroidales	Bacteroidetes	false	module_15	ASV_97	4.22405834911044	NA
198.02045321042127	Bacteroidia	0.004	21.0	Bacteria	p-2534-18B5	NA	74	ASV_98	Bacteroidales	Bacteroidetes	false	module_13	ASV_98	4.22140978698213	NA
0.0	Erysipelotrichi	0.0028735632183908046	3.0	Bacteria	Erysipelotrichaceae	Allobaculum	75	ASV_100	Erysipelotrichales	Firmicutes	false	module_31	ASV_100	4.21949993441962	NA
67.36262710587182	Deltaproteobacteria	0.0035971223021582736	14.0	Bacteria	Desulfovibrionaceae	Desulfovibrio	76	ASV_102	Desulfovibrionales	Proteobacteria	false	module_13	ASV_102	4.21757479064104	NA
0.0	Clostridia	0.002688172043010753	1.0	Bacteria	Ruminococcaceae	NA	77	ASV_104	Clostridiales	Firmicutes	false	module_31	ASV_104	4.21563410881085	NA
119.42736790856327	Bacteroidia	0.004098360655737705	20.0	Bacteria	[Paraprevotellaceae]	CF231	78	ASV_105	Bacteroidales	Bacteroidetes	false	module_13	ASV_105	4.21485342899038	NA
64.83707751430532	Bacteroidia	0.0036101083032490976	15.0	Bacteria	p-2534-18B5	NA	79	ASV_106	Bacteroidales	Bacteroidetes	false	module_13	ASV_106	4.21170511332856	NA
2.0	Bacteroidia	0.002680965147453083	3.0	Bacteria	S24-7	NA	80	ASV_108	Bacteroidales	Bacteroidetes	false	module_31	ASV_108	4.20931652573781	NA
4.0	Clostridia	0.0027548209366391185	2.0	Bacteria	NA	NA	81	ASV_109	Clostridiales	Firmicutes	false	module_28	ASV_109	4.20811327465229	NA
0.0	Clostridia	0.002008032128514056	1.0	Bacteria	NA	NA	82	ASV_111	Clostridiales	Firmicutes	false	module_6	ASV_111	4.20446696625769	NA
629.4500802131851	Clostridia	0.003787878787878788	6.0	Bacteria	Lachnospiraceae	Blautia	83	ASV_114	Clostridiales	Firmicutes	false	module_15	ASV_114	4.18973668996081	NA
0.0	Coriobacteriia	1.0	1.0	Bacteria	Coriobacteriaceae	NA	84	ASV_117	Coriobacteriales	Actinobacteria	false	module_7	ASV_117	4.18623918577258	NA
270.1179323051242	Bacteroidia	0.003676470588235294	11.0	Bacteria	S24-7	NA	85	ASV_118	Bacteroidales	Bacteroidetes	false	module_28	ASV_118	4.18491439358667	NA
0.0	Clostridia	0.003194888178913738	2.0	Bacteria	NA	NA	86	ASV_120	Clostridiales	Firmicutes	false	module_8	ASV_120	4.18044494941247	NA
3.752934766583978	Bacilli	0.003115264797507788	4.0	Bacteria	Staphylococcaceae	Staphylococcus	87	ASV_121	Bacillales	Firmicutes	false	module_15	ASV_121	4.17635016254218	NA
0.0	Erysipelotrichi	0.0025252525252525255	2.0	Bacteria	Erysipelotrichaceae	Allobaculum	88	ASV_122	Erysipelotrichales	Firmicutes	false	module_31	ASV_122	4.17218443263104	NA
0.0	Betaproteobacteria	0.002785515320334262	4.0	Bacteria	Alcaligenaceae	Sutterella	89	ASV_128	Burkholderiales	Proteobacteria	false	module_9	ASV_128	4.14968701437184	NA
108.92528740031491	Bacteroidia	0.004081632653061225	19.0	Bacteria	S24-7	NA	90	ASV_129	Bacteroidales	Bacteroidetes	false	module_13	ASV_129	4.14917378221651	NA
134.14619711276396	Deltaproteobacteria	0.0037313432835820895	15.0	Bacteria	Desulfovibrionaceae	Desulfovibrio	91	ASV_133	Desulfovibrionales	Proteobacteria	false	module_13	ASV_133	4.14345472146229	NA
176.0	Coriobacteriia	0.0024390243902439024	2.0	Bacteria	Coriobacteriaceae	Adlercreutzia	92	ASV_134	Coriobacteriales	Actinobacteria	false	module_31	ASV_134	4.14187107683443	NA
0.0	Bacteroidia	0.003663003663003663	3.0	Bacteria	Bacteroidaceae	Bacteroides	93	ASV_136	Bacteroidales	Bacteroidetes	false	module_24	ASV_136	4.13759631227266	Bacteroides acidifaciens
