# Supplementary material for: Investigation of the effects of Periplaneta americana (L.) extract on ischemic stroke based on combined multi-omics of gut microbiota
Source: Front Pharmacol. 2024 Nov 28;15:1429960. doi: 10.3389/fphar.2024.1429960 (PMC11638836; doi:10.3389/fphar.2024.1429960)
Supplement: Supplementary file 3 [file DataSheet2.zip › Association network/network.gml]

Creator "igraph version 1.2.4 Sun Nov 19 19:14:15 2023"
Version 1
graph
[
  directed 0
  node
  [
    id 0
    name "ASV_1"
    sg "module_15"
    size 5.48754166773692
    domain "Bacteria"
    phylum "Firmicutes"
    class "Bacilli"
    order "Lactobacillales"
    family "Lactobacillaceae"
    genus "Lactobacillus"
    species "NA"
  ]
  node
  [
    id 1
    name "ASV_2"
    sg "module_15"
    size 5.36370371451372
    domain "Bacteria"
    phylum "Firmicutes"
    class "Bacilli"
    order "Lactobacillales"
    family "Lactobacillaceae"
    genus "Lactobacillus"
    species "NA"
  ]
  node
  [
    id 2
    name "ASV_3"
    sg "module_15"
    size 5.2741591807102
    domain "Bacteria"
    phylum "Firmicutes"
    class "Erysipelotrichi"
    order "Erysipelotrichales"
    family "Erysipelotrichaceae"
    genus "Allobaculum"
    species "NA"
  ]
  node
  [
    id 3
    name "ASV_4"
    sg "module_31"
    size 5.13622776815368
    domain "Bacteria"
    phylum "Firmicutes"
    class "Erysipelotrichi"
    order "Erysipelotrichales"
    family "Erysipelotrichaceae"
    genus "Allobaculum"
    species "NA"
  ]
  node
  [
    id 4
    name "ASV_5"
    sg "module_15"
    size 5.0470968989091
    domain "Bacteria"
    phylum "Firmicutes"
    class "Bacilli"
    order "Lactobacillales"
    family "Lactobacillaceae"
    genus "Lactobacillus"
    species "NA"
  ]
  node
  [
    id 5
    name "ASV_6"
    sg "module_31"
    size 5.01165428471565
    domain "Bacteria"
    phylum "Actinobacteria"
    class "Actinobacteria"
    order "Bifidobacteriales"
    family "Bifidobacteriaceae"
    genus "Bifidobacterium"
    species "Bifidobacterium pseudolongum"
  ]
  node
  [
    id 6
    name "ASV_7"
    sg "module_15"
    size 4.99541625328928
    domain "Bacteria"
    phylum "Firmicutes"
    class "Erysipelotrichi"
    order "Erysipelotrichales"
    family "Erysipelotrichaceae"
    genus "Allobaculum"
    species "NA"
  ]
  node
  [
    id 7
    name "ASV_8"
    sg "module_31"
    size 4.96251182205988
    domain "Bacteria"
    phylum "Actinobacteria"
    class "Actinobacteria"
    order "Bifidobacteriales"
    family "Bifidobacteriaceae"
    genus "Bifidobacterium"
    species "Bifidobacterium pseudolongum"
  ]
  node
  [
    id 8
    name "ASV_9"
    sg "module_15"
    size 4.94977491573308
    domain "Bacteria"
    phylum "Firmicutes"
    class "Clostridia"
    order "Clostridiales"
    family "Lachnospiraceae"
    genus "Blautia"
    species "Blautia producta"
  ]
  node
  [
    id 9
    name "ASV_10"
    sg "module_15"
    size 4.92388852156484
    domain "Bacteria"
    phylum "Firmicutes"
    class "Clostridia"
    order "Clostridiales"
    family "Lachnospiraceae"
    genus "Blautia"
    species "Blautia producta"
  ]
  node
  [
    id 10
    name "ASV_11"
    sg "module_15"
    size 4.89072501577711
    domain "Bacteria"
    phylum "Verrucomicrobia"
    class "Verrucomicrobiae"
    order "Verrucomicrobiales"
    family "Verrucomicrobiaceae"
    genus "Akkermansia"
    species "Akkermansia muciniphila"
  ]
  node
  [
    id 11
    name "ASV_12"
    sg "module_13"
    size 4.83219412979293
    domain "Bacteria"
    phylum "Spirochaetes"
    class "Spirochaetes"
    order "Spirochaetales"
    family "Spirochaetaceae"
    genus "Treponema"
    species "NA"
  ]
  node
  [
    id 12
    name "ASV_13"
    sg "module_31"
    size 4.80644325422172
    domain "Bacteria"
    phylum "Actinobacteria"
    class "Actinobacteria"
    order "Bifidobacteriales"
    family "Bifidobacteriaceae"
    genus "Bifidobacterium"
    species "Bifidobacterium pseudolongum"
  ]
  node
  [
    id 13
    name "ASV_14"
    sg "module_15"
    size 4.78442920008365
    domain "Bacteria"
    phylum "Firmicutes"
    class "Clostridia"
    order "Clostridiales"
    family "Lachnospiraceae"
    genus "Blautia"
    species "Blautia producta"
  ]
  node
  [
    id 14
    name "ASV_15"
    sg "module_13"
    size 4.76944462355513
    domain "Bacteria"
    phylum "Spirochaetes"
    class "Spirochaetes"
    order "Spirochaetales"
    family "Spirochaetaceae"
    genus "Treponema"
    species "NA"
  ]
  node
  [
    id 15
    name "ASV_17"
    sg "module_15"
    size 4.74606737363169
    domain "Bacteria"
    phylum "Firmicutes"
    class "Clostridia"
    order "Clostridiales"
    family "Lachnospiraceae"
    genus "Blautia"
    species "NA"
  ]
  node
  [
    id 16
    name "ASV_18"
    sg "module_15"
    size 4.72579242141885
    domain "Bacteria"
    phylum "Firmicutes"
    class "Clostridia"
    order "Clostridiales"
    family "Lachnospiraceae"
    genus "NA"
    species "NA"
  ]
  node
  [
    id 17
    name "ASV_19"
    sg "module_13"
    size 4.72278500541009
    domain "Bacteria"
    phylum "Spirochaetes"
    class "Spirochaetes"
    order "Spirochaetales"
    family "Spirochaetaceae"
    genus "Treponema"
    species "NA"
  ]
  node
  [
    id 18
    name "ASV_21"
    sg "module_15"
    size 4.71553666233596
    domain "Bacteria"
    phylum "Firmicutes"
    class "Clostridia"
    order "Clostridiales"
    family "Lachnospiraceae"
    genus "Blautia"
    species "Blautia producta"
  ]
  node
  [
    id 19
    name "ASV_22"
    sg "module_13"
    size 4.71313680342857
    domain "Bacteria"
    phylum "Firmicutes"
    class "Erysipelotrichi"
    order "Erysipelotrichales"
    family "Erysipelotrichaceae"
    genus "Allobaculum"
    species "NA"
  ]
  node
  [
    id 20
    name "ASV_24"
    sg "module_13"
    size 4.70354668337314
    domain "Bacteria"
    phylum "Firmicutes"
    class "Clostridia"
    order "Clostridiales"
    family "Ruminococcaceae"
    genus "Ruminococcus"
    species "NA"
  ]
  node
  [
    id 21
    name "ASV_25"
    sg "module_29"
    size 4.68640427275022
    domain "Bacteria"
    phylum "Actinobacteria"
    class "Actinobacteria"
    order "Actinomycetales"
    family "Corynebacteriaceae"
    genus "Corynebacterium"
    species "Corynebacterium stationis"
  ]
  node
  [
    id 22
    name "ASV_26"
    sg "module_31"
    size 4.66567741584299
    domain "Bacteria"
    phylum "Actinobacteria"
    class "Coriobacteriia"
    order "Coriobacteriales"
    family "Coriobacteriaceae"
    genus "NA"
    species "NA"
  ]
  node
  [
    id 23
    name "ASV_27"
    sg "module_7"
    size 4.66308510931016
    domain "Bacteria"
    phylum "Firmicutes"
    class "Clostridia"
    order "Clostridiales"
    family "NA"
    genus "NA"
    species "NA"
  ]
  node
  [
    id 24
    name "ASV_28"
    sg "module_31"
    size 4.63994348502374
    domain "Bacteria"
    phylum "Firmicutes"
    class "Clostridia"
    order "Clostridiales"
    family "Clostridiaceae"
    genus "NA"
    species "NA"
  ]
  node
  [
    id 25
    name "ASV_29"
    sg "module_13"
    size 4.62301074810878
    domain "Bacteria"
    phylum "Spirochaetes"
    class "Spirochaetes"
    order "Spirochaetales"
    family "Spirochaetaceae"
    genus "Treponema"
    species "NA"
  ]
  node
  [
    id 26
    name "ASV_30"
    sg "module_2"
    size 4.62085294864279
    domain "Bacteria"
    phylum "Firmicutes"
    class "Bacilli"
    order "Lactobacillales"
    family "Lactobacillaceae"
    genus "Lactobacillus"
    species "NA"
  ]
  node
  [
    id 27
    name "ASV_31"
    sg "module_31"
    size 4.57879904652085
    domain "Bacteria"
    phylum "Firmicutes"
    class "Erysipelotrichi"
    order "Erysipelotrichales"
    family "Erysipelotrichaceae"
    genus "Allobaculum"
    species "NA"
  ]
  node
  [
    id 28
    name "ASV_32"
    sg "module_28"
    size 4.56471087004004
    domain "Bacteria"
    phylum "Bacteroidetes"
    class "Bacteroidia"
    order "Bacteroidales"
    family "S24-7"
    genus "NA"
    species "NA"
  ]
  node
  [
    id 29
    name "ASV_34"
    sg "module_3"
    size 4.53243382919299
    domain "Bacteria"
    phylum "Bacteroidetes"
    class "Bacteroidia"
    order "Bacteroidales"
    family "S24-7"
    genus "NA"
    species "NA"
  ]
  node
  [
    id 30
    name "ASV_35"
    sg "module_28"
    size 4.52885909264899
    domain "Bacteria"
    phylum "Bacteroidetes"
    class "Bacteroidia"
    order "Bacteroidales"
    family "S24-7"
    genus "NA"
    species "NA"
  ]
  node
  [
    id 31
    name "ASV_36"
    sg "module_13"
    size 4.4985305709369
    domain "Bacteria"
    phylum "Bacteroidetes"
    class "Bacteroidia"
    order "Bacteroidales"
    family "S24-7"
    genus "NA"
    species "NA"
  ]
  node
  [
    id 32
    name "ASV_37"
    sg "module_15"
    size 4.49342994266387
    domain "Bacteria"
    phylum "Firmicutes"
    class "Bacilli"
    order "Lactobacillales"
    family "Lactobacillaceae"
    genus "Lactobacillus"
    species "NA"
  ]
  node
  [
    id 33
    name "ASV_39"
    sg "module_28"
    size 4.47744484070926
    domain "Bacteria"
    phylum "Bacteroidetes"
    class "Bacteroidia"
    order "Bacteroidales"
    family "S24-7"
    genus "NA"
    species "NA"
  ]
  node
  [
    id 34
    name "ASV_40"
    sg "module_24"
    size 4.47599753625295
    domain "Bacteria"
    phylum "Firmicutes"
    class "Bacilli"
    order "Lactobacillales"
    family "Lactobacillaceae"
    genus "Lactobacillus"
    species "NA"
  ]
  node
  [
    id 35
    name "ASV_41"
    sg "module_28"
    size 4.46561488246878
    domain "Bacteria"
    phylum "Bacteroidetes"
    class "Bacteroidia"
    order "Bacteroidales"
    family "S24-7"
    genus "NA"
    species "NA"
  ]
  node
  [
    id 36
    name "ASV_42"
    sg "module_31"
    size 4.45476359119339
    domain "Bacteria"
    phylum "Bacteroidetes"
    class "Bacteroidia"
    order "Bacteroidales"
    family "S24-7"
    genus "NA"
    species "NA"
  ]
  node
  [
    id 37
    name "ASV_44"
    sg "module_24"
    size 4.45142497372304
    domain "Bacteria"
    phylum "Firmicutes"
    class "Bacilli"
    order "Lactobacillales"
    family "Lactobacillaceae"
    genus "Lactobacillus"
    species "Lactobacillus reuteri"
  ]
  node
  [
    id 38
    name "ASV_45"
    sg "module_24"
    size 4.44936984007126
    domain "Bacteria"
    phylum "Firmicutes"
    class "Bacilli"
    order "Lactobacillales"
    family "Lactobacillaceae"
    genus "Lactobacillus"
    species "NA"
  ]
  node
  [
    id 39
    name "ASV_46"
    sg "module_31"
    size 4.44096901449838
    domain "Bacteria"
    phylum "Firmicutes"
    class "Erysipelotrichi"
    order "Erysipelotrichales"
    family "Erysipelotrichaceae"
    genus "Allobaculum"
    species "NA"
  ]
  node
  [
    id 40
    name "ASV_47"
    sg "module_31"
    size 4.43820520046578
    domain "Bacteria"
    phylum "Firmicutes"
    class "Erysipelotrichi"
    order "Erysipelotrichales"
    family "Erysipelotrichaceae"
    genus "Allobaculum"
    species "NA"
  ]
  node
  [
    id 41
    name "ASV_48"
    sg "module_15"
    size 4.43774146035389
    domain "Bacteria"
    phylum "Actinobacteria"
    class "Coriobacteriia"
    order "Coriobacteriales"
    family "Coriobacteriaceae"
    genus "Adlercreutzia"
    species "NA"
  ]
  node
  [
    id 42
    name "ASV_50"
    sg "module_24"
    size 4.42486994812525
    domain "Bacteria"
    phylum "Proteobacteria"
    class "Deltaproteobacteria"
    order "Desulfovibrionales"
    family "Desulfovibrionaceae"
    genus "Desulfovibrio"
    species "NA"
  ]
  node
  [
    id 43
    name "ASV_51"
    sg "module_28"
    size 4.4212516296304
    domain "Bacteria"
    phylum "Bacteroidetes"
    class "Bacteroidia"
    order "Bacteroidales"
    family "S24-7"
    genus "NA"
    species "NA"
  ]
  node
  [
    id 44
    name "ASV_52"
    sg "module_29"
    size 4.41875300125645
    domain "Bacteria"
    phylum "Firmicutes"
    class "Clostridia"
    order "Clostridiales"
    family "Ruminococcaceae"
    genus "NA"
    species "NA"
  ]
  node
  [
    id 45
    name "ASV_53"
    sg "module_13"
    size 4.41639728722251
    domain "Bacteria"
    phylum "Bacteroidetes"
    class "Bacteroidia"
    order "Bacteroidales"
    family "p-2534-18B5"
    genus "NA"
    species "NA"
  ]
  node
  [
    id 46
    name "ASV_54"
    sg "module_15"
    size 4.41316287788926
    domain "Bacteria"
    phylum "Firmicutes"
    class "Bacilli"
    order "Lactobacillales"
    family "Lactobacillaceae"
    genus "Lactobacillus"
    species "NA"
  ]
  node
  [
    id 47
    name "ASV_57"
    sg "module_28"
    size 4.40139704436495
    domain "Bacteria"
    phylum "Bacteroidetes"
    class "Bacteroidia"
    order "Bacteroidales"
    family "S24-7"
    genus "NA"
    species "NA"
  ]
  node
  [
    id 48
    name "ASV_58"
    sg "module_24"
    size 4.39886407253722
    domain "Bacteria"
    phylum "Firmicutes"
    class "Bacilli"
    order "Lactobacillales"
    family "Lactobacillaceae"
    genus "Lactobacillus"
    species "NA"
  ]
  node
  [
    id 49
    name "ASV_60"
    sg "module_28"
    size 4.39147642005573
    domain "Bacteria"
    phylum "Firmicutes"
    class "Clostridia"
    order "Clostridiales"
    family "NA"
    genus "NA"
    species "NA"
  ]
  node
  [
    id 50
    name "ASV_61"
    sg "module_13"
    size 4.38539839221085
    domain "Bacteria"
    phylum "Bacteroidetes"
    class "Bacteroidia"
    order "Bacteroidales"
    family "S24-7"
    genus "NA"
    species "NA"
  ]
  node
  [
    id 51
    name "ASV_63"
    sg "module_15"
    size 4.37896523773823
    domain "Bacteria"
    phylum "Firmicutes"
    class "Clostridia"
    order "Clostridiales"
    family "Lachnospiraceae"
    genus "NA"
    species "NA"
  ]
  node
  [
    id 52
    name "ASV_64"
    sg "module_24"
    size 4.37598319240447
    domain "Bacteria"
    phylum "Bacteroidetes"
    class "Bacteroidia"
    order "Bacteroidales"
    family "Prevotellaceae"
    genus "Prevotella"
    species "NA"
  ]
  node
  [
    id 53
    name "ASV_65"
    sg "module_13"
    size 4.37113363292435
    domain "Bacteria"
    phylum "Bacteroidetes"
    class "Bacteroidia"
    order "Bacteroidales"
    family "Bacteroidaceae"
    genus "Bacteroides"
    species "NA"
  ]
  node
  [
    id 54
    name "ASV_67"
    sg "module_4"
    size 4.35290585243925
    domain "Bacteria"
    phylum "Firmicutes"
    class "Clostridia"
    order "Clostridiales"
    family "Ruminococcaceae"
    genus "Ruminococcus"
    species "Ruminococcus bromii"
  ]
  node
  [
    id 55
    name "ASV_69"
    sg "module_24"
    size 4.34958008470998
    domain "Bacteria"
    phylum "Bacteroidetes"
    class "Bacteroidia"
    order "Bacteroidales"
    family "S24-7"
    genus "NA"
    species "NA"
  ]
  node
  [
    id 56
    name "ASV_70"
    sg "module_28"
    size 4.34140538783585
    domain "Bacteria"
    phylum "Firmicutes"
    class "Clostridia"
    order "Clostridiales"
    family "Lachnospiraceae"
    genus "NA"
    species "NA"
  ]
  node
  [
    id 57
    name "ASV_71"
    sg "module_29"
    size 4.33461192473499
    domain "Bacteria"
    phylum "Firmicutes"
    class "Bacilli"
    order "Bacillales"
    family "Staphylococcaceae"
    genus "Jeotgalicoccus"
    species "Jeotgalicoccus psychrophilus"
  ]
  node
  [
    id 58
    name "ASV_72"
    sg "module_28"
    size 4.33246397738797
    domain "Bacteria"
    phylum "Bacteroidetes"
    class "Bacteroidia"
    order "Bacteroidales"
    family "S24-7"
    genus "NA"
    species "NA"
  ]
  node
  [
    id 59
    name "ASV_73"
    sg "module_13"
    size 4.32167749645563
    domain "Bacteria"
    phylum "Bacteroidetes"
    class "Bacteroidia"
    order "Bacteroidales"
    family "S24-7"
    genus "NA"
    species "NA"
  ]
  node
  [
    id 60
    name "ASV_74"
    sg "module_28"
    size 4.32117551470028
    domain "Bacteria"
    phylum "Bacteroidetes"
    class "Bacteroidia"
    order "Bacteroidales"
    family "S24-7"
    genus "NA"
    species "NA"
  ]
  node
  [
    id 61
    name "ASV_75"
    sg "module_28"
    size 4.32092413028273
    domain "Bacteria"
    phylum "Firmicutes"
    class "Clostridia"
    order "Clostridiales"
    family "Ruminococcaceae"
    genus "Ruminococcus"
    species "NA"
  ]
  node
  [
    id 62
    name "ASV_77"
    sg "module_4"
    size 4.31221681902417
    domain "Bacteria"
    phylum "Firmicutes"
    class "Clostridia"
    order "Clostridiales"
    family "Ruminococcaceae"
    genus "NA"
    species "NA"
  ]
  node
  [
    id 63
    name "ASV_80"
    sg "module_28"
    size 4.30318230667763
    domain "Bacteria"
    phylum "Bacteroidetes"
    class "Bacteroidia"
    order "Bacteroidales"
    family "S24-7"
    genus "NA"
    species "NA"
  ]
  node
  [
    id 64
    name "ASV_82"
    sg "module_15"
    size 4.28924740123583
    domain "Bacteria"
    phylum "Actinobacteria"
    class "Actinobacteria"
    order "Bifidobacteriales"
    family "Bifidobacteriaceae"
    genus "Bifidobacterium"
    species "Bifidobacterium animalis"
  ]
  node
  [
    id 65
    name "ASV_84"
    sg "module_13"
    size 4.287230440081
    domain "Bacteria"
    phylum "Bacteroidetes"
    class "Bacteroidia"
    order "Bacteroidales"
    family "NA"
    genus "NA"
    species "NA"
  ]
  node
  [
    id 66
    name "ASV_85"
    sg "module_15"
    size 4.27627886180977
    domain "Bacteria"
    phylum "Bacteroidetes"
    class "Bacteroidia"
    order "Bacteroidales"
    family "S24-7"
    genus "NA"
    species "NA"
  ]
  node
  [
    id 67
    name "ASV_87"
    sg "module_24"
    size 4.27045507897954
    domain "Bacteria"
    phylum "Bacteroidetes"
    class "Bacteroidia"
    order "Bacteroidales"
    family "S24-7"
    genus "NA"
    species "NA"
  ]
  node
  [
    id 68
    name "ASV_88"
    sg "module_13"
    size 4.26607176953653
    domain "Bacteria"
    phylum "Bacteroidetes"
    class "Bacteroidia"
    order "Bacteroidales"
    family "S24-7"
    genus "NA"
    species "NA"
  ]
  node
  [
    id 69
    name "ASV_90"
    sg "module_13"
    size 4.26448673298945
    domain "Bacteria"
    phylum "Actinobacteria"
    class "Coriobacteriia"
    order "Coriobacteriales"
    family "Coriobacteriaceae"
    genus "Adlercreutzia"
    species "NA"
  ]
  node
  [
    id 70
    name "ASV_91"
    sg "module_31"
    size 4.25141562516332
    domain "Bacteria"
    phylum "Bacteroidetes"
    class "Bacteroidia"
    order "Bacteroidales"
    family "S24-7"
    genus "NA"
    species "NA"
  ]
  node
  [
    id 71
    name "ASV_93"
    sg "module_24"
    size 4.24147404375563
    domain "Bacteria"
    phylum "Bacteroidetes"
    class "Bacteroidia"
    order "Bacteroidales"
    family "Prevotellaceae"
    genus "Prevotella"
    species "NA"
  ]
  node
  [
    id 72
    name "ASV_94"
    sg "module_13"
    size 4.23794833288178
    domain "Bacteria"
    phylum "Bacteroidetes"
    class "Bacteroidia"
    order "Bacteroidales"
    family "NA"
    genus "NA"
    species "NA"
  ]
  node
  [
    id 73
    name "ASV_97"
    sg "module_15"
    size 4.22405834911044
    domain "Bacteria"
    phylum "Bacteroidetes"
    class "Bacteroidia"
    order "Bacteroidales"
    family "S24-7"
    genus "NA"
    species "NA"
  ]
  node
  [
    id 74
    name "ASV_98"
    sg "module_13"
    size 4.22140978698213
    domain "Bacteria"
    phylum "Bacteroidetes"
    class "Bacteroidia"
    order "Bacteroidales"
    family "p-2534-18B5"
    genus "NA"
    species "NA"
  ]
  node
  [
    id 75
    name "ASV_100"
    sg "module_31"
    size 4.21949993441962
    domain "Bacteria"
    phylum "Firmicutes"
    class "Erysipelotrichi"
    order "Erysipelotrichales"
    family "Erysipelotrichaceae"
    genus "Allobaculum"
    species "NA"
  ]
  node
  [
    id 76
    name "ASV_102"
    sg "module_13"
    size 4.21757479064104
    domain "Bacteria"
    phylum "Proteobacteria"
    class "Deltaproteobacteria"
    order "Desulfovibrionales"
    family "Desulfovibrionaceae"
    genus "Desulfovibrio"
    species "NA"
  ]
  node
  [
    id 77
    name "ASV_104"
    sg "module_31"
    size 4.21563410881085
    domain "Bacteria"
    phylum "Firmicutes"
    class "Clostridia"
    order "Clostridiales"
    family "Ruminococcaceae"
    genus "NA"
    species "NA"
  ]
  node
  [
    id 78
    name "ASV_105"
    sg "module_13"
    size 4.21485342899038
    domain "Bacteria"
    phylum "Bacteroidetes"
    class "Bacteroidia"
    order "Bacteroidales"
    family "[Paraprevotellaceae]"
    genus "CF231"
    species "NA"
  ]
  node
  [
    id 79
    name "ASV_106"
    sg "module_13"
    size 4.21170511332856
    domain "Bacteria"
    phylum "Bacteroidetes"
    class "Bacteroidia"
    order "Bacteroidales"
    family "p-2534-18B5"
    genus "NA"
    species "NA"
  ]
  node
  [
    id 80
    name "ASV_108"
    sg "module_31"
    size 4.20931652573781
    domain "Bacteria"
    phylum "Bacteroidetes"
    class "Bacteroidia"
    order "Bacteroidales"
    family "S24-7"
    genus "NA"
    species "NA"
  ]
  node
  [
    id 81
    name "ASV_109"
    sg "module_28"
    size 4.20811327465229
    domain "Bacteria"
    phylum "Firmicutes"
    class "Clostridia"
    order "Clostridiales"
    family "NA"
    genus "NA"
    species "NA"
  ]
  node
  [
    id 82
    name "ASV_111"
    sg "module_6"
    size 4.20446696625769
    domain "Bacteria"
    phylum "Firmicutes"
    class "Clostridia"
    order "Clostridiales"
    family "NA"
    genus "NA"
    species "NA"
  ]
  node
  [
    id 83
    name "ASV_114"
    sg "module_15"
    size 4.18973668996081
    domain "Bacteria"
    phylum "Firmicutes"
    class "Clostridia"
    order "Clostridiales"
    family "Lachnospiraceae"
    genus "Blautia"
    species "NA"
  ]
  node
  [
    id 84
    name "ASV_117"
    sg "module_7"
    size 4.18623918577258
    domain "Bacteria"
    phylum "Actinobacteria"
    class "Coriobacteriia"
    order "Coriobacteriales"
    family "Coriobacteriaceae"
    genus "NA"
    species "NA"
  ]
  node
  [
    id 85
    name "ASV_118"
    sg "module_28"
    size 4.18491439358667
    domain "Bacteria"
    phylum "Bacteroidetes"
    class "Bacteroidia"
    order "Bacteroidales"
    family "S24-7"
    genus "NA"
    species "NA"
  ]
  node
  [
    id 86
    name "ASV_120"
    sg "module_8"
    size 4.18044494941247
    domain "Bacteria"
    phylum "Firmicutes"
    class "Clostridia"
    order "Clostridiales"
    family "NA"
    genus "NA"
    species "NA"
  ]
  node
  [
    id 87
    name "ASV_121"
    sg "module_15"
    size 4.17635016254218
    domain "Bacteria"
    phylum "Firmicutes"
    class "Bacilli"
    order "Bacillales"
    family "Staphylococcaceae"
    genus "Staphylococcus"
    species "NA"
  ]
  node
  [
    id 88
    name "ASV_122"
    sg "module_31"
    size 4.17218443263104
    domain "Bacteria"
    phylum "Firmicutes"
    class "Erysipelotrichi"
    order "Erysipelotrichales"
    family "Erysipelotrichaceae"
    genus "Allobaculum"
    species "NA"
  ]
  node
  [
    id 89
    name "ASV_128"
    sg "module_9"
    size 4.14968701437184
    domain "Bacteria"
    phylum "Proteobacteria"
    class "Betaproteobacteria"
    order "Burkholderiales"
    family "Alcaligenaceae"
    genus "Sutterella"
    species "NA"
  ]
  node
  [
    id 90
    name "ASV_129"
    sg "module_13"
    size 4.14917378221651
    domain "Bacteria"
    phylum "Bacteroidetes"
    class "Bacteroidia"
    order "Bacteroidales"
    family "S24-7"
    genus "NA"
    species "NA"
  ]
  node
  [
    id 91
    name "ASV_133"
    sg "module_13"
    size 4.14345472146229
    domain "Bacteria"
    phylum "Proteobacteria"
    class "Deltaproteobacteria"
    order "Desulfovibrionales"
    family "Desulfovibrionaceae"
    genus "Desulfovibrio"
    species "NA"
  ]
  node
  [
    id 92
    name "ASV_134"
    sg "module_31"
    size 4.14187107683443
    domain "Bacteria"
    phylum "Actinobacteria"
    class "Coriobacteriia"
    order "Coriobacteriales"
    family "Coriobacteriaceae"
    genus "Adlercreutzia"
    species "NA"
  ]
  node
  [
    id 93
    name "ASV_136"
    sg "module_24"
    size 4.13759631227266
    domain "Bacteria"
    phylum "Bacteroidetes"
    class "Bacteroidia"
    order "Bacteroidales"
    family "Bacteroidaceae"
    genus "Bacteroides"
    species "Bacteroides acidifaciens"
  ]
  edge
  [
    source 1
    target 0
    weight 0.851664889213895
    sim 0.851664889213895
  ]
  edge
  [
    source 2
    target 0
    weight 0.772233214078168
    sim 0.772233214078168
  ]
  edge
  [
    source 4
    target 0
    weight 0.831783247516041
    sim 0.831783247516041
  ]
  edge
  [
    source 13
    target 0
    weight 0.673301075245087
    sim 0.673301075245087
  ]
  edge
  [
    source 18
    target 0
    weight 0.680346438564743
    sim 0.680346438564743
  ]
  edge
  [
    source 41
    target 0
    weight 0.927642201500549
    sim 0.927642201500549
  ]
  edge
  [
    source 42
    target 0
    weight 0.672438443575428
    sim 0.672438443575428
  ]
  edge
  [
    source 52
    target 0
    weight 0.732399169051504
    sim 0.732399169051504
  ]
  edge
  [
    source 55
    target 0
    weight 0.721211916257266
    sim 0.721211916257266
  ]
  edge
  [
    source 62
    target 0
    weight 0.697374209494954
    sim -0.697374209494954
  ]
  edge
  [
    source 66
    target 0
    weight 0.688020132245415
    sim 0.688020132245415
  ]
  edge
  [
    source 67
    target 0
    weight 0.708243833426429
    sim 0.708243833426429
  ]
  edge
  [
    source 71
    target 0
    weight 0.773052948889696
    sim 0.773052948889696
  ]
  edge
  [
    source 93
    target 0
    weight 0.695659458434476
    sim 0.695659458434476
  ]
  edge
  [
    source 4
    target 1
    weight 0.984403290750409
    sim 0.984403290750409
  ]
  edge
  [
    source 8
    target 1
    weight 0.758367865830521
    sim 0.758367865830521
  ]
  edge
  [
    source 9
    target 1
    weight 0.69979776070173
    sim 0.69979776070173
  ]
  edge
  [
    source 13
    target 1
    weight 0.834378694864824
    sim 0.834378694864824
  ]
  edge
  [
    source 18
    target 1
    weight 0.837343164843414
    sim 0.837343164843414
  ]
  edge
  [
    source 27
    target 1
    weight 0.701774562472002
    sim -0.701774562472002
  ]
  edge
  [
    source 32
    target 1
    weight 0.796066065131323
    sim 0.796066065131323
  ]
  edge
  [
    source 40
    target 1
    weight 0.672405184069796
    sim -0.672405184069796
  ]
  edge
  [
    source 41
    target 1
    weight 0.909165830466188
    sim 0.909165830466188
  ]
  edge
  [
    source 42
    target 1
    weight 0.674431951706003
    sim 0.674431951706003
  ]
  edge
  [
    source 46
    target 1
    weight 0.729345246086679
    sim 0.729345246086679
  ]
  edge
  [
    source 51
    target 1
    weight 0.794536660027822
    sim 0.794536660027822
  ]
  edge
  [
    source 66
    target 1
    weight 0.861354070290514
    sim 0.861354070290514
  ]
  edge
  [
    source 6
    target 2
    weight 0.721355751495542
    sim 0.721355751495542
  ]
  edge
  [
    source 33
    target 2
    weight 0.760333041474848
    sim -0.760333041474848
  ]
  edge
  [
    source 41
    target 2
    weight 0.728089913412117
    sim 0.728089913412117
  ]
  edge
  [
    source 49
    target 2
    weight 0.791927181819599
    sim -0.791927181819599
  ]
  edge
  [
    source 62
    target 2
    weight 0.726857937413334
    sim -0.726857937413334
  ]
  edge
  [
    source 64
    target 2
    weight 0.705789772457619
    sim 0.705789772457619
  ]
  edge
  [
    source 5
    target 3
    weight 0.676975631879084
    sim 0.676975631879084
  ]
  edge
  [
    source 24
    target 3
    weight 0.803497457037487
    sim 0.803497457037487
  ]
  edge
  [
    source 8
    target 4
    weight 0.730520394643446
    sim 0.730520394643446
  ]
  edge
  [
    source 9
    target 4
    weight 0.683321152486732
    sim 0.683321152486732
  ]
  edge
  [
    source 13
    target 4
    weight 0.822260761773724
    sim 0.822260761773724
  ]
  edge
  [
    source 18
    target 4
    weight 0.823710024121119
    sim 0.823710024121119
  ]
  edge
  [
    source 32
    target 4
    weight 0.799744791246547
    sim 0.799744791246547
  ]
  edge
  [
    source 33
    target 4
    weight 0.698966207415968
    sim -0.698966207415968
  ]
  edge
  [
    source 41
    target 4
    weight 0.893519845656363
    sim 0.893519845656363
  ]
  edge
  [
    source 42
    target 4
    weight 0.67726409747193
    sim 0.67726409747193
  ]
  edge
  [
    source 46
    target 4
    weight 0.739286885595186
    sim 0.739286885595186
  ]
  edge
  [
    source 51
    target 4
    weight 0.762901467278298
    sim 0.762901467278298
  ]
  edge
  [
    source 66
    target 4
    weight 0.819424190512239
    sim 0.819424190512239
  ]
  edge
  [
    source 12
    target 5
    weight 0.740257767862989
    sim 0.740257767862989
  ]
  edge
  [
    source 24
    target 5
    weight 0.843916073571227
    sim 0.843916073571227
  ]
  edge
  [
    source 12
    target 7
    weight 0.876451071838624
    sim 0.876451071838624
  ]
  edge
  [
    source 22
    target 7
    weight 0.819845146387836
    sim 0.819845146387836
  ]
  edge
  [
    source 27
    target 7
    weight 0.749208710807438
    sim 0.749208710807438
  ]
  edge
  [
    source 88
    target 7
    weight 0.748015487796515
    sim 0.748015487796515
  ]
  edge
  [
    source 9
    target 8
    weight 0.927241790598232
    sim 0.927241790598232
  ]
  edge
  [
    source 10
    target 8
    weight 0.694788315573927
    sim 0.694788315573927
  ]
  edge
  [
    source 13
    target 8
    weight 0.868348085723164
    sim 0.868348085723164
  ]
  edge
  [
    source 15
    target 8
    weight 0.873663591559673
    sim 0.873663591559673
  ]
  edge
  [
    source 16
    target 8
    weight 0.815603594087036
    sim 0.815603594087036
  ]
  edge
  [
    source 18
    target 8
    weight 0.869396767483763
    sim 0.869396767483763
  ]
  edge
  [
    source 27
    target 8
    weight 0.753864284293106
    sim -0.753864284293106
  ]
  edge
  [
    source 41
    target 8
    weight 0.700752049467028
    sim 0.700752049467028
  ]
  edge
  [
    source 47
    target 8
    weight 0.802965636825145
    sim -0.802965636825145
  ]
  edge
  [
    source 51
    target 8
    weight 0.812897558202871
    sim 0.812897558202871
  ]
  edge
  [
    source 66
    target 8
    weight 0.723083895456058
    sim 0.723083895456058
  ]
  edge
  [
    source 85
    target 8
    weight 0.799114890984769
    sim -0.799114890984769
  ]
  edge
  [
    source 13
    target 9
    weight 0.916750539563368
    sim 0.916750539563368
  ]
  edge
  [
    source 15
    target 9
    weight 0.776317272523844
    sim 0.776317272523844
  ]
  edge
  [
    source 16
    target 9
    weight 0.731527171525332
    sim 0.731527171525332
  ]
  edge
  [
    source 18
    target 9
    weight 0.918284226772565
    sim 0.918284226772565
  ]
  edge
  [
    source 41
    target 9
    weight 0.71847912631951
    sim 0.71847912631951
  ]
  edge
  [
    source 47
    target 9
    weight 0.893759643019406
    sim -0.893759643019406
  ]
  edge
  [
    source 51
    target 9
    weight 0.689215124480756
    sim 0.689215124480756
  ]
  edge
  [
    source 58
    target 9
    weight 0.689633986802809
    sim -0.689633986802809
  ]
  edge
  [
    source 83
    target 9
    weight 0.698730740476139
    sim 0.698730740476139
  ]
  edge
  [
    source 85
    target 9
    weight 0.891139606721639
    sim -0.891139606721639
  ]
  edge
  [
    source 15
    target 10
    weight 0.841267658772442
    sim 0.841267658772442
  ]
  edge
  [
    source 51
    target 10
    weight 0.766267807583308
    sim 0.766267807583308
  ]
  edge
  [
    source 87
    target 10
    weight 0.748518114604156
    sim 0.748518114604156
  ]
  edge
  [
    source 20
    target 11
    weight 0.700696263202612
    sim 0.700696263202612
  ]
  edge
  [
    source 25
    target 11
    weight 0.859897594439287
    sim 0.859897594439287
  ]
  edge
  [
    source 37
    target 11
    weight 0.702966305421347
    sim -0.702966305421347
  ]
  edge
  [
    source 38
    target 11
    weight 0.707094641224932
    sim -0.707094641224932
  ]
  edge
  [
    source 45
    target 11
    weight 0.700385512702592
    sim 0.700385512702592
  ]
  edge
  [
    source 52
    target 11
    weight 0.730691541455486
    sim -0.730691541455486
  ]
  edge
  [
    source 53
    target 11
    weight 0.70513205498524
    sim 0.70513205498524
  ]
  edge
  [
    source 55
    target 11
    weight 0.73542708475172
    sim -0.73542708475172
  ]
  edge
  [
    source 59
    target 11
    weight 0.992032519725022
    sim 0.992032519725022
  ]
  edge
  [
    source 65
    target 11
    weight 0.820665798652156
    sim 0.820665798652156
  ]
  edge
  [
    source 68
    target 11
    weight 0.716988881036603
    sim 0.716988881036603
  ]
  edge
  [
    source 72
    target 11
    weight 0.681460467646812
    sim 0.681460467646812
  ]
  edge
  [
    source 76
    target 11
    weight 0.996030250603534
    sim 0.996030250603534
  ]
  edge
  [
    source 89
    target 11
    weight 0.749032760942929
    sim -0.749032760942929
  ]
  edge
  [
    source 22
    target 12
    weight 0.717095114269691
    sim 0.717095114269691
  ]
  edge
  [
    source 27
    target 12
    weight 0.86190925456831
    sim 0.86190925456831
  ]
  edge
  [
    source 40
    target 12
    weight 0.731121338571984
    sim 0.731121338571984
  ]
  edge
  [
    source 66
    target 12
    weight 0.679029474429257
    sim -0.679029474429257
  ]
  edge
  [
    source 75
    target 12
    weight 0.682748180377668
    sim 0.682748180377668
  ]
  edge
  [
    source 88
    target 12
    weight 0.830706892983846
    sim 0.830706892983846
  ]
  edge
  [
    source 15
    target 13
    weight 0.685688452648978
    sim 0.685688452648978
  ]
  edge
  [
    source 16
    target 13
    weight 0.673060917644765
    sim 0.673060917644765
  ]
  edge
  [
    source 18
    target 13
    weight 0.999741937924576
    sim 0.999741937924576
  ]
  edge
  [
    source 27
    target 13
    weight 0.682936773518247
    sim -0.682936773518247
  ]
  edge
  [
    source 33
    target 13
    weight 0.673853226940956
    sim -0.673853226940956
  ]
  edge
  [
    source 41
    target 13
    weight 0.856341746669831
    sim 0.856341746669831
  ]
  edge
  [
    source 47
    target 13
    weight 0.88665852789846
    sim -0.88665852789846
  ]
  edge
  [
    source 51
    target 13
    weight 0.767078652722626
    sim 0.767078652722626
  ]
  edge
  [
    source 58
    target 13
    weight 0.677819382566451
    sim -0.677819382566451
  ]
  edge
  [
    source 60
    target 13
    weight 0.673369822538585
    sim -0.673369822538585
  ]
  edge
  [
    source 66
    target 13
    weight 0.734077236204143
    sim 0.734077236204143
  ]
  edge
  [
    source 85
    target 13
    weight 0.904898546325868
    sim -0.904898546325868
  ]
  edge
  [
    source 17
    target 14
    weight 0.739923626461006
    sim 0.739923626461006
  ]
  edge
  [
    source 20
    target 14
    weight 0.731657481792251
    sim 0.731657481792251
  ]
  edge
  [
    source 29
    target 14
    weight 0.762736309472192
    sim -0.762736309472192
  ]
  edge
  [
    source 45
    target 14
    weight 0.740746417844609
    sim 0.740746417844609
  ]
  edge
  [
    source 50
    target 14
    weight 0.707700429535538
    sim 0.707700429535538
  ]
  edge
  [
    source 53
    target 14
    weight 0.729975736859393
    sim 0.729975736859393
  ]
  edge
  [
    source 68
    target 14
    weight 0.740666252090613
    sim 0.740666252090613
  ]
  edge
  [
    source 72
    target 14
    weight 0.759158801432812
    sim 0.759158801432812
  ]
  edge
  [
    source 74
    target 14
    weight 0.843871039961809
    sim 0.843871039961809
  ]
  edge
  [
    source 78
    target 14
    weight 0.776584870757495
    sim 0.776584870757495
  ]
  edge
  [
    source 90
    target 14
    weight 0.732938679944264
    sim 0.732938679944264
  ]
  edge
  [
    source 91
    target 14
    weight 0.681472203152105
    sim 0.681472203152105
  ]
  edge
  [
    source 16
    target 15
    weight 0.709250638193459
    sim 0.709250638193459
  ]
  edge
  [
    source 18
    target 15
    weight 0.688196919327305
    sim 0.688196919327305
  ]
  edge
  [
    source 27
    target 15
    weight 0.690391584947532
    sim -0.690391584947532
  ]
  edge
  [
    source 47
    target 15
    weight 0.672760387276811
    sim -0.672760387276811
  ]
  edge
  [
    source 51
    target 15
    weight 0.910857124276141
    sim 0.910857124276141
  ]
  edge
  [
    source 87
    target 15
    weight 0.78286838187424
    sim 0.78286838187424
  ]
  edge
  [
    source 18
    target 16
    weight 0.674634935787805
    sim 0.674634935787805
  ]
  edge
  [
    source 47
    target 16
    weight 0.764346847143944
    sim -0.764346847143944
  ]
  edge
  [
    source 60
    target 16
    weight 0.719829021625542
    sim -0.719829021625542
  ]
  edge
  [
    source 83
    target 16
    weight 0.792388896146987
    sim 0.792388896146987
  ]
  edge
  [
    source 85
    target 16
    weight 0.736898908421065
    sim -0.736898908421065
  ]
  edge
  [
    source 87
    target 16
    weight 0.863149856596331
    sim 0.863149856596331
  ]
  edge
  [
    source 20
    target 17
    weight 0.994332844069796
    sim 0.994332844069796
  ]
  edge
  [
    source 25
    target 17
    weight 0.804578586051246
    sim 0.804578586051246
  ]
  edge
  [
    source 37
    target 17
    weight 0.835946095971431
    sim -0.835946095971431
  ]
  edge
  [
    source 38
    target 17
    weight 0.834182785861891
    sim -0.834182785861891
  ]
  edge
  [
    source 45
    target 17
    weight 0.739802275384755
    sim 0.739802275384755
  ]
  edge
  [
    source 53
    target 17
    weight 0.744397173575127
    sim 0.744397173575127
  ]
  edge
  [
    source 68
    target 17
    weight 0.747577383561398
    sim 0.747577383561398
  ]
  edge
  [
    source 72
    target 17
    weight 0.742288424422847
    sim 0.742288424422847
  ]
  edge
  [
    source 73
    target 17
    weight 0.851645483837596
    sim 0.851645483837596
  ]
  edge
  [
    source 74
    target 17
    weight 0.849331544003328
    sim 0.849331544003328
  ]
  edge
  [
    source 78
    target 17
    weight 0.736301225869336
    sim 0.736301225869336
  ]
  edge
  [
    source 90
    target 17
    weight 0.691825905648879
    sim 0.691825905648879
  ]
  edge
  [
    source 91
    target 17
    weight 0.698839171320464
    sim 0.698839171320464
  ]
  edge
  [
    source 27
    target 18
    weight 0.681336578802224
    sim -0.681336578802224
  ]
  edge
  [
    source 33
    target 18
    weight 0.681283905897928
    sim -0.681283905897928
  ]
  edge
  [
    source 41
    target 18
    weight 0.864005621390267
    sim 0.864005621390267
  ]
  edge
  [
    source 47
    target 18
    weight 0.884529803750304
    sim -0.884529803750304
  ]
  edge
  [
    source 51
    target 18
    weight 0.768253471095573
    sim 0.768253471095573
  ]
  edge
  [
    source 58
    target 18
    weight 0.67753953615164
    sim -0.67753953615164
  ]
  edge
  [
    source 60
    target 18
    weight 0.671381689890103
    sim -0.671381689890103
  ]
  edge
  [
    source 66
    target 18
    weight 0.734680488584072
    sim 0.734680488584072
  ]
  edge
  [
    source 85
    target 18
    weight 0.902724955001041
    sim -0.902724955001041
  ]
  edge
  [
    source 42
    target 19
    weight 0.733702690871334
    sim -0.733702690871334
  ]
  edge
  [
    source 65
    target 19
    weight 0.691592600907904
    sim 0.691592600907904
  ]
  edge
  [
    source 25
    target 20
    weight 0.849570160604129
    sim 0.849570160604129
  ]
  edge
  [
    source 37
    target 20
    weight 0.850470565108087
    sim -0.850470565108087
  ]
  edge
  [
    source 38
    target 20
    weight 0.848689076222228
    sim -0.848689076222228
  ]
  edge
  [
    source 45
    target 20
    weight 0.736210131075829
    sim 0.736210131075829
  ]
  edge
  [
    source 53
    target 20
    weight 0.740630730180488
    sim 0.740630730180488
  ]
  edge
  [
    source 68
    target 20
    weight 0.743446209299759
    sim 0.743446209299759
  ]
  edge
  [
    source 72
    target 20
    weight 0.739133109731167
    sim 0.739133109731167
  ]
  edge
  [
    source 73
    target 20
    weight 0.808326518653019
    sim 0.808326518653019
  ]
  edge
  [
    source 74
    target 20
    weight 0.846708042649535
    sim 0.846708042649535
  ]
  edge
  [
    source 76
    target 20
    weight 0.683250212957746
    sim 0.683250212957746
  ]
  edge
  [
    source 78
    target 20
    weight 0.725998573352705
    sim 0.725998573352705
  ]
  edge
  [
    source 79
    target 20
    weight 0.678122874151766
    sim 0.678122874151766
  ]
  edge
  [
    source 90
    target 20
    weight 0.684344698384451
    sim 0.684344698384451
  ]
  edge
  [
    source 91
    target 20
    weight 0.680151921552623
    sim 0.680151921552623
  ]
  edge
  [
    source 57
    target 21
    weight 0.867083232182871
    sim 0.867083232182871
  ]
  edge
  [
    source 68
    target 21
    weight 0.70719446847905
    sim -0.70719446847905
  ]
  edge
  [
    source 84
    target 23
    weight 0.717157077938922
    sim 0.717157077938922
  ]
  edge
  [
    source 37
    target 25
    weight 0.809297602215099
    sim -0.809297602215099
  ]
  edge
  [
    source 38
    target 25
    weight 0.807590412316889
    sim -0.807590412316889
  ]
  edge
  [
    source 59
    target 25
    weight 0.817420874860876
    sim 0.817420874860876
  ]
  edge
  [
    source 65
    target 25
    weight 0.676098186679952
    sim 0.676098186679952
  ]
  edge
  [
    source 74
    target 25
    weight 0.70428362245068
    sim 0.70428362245068
  ]
  edge
  [
    source 76
    target 25
    weight 0.833728948563705
    sim 0.833728948563705
  ]
  edge
  [
    source 79
    target 25
    weight 0.827130811772048
    sim 0.827130811772048
  ]
  edge
  [
    source 89
    target 25
    weight 0.76321282522372
    sim -0.76321282522372
  ]
  edge
  [
    source 39
    target 26
    weight 0.682620710678852
    sim -0.682620710678852
  ]
  edge
  [
    source 40
    target 27
    weight 0.847858308949396
    sim 0.847858308949396
  ]
  edge
  [
    source 51
    target 27
    weight 0.767055269956026
    sim -0.767055269956026
  ]
  edge
  [
    source 66
    target 27
    weight 0.829700641233157
    sim -0.829700641233157
  ]
  edge
  [
    source 75
    target 27
    weight 0.832334478946228
    sim 0.832334478946228
  ]
  edge
  [
    source 30
    target 28
    weight 0.696826743302185
    sim 0.696826743302185
  ]
  edge
  [
    source 91
    target 28
    weight 0.71771273398273
    sim -0.71771273398273
  ]
  edge
  [
    source 45
    target 29
    weight 0.743141654484544
    sim -0.743141654484544
  ]
  edge
  [
    source 50
    target 29
    weight 0.848223697520881
    sim -0.848223697520881
  ]
  edge
  [
    source 53
    target 29
    weight 0.719275559829192
    sim -0.719275559829192
  ]
  edge
  [
    source 68
    target 29
    weight 0.713266835364208
    sim -0.713266835364208
  ]
  edge
  [
    source 72
    target 29
    weight 0.75047553258179
    sim -0.75047553258179
  ]
  edge
  [
    source 74
    target 29
    weight 0.799628830677075
    sim -0.799628830677075
  ]
  edge
  [
    source 78
    target 29
    weight 0.777318021618738
    sim -0.777318021618738
  ]
  edge
  [
    source 90
    target 29
    weight 0.757721541158965
    sim -0.757721541158965
  ]
  edge
  [
    source 37
    target 30
    weight 0.693277868064016
    sim 0.693277868064016
  ]
  edge
  [
    source 38
    target 30
    weight 0.693309871499992
    sim 0.693309871499992
  ]
  edge
  [
    source 73
    target 30
    weight 0.714132833201751
    sim -0.714132833201751
  ]
  edge
  [
    source 83
    target 30
    weight 0.673733650231841
    sim -0.673733650231841
  ]
  edge
  [
    source 36
    target 31
    weight 0.672350024485971
    sim 0.672350024485971
  ]
  edge
  [
    source 45
    target 31
    weight 0.728434544961829
    sim 0.728434544961829
  ]
  edge
  [
    source 52
    target 31
    weight 0.678282449304606
    sim -0.678282449304606
  ]
  edge
  [
    source 53
    target 31
    weight 0.728729510633086
    sim 0.728729510633086
  ]
  edge
  [
    source 55
    target 31
    weight 0.674606441388479
    sim -0.674606441388479
  ]
  edge
  [
    source 68
    target 31
    weight 0.729692696631731
    sim 0.729692696631731
  ]
  edge
  [
    source 70
    target 31
    weight 0.847461199789959
    sim 0.847461199789959
  ]
  edge
  [
    source 72
    target 31
    weight 0.725573080440206
    sim 0.725573080440206
  ]
  edge
  [
    source 78
    target 31
    weight 0.723894883322318
    sim 0.723894883322318
  ]
  edge
  [
    source 80
    target 31
    weight 0.794946794322415
    sim 0.794946794322415
  ]
  edge
  [
    source 90
    target 31
    weight 0.727810425303182
    sim 0.727810425303182
  ]
  edge
  [
    source 46
    target 32
    weight 0.991023465742389
    sim 0.991023465742389
  ]
  edge
  [
    source 41
    target 33
    weight 0.742829133781947
    sim -0.742829133781947
  ]
  edge
  [
    source 49
    target 33
    weight 0.803157260069598
    sim 0.803157260069598
  ]
  edge
  [
    source 63
    target 33
    weight 0.686642480985003
    sim 0.686642480985003
  ]
  edge
  [
    source 83
    target 33
    weight 0.683645289509346
    sim -0.683645289509346
  ]
  edge
  [
    source 37
    target 34
    weight 0.706877318918707
    sim 0.706877318918707
  ]
  edge
  [
    source 38
    target 34
    weight 0.707072751229313
    sim 0.707072751229313
  ]
  edge
  [
    source 48
    target 34
    weight 0.856732423283548
    sim 0.856732423283548
  ]
  edge
  [
    source 63
    target 35
    weight 0.685020967539804
    sim 0.685020967539804
  ]
  edge
  [
    source 57
    target 36
    weight 0.690536775377674
    sim -0.690536775377674
  ]
  edge
  [
    source 80
    target 36
    weight 0.825836194728064
    sim 0.825836194728064
  ]
  edge
  [
    source 38
    target 37
    weight 0.999921555220558
    sim 0.999921555220558
  ]
  edge
  [
    source 52
    target 37
    weight 0.68058287093802
    sim 0.68058287093802
  ]
  edge
  [
    source 55
    target 37
    weight 0.685375560302149
    sim 0.685375560302149
  ]
  edge
  [
    source 59
    target 37
    weight 0.702693359584435
    sim -0.702693359584435
  ]
  edge
  [
    source 73
    target 37
    weight 0.671408661885537
    sim -0.671408661885537
  ]
  edge
  [
    source 74
    target 37
    weight 0.720871261940248
    sim -0.720871261940248
  ]
  edge
  [
    source 76
    target 37
    weight 0.705600273437393
    sim -0.705600273437393
  ]
  edge
  [
    source 79
    target 37
    weight 0.681136737499319
    sim -0.681136737499319
  ]
  edge
  [
    source 52
    target 38
    weight 0.686464198777407
    sim 0.686464198777407
  ]
  edge
  [
    source 55
    target 38
    weight 0.691251294810658
    sim 0.691251294810658
  ]
  edge
  [
    source 59
    target 38
    weight 0.707517848209317
    sim -0.707517848209317
  ]
  edge
  [
    source 74
    target 38
    weight 0.720356653135534
    sim -0.720356653135534
  ]
  edge
  [
    source 76
    target 38
    weight 0.710177696899652
    sim -0.710177696899652
  ]
  edge
  [
    source 79
    target 38
    weight 0.680814222214534
    sim -0.680814222214534
  ]
  edge
  [
    source 51
    target 40
    weight 0.676047051407287
    sim -0.676047051407287
  ]
  edge
  [
    source 66
    target 40
    weight 0.691593489637574
    sim -0.691593489637574
  ]
  edge
  [
    source 75
    target 40
    weight 0.69456631988741
    sim 0.69456631988741
  ]
  edge
  [
    source 77
    target 40
    weight 0.674644724214866
    sim 0.674644724214866
  ]
  edge
  [
    source 49
    target 41
    weight 0.734672357220104
    sim -0.734672357220104
  ]
  edge
  [
    source 51
    target 41
    weight 0.682672777581028
    sim 0.682672777581028
  ]
  edge
  [
    source 62
    target 41
    weight 0.706358633523444
    sim -0.706358633523444
  ]
  edge
  [
    source 66
    target 41
    weight 0.809648212170392
    sim 0.809648212170392
  ]
  edge
  [
    source 86
    target 41
    weight 0.678840199037012
    sim -0.678840199037012
  ]
  edge
  [
    source 45
    target 42
    weight 0.790363530650206
    sim -0.790363530650206
  ]
  edge
  [
    source 52
    target 42
    weight 0.898429347878799
    sim 0.898429347878799
  ]
  edge
  [
    source 53
    target 42
    weight 0.788492889192417
    sim -0.788492889192417
  ]
  edge
  [
    source 55
    target 42
    weight 0.903434301398389
    sim 0.903434301398389
  ]
  edge
  [
    source 65
    target 42
    weight 0.770866422492207
    sim -0.770866422492207
  ]
  edge
  [
    source 68
    target 42
    weight 0.766360273180715
    sim -0.766360273180715
  ]
  edge
  [
    source 71
    target 42
    weight 0.676300172525587
    sim 0.676300172525587
  ]
  edge
  [
    source 72
    target 42
    weight 0.786885947431253
    sim -0.786885947431253
  ]
  edge
  [
    source 78
    target 42
    weight 0.766524046924273
    sim -0.766524046924273
  ]
  edge
  [
    source 90
    target 42
    weight 0.773548001313878
    sim -0.773548001313878
  ]
  edge
  [
    source 93
    target 42
    weight 0.674278596975599
    sim 0.674278596975599
  ]
  edge
  [
    source 58
    target 43
    weight 0.802412189000447
    sim 0.802412189000447
  ]
  edge
  [
    source 83
    target 43
    weight 0.732673011517358
    sim -0.732673011517358
  ]
  edge
  [
    source 92
    target 43
    weight 0.729723816316082
    sim -0.729723816316082
  ]
  edge
  [
    source 67
    target 44
    weight 0.705819860029653
    sim -0.705819860029653
  ]
  edge
  [
    source 71
    target 44
    weight 0.868339216952707
    sim -0.868339216952707
  ]
  edge
  [
    source 79
    target 44
    weight 0.788899030004659
    sim 0.788899030004659
  ]
  edge
  [
    source 50
    target 45
    weight 0.747097419227598
    sim 0.747097419227598
  ]
  edge
  [
    source 52
    target 45
    weight 0.906937765361186
    sim -0.906937765361186
  ]
  edge
  [
    source 53
    target 45
    weight 0.998231855123019
    sim 0.998231855123019
  ]
  edge
  [
    source 55
    target 45
    weight 0.912661631560589
    sim -0.912661631560589
  ]
  edge
  [
    source 59
    target 45
    weight 0.69998595231304
    sim 0.69998595231304
  ]
  edge
  [
    source 65
    target 45
    weight 0.846081462779898
    sim 0.846081462779898
  ]
  edge
  [
    source 67
    target 45
    weight 0.743677864969186
    sim -0.743677864969186
  ]
  edge
  [
    source 68
    target 45
    weight 0.992164661651184
    sim 0.992164661651184
  ]
  edge
  [
    source 71
    target 45
    weight 0.699396078934787
    sim -0.699396078934787
  ]
  edge
  [
    source 72
    target 45
    weight 0.998912040498636
    sim 0.998912040498636
  ]
  edge
  [
    source 74
    target 45
    weight 0.872081111926062
    sim 0.872081111926062
  ]
  edge
  [
    source 76
    target 45
    weight 0.700455670008034
    sim 0.700455670008034
  ]
  edge
  [
    source 78
    target 45
    weight 0.995729700192707
    sim 0.995729700192707
  ]
  edge
  [
    source 79
    target 45
    weight 0.7316330211913
    sim 0.7316330211913
  ]
  edge
  [
    source 90
    target 45
    weight 0.995585380719535
    sim 0.995585380719535
  ]
  edge
  [
    source 91
    target 45
    weight 0.729281761573751
    sim 0.729281761573751
  ]
  edge
  [
    source 51
    target 47
    weight 0.672508840252306
    sim -0.672508840252306
  ]
  edge
  [
    source 56
    target 47
    weight 0.694149995690732
    sim 0.694149995690732
  ]
  edge
  [
    source 58
    target 47
    weight 0.807160158503564
    sim 0.807160158503564
  ]
  edge
  [
    source 60
    target 47
    weight 0.845481727720172
    sim 0.845481727720172
  ]
  edge
  [
    source 85
    target 47
    weight 0.997214334609589
    sim 0.997214334609589
  ]
  edge
  [
    source 53
    target 50
    weight 0.718595450315918
    sim 0.718595450315918
  ]
  edge
  [
    source 60
    target 50
    weight 0.674773112530952
    sim -0.674773112530952
  ]
  edge
  [
    source 68
    target 50
    weight 0.697936017109635
    sim 0.697936017109635
  ]
  edge
  [
    source 69
    target 50
    weight 0.674446491380641
    sim 0.674446491380641
  ]
  edge
  [
    source 72
    target 50
    weight 0.745078710834902
    sim 0.745078710834902
  ]
  edge
  [
    source 73
    target 50
    weight 0.821655560775274
    sim 0.821655560775274
  ]
  edge
  [
    source 74
    target 50
    weight 0.857807730959635
    sim 0.857807730959635
  ]
  edge
  [
    source 78
    target 50
    weight 0.77624331940184
    sim 0.77624331940184
  ]
  edge
  [
    source 90
    target 50
    weight 0.736642274718473
    sim 0.736642274718473
  ]
  edge
  [
    source 91
    target 50
    weight 0.682385865443723
    sim 0.682385865443723
  ]
  edge
  [
    source 66
    target 51
    weight 0.754944752756993
    sim 0.754944752756993
  ]
  edge
  [
    source 85
    target 51
    weight 0.68792063905483
    sim -0.68792063905483
  ]
  edge
  [
    source 87
    target 51
    weight 0.711023165222527
    sim 0.711023165222527
  ]
  edge
  [
    source 53
    target 52
    weight 0.905037873238382
    sim -0.905037873238382
  ]
  edge
  [
    source 55
    target 52
    weight 0.998252577560436
    sim 0.998252577560436
  ]
  edge
  [
    source 59
    target 52
    weight 0.754354982300466
    sim -0.754354982300466
  ]
  edge
  [
    source 65
    target 52
    weight 0.878012709051196
    sim -0.878012709051196
  ]
  edge
  [
    source 67
    target 52
    weight 0.812376046150593
    sim 0.812376046150593
  ]
  edge
  [
    source 68
    target 52
    weight 0.881565098555755
    sim -0.881565098555755
  ]
  edge
  [
    source 71
    target 52
    weight 0.815419595966902
    sim 0.815419595966902
  ]
  edge
  [
    source 72
    target 52
    weight 0.903588259192549
    sim -0.903588259192549
  ]
  edge
  [
    source 74
    target 52
    weight 0.759564474406675
    sim -0.759564474406675
  ]
  edge
  [
    source 76
    target 52
    weight 0.747362005198209
    sim -0.747362005198209
  ]
  edge
  [
    source 78
    target 52
    weight 0.881961963369849
    sim -0.881961963369849
  ]
  edge
  [
    source 79
    target 52
    weight 0.740940695088919
    sim -0.740940695088919
  ]
  edge
  [
    source 90
    target 52
    weight 0.8896285041782
    sim -0.8896285041782
  ]
  edge
  [
    source 91
    target 52
    weight 0.71064444549952
    sim -0.71064444549952
  ]
  edge
  [
    source 55
    target 53
    weight 0.910778856658748
    sim -0.910778856658748
  ]
  edge
  [
    source 59
    target 53
    weight 0.707033509665924
    sim 0.707033509665924
  ]
  edge
  [
    source 65
    target 53
    weight 0.833171024451384
    sim 0.833171024451384
  ]
  edge
  [
    source 67
    target 53
    weight 0.741975539778544
    sim -0.741975539778544
  ]
  edge
  [
    source 68
    target 53
    weight 0.996359981530153
    sim 0.996359981530153
  ]
  edge
  [
    source 71
    target 53
    weight 0.685043751299581
    sim -0.685043751299581
  ]
  edge
  [
    source 72
    target 53
    weight 0.997270248837647
    sim 0.997270248837647
  ]
  edge
  [
    source 74
    target 53
    weight 0.855468308105566
    sim 0.855468308105566
  ]
  edge
  [
    source 76
    target 53
    weight 0.707475591771204
    sim 0.707475591771204
  ]
  edge
  [
    source 78
    target 53
    weight 0.993256848068525
    sim 0.993256848068525
  ]
  edge
  [
    source 79
    target 53
    weight 0.701461510632655
    sim 0.701461510632655
  ]
  edge
  [
    source 90
    target 53
    weight 0.995004987515892
    sim 0.995004987515892
  ]
  edge
  [
    source 91
    target 53
    weight 0.72385845912875
    sim 0.72385845912875
  ]
  edge
  [
    source 62
    target 54
    weight 0.8335406323866
    sim 0.8335406323866
  ]
  edge
  [
    source 64
    target 54
    weight 0.704802313153382
    sim -0.704802313153382
  ]
  edge
  [
    source 59
    target 55
    weight 0.759216460755978
    sim -0.759216460755978
  ]
  edge
  [
    source 65
    target 55
    weight 0.883320753276997
    sim -0.883320753276997
  ]
  edge
  [
    source 67
    target 55
    weight 0.798345598749553
    sim 0.798345598749553
  ]
  edge
  [
    source 68
    target 55
    weight 0.887339537907311
    sim -0.887339537907311
  ]
  edge
  [
    source 71
    target 55
    weight 0.794758087312589
    sim 0.794758087312589
  ]
  edge
  [
    source 72
    target 55
    weight 0.909398357211592
    sim -0.909398357211592
  ]
  edge
  [
    source 74
    target 55
    weight 0.764828583677474
    sim -0.764828583677474
  ]
  edge
  [
    source 76
    target 55
    weight 0.752249991461206
    sim -0.752249991461206
  ]
  edge
  [
    source 78
    target 55
    weight 0.887797004816411
    sim -0.887797004816411
  ]
  edge
  [
    source 79
    target 55
    weight 0.745825813479398
    sim -0.745825813479398
  ]
  edge
  [
    source 90
    target 55
    weight 0.895481786875478
    sim -0.895481786875478
  ]
  edge
  [
    source 91
    target 55
    weight 0.715563006878329
    sim -0.715563006878329
  ]
  edge
  [
    source 85
    target 56
    weight 0.687995990348482
    sim 0.687995990348482
  ]
  edge
  [
    source 60
    target 58
    weight 0.692905617953396
    sim 0.692905617953396
  ]
  edge
  [
    source 81
    target 58
    weight 0.807723396597498
    sim 0.807723396597498
  ]
  edge
  [
    source 85
    target 58
    weight 0.806005688278568
    sim 0.806005688278568
  ]
  edge
  [
    source 65
    target 59
    weight 0.821395934912583
    sim 0.821395934912583
  ]
  edge
  [
    source 68
    target 59
    weight 0.715545221194123
    sim 0.715545221194123
  ]
  edge
  [
    source 72
    target 59
    weight 0.67996815655546
    sim 0.67996815655546
  ]
  edge
  [
    source 76
    target 59
    weight 0.997798741578597
    sim 0.997798741578597
  ]
  edge
  [
    source 89
    target 59
    weight 0.685239027039561
    sim -0.685239027039561
  ]
  edge
  [
    source 85
    target 60
    weight 0.832414684924826
    sim 0.832414684924826
  ]
  edge
  [
    source 81
    target 61
    weight 0.706317794973802
    sim 0.706317794973802
  ]
  edge
  [
    source 85
    target 61
    weight 0.676438448136746
    sim 0.676438448136746
  ]
  edge
  [
    source 67
    target 65
    weight 0.737865752162256
    sim -0.737865752162256
  ]
  edge
  [
    source 68
    target 65
    weight 0.816992626348191
    sim 0.816992626348191
  ]
  edge
  [
    source 72
    target 65
    weight 0.837770388066542
    sim 0.837770388066542
  ]
  edge
  [
    source 74
    target 65
    weight 0.679114319546732
    sim 0.679114319546732
  ]
  edge
  [
    source 76
    target 65
    weight 0.822006687569339
    sim 0.822006687569339
  ]
  edge
  [
    source 78
    target 65
    weight 0.807240171230061
    sim 0.807240171230061
  ]
  edge
  [
    source 79
    target 65
    weight 0.836387462577276
    sim 0.836387462577276
  ]
  edge
  [
    source 90
    target 65
    weight 0.827401748301237
    sim 0.827401748301237
  ]
  edge
  [
    source 86
    target 66
    weight 0.70303163543913
    sim -0.70303163543913
  ]
  edge
  [
    source 68
    target 67
    weight 0.720416181014038
    sim -0.720416181014038
  ]
  edge
  [
    source 71
    target 67
    weight 0.818907591829747
    sim 0.818907591829747
  ]
  edge
  [
    source 72
    target 67
    weight 0.741382671083464
    sim -0.741382671083464
  ]
  edge
  [
    source 78
    target 67
    weight 0.721490624142858
    sim -0.721490624142858
  ]
  edge
  [
    source 90
    target 67
    weight 0.728431708646551
    sim -0.728431708646551
  ]
  edge
  [
    source 72
    target 68
    weight 0.990326370157555
    sim 0.990326370157555
  ]
  edge
  [
    source 74
    target 68
    weight 0.83321821911518
    sim 0.83321821911518
  ]
  edge
  [
    source 76
    target 68
    weight 0.718064283256209
    sim 0.718064283256209
  ]
  edge
  [
    source 78
    target 68
    weight 0.988159338347476
    sim 0.988159338347476
  ]
  edge
  [
    source 90
    target 68
    weight 0.990702258823083
    sim 0.990702258823083
  ]
  edge
  [
    source 91
    target 68
    weight 0.680869645452185
    sim 0.680869645452185
  ]
  edge
  [
    source 80
    target 70
    weight 0.695882377708815
    sim 0.695882377708815
  ]
  edge
  [
    source 72
    target 71
    weight 0.705056318561613
    sim -0.705056318561613
  ]
  edge
  [
    source 74
    target 71
    weight 0.781516161614958
    sim -0.781516161614958
  ]
  edge
  [
    source 78
    target 71
    weight 0.685499698108724
    sim -0.685499698108724
  ]
  edge
  [
    source 79
    target 71
    weight 0.764667441240002
    sim -0.764667441240002
  ]
  edge
  [
    source 91
    target 71
    weight 0.733802404730622
    sim -0.733802404730622
  ]
  edge
  [
    source 93
    target 71
    weight 0.806393744383074
    sim 0.806393744383074
  ]
  edge
  [
    source 74
    target 72
    weight 0.881952476395273
    sim 0.881952476395273
  ]
  edge
  [
    source 76
    target 72
    weight 0.682184546615985
    sim 0.682184546615985
  ]
  edge
  [
    source 78
    target 72
    weight 0.996783711511504
    sim 0.996783711511504
  ]
  edge
  [
    source 79
    target 72
    weight 0.734580413093921
    sim 0.734580413093921
  ]
  edge
  [
    source 90
    target 72
    weight 0.995296993460409
    sim 0.995296993460409
  ]
  edge
  [
    source 91
    target 72
    weight 0.75072063822803
    sim 0.75072063822803
  ]
  edge
  [
    source 74
    target 73
    weight 0.726804981941445
    sim 0.726804981941445
  ]
  edge
  [
    source 83
    target 73
    weight 0.749517386619578
    sim 0.749517386619578
  ]
  edge
  [
    source 78
    target 74
    weight 0.880607368125988
    sim 0.880607368125988
  ]
  edge
  [
    source 79
    target 74
    weight 0.852974179564745
    sim 0.852974179564745
  ]
  edge
  [
    source 90
    target 74
    weight 0.844375935424274
    sim 0.844375935424274
  ]
  edge
  [
    source 91
    target 74
    weight 0.850564217978273
    sim 0.850564217978273
  ]
  edge
  [
    source 89
    target 76
    weight 0.69850466100689
    sim -0.69850466100689
  ]
  edge
  [
    source 79
    target 78
    weight 0.706156312479473
    sim 0.706156312479473
  ]
  edge
  [
    source 90
    target 78
    weight 0.996173225546267
    sim 0.996173225546267
  ]
  edge
  [
    source 91
    target 78
    weight 0.748959175226941
    sim 0.748959175226941
  ]
  edge
  [
    source 90
    target 79
    weight 0.684198561865376
    sim 0.684198561865376
  ]
  edge
  [
    source 92
    target 82
    weight 0.724000182229368
    sim -0.724000182229368
  ]
  edge
  [
    source 91
    target 90
    weight 0.715108227506263
    sim 0.715108227506263
  ]
]
