# Supplementary material for: Investigation of the effects of Periplaneta americana (L.) extract on ischemic stroke based on combined multi-omics of gut microbiota
Source: Front Pharmacol. 2024 Nov 28;15:1429960. doi: 10.3389/fphar.2024.1429960 (PMC11638836; doi:10.3389/fphar.2024.1429960)
Supplement: Supplementary file 3 [file DataSheet2.zip › beta/PCoA bray_curtis_distance.xls]

	Axis.1	Axis.2	Axis.3	Group
Sham1P	-0.333589689	-0.253638872	-0.038223856	ShamL
Sham2P	-0.267588631	0.257181766	-0.082436186	ShamL
Sham3P	-0.332687351	-0.127137025	-0.080745587	ShamL
PAS8401P	-0.308855387	-0.136424206	0.005751598	PAS840L
PAS8402P	-0.022781405	-0.335156636	0.150339429	PAS840L
PAS8403P	-0.299136506	-0.246372925	-0.013556038	PAS840L
Model1	0.449031306	0.028860734	-0.104228149	Model
Model2	0.121705289	-0.117722507	-0.245799201	Model
Model3	0.321546465	0.038552996	-0.508090565	Model
Sham1	-0.109384691	0.444026631	0.066440966	Sham
Sham2	-0.042404253	0.315674678	0.139499676	Sham
Sham3	-0.14597431	0.343768958	0.053253922	Sham
PAS8401	0.220447187	0.011269891	0.20410189	PAS840
PAS8402	0.302732102	-0.115670598	0.327620594	PAS840
PAS8403	0.446939873	-0.107212887	0.126071507	PAS840
