# Supplementary material for: Investigation of the effects of Periplaneta americana (L.) extract on ischemic stroke based on combined multi-omics of gut microbiota
Source: Front Pharmacol. 2024 Nov 28;15:1429960. doi: 10.3389/fphar.2024.1429960 (PMC11638836; doi:10.3389/fphar.2024.1429960)
Supplement: Supplementary file 3 [file DataSheet2.zip › Metabolic pathway prediction/EC_path_abun_unstrat_norm_descrip.xls]

pathway	description	Sham1P	Sham2P	Sham3P	PAS8401P	PAS8402P	PAS8403P	Model1	Model2	Model3	Sham1	Sham2	Sham3	PAS8401	PAS8402	PAS8403
1CMET2-PWY	N10-formyl-tetrahydrofolate biosynthesis	768.882	1384.75	969.714	789.92	1005.9	813.282	1470.79	1562.95	1565.25	1359.71	1252.16	1297.07	1269.94	1321.74	1459.93
3-HYDROXYPHENYLACETATE-DEGRADATION-PWY	4-hydroxyphenylacetate degradation	2.95862	2.029	0.999014	1.85442	2.00495	0.652677	0.658052	0.70749	0.826921	0.300828	2.34951	0.18699	1.41008	2.17796	0.795624
AEROBACTINSYN-PWY	aerobactin biosynthesis	1.61226	0	0	1.36494	1.24736	0.108315	0.120259	0.0674561	0.0406911	0	0	0	0	0	0
ALL-CHORISMATE-PWY	superpathway of chorismate metabolism	20.1915	0	29.6205	28.795	35.7619	26.6122	17.398	56.642	29.5681	3.90152	34.9371	40.4859	46.9453	15.8121	18.1715
ANAEROFRUCAT-PWY	homolactic fermentation	972.375	1684.04	1180.87	1209.5	1439.56	1183.12	1662.22	1750.42	1372.09	1661.92	1712.61	1618.51	1807.05	1712.92	1765.89
ANAGLYCOLYSIS-PWY	glycolysis III (from glucose)	2016.82	2007.73	2044.53	2028.49	2108.75	2037.03	2093.08	1974.85	1910.56	1925.87	2041.7	2020.16	2207.01	2247.26	2210.81
ARG+POLYAMINE-SYN	superpathway of arginine and polyamine biosynthesis	87.031	400.054	123.002	90.4421	179.931	156.107	153.168	203.701	144.511	554.575	243.642	376.8	341.92	299.31	160.75
ARGDEG-PWY	superpathway of L-arginine, putrescine, and 4-aminobutanoate degradation	5.41468	0	4.16848	4.97299	6.35946	0	0	0	3.97842	0.315141	0	0.596324	0	0	0
ARGORNPROST-PWY	arginine, ornithine and proline interconversion	48.8668	187.977	44.739	82.3093	101.434	93.1184	257.567	277.289	212.583	323.939	441.441	323.24	361.372	89.4703	297.57
ARGSYN-PWY	L-arginine biosynthesis I (via L-ornithine)	598.497	1441.09	675.967	786.159	667.831	661.397	1420.82	1291.94	1422.1	1430.06	1157.17	1244.18	834.667	918.683	950.523
ARGSYNBSUB-PWY	L-arginine biosynthesis II (acetyl cycle)	524.157	1445.29	601.464	756.137	596.65	600.594	1554.89	1311.19	1436.61	1433.29	1127.4	1204.23	776.814	912.853	945.192
ARO-PWY	chorismate biosynthesis I	416.483	1383.47	537.602	521.823	557.995	455.214	1456.94	1289.08	1596.29	1479.22	1068.55	1140.09	886.333	925.258	899.218
ASPASN-PWY	superpathway of L-aspartate and L-asparagine biosynthesis	783.642	1255.33	1019.76	863.679	986.805	865.138	1390.73	1397.31	1504.97	1365.97	1489.39	1461.03	1402.32	1272.14	1236.2
AST-PWY	L-arginine degradation II (AST pathway)	2.27212	1.70287	3.06903	5.61253	3.55543	1.6955	0.536738	5.59191	2.7263	0.432839	1.54691	2.19334	1.47442	1.68619	0.826369
BIOTIN-BIOSYNTHESIS-PWY	biotin biosynthesis I	60.7971	171.215	105.201	62.6409	107.054	38.3358	83.7573	99.5761	164.861	158.934	78.4184	154.504	156.735	143.921	362.366
BRANCHED-CHAIN-AA-SYN-PWY	superpathway of branched amino acid biosynthesis	586.418	1586.95	765.093	722.008	717.71	636.981	1342.38	1209.85	1184.62	1447.5	1119.51	1302.73	897.449	978.198	865.751
CALVIN-PWY	Calvin-Benson-Bassham cycle	837.192	1756.31	1040.99	1052.54	1251.12	1013.54	1642.71	1771.42	1944.72	1662.68	1661.29	1568.6	1681.39	1581.56	1660.2
CATECHOL-ORTHO-CLEAVAGE-PWY	catechol degradation to &beta;-ketoadipate	0.845046	1.50546	0.789142	3.7768	4.1974	1.8183	0.558298	0.351041	0	7.98893	14.6031	7.59867	29.2175	2.21541	3.218
CENTBENZCOA-PWY	benzoyl-CoA degradation II (anaerobic)	0	0	0.0665023	0	0	0	0	0	0	0	0	0	0	0	0
CENTFERM-PWY	pyruvate fermentation to butanoate	27.9988	85.9688	66.0181	60.6768	76.386	34.1443	49.6484	47.4015	48.8816	199.172	126.777	190.306	139.42	57.3202	49.1642
CHLOROPHYLL-SYN	chlorophyllide a biosynthesis I (aerobic, light-dependent)	0	0	0.925732	0	0	0	0.279829	0.520188	0	0	2.25003	1.06034	0.791153	0	0.853683
COA-PWY	coenzyme A biosynthesis I	1805.03	1697.45	1799.63	1742.21	1834.45	1787.74	1507.48	1652.07	1652.89	1588.8	1700.06	1654.85	1851.55	1876.96	1764.13
COBALSYN-PWY	adenosylcobalamin salvage from cobinamide I	120.436	493.104	136.684	146.383	257.908	183.134	660.667	869.896	1285.74	819.897	492.658	421.856	412.127	505.455	655.602
CODH-PWY	reductive acetyl coenzyme A pathway	3.45904	13.7467	7.78783	10.8727	2.23526	8.14897	10.9301	6.04858	5.02159	10.3353	6.76004	17.6023	5.6495	13.3754	4.0719
COLANSYN-PWY	colanic acid building blocks biosynthesis	227.349	475.955	418.521	263.092	447.107	231.637	364.62	273.772	499.77	551.366	243.603	412.79	604.891	532.27	561.306
COMPLETE-ARO-PWY	superpathway of aromatic amino acid biosynthesis	458.122	1433.18	583.584	566.826	599.127	498.399	1496.02	1338.37	1659.11	1543.27	1107.8	1188.16	904.611	947.502	928.091
CRNFORCAT-PWY	creatinine degradation I	2.14596	0.21881	4.75548	0.320341	0	0.37245	0.351717	2.19786	0	0.96475	2.55075	1.51431	2.74851	1.14663	0
DAPLYSINESYN-PWY	L-lysine biosynthesis I	668.065	1502.33	767.804	898.357	760.289	691.088	1533.68	1499.7	1678.4	1381.02	1268.72	1378.98	858.772	967.587	939.137
DENITRIFICATION-PWY	nitrate reduction I (denitrification)	0.302585	0	0.856389	0	0.581979	0.180092	0.073934	0.693639	0.220132	0	1.78119	0	0	0.355112	0.419743
DENOVOPURINE2-PWY	superpathway of purine nucleotides de novo biosynthesis II	2006.78	1418.67	1919.4	1936.26	1732.08	1964.9	1499.09	1357.44	1239.75	1244.58	1485.92	1559.97	1384.69	1047.5	1306.43
DHGLUCONATE-PYR-CAT-PWY	glucose degradation (oxidative)	0.427255	0	0.870794	0	0.896345	0.816394	0.254657	0	0	0.276128	0.151687	0.592466	1.00037	0.344233	1.44524
DTDPRHAMSYN-PWY	dTDP-L-rhamnose biosynthesis I	612.246	1190.6	819.657	891.229	1084.01	713.5	1794.88	1333.54	1527.46	1518.32	1492.26	1432.67	1687.82	1762.21	1901.67
ECASYN-PWY	enterobacterial common antigen biosynthesis	3.41746	0	3.61978	4.03309	4.38888	2.15287	0.24242	11.7446	7.02426	0.209167	0.112057	3.00685	0	0.725386	0
ENTBACSYN-PWY	enterobactin biosynthesis	10.6564	0	10.0137	10.2236	12.6684	10.3032	5.5665	30.8752	15.4	0.452378	6.8722	9.73913	10.0723	2.91196	3.17411
FAO-PWY	fatty acid &beta;-oxidation I	15.5511	48.4873	31.8625	35.3087	39.6563	17.0356	28.8978	21.8712	25.4776	123.977	65.1873	111.969	74.2525	31.4297	19.3503
FASYN-ELONG-PWY	fatty acid elongation -- saturated	1854.54	1094.54	1731.66	1713.47	1627.4	1830.68	800.301	1123.68	1065.28	967.149	1117.17	1186.16	1217.56	1006.18	1243.46
FASYN-INITIAL-PWY	superpathway of fatty acid biosynthesis initiation (E. coli)	29.4165	106.865	48.6881	33.2074	51.9675	16.5936	40.3599	58.8023	87.3561	85.2222	44.2368	85.3772	77.3007	71.9806	241.688
FERMENTATION-PWY	mixed acid fermentation	389.079	649.304	580.354	707.58	809.328	437.244	937.843	516.547	840.068	953.433	1075.56	994.063	1151.32	1247.8	1117.38
FOLSYN-PWY	superpathway of tetrahydrofolate biosynthesis and salvage	376.433	756.859	570.032	499.153	619.437	486.546	917.605	1024.66	1099.17	1093.16	998.961	964.23	1070.05	509.5	1127.14
FUC-RHAMCAT-PWY	superpathway of fucose and rhamnose degradation	10.2966	57.1106	8.40627	12.0124	18.8304	13.8401	107.792	166.158	189.567	29.9674	37.1196	36.4617	61.0147	40.2668	315.642
FUCCAT-PWY	fucose degradation	5.6459	43.7171	4.02569	6.46258	11.838	8.26176	186.367	419.666	354.908	18.2228	31.7142	25.0348	44.6506	37.2232	316.496
GALACT-GLUCUROCAT-PWY	superpathway of hexuronide and hexuronate degradation	97.782	255.987	138.068	73.7708	158.298	86.5563	461.961	496.664	482.167	192.419	125.771	131.177	205.437	298.225	368.669
GALACTARDEG-PWY	D-galactarate degradation I	3.74726	0	4.41714	9.75078	5.58977	3.34759	0.979628	11.6585	4.97415	0.628504	5.19397	4.14295	1.83709	2.68656	3.19577
GALACTUROCAT-PWY	D-galacturonate degradation I	132.474	336.665	176.172	113.277	224.311	116.79	474.698	625.541	628.664	324.087	178.459	269.263	327.3	412.736	502.273
GALLATE-DEGRADATION-I-PWY	gallate degradation II	0	0	1.22676	1.11839	1.25349	0	0	0.314795	0	0.0956194	2.46206	0.303787	0.644738	0.910402	0.472431
GALLATE-DEGRADATION-II-PWY	gallate degradation I	0	0	0.307471	0	0	0	0	0	0	0.0956194	0.918318	0.303787	0	0.258452	0.300587
GLCMANNANAUT-PWY	superpathway of N-acetylglucosamine, N-acetylmannosamine and N-acetylneuraminate degradation	1875.15	1000.46	1730.79	1655.38	1557.33	1798.62	905.917	1549.57	1294.28	619.005	895.308	939.153	895.734	796.894	994.81
GLUCARDEG-PWY	D-glucarate degradation I	8.17858	9.73061	8.42055	43.2725	11.2751	20.5493	20.3078	18.7907	19.1741	49.1151	35.9764	21.9208	2.59102	46.1025	25.0803
GLUCARGALACTSUPER-PWY	superpathway of D-glucarate and D-galactarate degradation	3.74726	0	4.41714	9.75078	5.58977	3.34759	0.979628	11.6585	4.97415	0.628504	5.19397	4.14295	1.83709	2.68656	3.19577
GLUCONEO-PWY	gluconeogenesis I	1164.62	1266.54	1486.86	1035.01	1398.39	1040.09	1206.23	1132.67	1461.57	1231.56	1174.78	1339.03	1646.22	1535.17	1638.09
GLUCOSE1PMETAB-PWY	glucose and glucose-1-phosphate degradation	4.39599	2.63816	9.68622	15.9653	14.5798	9.05493	8.69099	131.727	10.5793	5.20732	7.79285	10.7436	12.5579	5.21147	192.69
GLUCUROCAT-PWY	superpathway of &beta;-D-glucuronide and D-glucuronate degradation	101.029	278.507	149.019	72.9933	153.789	90.393	943.332	522.962	513.977	180.067	136.828	114.888	194.485	286.09	364.546
GLUTORN-PWY	L-ornithine biosynthesis	285.721	1140.08	384.018	414.275	362.178	326.588	1349.94	1032.23	1299.65	1147.19	729.126	850.2	527.039	699.436	709.767
GLYCOCAT-PWY	glycogen degradation I (bacterial)	1101.32	1747.45	1333.32	1208.51	938.793	1038.48	2046.16	1944.12	2018.68	1686.12	1400.5	1617.34	1188.66	1121.75	1294.01
GLYCOGENSYNTH-PWY	glycogen biosynthesis I (from ADP-D-Glucose)	1893.35	1830.72	1857.83	1735.25	1611	1855.45	1670.1	1748.8	1835.56	1665.44	1371.9	1488.77	1182.84	1138.05	1052.74
GLYCOL-GLYOXDEG-PWY	superpathway of glycol metabolism and degradation	5.18486	10.5754	9.96423	28.66	9.33463	8.3838	3.36986	17.9935	8.98161	5.00637	3.57426	9.05904	24.7536	10.0533	13.9873
GLYCOLYSIS	glycolysis I (from glucose 6-phosphate)	1121.3	1815.93	1317.75	1339.78	1547.27	1317.81	1834.71	1880.48	1637.14	1779.37	1788.37	1712.67	1849.55	1784.15	1782.95
GLYCOLYSIS-E-D	superpathway of glycolysis and Entner-Doudoroff	309.083	595.855	248.637	771.675	401.161	515.172	587.506	267.729	464.67	856.756	956.301	754.187	730.381	997.6	1042.19
GLYCOLYSIS-TCA-GLYOX-BYPASS	superpathway of glycolysis, pyruvate dehydrogenase, TCA, and glyoxylate bypass	26.2808	43.3277	41.452	63.7691	55.2868	29.7385	17.8125	57.7861	29.717	28.2872	68.7532	82.7762	119.174	34.5122	49.4197
GLYOXYLATE-BYPASS	glyoxylate cycle	7.77255	13.8644	18.3175	32.8777	19.4799	9.59139	4.25295	25.1169	10.3363	6.63727	17.3207	22.0293	31.5519	10.8326	15.8716
GOLPDLCAT-PWY	superpathway of glycerol degradation to 1,3-propanediol	64.0321	21.8037	44.5722	118.182	103.021	91.6432	84.5603	15.9123	24.5845	155.914	263.06	189.188	194.105	152.52	111.871
HCAMHPDEG-PWY	3-phenylpropanoate and 3-(3-hydroxyphenyl)propanoate degradation to 2-oxopent-4-enoate	0	0	2.23409	0	0	0	0	0	1.52781	0.248954	0	0	0	0	0
HEME-BIOSYNTHESIS-II	heme biosynthesis I (aerobic)	33.4521	39.6819	25.4348	22.3515	47.9985	14.9851	52.5964	28.2467	98.1427	88.0204	92.4358	97.0523	299.783	11.4631	23.7959
HEMESYN2-PWY	heme biosynthesis II (anaerobic)	159.506	505.482	226.773	239.445	215.557	165.238	363.791	651.151	314.436	450.426	550.229	546.424	557.682	286.17	486.28
HEXITOLDEGSUPER-PWY	superpathway of hexitol degradation (bacteria)	252.724	539.505	230.784	420.534	163.163	368.687	100.781	234.764	97.3593	505.471	676.744	540.834	535.596	100.064	142.826
HISDEG-PWY	L-histidine degradation I	48.351	147.779	122.155	42.7857	116.42	53.7215	92.5488	111.978	264.465	252	238.533	257.032	340.247	63.8335	217.876
HISTSYN-PWY	L-histidine biosynthesis	369.417	1327.4	530.823	444.908	444.539	382.494	1092.35	913.496	1001.25	1289.4	814.656	998.523	690.65	780.545	683.414
HOMOSER-METSYN-PWY	L-methionine biosynthesis I	224.509	554.195	270.429	352.932	125.209	212.051	108.187	120.463	106.838	800.605	460.634	517.7	322.751	156.785	99.201
HSERMETANA-PWY	L-methionine biosynthesis III	208.429	580.591	257.303	331.217	121.551	198.447	113.894	192.074	107.499	880.246	468.685	532.023	323.694	158.689	289.886
ILEUSYN-PWY	L-isoleucine biosynthesis I (from threonine)	604.871	1654.5	788.365	757.503	757.574	667.527	1414.57	1440.18	1340.08	1495.81	1218.21	1372.62	966.405	1028.62	959.864
KDO-NAGLIPASYN-PWY	superpathway of (Kdo)2-lipid A biosynthesis	12.7371	0	12.7953	13.5003	14.5658	8.93303	2.36416	33.5258	23.0063	1.59511	6.40622	12.1251	0.324912	2.35398	0
KETOGLUCONMET-PWY	ketogluconate metabolism	0.538107	0	0.836039	3.29214	2.41023	2.38771	0.552263	8.77283	2.26872	0.230301	0.163824	3.36558	0.0812584	0.863955	1.29549
LACTOSECAT-PWY	lactose and galactose degradation I	1624.05	701.014	1471.57	1426.32	1339.45	1529.52	220.302	727.556	230.637	300.448	679.813	746.788	717.651	360.614	263.48
LEU-DEG2-PWY	L-leucine degradation I	5.01767	33.9723	15.5521	12.1975	14.2985	3.98392	15.7172	2.17669	9.31888	52.4012	33.8638	57.2939	36.0831	16.6074	7.86073
LIPASYN-PWY	phospholipases	0	0	0	0	0	0	0	0	0	0	2.07658	0	0	0	0
LPSSYN-PWY	superpathway of lipopolysaccharide biosynthesis	1.04714	0	0	4.04487	3.91603	4.08316	0	19.1761	7.15104	0	0.241473	5.1049	0	1.18401	0
MET-SAM-PWY	superpathway of S-adenosyl-L-methionine biosynthesis	372.885	752.99	428.596	624.031	194.484	345.799	163.507	181.449	161.481	1044.46	659.831	738.66	470.617	233.441	150.192
METH-ACETATE-PWY	methanogenesis from acetate	53.2333	198.011	32.2187	85.3701	97.0721	126.789	393.665	792.798	650.524	417.005	511.582	380.034	215.773	77.8601	522.329
METHGLYUT-PWY	superpathway of methylglyoxal degradation	0	0	0	2.25223	1.92354	3.95612	1.26846	9.72596	2.961	1.39319	2.44631	6.14387	6.07709	0.717038	0.953538
METHYLGALLATE-DEGRADATION-PWY	methylgallate degradation	0	0	1.53319	1.39777	1.56662	0	0	0.393483	0	0.119523	3.07684	0.379721	0.805853	1.13789	0.590514
NAD-BIOSYNTHESIS-II	NAD salvage pathway II	3.94998	17.7746	4.85597	11.3405	6.70222	3.25845	7.52132	58.8064	16.2185	4.13865	10.8971	12.2141	17.0616	12.5128	4.83006
NADSYN-PWY	NAD biosynthesis II (from tryptophan)	0.279766	0	0	1.15986	4.50621	2.54234	2.5199	0.54681	0.961248	0	1.99017	2.60769	1.70807	0.753902	2.76456
NAGLIPASYN-PWY	lipid IVA biosynthesis	102.568	185.717	227.13	72.2442	178.45	83.6524	160.729	132.969	309.822	228.212	95.8622	199.916	344.497	219.798	348.699
NONMEVIPP-PWY	methylerythritol phosphate pathway I	489.095	1405.98	652.155	592.789	631.385	524.339	1504.23	1242.06	1566.9	1492.37	1097.51	1186.91	933.701	931.701	908.047
NONOXIPENT-PWY	pentose phosphate pathway (non-oxidative branch)	1270.41	2716.1	1629.9	1371.5	1598.61	1327.69	2191.9	2308.01	2171.38	2358.15	2265.57	2356.35	2077.07	2234.77	1952.68
OANTIGEN-PWY	O-antigen building blocks biosynthesis (E. coli)	1003.28	1326.74	1178.96	1260.12	1343.79	1100.95	1172.16	1249.06	868.072	1559.74	1566.31	1521.66	1603.66	1674.87	1471.67
ORNARGDEG-PWY	superpathway of L-arginine and L-ornithine degradation	5.41468	0	4.16848	4.97299	6.35946	0	0	0	3.97842	0.315141	0	0.596324	0	0	0
ORNDEG-PWY	superpathway of ornithine degradation	6.32372	0	5.89774	4.75188	10.9402	0	0	0	5.25329	17.4766	0	15.4715	0	0	0
P101-PWY	ectoine biosynthesis	0.427016	0.762961	0	0.925395	1.54491	0.662312	1.07549	0.657703	0.739733	0	0.745339	0.373567	2.89518	0	0.99138
P105-PWY	TCA cycle IV (2-oxoglutarate decarboxylase)	44.9668	37.0533	84.3076	97.4515	101.993	47.2617	22.9672	88.4282	53.4071	115.366	143.28	103.002	288.459	55.8447	85.5205
P108-PWY	pyruvate fermentation to propanoate I	161.555	300.397	292.394	146.118	342.408	174.627	197.89	247.276	327.797	448.236	240.627	427.505	461.612	379.952	538.519
P122-PWY	heterolactic fermentation	1708.08	810.303	1608.42	1713.28	1676.19	1678.7	868.385	886.921	459.813	860.008	1317.28	1248.21	1457.53	1566.4	1421.7
P124-PWY	Bifidobacterium shunt	2082	1197.49	2022.24	2031.27	1992.89	2054.77	1133.44	1234.42	655.757	1172.2	1640.58	1593.71	1769.67	1841.85	1657.71
P125-PWY	superpathway of (R,R)-butanediol biosynthesis	3.51866	5.92305	4.74921	0	6.70171	1.89482	0.967512	18.5289	3.29971	35.6019	42.2885	41.3349	81.1715	7.64144	11.0422
P161-PWY	acetylene degradation	2414.91	1530.68	2175.47	2407.62	2229.39	2417.7	1446.39	1763.14	1447.7	1613.2	2030.38	1770.86	1881.55	1974.15	1888.27
P162-PWY	L-glutamate degradation V (via hydroxyglutarate)	3.70201	129.826	3.80825	14.7857	20.3475	11.0475	19.9024	1.97728	13.7445	65.8182	40.0044	43.9389	9.32735	18.26	9.61157
P163-PWY	L-lysine fermentation to acetate and butanoate	9.54456	35.0758	10.0744	4.62039	16.6158	6.91221	21.4328	2.39799	27.0828	65.88	29.1535	37.4897	8.15739	20.3884	7.90312
P164-PWY	purine nucleobases degradation I (anaerobic)	65.1317	206.708	96.0001	137.329	142.953	158.703	737.894	955.985	1233.88	468.993	401.94	350.288	251.855	197.434	492.161
P184-PWY	protocatechuate degradation I (meta-cleavage pathway)	0	0	1.43793	1.3139	1.47843	0	0	0.40064	0	0	3.10103	0	0.77332	1.13355	0.522619
P221-PWY	octane oxidation	1.05464	6.1898	3.17528	4.6853	0.788632	1.00932	3.22007	0.314724	0.325485	1.20273	2.94995	3.46101	5.93007	4.53786	1.10074
P23-PWY	reductive TCA cycle I	171.739	394.505	184.853	315.863	193.552	240.129	262.133	202.928	319.684	686.245	428.557	539.843	461.64	229.584	672.344
P241-PWY	coenzyme B biosynthesis	0	0.0427641	0	0	0.0765173	0	0	0	0	0	0	0	0	0	0
P261-PWY	coenzyme M biosynthesis I	0	0.13852	0	0	0.222854	0	0.212597	0.308244	0.514661	0	0	0	0	0	0.502486
P281-PWY	3-phenylpropanoate degradation	2.22506	1.19164	9.14157	7.37333	3.53531	1.50596	0.776217	2.09475	1.68103	0.912769	6.5198	6.23701	6.76515	3.95614	1.94589
P341-PWY	glycolysis V (Pyrococcus)	0.586732	2.47319	0.60603	2.27053	2.30083	0	2.06554	2.94858	0.42381	3.23695	2.53804	1.27434	2.31551	8.95558	7.49036
P381-PWY	adenosylcobalamin biosynthesis II (late cobalt incorporation)	5.85706	15.6073	15.2579	15.6291	16.9602	8.02291	3.51126	5.62986	3.62809	2.65889	37.0306	12.4274	21.4841	13.7922	16.4435
P4-PWY	superpathway of L-lysine, L-threonine and L-methionine biosynthesis I	506.433	1071.63	605.411	641.655	363.321	519.588	371.219	425.197	299.07	1220.1	929.54	1022.34	666.49	450.117	345.871
P42-PWY	incomplete reductive TCA cycle	362.16	641.311	597.856	585.125	555.786	326.297	399.127	543.709	692.13	889.091	813.459	973.576	865.281	706.441	831.166
P441-PWY	superpathway of N-acetylneuraminate degradation	596.616	937.791	476.375	1335.67	744.363	948.276	898.709	502.316	780.007	1048.6	1269.42	1077.59	1043.3	1237.97	1320.41
P461-PWY	hexitol fermentation to lactate, formate, ethanol and acetate	214.849	378.721	164.522	673.106	282.941	392.638	180.764	169.132	237.801	317.43	547.982	463.513	399.918	274.424	344.117
P562-PWY	myo-inositol degradation I	2.34619	16.2527	3.19606	3.91004	12.8545	2.12466	2.97075	8.5737	5.68837	14.669	19.6286	11.8864	48.5613	4.95259	9.64209
P621-PWY	nylon-6 oligomer degradation	0	0	0	1.18973	1.06052	0	0	0	0	0	0.654928	0	0	0	0.829374
PANTO-PWY	phosphopantothenate biosynthesis I	246.428	522.795	385.735	263.018	388.782	279.927	329.622	441.006	454.619	896.052	639.085	630.075	711.278	567.303	569.56
PANTOSYN-PWY	pantothenate and coenzyme A biosynthesis I	355.164	664.378	544.492	373.057	542.045	397.44	451.269	589.961	611.737	1047.1	796.814	785.369	893.911	750.77	737.941
PENTOSE-P-PWY	pentose phosphate pathway	547.095	869.709	541.721	782.055	610.858	697.811	875.396	992.897	636.211	1004.35	1239.75	1218.42	1022.49	771.394	1096.46
PEPTIDOGLYCANSYN-PWY	peptidoglycan biosynthesis I (meso-diaminopimelate containing)	2016.97	1818.49	1987.75	1995.36	1999.91	1995.88	1909.12	1733.6	1698.41	1784.9	1920.91	1893.7	1959.18	2007.79	1817.77
PHOSLIPSYN-PWY	superpathway of phospholipid biosynthesis I (bacteria)	1983.71	1835.09	1902.3	2026.42	2029.83	2005.94	2095.54	1918.73	1853.45	1877.42	2025.11	1912.24	1966.66	2150.04	1980.65
POLYAMINSYN3-PWY	superpathway of polyamine biosynthesis II	43.4812	206.682	62.6851	45.6762	42.8194	64.5575	61.7052	138.491	22.7724	98.9137	92.9211	101.557	73.4038	64.6566	86.5691
POLYAMSYN-PWY	superpathway of polyamine biosynthesis I	47.7899	335.126	68.1185	49.6046	105.641	97.8853	83.9468	178.235	77.0511	431.835	355.795	283.53	218.739	183.975	88.8876
POLYISOPRENSYN-PWY	polyisoprenoid biosynthesis (E. coli)	1729.68	1141.83	1669.04	1715.62	1704.1	1722.15	1136.39	1134.8	966.534	1095.2	1472.21	1384.02	1599.51	1621.87	1461.17
PPGPPMET-PWY	ppGpp biosynthesis	5.71438	14.4496	10.8972	23.1205	14.9531	9.53643	52.9723	15.6663	12.4593	18.2338	20.8952	13.3853	11.8939	8.40155	10.6468
PROTOCATECHUATE-ORTHO-CLEAVAGE-PWY	protocatechuate degradation II (ortho-cleavage pathway)	3.13337	4.06473	3.6053	10.447	12.9963	3.37585	1.09045	2.87285	1.942	15.0151	30.7385	17.5737	55.8576	5.72876	10.6242
PRPP-PWY	superpathway of histidine, purine, and pyrimidine biosynthesis	186.884	433.391	277.094	381.752	388.213	294.01	457.767	702.216	274.921	646.233	537.839	718.535	645.95	426.895	890.677
PWY-1269	CMP-3-deoxy-D-manno-octulosonate biosynthesis I	107.048	210.354	230.708	83.7757	164.143	89.6577	153.329	147.309	293.186	250.61	116.715	220.979	331.126	229.996	325.415
PWY-1361	benzoyl-CoA degradation I (aerobic)	0	0	0.139099	0	0	0	0	0	0	0	0.792545	0	0	0	0
PWY-1501	mandelate degradation I	0	0	0	0	0	0	0	0	0	0	0.204375	0	0	0	0
PWY-1541	superpathway of taurine degradation	3.66334	9.37581	0.272529	20.3001	1.6502	6.7033	0.632504	5.26079	4.80729	3.80551	4.27309	1.9339	0	11.2592	8.0365
PWY-1622	formaldehyde assimilation I (serine pathway)	0	0	0	0	0	0	1.35789	0	0	0.663746	0	2.99127	1.73631	3.33207	3.45365
PWY-181	photorespiration	17.88	45.8764	14.2491	145.548	16.509	68.7081	5.06493	31.2695	30.8043	25.0819	27.7693	14.2193	5.74278	140.878	66.5654
PWY-1861	formaldehyde assimilation II (RuMP Cycle)	264.329	795.061	370.475	223.649	40.0968	208.685	22.2333	509.6	10.7816	550.381	489.054	710.697	374.836	61.8767	49.7534
PWY-2941	L-lysine biosynthesis II	1715.76	1282.61	1647.26	1626.92	1345.38	1667.21	541.276	1167.89	516.171	940.825	1166.81	1312.11	991.937	723.133	956.666
PWY-2942	L-lysine biosynthesis III	1820	1860.01	1790.55	1775.16	1524.22	1790.02	1681.2	1744.65	1849.19	1725.32	1571.47	1719.09	1355.47	1196.12	1389.59
PWY-3001	superpathway of L-isoleucine biosynthesis I	876.293	1637.54	1066.18	1008.93	968.808	940.947	1437.09	1278.44	1345.06	1550.92	1327.99	1482.58	1050.78	1018.21	950.722
PWY-3661	glycine betaine degradation I	0	0	4.09772	0	1.92431	0	0.297814	0.38882	0.588215	0	2.14325	3.78122	4.12229	1.45794	4.99192
PWY-3781	aerobic respiration I (cytochrome c)	28.1385	109.502	78.2315	132.031	121.646	52.5975	106.663	43.6062	47.5701	302.904	343.703	340.742	580.094	78.2245	95.2487
PWY-4361	S-methyl-5-thio-&alpha;-D-ribose 1-phosphate degradation	0	0.80667	0	0	0	0	0	0	0	0	0	0	2.53083	0	0
PWY-4984	urea cycle	23.9905	141.438	103.862	94.6443	34.6632	68.4347	891.574	52.2118	52.8282	195.022	167.783	158.927	195.768	70.5439	294.32
PWY-5005	biotin biosynthesis II	41.9152	122.08	26.586	85.733	76.1447	91.8285	8.65978	136.674	16.3529	289.829	294.951	266.676	158.775	78.3173	23.136
PWY-5022	4-aminobutanoate degradation V	57.5926	124.476	46.2236	51.2592	100.655	66.7111	47.1721	86.819	44.14	203.167	291.248	207.467	202.849	68.5303	82.0885
PWY-5028	L-histidine degradation II	1.22828	6.1306	4.24041	5.96239	4.96849	1.24635	1.00177	1.36774	0	2.07286	9.02853	4.54143	11.5883	5.52759	3.41168
PWY-5088	L-glutamate degradation VIII (to propanoate)	0	2.56891	0	0	0	0	18.6646	0	15.4499	18.4107	16.8012	5.86708	0.595601	0	0.242582
PWY-5097	L-lysine biosynthesis VI	1799.11	1793.33	1759.04	1756.76	1502.63	1772.81	1582.7	1782.17	1887.29	1677.68	1530.81	1677.18	1294.11	1182.01	1404.15
PWY-5100	pyruvate fermentation to acetate and lactate II	2532.16	2028.03	2447.03	2547.04	2570.99	2524.69	2162.82	1989.12	1653.78	2029.13	2347.59	2269.47	2440.03	2533.89	2311.42
PWY-5101	L-isoleucine biosynthesis II	621.268	1773.76	823.902	780.149	774.583	681.2	1499.74	1466.86	1391.63	1621.21	1268.41	1450.28	1014.61	1098.98	1005.37
PWY-5103	L-isoleucine biosynthesis III	498.933	1468.49	659.779	622.841	629.706	534.806	1250.44	1107.12	1112.65	1315.2	1016.93	1199.44	820.389	942.176	802.565
PWY-5104	L-isoleucine biosynthesis IV	559.83	1612.73	727.633	661.608	741.032	629.095	1428.85	1418.9	1372.97	1523.43	1225.55	1332.78	937.812	1051.04	931.912
PWY-5121	superpathway of geranylgeranyl diphosphate biosynthesis II (via MEP)	626.256	1441.89	802.09	744.2	786.948	667.783	1399.04	1312.67	1521.92	1515.8	1200.04	1281.92	1077.86	1083.99	1052.7
PWY-5154	L-arginine biosynthesis III (via N-acetyl-L-citrulline)	169.991	274.895	360.687	124.498	298.841	151.006	203.035	124.36	450.836	332.475	127.522	314.834	447.879	374.063	407.217
PWY-5177	glutaryl-CoA degradation	13.6143	53.426	10.672	19.3973	39.3966	15.7945	28.9297	9.28943	26.3779	74.3808	49.2602	49.2529	28.3278	36.2433	15.2567
PWY-5178	toluene degradation IV (aerobic) (via catechol)	0.618424	0.439551	1.03122	1.24117	6.26486	2.27257	0.24058	0.416109	0	13.4392	21.6538	11.0684	43.0015	2.52819	4.07259
PWY-5180	toluene degradation I (aerobic) (via o-cresol)	11.893	5.87064	8.89016	10.1794	28.2208	10.6423	5.54672	11.4011	2.96401	50.5375	46.3098	26.686	68.1505	6.9752	15.4224
PWY-5181	toluene degradation III (aerobic) (via p-cresol)	1.95752	0.500445	1.2967	5.3575	5.16078	1.22793	0.672159	0.921452	0.912555	1.00779	3.77589	0.266319	3.47492	2.89131	2.84829
PWY-5182	toluene degradation II (aerobic) (via 4-methylcatechol)	11.893	5.87064	8.89016	10.1794	28.2208	10.6423	5.54672	11.4011	2.96401	50.5375	46.3098	26.686	68.1505	6.9752	15.4224
PWY-5183	superpathway of aerobic toluene degradation	0.614576	0	0.367742	1.1397	0	0	0	0.551391	0	0	5.78788	0.519547	2.99147	1.93349	2.67509
PWY-5188	tetrapyrrole biosynthesis I (from glutamate)	113.425	336.171	95.6033	197.836	269.257	202.976	336.076	641.576	467.795	615.303	504.383	501.247	377.503	368.307	464.852
PWY-5189	tetrapyrrole biosynthesis II (from glycine)	101.205	306.124	84.5045	178.88	250.621	184.545	317.69	630.64	446.955	557.294	455.291	449.236	341.594	335.805	448.14
PWY-5265	peptidoglycan biosynthesis II (staphylococci)	178.089	45.6963	67.95	77.4667	36.3249	143.916	27.4765	213.988	7.81656	421.892	476.071	512.995	637.533	54.361	53.9833
PWY-5304	superpathway of sulfur oxidation (Acidianus ambivalens)	12.9496	117.547	11.6379	141.386	15.1961	52.2907	47.7963	13.2214	77.2695	137.184	87.7436	45.7406	35.9505	118.987	53.8793
PWY-5345	superpathway of L-methionine biosynthesis (by sulfhydrylation)	32.3355	107.342	62.9341	60.3335	78.9668	33.3866	120.48	208.865	84.3653	205.151	128.944	185.427	231.974	64.5524	345.024
PWY-5347	superpathway of L-methionine biosynthesis (transsulfuration)	412.469	896.799	495.342	589.581	255.408	399.033	232.492	255.871	232.084	1154.29	764.692	854.257	564.972	308.697	209.669
PWY-5384	sucrose degradation IV (sucrose phosphorylase)	185.714	271.407	156.476	404.941	160.358	230.048	384.334	453.48	382.15	585.986	588.785	587.356	387.804	358.76	645.003
PWY-5392	reductive TCA cycle II	0	0	0	0	0	0	0	0	0	0	0.861147	0	0	0	0.578101
PWY-5415	catechol degradation I (meta-cleavage pathway)	2.6314	2.93842	6.90219	5.949	13.4847	5.1434	1.17226	0.483151	2.33799	16.8814	26.15	14.0029	49.4381	3.5615	8.107
PWY-5417	catechol degradation III (ortho-cleavage pathway)	1.05115	1.49228	0.719285	3.66575	4.12654	1.70018	0.626759	0.407939	0	2.0364	8.68704	5.97408	14.0899	2.24259	2.62401
PWY-5419	catechol degradation to 2-oxopent-4-enoate II	0.174966	0	0	1.10951	0.910191	0.794844	0.753743	0.310657	0	0	0.368402	1.01042	0.681428	0	1.07054
PWY-5420	catechol degradation II (meta-cleavage pathway)	0.294496	0	0	1.77212	1.5301	1.28122	0.961321	0.38944	0	0	0.63914	1.67853	1.18112	0	1.74265
PWY-5430	meta cleavage pathway of aromatic compounds	0.316659	0	0	1.38998	1.84803	1.30402	0.25085	0.325932	0	0	0.897094	2.19901	1.66212	0	1.90907
PWY-5431	aromatic compounds degradation via &beta;-ketoadipate	1.05115	1.49228	0.719285	3.66575	4.12654	1.70018	0.626759	0.407939	0	2.0364	8.68704	5.97408	14.0899	2.24259	2.62401
PWY-5484	glycolysis II (from fructose 6-phosphate)	1151.45	1766.41	1354.08	1386.37	1614.6	1359.67	1854.8	1850.45	1377.28	1760.7	1842.91	1749.53	1925.12	1864.87	1858.6
PWY-5505	L-glutamate and L-glutamine biosynthesis	328.112	1023.78	448.708	353.821	403.495	334.635	534.546	1058.5	776.526	1087.76	642.189	763.632	520.316	658.551	512.794
PWY-5507	adenosylcobalamin biosynthesis I (early cobalt insertion)	12.2565	42.0996	32.1221	40.1407	15.9842	12.3988	7.75378	3.38684	4.71247	19.2629	59.9867	28.9559	61.7242	28.3777	28.854
PWY-5509	adenosylcobalamin biosynthesis from cobyrinate a,c-diamide I	114.739	475.664	128.087	143.667	246.573	173.082	644.761	849.482	1213.81	798.807	485.283	407.743	391.132	492.479	600.35
PWY-5529	superpathway of bacteriochlorophyll a biosynthesis	0	0	1.3815	0	0	0	0.398773	0.64978	0	0	3.39053	1.54785	1.18293	0	1.26791
PWY-5531	chlorophyllide a biosynthesis II (anaerobic)	0	0	1.17496	0	0	0	0.358885	0.455212	0	0	4.04047	1.35949	1.01516	0	1.08174
PWY-5532	adenosine nucleotides degradation IV	0	0.232929	0	0	0	0	0	0	0	0	0	0	0.521084	0	0
PWY-5647	2-nitrobenzoate degradation I	0.0880256	0	0	0.471597	0	0.393008	0.354303	0.181612	0	0	0.263153	0.555691	0	0	0.290196
PWY-5651	L-tryptophan degradation to 2-amino-3-carboxymuconate semialdehyde	0.174906	0	0	0.725725	2.82667	1.59273	1.5763	0.34182	0.600932	0	1.24522	1.63185	1.06841	0.471354	1.72985
PWY-5654	2-amino-3-carboxymuconate semialdehyde degradation to 2-oxopentenoate	0.0880256	0	0	0.60231	0	0.33526	0.305182	0.188877	0	0	0.232615	0.509928	0	0	0.251049
PWY-5655	L-tryptophan degradation IX	0.160137	0	0	0.813235	0	0.761169	0.643361	0.29337	0	0	0.56323	1.07916	0	0	0.622856
PWY-5659	GDP-mannose biosynthesis	431.181	1186.58	696.36	575.078	690.249	483.656	1162.9	503.955	881.907	1310.32	808.735	1012.34	893.872	757.944	786.761
PWY-5667	CDP-diacylglycerol biosynthesis I	2055.9	1866.53	2013.69	2059.15	2128.12	2066.58	2140.2	1999.68	1998.3	1884.1	2025.75	1907	2053.23	2193.78	2031.8
PWY-5675	nitrate reduction V (assimilatory)	0	0	0	0	2.56466	0	0	0	0.427237	0	0	0	0	0	0
PWY-5676	acetyl-CoA fermentation to butanoate II	84.0095	216.152	95.5244	47.0899	92.9171	55.999	110.669	20.043	81.6688	397.712	200.607	278.603	94.9148	168.663	50.8416
PWY-5677	succinate fermentation to butanoate	1.36588	6.82841	6.99632	4.43441	10.8105	3.48887	11.7072	4.36504	7.57472	4.47433	4.66802	6.12866	11.5676	3.1363	10.8557
PWY-5686	UMP biosynthesis	2019.66	1908.2	2014.81	2047.38	2075.26	2010.91	2148.62	1926.99	1920.5	1928.66	2029.9	2000.05	2087.67	2173.04	2052.94
PWY-5695	urate biosynthesis/inosine 5'-phosphate degradation	429.159	803.092	759.081	503.983	670.881	448.599	1182.77	498.037	1035.01	1191.59	930.161	954.087	1092.31	849.88	1005.43
PWY-5705	allantoin degradation to glyoxylate III	1.29104	5.40968	1.60368	5.19667	3.82648	1.68021	4.3241	37.1679	7.73349	2.54558	4.86082	6.09993	10.0793	4.43359	5.63789
PWY-5741	ethylmalonyl-CoA pathway	0	1.89501	3.33492	0	3.11846	0.370605	0.238784	0.297807	0.539859	1.17844	2.65423	1.77132	4.39576	0.450019	1.80765
PWY-5747	2-methylcitrate cycle II	2.47082	9.8891	7.3888	11.591	8.52882	5.83406	2.75609	7.5147	5.28143	19.9047	25.3018	19.2195	28.8873	4.63439	4.90276
PWY-5823	superpathway of CDP-glucose-derived O-antigen building blocks biosynthesis	0	0	0	0	0	0	0	0	6.27375	0	0	0	0	0	0
PWY-5837	1,4-dihydroxy-2-naphthoate biosynthesis I	32.8797	48.6252	23.166	19.0255	39.6829	25.3334	17.9574	105.091	23.8949	79.84	80.9906	87.0928	157.639	30.5362	180.63
PWY-5838	superpathway of menaquinol-8 biosynthesis I	93.8809	135.916	72.9769	59.5229	121.759	76.0876	57.8299	233.422	74.5432	213.491	219.824	235.777	410.009	97.9572	441.293
PWY-5840	superpathway of menaquinol-7 biosynthesis	97.672	138.327	73.9176	60.947	125.3	78.7777	57.9404	250.999	74.8722	220.426	235.95	246.131	428.877	99.5037	461.666
PWY-5845	superpathway of menaquinol-9 biosynthesis	63.978	98.9938	46.4683	37.9823	54.7886	50.9609	39.0713	119.166	50.4318	126.585	147.938	147.299	138.977	62.8633	45.3476
PWY-5850	superpathway of menaquinol-6 biosynthesis I	63.978	98.9938	46.4683	37.9823	54.7886	50.9609	39.0713	119.166	50.4318	126.585	147.938	147.299	138.977	62.8633	45.3476
PWY-5855	ubiquinol-7 biosynthesis (prokaryotic)	6.70609	8.53853	22.0327	26.5289	22.8476	13.7043	8.68821	20.7785	13.4322	7.79407	21.9992	19.8184	28.0891	11.3066	16.4634
PWY-5856	ubiquinol-9 biosynthesis (prokaryotic)	6.70609	8.53853	22.0327	26.5289	22.8476	13.7043	8.68821	20.7785	13.4322	7.79407	21.9992	19.8184	28.0891	11.3066	16.4634
PWY-5857	ubiquinol-10 biosynthesis (prokaryotic)	6.70609	8.53853	22.0327	26.5289	22.8476	13.7043	8.68821	20.7785	13.4322	7.79407	21.9992	19.8184	28.0891	11.3066	16.4634
PWY-5860	superpathway of demethylmenaquinol-6 biosynthesis I	46.2857	72.2715	32.1536	26.2442	37.4846	35.8646	26.6054	88.7423	34.6433	89.6565	104.334	105.314	96.0423	42.5691	30.6435
PWY-5861	superpathway of demethylmenaquinol-8 biosynthesis	70.7359	102.875	51.6127	41.9956	86.0651	55.0587	39.7881	195.803	51.9615	157.977	159.519	176.243	305.119	66.9221	338.455
PWY-5862	superpathway of demethylmenaquinol-9 biosynthesis	46.2857	72.2715	32.1536	26.2442	37.4846	35.8646	26.6054	88.7423	34.6433	89.6565	104.334	105.314	96.0423	42.5691	30.6435
PWY-5863	superpathway of phylloquinol biosynthesis	37.4801	55.3306	26.4267	21.7107	45.2112	28.8944	20.4803	119.012	27.2444	90.617	91.9455	98.8202	177.947	34.817	203.386
PWY-5896	superpathway of menaquinol-10 biosynthesis	63.978	98.9938	46.4683	37.9823	54.7886	50.9609	39.0713	119.166	50.4318	126.585	147.938	147.299	138.977	62.8633	45.3476
PWY-5897	superpathway of menaquinol-11 biosynthesis	87.1044	124.139	65.3598	53.8473	111.032	69.8618	51.1389	229.672	66.3619	198.841	211.507	221.568	389.251	87.8012	422.476
PWY-5898	superpathway of menaquinol-12 biosynthesis	87.1044	124.139	65.3598	53.8473	111.032	69.8618	51.1389	229.672	66.3619	198.841	211.507	221.568	389.251	87.8012	422.476
PWY-5899	superpathway of menaquinol-13 biosynthesis	87.1044	124.139	65.3598	53.8473	111.032	69.8618	51.1389	229.672	66.3619	198.841	211.507	221.568	389.251	87.8012	422.476
PWY-5910	superpathway of geranylgeranyldiphosphate biosynthesis I (via mevalonate)	904.414	587.126	975.405	1081.47	1286.84	985.472	661.959	686.835	292.22	518.198	1037.98	895.101	1250.45	1308.42	1132.79
PWY-5913	TCA cycle VI (obligate autotrophs)	221.65	397.498	333.736	420.017	509.984	270.099	647.844	307.096	376.784	690.09	809.228	744.673	904.063	900.455	748.926
PWY-5918	superpathay of heme biosynthesis from glutamate	57.9417	84.1494	45.3933	47.6904	94.39	33.7103	106.455	66.2377	186.542	181.145	181.01	187.764	341.79	27.3657	55.2398
PWY-5920	superpathway of heme biosynthesis from glycine	14.0361	36.4779	25.1696	26.8952	40.454	15.2368	33.3523	23.781	38.022	94.6722	70.6671	97.173	90.082	13.6081	21.397
PWY-5941	glycogen degradation II (eukaryotic)	0	0	0	1.29715	1.05153	0	0	0	0	1.48029	0	0	2.33764	2.57101	0
PWY-5971	palmitate biosynthesis II (bacteria and plants)	58.632	199.699	96.575	65.9072	101.823	33.0564	79.2956	113.554	165.037	160.615	86.1718	162.54	147.804	137.444	426.041
PWY-5973	cis-vaccenate biosynthesis	1841.44	1450.14	1714.38	1711.34	1693.17	1841.01	1840.45	1563.29	1859.54	1515.08	1391.25	1372.07	1301.77	1307.9	1418.75
PWY-5989	stearate biosynthesis II (bacteria and plants)	35.4125	127.146	58.9479	39.9901	61.9691	19.8948	48.5395	69.5394	104.057	101.517	52.8623	102.255	92.2892	85.2544	281.551
PWY-6071	superpathway of phenylethylamine degradation	3.13853	1.2793	1.33141	4.30845	3.73219	0	0.721569	0.297242	0.916512	0.3694	1.10217	0.235417	1.1093	0.878943	1.80941
PWY-6107	chlorosalicylate degradation	0.165991	0	0	1.87938	3.82012	0.400973	0.0996329	0.267278	0	0.872189	5.98849	3.89747	5.87322	0.725166	2.26853
PWY-6121	5-aminoimidazole ribonucleotide biosynthesis I	2072.72	1932.39	2028.31	1951.81	1710.13	2007.9	1633.33	1754.35	1755.95	1759.41	1614.29	1798.77	1381.48	1210.54	1269.04
PWY-6122	5-aminoimidazole ribonucleotide biosynthesis II	2141.38	1976.34	2074.25	2014.98	1749.4	2073.46	1672.54	1813.87	1757.88	1784.8	1649.98	1836.4	1381.5	1212.24	1259.02
PWY-6123	inosine-5'-phosphate biosynthesis I	1921.25	1709.66	1847.72	1857.14	1616.94	1879.08	1554.88	1543.71	1658.39	1635.45	1551.78	1650.39	1363.26	1194.16	1293.06
PWY-6125	superpathway of guanosine nucleotides de novo biosynthesis II	1948.95	1169.49	1837.49	1887.65	1695.87	1910.72	1390.41	1139.2	1028.79	992.065	1330.23	1370.8	1332.27	899.138	1315.56
PWY-6126	superpathway of adenosine nucleotides de novo biosynthesis II	2145.16	1850.4	2113.62	2142.79	2139.05	2133.74	1884.66	1959.29	1867.21	1952.24	2113.39	2070.56	2129.41	2134.7	2079.61
PWY-6143	CMP-pseudaminate biosynthesis	0	0	0	0	0	0	0.372538	0	0	0	0	0	0	0	0
PWY-6147	6-hydroxymethyl-dihydropterin diphosphate biosynthesis I	248.344	434.855	355.581	346.016	430.286	290.547	583.251	605.198	637.891	919.558	711.807	665.686	793.985	630.03	762.507
PWY-6151	S-adenosyl-L-methionine cycle I	1775.8	1571.62	1756.99	1733.07	1725.49	1740.76	1759.04	1536.08	1561.74	1455.14	1580.54	1583.69	1715.59	1721.58	1531.78
PWY-6163	chorismate biosynthesis from 3-dehydroquinate	404.047	1311.55	524.309	517.161	596.029	445.874	1441.95	1227.33	1557.45	1428.53	1013.45	1074.62	897.61	963.719	900.104
PWY-6182	superpathway of salicylate degradation	0.982035	0.827602	0.810956	3.69683	4.13828	1.03579	0.617052	0.443966	0	1.38692	7.64565	5.03716	9.23212	1.94546	2.60228
PWY-6185	4-methylcatechol degradation (ortho cleavage)	1.16605	0.324993	0.664224	3.62689	3.39342	0.919326	0.67	0.451362	0	0.642342	2.44841	0.167328	2.214	1.94642	1.87302
PWY-621	sucrose degradation III (sucrose invertase)	2341.85	1881.47	2314.16	2258.98	2163.09	2319.92	1478.99	1983.88	1632.2	1409.99	1662.24	1764.75	1748.67	1655.26	1725.79
PWY-6210	2-aminophenol degradation	0	0	0	0.397057	0	0	0	0	0	0	0	0.48309	0	0	0
PWY-6263	superpathway of menaquinol-8 biosynthesis II	21.5232	91.5169	10.2172	96.5808	39.0273	58.2405	106.195	17.6437	72.9066	127.472	90.7393	44.8882	15.4161	150.977	31.6905
PWY-6269	adenosylcobalamin salvage from cobinamide II	115.694	478.513	129.181	144.189	248.026	173.531	646.754	854.418	1217.27	800.37	486.361	409.058	394.913	494.048	604.715
PWY-6277	superpathway of 5-aminoimidazole ribonucleotide biosynthesis	2141.38	1976.34	2074.25	2014.98	1749.4	2073.46	1672.54	1813.87	1757.88	1784.8	1649.98	1836.4	1381.5	1212.24	1259.02
PWY-6282	palmitoleate biosynthesis I (from (5Z)-dodec-5-enoate)	35.6661	127.518	59.27	40.1588	62.6415	19.9919	48.5034	70.4202	104.263	101.338	52.9612	102.173	92.4167	85.9165	286.737
PWY-6317	galactose degradation I (Leloir pathway)	1855.04	1675.43	1858.11	1841.41	1923.55	1828.47	1759.4	1707.46	1650.34	1654.66	1753.48	1755.93	1869.88	1941.17	1891.05
PWY-6338	superpathway of vanillin and vanillate degradation	0	0	0.502223	0	0	0	0	0	0	0	1.47401	0	0	0.433701	0.365884
PWY-6339	syringate degradation	0	0	1.52337	0	0	0	0	0	0	0	0	0	0	1.68362	0.601109
PWY-6353	purine nucleotides degradation II (aerobic)	112.431	306.397	172.97	217.466	262.097	234.667	213.344	353.874	204.002	615.169	444.723	475.365	307.584	375.255	232.207
PWY-6383	mono-trans, poly-cis decaprenyl phosphate biosynthesis	2.4238	6.17363	1.0849	11.0518	10.2945	3.2507	0.947123	4.35671	0.975508	19.5004	33.1336	16.7774	63.0214	2.71368	5.552
PWY-6385	peptidoglycan biosynthesis III (mycobacteria)	2001.57	1757.81	1957.69	1986.22	1997.33	1988.75	1907.55	1725.46	1697.51	1736.07	1912.8	1850.79	1946.42	2005.15	1805.8
PWY-6386	UDP-N-acetylmuramoyl-pentapeptide biosynthesis II (lysine-containing)	1984.61	1807.61	1951	1965.34	1963	1968.07	1885.77	1722.47	1702.38	1758.08	1907.72	1870.74	1920.29	1964.06	1753.44
PWY-6387	UDP-N-acetylmuramoyl-pentapeptide biosynthesis I (meso-diaminopimelate containing)	2071.35	1849.29	2037.56	2046.11	2047.01	2048.46	1929.63	1757.1	1714.23	1811.33	1959.93	1931.53	1995.75	2043.84	1841.51
PWY-6396	superpathway of 2,3-butanediol biosynthesis	9.34635	15.4417	12.5856	0	17.7026	5.04188	2.56772	46.3982	8.55211	83.5599	104.446	101.196	184.776	19.9992	28.8341
PWY-6397	mycolyl-arabinogalactan-peptidoglycan complex biosynthesis	0.647583	0.125692	0	0.542627	3.63833	1.42195	0.085509	1.72668	0	10.5891	17.7996	8.06141	32.4659	0.834375	1.61691
PWY-6404	superpathway of mycolyl-arabinogalactan-peptidoglycan complex biosynthesis	0	0	0	0	0	0	0	0	0	0	12.9833	0	0	0	0
PWY-6467	Kdo transfer to lipid IVA III (Chlamydia)	92.6029	169.209	207.243	66.2737	160.935	76.4313	150.462	125.444	281.443	213.392	92.3906	184.955	311.805	199.211	320.757
PWY-6470	peptidoglycan biosynthesis V (&beta;-lactam resistance)	46.5134	9.44098	14.5205	17.9115	65.9555	38.6681	19.4945	53.7637	4.94895	137.084	165.955	162.488	390.634	24.8813	26.0486
PWY-6471	peptidoglycan biosynthesis IV (Enterococcus faecium)	1850.73	1324.37	1768.04	1838.04	1842.38	1842.75	1422.76	1420.81	1068.35	1144.35	1589.52	1489.28	1681.4	1805.99	1626.93
PWY-6478	GDP-D-glycero-&alpha;-D-manno-heptose biosynthesis	8.38143	87.1459	1.4289	19.5678	32.7658	4.39767	38.6813	18.0783	41.0867	27.186	10.6258	4.788	14.5567	41.3651	37.8237
PWY-6505	L-tryptophan degradation XII (Geobacillus)	0	0	0	0.813235	0	0	0	0	0	0	0	0.970632	0	0	0
PWY-6507	4-deoxy-L-threo-hex-4-enopyranuronate degradation	111.521	317.298	175.688	85.2724	166.251	89.6576	945.074	129.332	320.38	193.292	96.5698	182.118	278.754	288.785	405.786
PWY-6519	8-amino-7-oxononanoate biosynthesis I	53.5101	156.159	92.4467	54.9368	93.6068	32.0414	72.5786	86.0264	148.747	135.982	64.8597	134.019	136.098	126.471	344
PWY-6545	pyrimidine deoxyribonucleotides de novo biosynthesis III	161.248	759.598	206.092	253.789	245.517	243.77	949.783	487.82	491.419	676.475	740.816	569.199	386.244	379.534	421.111
PWY-6562	norspermidine biosynthesis	3.39141	0.174708	4.2751	2.66187	3.26975	0	0.841008	0.803661	2.90356	1.3693	1.43726	4.16007	5.29109	0.474927	1.29475
PWY-6572	chondroitin sulfate degradation I (bacterial)	0.0829967	4.19123	2.02151	0.80386	2.71481	1.35027	8.42053	35.1338	29.2573	4.24516	1.56959	2.88361	4.68921	3.66321	233.493
PWY-6581	spirilloxanthin and 2,2'-diketo-spirilloxanthin biosynthesis	0	0	0.415639	0	0	0	0.120983	0.157397	0	0	1.07173	0	0	0	0
PWY-6588	pyruvate fermentation to acetone	79.4476	172.109	54.8612	62.716	156.152	79.4947	114.151	63.4445	115.337	319.303	176.423	188.854	72.1642	400.605	49.4264
PWY-6590	superpathway of Clostridium acetobutylicum acidogenic fermentation	35.8903	109.305	84.2641	77.4971	97.3948	43.7371	63.4048	60.5572	62.3665	248.833	160.393	238.844	176.232	73.1885	62.7883
PWY-6608	guanosine nucleotides degradation III	66.9789	199.525	102.931	138.563	166.329	154.288	656.53	440.82	899.16	460.507	363.592	327.787	261.134	251.217	470.948
PWY-6609	adenine and adenosine salvage III	1803.63	1775.53	1763.95	1707.45	1621.56	1831.78	1495.29	1641.39	1561.16	1829.66	1943.54	1821.7	1494.98	1209.13	1158.93
PWY-6612	superpathway of tetrahydrofolate biosynthesis	269.403	590.442	423.477	367.076	470.332	356.523	750.664	869.312	934.8	930.673	837.558	790.943	920.299	383.98	999.626
PWY-6628	superpathway of L-phenylalanine biosynthesis	321.735	1058.52	449.708	359.369	199.459	326.912	108.205	841.922	83.717	1045.94	857.101	952.535	564.659	188.151	135.789
PWY-6629	superpathway of L-tryptophan biosynthesis	2.44862	0	19.2247	10.6699	10.0899	11.8077	0	61.6337	30.4679	0	0.553819	14.4695	0	3.55264	0
PWY-6630	superpathway of L-tyrosine biosynthesis	315.746	1060.26	436.679	356.14	197.034	322.226	108.852	840.446	83.7253	1041.67	856.392	945.763	546.621	186.984	135.639
PWY-6641	superpathway of sulfolactate degradation	0	0.272443	0	0	1.50357	0.470122	0.313635	0	0.513028	1.87195	1.86976	1.47154	0	0	0
PWY-6690	cinnamate and 3-hydroxycinnamate degradation to 2-oxopent-4-enoate	0	0	2.23409	0	0	0	0	0	1.52781	0.248954	0	0	0	0	0
PWY-6700	queuosine biosynthesis	215.504	372.077	409.581	222.301	322.691	221.838	264.509	267.126	483.018	682.542	291.627	361.176	552.629	392.821	511.386
PWY-6703	preQ0 biosynthesis	145.731	289.86	267.022	144.705	223.436	147.024	227.842	213.749	372.565	551.608	253.139	284.787	434.392	308.65	399.535
PWY-6708	ubiquinol-8 biosynthesis (prokaryotic)	6.70609	8.53853	22.0327	26.5289	22.8476	13.7043	8.68821	20.7785	13.4322	7.79407	21.9992	19.8184	28.0891	11.3066	16.4634
PWY-6713	L-rhamnose degradation II	0	0	0.0569323	1.48879	1.49765	0	0	0	0	0	0	0	0	0	0
PWY-6728	methylaspartate cycle	0	7.36806	7.06613	0	4.06452	0.876539	0.869736	1.14578	2.02101	5.46484	9.88723	6.028	6.99938	0.935372	6.19193
PWY-6731	starch degradation III	0	0	0	0	0	0	0	0	0	0	0	1.1002	0.830931	0	0.962027
PWY-6737	starch degradation V	969.512	1975.38	1212.54	1092.91	831.374	909.052	2065.64	1845.87	2053.52	1699.83	1360.65	1574.57	1151.36	1076.53	1264.88
PWY-6749	CMP-legionaminate biosynthesis I	1.56421	52.5701	14.4865	5.05638	13.1079	2.77794	9.75242	6.44004	87.117	34.2234	9.82492	64.3471	4.28709	6.13193	46.594
PWY-6876	isopropanol biosynthesis	13.0709	40.5058	13.5227	35.6221	6.46218	37.8884	0.120975	5.95784	0.379599	107.34	63.2056	59.9637	5.5453	0	1.21121
PWY-6891	thiazole biosynthesis II (Bacillus)	53.3	171.355	45.1323	136.348	87.1979	105.799	74.2642	133.463	116.812	361.209	370.108	247.247	124.376	147.138	112.69
PWY-6892	thiazole biosynthesis I (E. coli)	176.734	430.712	294.457	217.656	326.88	250.866	418.759	818.244	721.876	932.915	590.453	535.207	536.571	565.321	746.977
PWY-6895	superpathway of thiamin diphosphate biosynthesis II	118.924	292.069	144.182	174.712	197.208	157.821	184.556	245.803	312.483	427.926	231.305	338.573	328.62	318.514	320.699
PWY-6897	thiamin salvage II	268.616	847.413	336.325	445.026	386.101	363.103	818.936	1082.81	1185.18	1114.5	1004.74	923.896	795.679	860.876	1084.87
PWY-6901	superpathway of glucose and xylose degradation	375.068	811.98	570.561	628.719	380.008	314.708	469.633	353.981	817.869	1116.69	836.218	1004.25	667.615	206.169	832.198
PWY-6906	chitin derivatives degradation	0	0.812289	1.85623	6.74702	7.19658	0	1.66312	3.36976	2.85427	0	2.76177	3.28222	1.25351	0.741255	0.941333
PWY-6957	mandelate degradation to acetyl-CoA	0	0	0	0	0	0	0	0	0	0	0.800828	0	0	0	0
PWY-6969	TCA cycle V (2-oxoglutarate:ferredoxin oxidoreductase)	252.632	547.934	402.756	265.096	329.598	243.078	364.373	405.721	659.869	727.466	356.12	635.103	659.66	438.995	727.705
PWY-7003	glycerol degradation to butanol	188.735	405.584	135.163	166.212	320.328	201.261	212.738	169.914	248.964	540.213	404.871	417.813	184.263	421.753	119.353
PWY-7007	methyl ketone biosynthesis	1.73445	5.67077	0.596411	8.59778	0.131402	1.10788	0.797102	3.16924	0.30769	1.10651	1.10075	2.27496	2.31384	1.52157	2.43351
PWY-7013	L-1,2-propanediol degradation	21.9242	41.5817	28.9209	23.3729	35.7496	23.5313	49.1965	10.8392	30.1473	236.721	202.547	188.388	41.7192	176.863	89.5292
PWY-7046	4-coumarate degradation (anaerobic)	0	0	0	0	0.122785	0	0	0	0	0	0.949639	0	0	0	0
PWY-7090	UDP-2,3-diacetamido-2,3-dideoxy-&alpha;-D-mannuronate biosynthesis	1.89647	60.0714	1.36243	4.09511	8.61136	4.96522	22.8744	7.57496	8.82356	24.901	9.6553	15.2565	3.21442	16.1886	6.58959
PWY-7094	fatty acid salvage	9.0942	25.0054	21.4876	33.787	29.4661	9.50083	6.99544	11.5321	3.64389	9.64743	50.0312	23.1994	45.4286	25.793	19.0243
PWY-7097	vanillin and vanillate degradation I	0	0	0.502223	0	0	0	0	0	0	0	1.47401	0	0	0.433701	0.365884
PWY-7098	vanillin and vanillate degradation II	0	0	0.555008	0	0	0	0	0	0	0	1.59623	0	0	0.483192	0.407338
PWY-7111	pyruvate fermentation to isobutanol (engineered)	638.86	1749.36	844.777	814.923	832.274	710.447	1796.25	1710.12	1749.97	1620.42	1409.27	1534.08	1127.63	1281.99	1235.87
PWY-7159	chlorophyllide a biosynthesis III (aerobic, light independent)	0	0	1.17496	0	0	0	0.358885	0.455212	0	0	4.04047	1.35949	1.01516	0	1.08174
PWY-7184	pyrimidine deoxyribonucleotides de novo biosynthesis I	1757.81	903.316	1620.1	1666.86	1439.11	1710.98	1064.52	834.702	705.301	739.453	1045.99	1092.1	1045.66	655.97	993.95
PWY-7187	pyrimidine deoxyribonucleotides de novo biosynthesis II	1722.67	1177.25	1652.95	1683.6	1553.7	1692.67	1351.52	1096.74	886.761	1009.45	1296.55	1332.45	1305.33	1002.55	1252.87
PWY-7196	superpathway of pyrimidine ribonucleosides salvage	1377.47	1101.88	1420.79	1341.59	1505.96	1456.72	1593.56	1084.71	1051.44	932.288	1183.91	1187.56	1239.23	853.764	1206.87
PWY-7197	pyrimidine deoxyribonucleotide phosphorylation	1574.86	889.372	1457.53	1480.28	1317.68	1547.79	1158.71	784.856	634.423	707.353	971.848	1004.73	956.673	607.554	918.676
PWY-7198	pyrimidine deoxyribonucleotides de novo biosynthesis IV	7.03155	49.4393	0	6.34441	13.3799	9.4713	292.498	434.829	388.431	17.422	20.8256	20.2576	35.9921	26.9677	360.799
PWY-7199	pyrimidine deoxyribonucleosides salvage	417.925	856.001	527.795	444.518	784.818	523.024	951.192	843.787	853.052	910.238	833.28	797.148	909.822	905.871	823.707
PWY-7200	superpathway of pyrimidine deoxyribonucleoside salvage	881.833	858.926	976.197	890.97	1128.39	994.904	1004.48	793.905	666.546	769.742	952.739	947.16	992.69	735.098	923.941
PWY-7208	superpathway of pyrimidine nucleobases salvage	2393.47	2104.16	2368.72	2369.08	2439.13	2370.22	2634.71	1884.87	1547.38	2093.97	2220.81	2181.84	2410.45	2542.07	2222.34
PWY-7210	pyrimidine deoxyribonucleotides biosynthesis from CTP	10.0277	68.8237	0	9.04828	19.0307	13.4982	370.593	482.891	417.167	24.6015	29.4703	28.6808	50.5154	37.6546	432.444
PWY-7211	superpathway of pyrimidine deoxyribonucleotides de novo biosynthesis	103.162	257.585	156.533	221.248	227.663	166.605	589.84	737.218	666.164	420.502	332.8	466.141	427.011	267.269	673.106
PWY-7219	adenosine ribonucleotides de novo biosynthesis	2098.87	1992.01	2081.83	2094.17	2132.05	2088.7	2181.48	1953.08	1963.4	1981.34	2075.74	2040.84	2120.46	2191.48	2037.17
PWY-722	nicotinate degradation I	0	0	0	0	0	0.379101	0.355887	0	0	0	0.574212	0.233404	2.09222	0	0
PWY-7220	adenosine deoxyribonucleotides de novo biosynthesis II	2289.36	1690.22	2247.3	2310.62	2226.51	2284.39	1595.72	2049.82	1752.87	2049.55	2343.43	2286.49	2261.22	2142.58	2405.24
PWY-7221	guanosine ribonucleotides de novo biosynthesis	2079.02	1825.38	2046.21	2083.74	2066.77	2057.73	1841.94	1847.55	1699.37	1826.71	1992.38	1968.09	2059.98	2080.49	2009.36
PWY-7222	guanosine deoxyribonucleotides de novo biosynthesis II	2289.36	1690.22	2247.3	2310.62	2226.51	2284.39	1595.72	2049.82	1752.87	2049.55	2343.43	2286.49	2261.22	2142.58	2405.24
PWY-7228	superpathway of guanosine nucleotides de novo biosynthesis I	1941.34	1086.38	1811.56	1865.89	1652.59	1896.85	1269.52	1038.36	925.907	912.46	1248.81	1291.61	1255.14	816.846	1219.23
PWY-7229	superpathway of adenosine nucleotides de novo biosynthesis I	2209.8	1918.88	2174.31	2209.32	2200.1	2199.43	2048.96	2024.89	1963.89	2005.86	2182.08	2134.56	2190.27	2185.55	2152.72
PWY-7234	inosine-5'-phosphate biosynthesis III	1910.3	1303.33	1827.01	1837.11	1594.84	1865.65	676.01	1212.62	672.994	1110.3	1408.7	1508.49	1183.25	899.851	1023.07
PWY-7237	myo-, chiro- and scillo-inositol degradation	3.55525	229.814	6.54632	4.63606	16.5117	3.64885	18.2583	66.6086	14.4996	24.5599	27.4365	17.431	72.0757	7.96301	96.2692
PWY-7242	D-fructuronate degradation	161.544	501.872	209.184	146.371	266.007	168.247	1062.19	781.704	727.279	452.645	375.772	417.197	373.169	470.588	643.773
PWY-7254	TCA cycle VII (acetate-producers)	21.8154	26.9876	17.5618	27.7353	33.8177	18.2042	64.153	29.8995	15.2611	128.218	150.045	125.232	296.188	22.8498	29.3768
PWY-7255	ergothioneine biosynthesis I (bacteria)	0	0	0	0	3.20341	0	0	0	0.544259	0	1.08358	0.303291	0	0.395186	0.321871
PWY-7295	L-arabinose degradation IV	0	0	0	2.23152	1.74426	0	0	0.458393	0	0	1.33109	1.02523	1.33934	1.28258	0.51626
PWY-7315	dTDP-N-acetylthomosamine biosynthesis	25.9293	48.2329	9.3538	79.3771	187.487	54.5616	221.911	456.513	355.106	21.6784	31.5963	26.7542	32.7963	132.519	447.178
PWY-7323	superpathway of GDP-mannose-derived O-antigen building blocks biosynthesis	186.701	414.368	360.937	210.733	356.742	190.462	309.186	225.415	480.604	618.155	224.366	361.682	512.036	438.498	440.278
PWY-7328	superpathway of UDP-glucose-derived O-antigen building blocks biosynthesis	23.5973	93.6357	91.5266	167.159	197.213	82.1754	91.5981	158.355	162.159	109.338	96.2408	49.4852	38.8326	110.332	230.482
PWY-7332	superpathway of UDP-N-acetylglucosamine-derived O-antigen building blocks biosynthesis	8.998	845.836	3.14697	14.8875	55.9616	29.9312	92.2685	55.2981	43.3102	135.204	51.0647	77.7782	12.8886	91.1215	43.7428
PWY-7371	1,4-dihydroxy-6-naphthoate biosynthesis II	7.62888	36.2336	3.46366	41.2864	13.683	22.7966	40.8697	6.09914	26.8852	51.003	35.2996	16.186	5.3189	57.1157	10.8254
PWY-7373	superpathway of demethylmenaquinol-6 biosynthesis II	0	12.3599	0	8.55335	0	2.86174	32.5602	0.717546	4.29754	18.5729	14.6076	1.51706	0.540724	4.99878	1.65795
PWY-7374	1,4-dihydroxy-6-naphthoate biosynthesis I	7.62888	33.711	3.46366	40.1226	13.5766	22.4924	22.4207	5.37615	25.3819	44.7866	30.1045	15.0989	4.71251	56.2234	10.4911
PWY-7376	cob(II)yrinate a,c-diamide biosynthesis II (late cobalt incorporation)	3.57945	9.55846	9.99646	9.82992	10.4894	4.86196	2.11556	3.35717	2.2103	1.57638	23.5637	7.48867	13.1317	8.83834	12.1775
PWY-7377	cob(II)yrinate a,c-diamide biosynthesis I (early cobalt insertion)	50.4295	179.512	47.7714	90.3347	86.6205	109	54.2898	217.774	32.9822	453.515	357.819	272.769	158.711	129.402	86.0678
PWY-7385	1,3-propanediol biosynthesis (engineered)	0	0	0	0	0.827652	0	0.862068	0	0.420428	0	0	0	0	0.64717	0
PWY-7391	isoprene biosynthesis II (engineered)	0	0	0	0	0	0	0	0	0	0	0	0	0.974947	0	0
PWY-7392	taxadiene biosynthesis (engineered)	592.639	1159.17	767.149	706.277	741.974	631.845	1132.23	1100.86	844.549	1162.66	1173	1193.6	1042.06	1046.12	1017.82
PWY-7400	L-arginine biosynthesis IV (archaebacteria)	595.857	1434.18	676.737	777.236	666.895	655.943	1411.09	1284.66	1419.5	1424.15	1147.93	1238.71	833.604	915.001	945.967
PWY-7431	aromatic biogenic amine degradation (bacteria)	6.16644	8.60678	4.55444	7.12494	7.97117	3.65002	0.575005	0.524574	0.388895	2.45599	6.71262	6.84866	10.5879	5.79085	4.61366
PWY-7446	sulfoglycolysis	0.205393	0	1.71006	0.972821	0.908639	1.01094	0.123647	5.49765	2.64492	0	0.0461808	1.26915	0	0.360266	0
PWY-7456	mannan degradation	38.3859	173.731	149.258	68.1937	61.9152	80.3791	75.4128	79.1773	236.627	284.883	125.103	207.837	65.5298	94.599	299.311
PWY-7527	L-methionine salvage cycle III	0	1.33194	0	0	0	0	0	0	0	0	0	0	4.075	0	0
PWY-7539	6-hydroxymethyl-dihydropterin diphosphate biosynthesis III (Chlamydia)	230.291	422.301	340.532	313.939	414.517	284.482	495.819	581.764	629.069	946.96	698.806	670.356	792.259	615.625	764.598
PWY-7560	methylerythritol phosphate pathway II	489.095	1405.98	652.155	592.789	631.385	524.339	1504.23	1242.06	1566.9	1492.37	1097.51	1186.91	933.701	931.701	908.047
PWY-7616	methanol oxidation to carbon dioxide	0.920495	2.93385	1.03927	5.40762	1.27448	1.15686	0.653529	0	0.19975	0.678358	2.11688	0.597107	2.97638	1.85839	1.37936
PWY-7663	gondoate biosynthesis (anaerobic)	1906.21	1485.78	1790.91	1772.87	1773.58	1907.73	1799.52	1634.77	1940.07	1520.86	1441.88	1437.86	1414.83	1346.74	1594.46
PWY-7664	oleate biosynthesis IV (anaerobic)	41.4776	146.532	68.7489	46.674	72.6428	23.2824	56.3199	81.5312	120.484	116.861	61.4136	117.742	106.619	99.1905	324.482
PWY-841	superpathway of purine nucleotides de novo biosynthesis I	1940.78	1346.38	1855.54	1862.43	1664.92	1897.03	1442.2	1261.07	1192.14	1167.96	1397.08	1469.96	1333.16	976.933	1266.5
PWY-922	mevalonate pathway I	743.765	461.739	814.859	922.386	1141.93	824.87	550.867	549.77	217.66	400.399	885.141	741.534	1102.41	1159.25	987.215
PWY0-1061	superpathway of L-alanine biosynthesis	239.561	516.133	259.385	476.748	73.2056	219.642	324.044	698.301	518.447	538.262	443.848	586.415	274.851	77.0053	578.215
PWY0-1241	ADP-L-glycero-&beta;-D-manno-heptose biosynthesis	9.09386	36.8105	11.3998	54.15	13.1146	23.453	46.3811	78.7507	26.8016	37.6964	30.2571	16.919	19.9386	51.1269	123.274
PWY0-1261	anhydromuropeptides recycling	102.871	449.373	229.189	190.225	291.12	127.768	206.821	161.764	195.368	613.476	335.883	640.617	426.265	258.063	211.969
PWY0-1277	3-phenylpropanoate and 3-(3-hydroxyphenyl)propanoate degradation	0	0	5.79013	0	0	0	0	0	2.71053	0.963889	0	0	0	0	0
PWY0-1296	purine ribonucleosides degradation	1662.27	1533.08	1542	1506.87	1344.63	1646.07	1082.35	1459.77	1317.6	1077.11	1319.45	1319.59	1024.77	825.926	859.797
PWY0-1297	superpathway of purine deoxyribonucleosides degradation	1674.22	1450.25	1562.51	1545.64	1453.39	1653.87	1292.31	1447.3	1294.79	1101.85	1371.21	1339.39	1256.5	1137.44	1049.3
PWY0-1298	superpathway of pyrimidine deoxyribonucleosides degradation	1622.56	1288.5	1494.22	1479.7	1350.28	1590.7	1033.85	1262.27	1277.4	1103.88	1186.94	1170.01	999.317	883.305	911.097
PWY0-1319	CDP-diacylglycerol biosynthesis II	2055.9	1866.53	2013.69	2059.15	2128.12	2066.58	2140.2	1999.68	1998.3	1884.1	2025.75	1907	2053.23	2193.78	2031.8
PWY0-1338	polymyxin resistance	3.28769	0.929221	1.91242	6.57619	4.745	2.34715	5.82973	6.82848	7.32687	0.655135	2.91736	2.30067	0	0.719898	0.110166
PWY0-1415	superpathway of heme biosynthesis from uroporphyrinogen-III	12.4149	28.4468	20.9018	21.1995	31.985	12.0332	25.8089	27.743	29.2148	75.1828	55.7794	78.2792	73.5175	12.4457	24.4178
PWY0-1479	tRNA processing	53.6267	278.451	82.994	237.405	41.4589	100.372	46.3761	62.8243	81.4442	319.659	274.65	254.107	58.5765	103.859	57.4234
PWY0-1533	methylphosphonate degradation I	5.0607	3.36583	8.80917	5.5693	8.77149	4.56644	2.8123	12.0508	5.12114	20.6787	30.4198	32.9933	34.0238	6.72337	4.85932
PWY0-1586	peptidoglycan maturation (meso-diaminopimelate containing)	1933.58	1582.73	1814.65	1985.75	2063.82	1989.03	1783.42	2092.81	1926.65	1265.91	1774.84	1629.25	1804.73	2222.26	2052.46
PWY0-162	superpathway of pyrimidine ribonucleotides de novo biosynthesis	1934.9	1347.74	1865.32	1893.42	1784.46	1906.87	1713.36	1261.54	1169.72	1139.87	1436.58	1476.83	1464.34	1061.06	1428.37
PWY0-166	superpathway of pyrimidine deoxyribonucleotides de novo biosynthesis (E. coli)	1781.81	1151.02	1697.13	1736.13	1589.16	1748.29	1269.58	1075.24	858.607	1008.3	1312.35	1345.25	1321.69	998.529	1249.12
PWY0-321	phenylacetate degradation I (aerobic)	3.8743	3.23748	1.3876	5.36974	6.07497	1.40068	0.925625	1.22317	1.13836	1.30829	4.57574	0.301622	4.01607	3.29634	2.80877
PWY0-41	allantoin degradation IV (anaerobic)	0.825508	7.74086	1.74642	6.83705	2.90086	1.80864	1.95178	46.1002	10.4338	1.13259	4.19452	5.39767	4.37057	3.30324	4.30455
PWY0-42	2-methylcitrate cycle I	2.34974	8.48421	6.03428	11.7776	8.45181	5.81699	2.41264	7.27625	4.47345	20.1635	26.635	18.4723	32.3498	4.53264	4.74288
PWY0-781	aspartate superpathway	480.659	990.378	566.394	642.91	314.536	482.687	300.926	342.502	252.745	1185.95	879.096	967.265	622.299	388.953	281.031
PWY0-845	superpathway of pyridoxal 5'-phosphate biosynthesis and salvage	34.9001	143.661	164.587	51.9016	132.889	28.6187	94.8877	182.888	246.788	190.742	80.3643	208.747	224.572	30.4974	462.384
PWY0-862	(5Z)-dodec-5-enoate biosynthesis	35.6474	127.022	59.2003	40.1366	62.5766	19.9864	48.452	70.2813	103.997	101.095	52.9152	101.914	92.2103	85.7858	285.036
PWY1G-0	mycothiol biosynthesis	1.51176	3.87823	0.888163	6.87627	6.43826	2.10973	0.591312	2.71395	0.45753	12.2226	20.4881	10.2357	38.761	1.69382	3.46262
PWY490-3	nitrate reduction VI (assimilatory)	152.045	500.756	235.764	145.135	42.9898	156.148	12.7321	364.095	10.1924	469.984	485.14	538.624	182.37	53.7609	21.2875
PWY4FS-7	phosphatidylglycerol biosynthesis I (plastidic)	1944.98	1774.9	1858.59	1987.06	1969.56	1969.12	1991.41	1866.63	1768.36	1841.26	1978.89	1878.83	1880.17	1991.93	1895.03
PWY4FS-8	phosphatidylglycerol biosynthesis II (non-plastidic)	1944.98	1774.9	1858.59	1987.06	1969.56	1969.12	1991.41	1866.63	1768.36	1841.26	1978.89	1878.83	1880.17	1991.93	1895.03
PWYG-321	mycolate biosynthesis	42.7661	150.776	70.9425	48.3447	74.5528	24.0769	57.9369	84.12	123.606	120.886	63.6353	121.87	110.294	99.1347	334.564
PYRIDNUCSAL-PWY	NAD salvage pathway I	359.974	984.754	473.044	532.196	460.819	365.362	1350.83	1046.78	1468.37	1067.65	735.729	804.592	689.357	588.982	843.638
PYRIDNUCSYN-PWY	NAD biosynthesis I (from aspartate)	394.38	930.411	631.871	373.88	424.975	406.475	862.406	1063.49	1319.86	1005.16	636.777	817.578	834.907	747.913	851.846
PYRIDOXSYN-PWY	pyridoxal 5'-phosphate biosynthesis I	26.0217	99.5679	115.775	36.5684	93.677	21.4857	68.3333	113.214	170.451	133.361	53.0853	142.148	160.333	23.8596	326.39
REDCITCYC	TCA cycle VIII (helicobacter)	43.3598	141.128	83.0783	66.0504	96.0782	37.3419	84.3195	35.0665	59.6181	436.194	264.977	375.769	352.518	79.9277	53.1343
RHAMCAT-PWY	L-rhamnose degradation I	61.3794	103.156	66.3065	88.7785	64.2325	86.3024	73.6988	98.8045	125.324	124.949	93.8586	121.996	84.4822	39.2929	317.788
RIBOSYN2-PWY	flavin biosynthesis I (bacteria and plants)	266.696	663.155	427.839	319.056	480.786	350.843	558.884	754.219	770.505	1031.67	687.501	703.448	852.759	642.158	867.889
RUMP-PWY	formaldehyde oxidation I	248.322	506.89	378.1	187.785	30.8352	176.562	16.6127	342.163	8.03206	372.511	372.318	539.793	304.051	47.442	37.5822
SALVADEHYPOX-PWY	adenosine nucleotides degradation II	82.7416	231.396	126.136	168.885	201.37	187.478	110.325	240.582	103.649	477.88	323.282	375.011	202.847	294.993	127.447
SER-GLYSYN-PWY	superpathway of L-serine and glycine biosynthesis I	923.656	1779.03	1085.35	1025.76	954.91	922.347	1495.2	1256.62	1151.57	1433.95	1190.95	1405.02	1112.95	1060.58	829.608
SO4ASSIM-PWY	sulfate reduction I (assimilatory)	20.0603	100.32	43.1696	30.985	40.3705	15.3188	70.2397	123.092	89.2765	123.468	72.3748	108.218	124.997	29.2032	274.564
SULFATE-CYS-PWY	superpathway of sulfate assimilation and cysteine biosynthesis	43.0563	206.594	90.399	65.3989	83.858	33.1398	148.283	231.519	182.968	249.416	148.448	216.522	239.227	62.7856	419.897
TCA	TCA cycle I (prokaryotic)	211.775	495.084	331.977	271.388	225.171	211.968	278.79	380.818	526.913	693.07	361.492	609.789	525.947	275.45	648.131
TCA-GLYOX-BYPASS	superpathway of glyoxylate bypass and TCA	13.5563	22.251	22.0753	32.8376	29.0722	15.1824	9.00437	31.3456	15.1912	14.3149	35.3356	43.1895	63.4714	17.4809	25.1646
TEICHOICACID-PWY	teichoic acid (poly-glycerol) biosynthesis	443.975	586.076	615.587	478.308	713.651	389.435	344.85	583.413	255.974	546.258	742.335	736.414	827.29	692.457	784.468
THISYN-PWY	superpathway of thiamin diphosphate biosynthesis I	171.573	360.67	314.124	190.69	292.226	186.288	303.956	336.236	553.18	478.652	442.468	386.152	551.873	460.801	609.078
THREOCAT-PWY	superpathway of L-threonine metabolism	5.77382	0	8.26338	8.25005	7.76262	4.55219	0.621239	0.435295	9.24869	1.08188	3.08484	7.24401	1.54089	1.84303	5.60407
THRESYN-PWY	superpathway of L-threonine biosynthesis	1745.36	1637.1	1671.06	1667.66	1348.56	1689.45	1644.75	1442.97	1578.88	1644.81	1446.12	1602.4	1190.84	1086.47	1104.5
TRNA-CHARGING-PWY	tRNA charging	1483.36	1781.08	1597.55	1623.52	1523.07	1490.28	1860.1	1657.18	1714.09	1764.72	1743.69	1764.02	1703.95	1783.66	1637.01
TRPSYN-PWY	L-tryptophan biosynthesis	230.439	833.609	368.47	312.667	491.343	305.08	1042.02	729.67	692.776	965.674	510.855	589.913	609.56	667.491	656.027
TYRFUMCAT-PWY	L-tyrosine degradation I	1.59594	18.1902	8.12616	10.4186	8.77064	2.77042	9.17417	1.26708	5.74266	53.7291	27.4979	59.9616	25.2002	5.40379	6.03487
UBISYN-PWY	superpathway of ubiquinol-8 biosynthesis (prokaryotic)	6.53653	8.22436	21.8342	25.6402	22.3483	13.195	8.4057	20.0723	13.0649	7.484	21.1262	19.0708	27.4856	10.8958	16.042
UDPNAGSYN-PWY	UDP-N-acetyl-D-glucosamine biosynthesis I	1795.88	1586.55	1738.21	1808.42	1731.67	1792.8	1009.55	1216.84	615.827	1714.64	1772.2	1704.8	1610.69	1691.53	1350.49
VALDEG-PWY	L-valine degradation I	0	0	0	0	0	0	0	0	0	0.968842	0	0	1.88886	0.442539	0.492307
VALSYN-PWY	L-valine biosynthesis	604.871	1654.5	788.365	757.503	757.574	667.527	1414.57	1440.18	1340.08	1495.81	1218.21	1372.62	966.405	1028.62	959.864
