# Supplementary material for: Investigation of the effects of Periplaneta americana (L.) extract on ischemic stroke based on combined multi-omics of gut microbiota
Source: Front Pharmacol. 2024 Nov 28;15:1429960. doi: 10.3389/fphar.2024.1429960 (PMC11638836; doi:10.3389/fphar.2024.1429960)
Supplement: Supplementary file 3 [file DataSheet2.zip › Metabolic pathway prediction/tables/sample_table_data.xls]

Level1	Level2	Sham1P	Sham2P	Sham3P	PAS8401P	PAS8402P	PAS8403P	Model1	Model2	Model3	Sham1	Sham2	Sham3	PAS8401	PAS8402	PAS8403
Biosynthesis	Amine and Polyamine Biosynthesis	182.12	942.8	258.08	189.31	333.21	319.21	300.74	521.89	247.98	1086.69	694.54	766.42	642.25	548.42	338.49
Biosynthesis	Amino Acid Biosynthesis	21407.86	40270.94	24604	24373.08	21450.41	22056.14	33008.3	33918.11	32519.87	39614.13	31914.66	35655.86	26223.6	24824.12	24745.97
Biosynthesis	Aminoacyl-tRNA Charging	1483.36	1781.08	1597.55	1623.52	1523.07	1490.28	1860.1	1657.18	1714.09	1764.72	1743.69	1764.02	1703.95	1783.66	1637.01
Biosynthesis	Aromatic Compound Biosynthesis	820.53	2695.02	1061.91	1038.98	1154.02	901.09	2898.89	2516.41	3153.74	2907.75	2082	2214.71	1783.94	1888.98	1799.32
Biosynthesis	Carbohydrate Biosynthesis	8338.31	12469.02	9961.74	9259.54	10586.48	8714	11009.5	10383.79	11139.35	12473.06	10671.42	11318.65	11881.06	11790.88	12124.3
Biosynthesis	Cell Structure Biosynthesis	12742.65	11137.49	12667.45	12553.68	13096.1	12579.9	11549.78	11615.65	10704.89	11060.53	12678.55	12487.55	13852.32	13244.43	12433.59
Biosynthesis	Cofactor, Prosthetic Group, Electron Carrier, and Vitamin Biosynthesis	11405.9	19431.55	13724.22	13066.46	15581.13	12615.39	18563.97	23678.1	23641.86	26296.19	22839.21	22450.35	24727.57	19216.02	25220.53
Biosynthesis	Fatty Acid and Lipid Biosynthesis	15992.12	14344.69	15607.6	15754.52	16033.91	15919.81	15348.53	14718.54	15404.08	14358.22	14551.43	14514.21	14876.8	15096.12	16638.8
Biosynthesis	Metabolic Regulator Biosynthesis	5.71	14.45	10.9	23.12	14.95	9.54	52.97	15.67	12.46	18.23	20.9	13.39	11.89	8.4	10.65
Biosynthesis	Nucleoside and Nucleotide Biosynthesis	49083.96	40094.93	47914.02	48131.22	45901.98	48844.93	42547.26	40190.43	36807.36	38465.06	42738.63	43380.92	41147.11	35802.89	40419.44
Biosynthesis	Other Biosynthesis	53.51	156.16	92.45	54.94	93.61	32.04	72.58	86.03	148.75	135.98	64.86	134.02	136.1	126.47	344
Biosynthesis	Secondary Metabolite Biosynthesis	4003.26	6751.74	4941.26	4796.2	5461.02	4316.08	6986.21	6379.1	6398.7	7133.86	6753.35	6780.8	6785.62	6773.14	6409.65
Degradation/Utilization/Assimilation	Alcohol Degradation	92.06	76.89	84.5	175.62	149.38	124.72	137.78	44.74	63.91	398.32	471.3	387.23	263.55	341.29	216.77
Degradation/Utilization/Assimilation	Aldehyde Degradation	0	0	0	2.25	1.92	3.96	1.27	9.73	2.96	1.39	2.45	6.14	6.08	0.72	0.95
Degradation/Utilization/Assimilation	Amine and Polyamine Degradation	1952.63	1148.19	1801	1735.18	1689.28	1872.84	961.31	1723.07	1363.73	847.12	1208.12	1185.97	1131.6	882.44	1098.26
Degradation/Utilization/Assimilation	Amino Acid Degradation	137.52	563.22	228.36	199.24	309.72	181.4	439.39	405.12	568.92	837.36	842.76	803.68	798.54	223.93	559.79
Degradation/Utilization/Assimilation	Aromatic Compound Degradation	51.07	33.06	65.6	92.68	142.21	48.59	23.22	37.02	21.45	167.05	262.92	139.56	386.92	58.7	90.38
Degradation/Utilization/Assimilation	C1 Compound Utilization and Assimilation	1887.2	4107.82	2580.06	2375.83	2073.63	1973.36	2355.1	3375.87	2980.37	4171.91	3772.3	4353.1	3694.58	2643.61	3259.15
Degradation/Utilization/Assimilation	Carbohydrate Degradation	10644.87	10589.87	11173.06	11085.03	9897.18	10411.13	9912.41	11019.1	10200.7	10065.19	10186.55	11019.19	9719.98	8747.03	10937.76
Degradation/Utilization/Assimilation	Carboxylate Degradation	8280.24	7436.19	7872.53	9446.44	8578.19	8786.35	8400.18	7656.2	6748.34	7433.76	8739.08	8175.4	8541.98	9165.75	9106.2
Degradation/Utilization/Assimilation	Chlorinated Compound Degradation	0.17	0	0	1.88	3.82	0.4	0.1	0.27	0	0.87	5.99	3.9	5.87	0.73	2.27
Degradation/Utilization/Assimilation	Degradation/Utilization/Assimilation - Other	1.05	6.19	3.18	5.88	1.85	1.01	3.22	0.31	0.33	1.2	3.6	3.46	5.93	4.54	1.93
Degradation/Utilization/Assimilation	Fatty Acid and Lipid Degradation	15.55	48.49	31.86	35.31	39.66	17.04	28.9	21.87	25.48	123.98	67.26	111.97	74.25	31.43	19.35
Degradation/Utilization/Assimilation	Inorganic Nutrient Metabolism	261.13	1079.67	494.77	503.42	232.15	337.25	1174.46	802.14	423.62	1201.43	999.83	1104.43	812.34	353.62	1077.26
Degradation/Utilization/Assimilation	Nucleoside and Nucleotide Degradation	5715.49	6019.99	5855.85	5698.44	5591.93	6074.38	6309.37	6658.64	7365.49	6496.98	6341.3	6311.53	5399.37	4815.45	5148.39
Degradation/Utilization/Assimilation	Polymeric Compound Degradation	2109.3	3901.56	2699	2378.46	1843.05	2029.26	4197.3	3907.67	4340.94	3676.56	2890.58	3407.01	2414.66	2299.85	3093.6
Degradation/Utilization/Assimilation	Secondary Metabolite Degradation	1096.01	3057.74	1360.55	1767.61	1598.15	1388.07	3957.11	2745.1	2770.08	2675.95	2437.78	2689.04	2661.63	2154.02	2752.22
Detoxification	Antibiotic Resistance	1900.53	1334.74	1784.47	1862.53	1913.08	1883.77	1448.08	1481.4	1080.63	1282.09	1758.39	1654.07	2072.03	1831.59	1653.09
Detoxification	methanol oxidation to carbon dioxide	0.92	2.93	1.04	5.41	1.27	1.16	0.65	0	0.2	0.68	2.12	0.6	2.98	1.86	1.38
Generation of Precursor Metabolite and Energy	Electron Transfer	28.14	109.5	78.23	132.03	121.65	52.6	106.66	43.61	47.57	302.9	343.7	340.74	580.09	78.22	95.25
Generation of Precursor Metabolite and Energy	ethylmalonyl-CoA pathway	0	1.9	3.33	0	3.12	0.37	0.24	0.3	0.54	1.18	2.65	1.77	4.4	0.45	1.81
Generation of Precursor Metabolite and Energy	Fermentation	11702.08	11885.87	11961.27	12900.43	13271.51	12265.9	11846.98	11755.77	10686.29	13563.84	14524.05	14216.44	13955.32	14447.81	13344.72
Generation of Precursor Metabolite and Energy	formaldehyde oxidation I	248.32	506.89	378.1	187.78	30.84	176.56	16.61	342.16	8.03	372.51	372.32	539.79	304.05	47.44	37.58
Generation of Precursor Metabolite and Energy	Glycolysis	4290.16	5592.54	4716.97	4756.91	5272.92	4714.51	5784.66	5708.73	4925.4	5469.18	5675.52	5483.63	5984	5905.24	5859.85
Generation of Precursor Metabolite and Energy	glyoxylate cycle	7.77	13.86	18.32	32.88	19.48	9.59	4.25	25.12	10.34	6.64	17.32	22.03	31.55	10.83	15.87
Generation of Precursor Metabolite and Energy	isopropanol biosynthesis	13.07	40.51	13.52	35.62	6.46	37.89	0.12	5.96	0.38	107.34	63.21	59.96	5.55	0	1.21
Generation of Precursor Metabolite and Energy	methyl ketone biosynthesis	1.73	5.67	0.6	8.6	0.13	1.11	0.8	3.17	0.31	1.11	1.1	2.27	2.31	1.52	2.43
Generation of Precursor Metabolite and Energy	methylaspartate cycle	0	7.37	7.07	0	4.06	0.88	0.87	1.15	2.02	5.46	9.89	6.03	7	0.94	6.19
Generation of Precursor Metabolite and Energy	Pentose Phosphate Pathways	1817.51	3585.81	2171.62	2153.55	2209.47	2025.5	3067.3	3300.91	2807.59	3362.5	3505.32	3574.77	3099.56	3006.16	3049.14
Generation of Precursor Metabolite and Energy	Photosynthesis	855.07	1802.19	1055.24	1198.09	1267.63	1082.25	1647.77	1802.69	1975.52	1687.76	1689.06	1582.82	1687.13	1722.44	1726.77
Generation of Precursor Metabolite and Energy	Respiration	81.67	307.51	111.31	217.4	219.3	179.57	500.4	837.1	698.31	719.91	857.07	720.78	795.87	156.44	618
Generation of Precursor Metabolite and Energy	superpathway of glycolysis and Entner-Doudoroff	309.08	595.86	248.64	771.67	401.16	515.17	587.51	267.73	464.67	856.76	956.3	754.19	730.38	997.6	1042.19
Generation of Precursor Metabolite and Energy	superpathway of glycolysis, pyruvate dehydrogenase, TCA, and glyoxylate bypass	26.28	43.33	41.45	63.77	55.29	29.74	17.81	57.79	29.72	28.29	68.75	82.78	119.17	34.51	49.42
Generation of Precursor Metabolite and Energy	TCA cycle	809.76	1667.94	1275.49	1180.58	1325.71	843.14	1471.45	1278.37	1707.04	2804.72	2120.48	2636.76	3090.31	1791	2317.96
Glycan Pathways	Glycan Biosynthesis	1893.35	1830.72	1857.83	1735.25	1611	1855.45	1670.1	1748.8	1835.56	1665.44	1371.9	1488.77	1182.84	1138.05	1052.74
Glycan Pathways	Glycan Degradation	1101.32	1747.45	1333.32	1209.81	939.84	1038.48	2046.16	1944.12	2018.68	1687.6	1400.5	1617.34	1191	1124.32	1294.01
Macromolecule Modification	Nucleic Acid Processing	269.13	650.53	492.57	459.71	364.15	322.21	310.89	329.95	564.46	1002.2	566.28	615.28	611.21	496.68	568.81
Metabolic Clusters	L-glutamate and L-glutamine biosynthesis	328.11	1023.78	448.71	353.82	403.5	334.63	534.55	1058.5	776.53	1087.76	642.19	763.63	520.32	658.55	512.79
Metabolic Clusters	O-antigen building blocks biosynthesis (E. coli)	1003.28	1326.74	1178.96	1260.12	1343.79	1100.95	1172.16	1249.06	868.07	1559.74	1566.31	1521.66	1603.66	1674.87	1471.67
Metabolic Clusters	phospholipases	0	0	0	0	0	0	0	0	0	0	2.08	0	0	0	0
Metabolic Clusters	pyrimidine deoxyribonucleotide phosphorylation	1574.86	889.37	1457.53	1480.28	1317.68	1547.79	1158.71	784.86	634.42	707.35	971.85	1004.73	956.67	607.55	918.68
Metabolic Clusters	pyrimidine deoxyribonucleotides biosynthesis from CTP	10.03	68.82	0	9.05	19.03	13.5	370.59	482.89	417.17	24.6	29.47	28.68	50.52	37.65	432.44
Metabolic Clusters	pyrimidine deoxyribonucleotides de novo biosynthesis I	1757.81	903.32	1620.1	1666.86	1439.11	1710.98	1064.52	834.7	705.3	739.45	1045.99	1092.1	1045.66	655.97	993.95
Metabolic Clusters	pyrimidine deoxyribonucleotides de novo biosynthesis III	161.25	759.6	206.09	253.79	245.52	243.77	949.78	487.82	491.42	676.48	740.82	569.2	386.24	379.53	421.11
Metabolic Clusters	pyrimidine deoxyribonucleotides de novo biosynthesis IV	7.03	49.44	0	6.34	13.38	9.47	292.5	434.83	388.43	17.42	20.83	20.26	35.99	26.97	360.8
Metabolic Clusters	superpathway of L-aspartate and L-asparagine biosynthesis	783.64	1255.33	1019.76	863.68	986.8	865.14	1390.73	1397.31	1504.97	1365.97	1489.39	1461.03	1402.32	1272.14	1236.2
Metabolic Clusters	tRNA charging	1483.36	1781.08	1597.55	1623.52	1523.07	1490.28	1860.1	1657.18	1714.09	1764.72	1743.69	1764.02	1703.95	1783.66	1637.01
