# Supplementary material for: Investigation of the effects of Periplaneta americana (L.) extract on ischemic stroke based on combined multi-omics of gut microbiota
Source: Front Pharmacol. 2024 Nov 28;15:1429960. doi: 10.3389/fphar.2024.1429960 (PMC11638836; doi:10.3389/fphar.2024.1429960)
Supplement: Supplementary file 3 [file DataSheet2.zip › Metabolic pathway prediction/tables/sample_table_hie_data.xls]

hierarchies	Sham1P	Sham2P	Sham3P	PAS8401P	PAS8402P	PAS8403P	Model1	Model2	Model3	Sham1	Sham2	Sham3	PAS8401	PAS8402	PAS8403
Biosynthesis|Amine and Polyamine Biosynthesis|ectoine biosynthesis	0.43	0.76	0	0.93	1.54	0.66	1.08	0.66	0.74	0	0.75	0.37	2.9	0	0.99
Biosynthesis|Amine and Polyamine Biosynthesis|norspermidine biosynthesis	3.39	0.17	4.28	2.66	3.27	0	0.84	0.8	2.9	1.37	1.44	4.16	5.29	0.47	1.29
Biosynthesis|Amine and Polyamine Biosynthesis|superpathway of polyamine biosynthesis II	43.48	206.68	62.69	45.68	42.82	64.56	61.71	138.49	22.77	98.91	92.92	101.56	73.4	64.66	86.57
Biosynthesis|Amine and Polyamine Biosynthesis|superpathway of polyamine biosynthesis I	47.79	335.13	68.12	49.6	105.64	97.89	83.95	178.24	77.05	431.83	355.8	283.53	218.74	183.97	88.89
Biosynthesis|Amine and Polyamine Biosynthesis|superpathway of arginine and polyamine biosynthesis	87.03	400.05	123	90.44	179.93	156.11	153.17	203.7	144.51	554.58	243.64	376.8	341.92	299.31	160.75
Biosynthesis|Amino Acid Biosynthesis|Proteinogenic Amino Acid Biosynthesis|L-methionine Biosynthesis|L-methionine De Novo Biosynthesis|L-methionine biosynthesis I	224.51	554.2	270.43	352.93	125.21	212.05	108.19	120.46	106.84	800.61	460.63	517.7	322.75	156.78	99.2
Biosynthesis|Amino Acid Biosynthesis|Proteinogenic Amino Acid Biosynthesis|L-tryptophan Biosynthesis|L-tryptophan biosynthesis	230.44	833.61	368.47	312.67	491.34	305.08	1042.02	729.67	692.78	965.67	510.86	589.91	609.56	667.49	656.03
Biosynthesis|Amino Acid Biosynthesis|Proteinogenic Amino Acid Biosynthesis|L-valine Biosynthesis|L-valine biosynthesis	604.87	1654.5	788.37	757.5	757.57	667.53	1414.57	1440.18	1340.08	1495.81	1218.21	1372.62	966.4	1028.62	959.86
Biosynthesis|Amino Acid Biosynthesis|Proteinogenic Amino Acid Biosynthesis|L-arginine Biosynthesis|L-arginine biosynthesis III (via N-acetyl-L-citrulline)	169.99	274.89	360.69	124.5	298.84	151.01	203.03	124.36	450.84	332.48	127.52	314.83	447.88	374.06	407.22
Biosynthesis|Amino Acid Biosynthesis|Proteinogenic Amino Acid Biosynthesis|L-arginine Biosynthesis|L-arginine biosynthesis II (acetyl cycle)	524.16	1445.29	601.46	756.14	596.65	600.59	1554.89	1311.19	1436.61	1433.29	1127.4	1204.23	776.81	912.85	945.19
Biosynthesis|Amino Acid Biosynthesis|Proteinogenic Amino Acid Biosynthesis|L-arginine Biosynthesis|L-arginine biosynthesis IV (archaebacteria)	595.86	1434.18	676.74	777.24	666.89	655.94	1411.09	1284.66	1419.5	1424.15	1147.93	1238.71	833.6	915	945.97
Biosynthesis|Amino Acid Biosynthesis|Proteinogenic Amino Acid Biosynthesis|L-isoleucine Biosynthesis|L-isoleucine biosynthesis IV	559.83	1612.73	727.63	661.61	741.03	629.1	1428.85	1418.9	1372.97	1523.43	1225.55	1332.78	937.81	1051.04	931.91
Biosynthesis|Amino Acid Biosynthesis|Proteinogenic Amino Acid Biosynthesis|L-isoleucine Biosynthesis|L-isoleucine biosynthesis II	621.27	1773.76	823.9	780.15	774.58	681.2	1499.74	1466.86	1391.63	1621.21	1268.41	1450.28	1014.61	1098.98	1005.37
Biosynthesis|Amino Acid Biosynthesis|Proteinogenic Amino Acid Biosynthesis|L-methionine Biosynthesis|L-methionine Salvage|S-methyl-5-thio-alpha-D-ribose 1-phosphate degradation|S-methyl-5-thio-&alpha;-D-ribose 1-phosphate degradation	0	0.81	0	0	0	0	0	0	0	0	0	0	2.53	0	0
Biosynthesis|Amino Acid Biosynthesis|Proteinogenic Amino Acid Biosynthesis|L-lysine Biosynthesis|L-lysine biosynthesis II	1715.76	1282.61	1647.26	1626.92	1345.38	1667.21	541.28	1167.89	516.17	940.83	1166.81	1312.11	991.94	723.13	956.67
Biosynthesis|Amino Acid Biosynthesis|Proteinogenic Amino Acid Biosynthesis|L-lysine Biosynthesis|L-lysine biosynthesis VI	1799.11	1793.33	1759.04	1756.76	1502.63	1772.81	1582.7	1782.17	1887.29	1677.68	1530.81	1677.18	1294.11	1182.01	1404.15
Biosynthesis|Amino Acid Biosynthesis|Proteinogenic Amino Acid Biosynthesis|L-lysine Biosynthesis|L-lysine biosynthesis I	668.07	1502.33	767.8	898.36	760.29	691.09	1533.68	1499.7	1678.4	1381.02	1268.72	1378.98	858.77	967.59	939.14
Biosynthesis|Amino Acid Biosynthesis|Proteinogenic Amino Acid Biosynthesis|L-lysine Biosynthesis|L-lysine biosynthesis III	1820	1860.01	1790.55	1775.16	1524.22	1790.02	1681.2	1744.65	1849.19	1725.32	1571.47	1719.09	1355.47	1196.12	1389.59
Biosynthesis|Amino Acid Biosynthesis|superpathway of L-aspartate and L-asparagine biosynthesis	783.64	1255.33	1019.76	863.68	986.8	865.14	1390.73	1397.31	1504.97	1365.97	1489.39	1461.03	1402.32	1272.14	1236.2
Biosynthesis|Amino Acid Biosynthesis|superpathway of branched amino acid biosynthesis	586.42	1586.95	765.09	722.01	717.71	636.98	1342.38	1209.85	1184.62	1447.5	1119.51	1302.73	897.45	978.2	865.75
Biosynthesis|Amino Acid Biosynthesis|superpathway of aromatic amino acid biosynthesis	458.12	1433.18	583.58	566.83	599.13	498.4	1496.02	1338.37	1659.11	1543.27	1107.8	1188.16	904.61	947.5	928.09
Biosynthesis|Amino Acid Biosynthesis|Proteinogenic Amino Acid Biosynthesis|L-methionine Biosynthesis|L-methionine De Novo Biosynthesis|L-methionine biosynthesis III	208.43	580.59	257.3	331.22	121.55	198.45	113.89	192.07	107.5	880.25	468.69	532.02	323.69	158.69	289.89
Biosynthesis|Amino Acid Biosynthesis|superpathway of L-lysine, L-threonine and L-methionine biosynthesis I	506.43	1071.63	605.41	641.65	363.32	519.59	371.22	425.2	299.07	1220.1	929.54	1022.34	666.49	450.12	345.87
Biosynthesis|Amino Acid Biosynthesis|Proteinogenic Amino Acid Biosynthesis|L-alanine Biosynthesis|superpathway of L-alanine biosynthesis	239.56	516.13	259.38	476.75	73.21	219.64	324.04	698.3	518.45	538.26	443.85	586.41	274.85	77.01	578.22
Biosynthesis|Amino Acid Biosynthesis|Proteinogenic Amino Acid Biosynthesis|L-methionine Biosynthesis|L-methionine Salvage|L-methionine salvage cycle III	0	1.33	0	0	0	0	0	0	0	0	0	0	4.08	0	0
Biosynthesis|Amino Acid Biosynthesis|Proteinogenic Amino Acid Biosynthesis|L-arginine Biosynthesis|L-arginine biosynthesis I (via L-ornithine)	598.5	1441.09	675.97	786.16	667.83	661.4	1420.82	1291.94	1422.1	1430.06	1157.17	1244.18	834.67	918.68	950.52
Biosynthesis|Amino Acid Biosynthesis|Proteinogenic Amino Acid Biosynthesis|L-isoleucine Biosynthesis|superpathway of L-isoleucine biosynthesis I	876.29	1637.54	1066.18	1008.93	968.81	940.95	1437.09	1278.44	1345.06	1550.92	1327.99	1482.58	1050.78	1018.21	950.72
Biosynthesis|Amino Acid Biosynthesis|Proteinogenic Amino Acid Biosynthesis|L-methionine Biosynthesis|L-methionine Salvage|S-adenosyl-L-methionine cycle|S-adenosyl-L-methionine cycle I	1775.8	1571.62	1756.99	1733.07	1725.49	1740.76	1759.04	1536.08	1561.74	1455.14	1580.54	1583.69	1715.59	1721.58	1531.78
Biosynthesis|Amino Acid Biosynthesis|Proteinogenic Amino Acid Biosynthesis|L-phenylalanine Biosynthesis|superpathway of L-phenylalanine biosynthesis	321.74	1058.52	449.71	359.37	199.46	326.91	108.2	841.92	83.72	1045.94	857.1	952.53	564.66	188.15	135.79
Biosynthesis|Amino Acid Biosynthesis|Proteinogenic Amino Acid Biosynthesis|L-tryptophan Biosynthesis|superpathway of L-tryptophan biosynthesis	2.45	0	19.22	10.67	10.09	11.81	0	61.63	30.47	0	0.55	14.47	0	3.55	0
Biosynthesis|Amino Acid Biosynthesis|Proteinogenic Amino Acid Biosynthesis|L-tyrosine Biosynthesis|superpathway of L-tyrosine biosynthesis	315.75	1060.26	436.68	356.14	197.03	322.23	108.85	840.45	83.73	1041.67	856.39	945.76	546.62	186.98	135.64
Biosynthesis|Amino Acid Biosynthesis|Proteinogenic Amino Acid Biosynthesis|L-methionine Biosynthesis|L-methionine De Novo Biosynthesis|superpathway of L-methionine biosynthesis (by sulfhydrylation)	32.34	107.34	62.93	60.33	78.97	33.39	120.48	208.87	84.37	205.15	128.94	185.43	231.97	64.55	345.02
Biosynthesis|Amino Acid Biosynthesis|Proteinogenic Amino Acid Biosynthesis|L-methionine Biosynthesis|L-methionine De Novo Biosynthesis|superpathway of L-methionine biosynthesis (transsulfuration)	412.47	896.8	495.34	589.58	255.41	399.03	232.49	255.87	232.08	1154.29	764.69	854.26	564.97	308.7	209.67
Biosynthesis|Amino Acid Biosynthesis|Proteinogenic Amino Acid Biosynthesis|L-glutamate Biosynthesis|L-glutamate and L-glutamine biosynthesis	328.11	1023.78	448.71	353.82	403.5	334.63	534.55	1058.5	776.53	1087.76	642.19	763.63	520.32	658.55	512.79
Biosynthesis|Amino Acid Biosynthesis|Proteinogenic Amino Acid Biosynthesis|L-glutamine Biosynthesis|L-glutamate and L-glutamine biosynthesis	328.11	1023.78	448.71	353.82	403.5	334.63	534.55	1058.5	776.53	1087.76	642.19	763.63	520.32	658.55	512.79
Biosynthesis|Amino Acid Biosynthesis|Proteinogenic Amino Acid Biosynthesis|L-threonine Biosynthesis|superpathway of L-threonine biosynthesis	1745.36	1637.1	1671.06	1667.66	1348.56	1689.45	1644.75	1442.97	1578.88	1644.81	1446.12	1602.4	1190.84	1086.47	1104.5
Biosynthesis|Amino Acid Biosynthesis|superpathway of L-serine and glycine biosynthesis I	923.66	1779.03	1085.35	1025.76	954.91	922.35	1495.2	1256.62	1151.57	1433.95	1190.95	1405.02	1112.95	1060.58	829.61
Biosynthesis|Amino Acid Biosynthesis|Proteinogenic Amino Acid Biosynthesis|L-histidine Biosynthesis|L-histidine biosynthesis	369.42	1327.4	530.82	444.91	444.54	382.49	1092.35	913.5	1001.25	1289.4	814.66	998.52	690.65	780.54	683.41
Biosynthesis|Amino Acid Biosynthesis|Proteinogenic Amino Acid Biosynthesis|L-isoleucine Biosynthesis|L-isoleucine biosynthesis I (from threonine)	604.87	1654.5	788.37	757.5	757.57	667.53	1414.57	1440.18	1340.08	1495.81	1218.21	1372.62	966.4	1028.62	959.86
Biosynthesis|Amino Acid Biosynthesis|Proteinogenic Amino Acid Biosynthesis|L-isoleucine Biosynthesis|L-isoleucine biosynthesis III	498.93	1468.49	659.78	622.84	629.71	534.81	1250.44	1107.12	1112.65	1315.2	1016.93	1199.44	820.39	942.18	802.57
Biosynthesis|Amino Acid Biosynthesis|Other Amino Acid Biosynthesis|L-Ornithine Biosynthesis|L-ornithine biosynthesis	285.72	1140.08	384.02	414.27	362.18	326.59	1349.94	1032.23	1299.65	1147.19	729.13	850.2	527.04	699.44	709.77
Biosynthesis|Aminoacyl-tRNA Charging|tRNA charging	1483.36	1781.08	1597.55	1623.52	1523.07	1490.28	1860.1	1657.18	1714.09	1764.72	1743.69	1764.02	1703.95	1783.66	1637.01
Biosynthesis|Aromatic Compound Biosynthesis|Chorismate Biosynthesis|chorismate biosynthesis I	416.48	1383.47	537.6	521.82	558	455.21	1456.94	1289.08	1596.29	1479.22	1068.55	1140.09	886.33	925.26	899.22
Biosynthesis|Aromatic Compound Biosynthesis|Chorismate Biosynthesis|chorismate biosynthesis from 3-dehydroquinate	404.05	1311.55	524.31	517.16	596.03	445.87	1441.95	1227.33	1557.45	1428.53	1013.45	1074.62	897.61	963.72	900.1
Biosynthesis|Carbohydrate Biosynthesis|Glycan Biosynthesis|Polysaccharide Biosynthesis|Glycogen and Starch Biosynthesis|glycogen biosynthesis I (from ADP-D-Glucose)	1893.35	1830.72	1857.83	1735.25	1611	1855.45	1670.1	1748.8	1835.56	1665.44	1371.9	1488.77	1182.84	1138.05	1052.74
Biosynthesis|Carbohydrate Biosynthesis|Polysaccharide Biosynthesis|Glycogen and Starch Biosynthesis|glycogen biosynthesis I (from ADP-D-Glucose)	1893.35	1830.72	1857.83	1735.25	1611	1855.45	1670.1	1748.8	1835.56	1665.44	1371.9	1488.77	1182.84	1138.05	1052.74
Biosynthesis|Carbohydrate Biosynthesis|Sugar Biosynthesis|Calvin-Benson-Bassham cycle	837.19	1756.31	1040.99	1052.54	1251.12	1013.54	1642.71	1771.42	1944.72	1662.68	1661.29	1568.6	1681.39	1581.56	1660.2
Biosynthesis|Carbohydrate Biosynthesis|Sugar Biosynthesis|Sugar Nucleotide Biosynthesis|ADP-sugar Biosynthesis|ADP-L-glycero-&beta;-D-manno-heptose biosynthesis	9.09	36.81	11.4	54.15	13.11	23.45	46.38	78.75	26.8	37.7	30.26	16.92	19.94	51.13	123.27
Biosynthesis|Carbohydrate Biosynthesis|Sugar Biosynthesis|Sugar Nucleotide Biosynthesis|CMP-sugar Biosynthesis|CMP-legionaminate biosynthesis|CMP-legionaminate biosynthesis I	1.56	52.57	14.49	5.06	13.11	2.78	9.75	6.44	87.12	34.22	9.82	64.35	4.29	6.13	46.59
Biosynthesis|Carbohydrate Biosynthesis|Sugar Biosynthesis|Sugar Nucleotide Biosynthesis|GDP-sugar Biosynthesis|GDP-mannose biosynthesis	431.18	1186.58	696.36	575.08	690.25	483.66	1162.9	503.95	881.91	1310.32	808.74	1012.34	893.87	757.94	786.76
Biosynthesis|Carbohydrate Biosynthesis|Sugar Biosynthesis|Sugar Nucleotide Biosynthesis|GDP-sugar Biosynthesis|GDP-D-glycero-&alpha;-D-manno-heptose biosynthesis	8.38	87.15	1.43	19.57	32.77	4.4	38.68	18.08	41.09	27.19	10.63	4.79	14.56	41.37	37.82
Biosynthesis|Carbohydrate Biosynthesis|Sugar Biosynthesis|Sugar Nucleotide Biosynthesis|UDP-sugar Biosynthesis|UDP-N-acetyl-D-glucosamine Biosynthesis|UDP-N-acetyl-D-glucosamine biosynthesis I	1795.88	1586.55	1738.21	1808.42	1731.67	1792.8	1009.55	1216.84	615.83	1714.64	1772.2	1704.8	1610.69	1691.53	1350.49
Biosynthesis|Carbohydrate Biosynthesis|Sugar Biosynthesis|Gluconeogenesis|gluconeogenesis I	1164.62	1266.54	1486.86	1035.01	1398.39	1040.09	1206.23	1132.67	1461.57	1231.56	1174.78	1339.03	1646.22	1535.17	1638.09
Biosynthesis|Carbohydrate Biosynthesis|Sugar Biosynthesis|Sugar Nucleotide Biosynthesis|CMP-sugar Biosynthesis|CMP-3-deoxy-D-manno-octulosonate Biosynthesis|CMP-3-deoxy-D-manno-octulosonate biosynthesis I	107.05	210.35	230.71	83.78	164.14	89.66	153.33	147.31	293.19	250.61	116.72	220.98	331.13	230	325.42
Biosynthesis|Carbohydrate Biosynthesis|Sugar Biosynthesis|Sugar Nucleotide Biosynthesis|CMP-sugar Biosynthesis|CMP-3-deoxy-D-manno-octulosonate biosynthesis I	107.05	210.35	230.71	83.78	164.14	89.66	153.33	147.31	293.19	250.61	116.72	220.98	331.13	230	325.42
Biosynthesis|Carbohydrate Biosynthesis|Sugar Biosynthesis|Sugar Nucleotide Biosynthesis|CMP-sugar Biosynthesis|CMP-pseudaminate biosynthesis	0	0	0	0	0	0	0.37	0	0	0	0	0	0	0	0
Biosynthesis|Carbohydrate Biosynthesis|Sugar Biosynthesis|Sugar Nucleotide Biosynthesis|UDP-sugar Biosynthesis|UDP-2,3-diacetamido-2,3-dideoxy-&alpha;-D-mannuronate biosynthesis	1.9	60.07	1.36	4.1	8.61	4.97	22.87	7.57	8.82	24.9	9.66	15.26	3.21	16.19	6.59
Biosynthesis|Carbohydrate Biosynthesis|Sugar Biosynthesis|Sugar Nucleotide Biosynthesis|O-antigen building blocks biosynthesis (E. coli)	1003.28	1326.74	1178.96	1260.12	1343.79	1100.95	1172.16	1249.06	868.07	1559.74	1566.31	1521.66	1603.66	1674.87	1471.67
Biosynthesis|Carbohydrate Biosynthesis|Sugar Biosynthesis|Sugar Nucleotide Biosynthesis|GDP-sugar Biosynthesis|superpathway of GDP-mannose-derived O-antigen building blocks biosynthesis	186.7	414.37	360.94	210.73	356.74	190.46	309.19	225.41	480.6	618.15	224.37	361.68	512.04	438.5	440.28
Biosynthesis|Carbohydrate Biosynthesis|Sugar Biosynthesis|Sugar Nucleotide Biosynthesis|UDP-sugar Biosynthesis|superpathway of UDP-glucose-derived O-antigen building blocks biosynthesis	23.6	93.64	91.53	167.16	197.21	82.18	91.6	158.35	162.16	109.34	96.24	49.49	38.83	110.33	230.48
Biosynthesis|Carbohydrate Biosynthesis|Sugar Biosynthesis|Sugar Nucleotide Biosynthesis|UDP-sugar Biosynthesis|superpathway of UDP-N-acetylglucosamine-derived O-antigen building blocks biosynthesis	9	845.84	3.15	14.89	55.96	29.93	92.27	55.3	43.31	135.2	51.06	77.78	12.89	91.12	43.74
Biosynthesis|Carbohydrate Biosynthesis|colanic acid building blocks biosynthesis	227.35	475.95	418.52	263.09	447.11	231.64	364.62	273.77	499.77	551.37	243.6	412.79	604.89	532.27	561.31
Biosynthesis|Carbohydrate Biosynthesis|Sugar Biosynthesis|Sugar Nucleotide Biosynthesis|CDP-sugar Biosynthesis|superpathway of CDP-glucose-derived O-antigen building blocks biosynthesis	0	0	0	0	0	0	0	0	6.27	0	0	0	0	0	0
Biosynthesis|Carbohydrate Biosynthesis|Sugar Biosynthesis|Sugar Nucleotide Biosynthesis|dTDP-sugar Biosynthesis|dTDP-N-acetylthomosamine biosynthesis	25.93	48.23	9.35	79.38	187.49	54.56	221.91	456.51	355.11	21.68	31.6	26.75	32.8	132.52	447.18
Biosynthesis|Carbohydrate Biosynthesis|Sugar Biosynthesis|Sugar Nucleotide Biosynthesis|dTDP-sugar Biosynthesis|dTDP-L-rhamnose biosynthesis I	612.25	1190.6	819.66	891.23	1084.01	713.5	1794.88	1333.54	1527.46	1518.32	1492.26	1432.67	1687.82	1762.21	1901.67
Biosynthesis|Cell Structure Biosynthesis|Lipopolysaccharide Biosynthesis|lipid IVA biosynthesis	102.57	185.72	227.13	72.24	178.45	83.65	160.73	132.97	309.82	228.21	95.86	199.92	344.5	219.8	348.7
Biosynthesis|Cell Structure Biosynthesis|Cell Wall Biosynthesis|Peptidoglycan Biosynthesis|peptidoglycan maturation (meso-diaminopimelate containing)	1933.58	1582.73	1814.65	1985.75	2063.82	1989.03	1783.42	2092.81	1926.65	1265.91	1774.84	1629.25	1804.73	2222.26	2052.46
Biosynthesis|Cell Structure Biosynthesis|Lipopolysaccharide Biosynthesis|polymyxin resistance	3.29	0.93	1.91	6.58	4.75	2.35	5.83	6.83	7.33	0.66	2.92	2.3	0	0.72	0.11
Biosynthesis|Cell Structure Biosynthesis|Cell Wall Biosynthesis|Teichoic Acid Biosynthesis|teichoic acid (poly-glycerol) biosynthesis	443.98	586.08	615.59	478.31	713.65	389.44	344.85	583.41	255.97	546.26	742.34	736.41	827.29	692.46	784.47
Biosynthesis|Cell Structure Biosynthesis|Cell Wall Biosynthesis|UDP-N-Acetylmuramoyl-Pentapeptide Biosynthesis|UDP-N-acetylmuramoyl-pentapeptide biosynthesis I (meso-diaminopimelate containing)	2071.35	1849.29	2037.56	2046.11	2047.01	2048.46	1929.63	1757.1	1714.23	1811.33	1959.93	1931.53	1995.75	2043.84	1841.51
Biosynthesis|Cell Structure Biosynthesis|Lipopolysaccharide Biosynthesis|enterobacterial common antigen biosynthesis	3.42	0	3.62	4.03	4.39	2.15	0.24	11.74	7.02	0.21	0.11	3.01	0	0.73	0
Biosynthesis|Cell Structure Biosynthesis|Cell Wall Biosynthesis|Peptidoglycan Biosynthesis|peptidoglycan biosynthesis I (meso-diaminopimelate containing)	2016.97	1818.49	1987.75	1995.36	1999.91	1995.88	1909.12	1733.6	1698.41	1784.9	1920.91	1893.7	1959.18	2007.79	1817.77
Biosynthesis|Cell Structure Biosynthesis|Lipopolysaccharide Biosynthesis|superpathway of (Kdo)2-lipid A biosynthesis	12.74	0	12.8	13.5	14.57	8.93	2.36	33.53	23.01	1.6	6.41	12.13	0.32	2.35	0
Biosynthesis|Cell Structure Biosynthesis|Cell Wall Biosynthesis|Peptidoglycan Biosynthesis|peptidoglycan biosynthesis III (mycobacteria)	2001.57	1757.81	1957.69	1986.22	1997.33	1988.75	1907.55	1725.46	1697.51	1736.07	1912.8	1850.79	1946.42	2005.15	1805.8
Biosynthesis|Cell Structure Biosynthesis|Cell Wall Biosynthesis|superpathway of mycolyl-arabinogalactan-peptidoglycan complex biosynthesis	0	0	0	0	0	0	0	0	0	0	12.98	0	0	0	0
Biosynthesis|Cell Structure Biosynthesis|Lipopolysaccharide Biosynthesis|Kdo Transfer to Lipid IVA|Kdo transfer to lipid IVA III (Chlamydia)	92.6	169.21	207.24	66.27	160.94	76.43	150.46	125.44	281.44	213.39	92.39	184.96	311.81	199.21	320.76
Biosynthesis|Cell Structure Biosynthesis|Cell Wall Biosynthesis|Peptidoglycan Biosynthesis|peptidoglycan biosynthesis V (&beta;-lactam resistance)	46.51	9.44	14.52	17.91	65.96	38.67	19.49	53.76	4.95	137.08	165.96	162.49	390.63	24.88	26.05
Biosynthesis|Cell Structure Biosynthesis|Cell Wall Biosynthesis|Peptidoglycan Biosynthesis|peptidoglycan biosynthesis IV (Enterococcus faecium)	1850.73	1324.37	1768.04	1838.04	1842.38	1842.75	1422.76	1420.81	1068.35	1144.35	1589.52	1489.28	1681.4	1805.99	1626.93
Biosynthesis|Cell Structure Biosynthesis|Cell Wall Biosynthesis|Peptidoglycan Biosynthesis|peptidoglycan biosynthesis II (staphylococci)	178.09	45.7	67.95	77.47	36.32	143.92	27.48	213.99	7.82	421.89	476.07	513	637.53	54.36	53.98
Biosynthesis|Cell Structure Biosynthesis|Cell Wall Biosynthesis|UDP-N-Acetylmuramoyl-Pentapeptide Biosynthesis|UDP-N-acetylmuramoyl-pentapeptide biosynthesis II (lysine-containing)	1984.61	1807.61	1951	1965.34	1963	1968.07	1885.77	1722.47	1702.38	1758.08	1907.72	1870.74	1920.29	1964.06	1753.44
Biosynthesis|Cell Structure Biosynthesis|Cell Wall Biosynthesis|mycolyl-arabinogalactan-peptidoglycan complex biosynthesis	0.65	0.13	0	0.54	3.64	1.42	0.09	1.73	0	10.59	17.8	8.06	32.47	0.83	1.62
Biosynthesis|Cofactor, Prosthetic Group, Electron Carrier, and Vitamin Biosynthesis|cob(II)yrinate a,c-diamide biosynthesis|cob(II)yrinate a,c-diamide biosynthesis I (early cobalt insertion)	50.43	179.51	47.77	90.33	86.62	109	54.29	217.77	32.98	453.51	357.82	272.77	158.71	129.4	86.07
Biosynthesis|Cofactor, Prosthetic Group, Electron Carrier, and Vitamin Biosynthesis|cob(II)yrinate a,c-diamide biosynthesis|cob(II)yrinate a,c-diamide biosynthesis II (late cobalt incorporation)	3.58	9.56	10	9.83	10.49	4.86	2.12	3.36	2.21	1.58	23.56	7.49	13.13	8.84	12.18
Biosynthesis|Cofactor, Prosthetic Group, Electron Carrier, and Vitamin Biosynthesis|coenzyme B biosynthesis	0	0.04	0	0	0.08	0	0	0	0	0	0	0	0	0	0
Biosynthesis|Cofactor, Prosthetic Group, Electron Carrier, and Vitamin Biosynthesis|Vitamin Biosynthesis|Flavin Biosynthesis|flavin biosynthesis I (bacteria and plants)	266.7	663.15	427.84	319.06	480.79	350.84	558.88	754.22	770.5	1031.67	687.5	703.45	852.76	642.16	867.89
Biosynthesis|Cofactor, Prosthetic Group, Electron Carrier, and Vitamin Biosynthesis|Porphyrin Compound Biosynthesis|Chlorophyll Biosynthesis|Chlorophyllide a Biosynthesis|chlorophyllide a biosynthesis III (aerobic, light independent)	0	0	1.17	0	0	0	0.36	0.46	0	0	4.04	1.36	1.02	0	1.08
Biosynthesis|Cofactor, Prosthetic Group, Electron Carrier, and Vitamin Biosynthesis|Porphyrin Compound Biosynthesis|Chlorophyll Biosynthesis|Chlorophyllide a Biosynthesis|chlorophyllide a biosynthesis II (anaerobic)	0	0	1.17	0	0	0	0.36	0.46	0	0	4.04	1.36	1.02	0	1.08
Biosynthesis|Cofactor, Prosthetic Group, Electron Carrier, and Vitamin Biosynthesis|Porphyrin Compound Biosynthesis|Chlorophyll Biosynthesis|Chlorophyllide a Biosynthesis|chlorophyllide a biosynthesis I (aerobic, light-dependent)	0	0	0.93	0	0	0	0.28	0.52	0	0	2.25	1.06	0.79	0	0.85
Biosynthesis|Cofactor, Prosthetic Group, Electron Carrier, and Vitamin Biosynthesis|NAD Metabolism|NAD Biosynthesis|NAD salvage pathway I	359.97	984.75	473.04	532.2	460.82	365.36	1350.83	1046.78	1468.37	1067.65	735.73	804.59	689.36	588.98	843.64
Biosynthesis|Cofactor, Prosthetic Group, Electron Carrier, and Vitamin Biosynthesis|NAD Metabolism|NAD Biosynthesis|NAD salvage pathway II	3.95	17.77	4.86	11.34	6.7	3.26	7.52	58.81	16.22	4.14	10.9	12.21	17.06	12.51	4.83
Biosynthesis|Cofactor, Prosthetic Group, Electron Carrier, and Vitamin Biosynthesis|Porphyrin Compound Biosynthesis|Heme Biosynthesis|Heme b Biosynthesis|heme biosynthesis II (anaerobic)	159.51	505.48	226.77	239.44	215.56	165.24	363.79	651.15	314.44	450.43	550.23	546.42	557.68	286.17	486.28
Biosynthesis|Cofactor, Prosthetic Group, Electron Carrier, and Vitamin Biosynthesis|Quinol and Quinone Biosynthesis|1,4-Dihydroxy-2-Naphthoate Biosynthesis|1,4-dihydroxy-2-naphthoate biosynthesis I	32.88	48.63	23.17	19.03	39.68	25.33	17.96	105.09	23.89	79.84	80.99	87.09	157.64	30.54	180.63
Biosynthesis|Cofactor, Prosthetic Group, Electron Carrier, and Vitamin Biosynthesis|Vitamin Biosynthesis|Cobamide Biosynthesis|Cobamide de novo Biosynthesis|Adenosylcobamide Biosynthesis|adenosylcobalamin biosynthesis from cobyrinate a,c-diamide I	114.74	475.66	128.09	143.67	246.57	173.08	644.76	849.48	1213.81	798.81	485.28	407.74	391.13	492.48	600.35
Biosynthesis|Cofactor, Prosthetic Group, Electron Carrier, and Vitamin Biosynthesis|Vitamin Biosynthesis|Vitamin B6 Biosynthesis|pyridoxal 5'-phosphate biosynthesis I	26.02	99.57	115.78	36.57	93.68	21.49	68.33	113.21	170.45	133.36	53.09	142.15	160.33	23.86	326.39
Biosynthesis|Cofactor, Prosthetic Group, Electron Carrier, and Vitamin Biosynthesis|NAD Metabolism|NAD Biosynthesis|NAD biosynthesis I (from aspartate)	394.38	930.41	631.87	373.88	424.98	406.48	862.41	1063.49	1319.86	1005.16	636.78	817.58	834.91	747.91	851.85
Biosynthesis|Cofactor, Prosthetic Group, Electron Carrier, and Vitamin Biosynthesis|Tetrapyrrole Biosynthesis|tetrapyrrole biosynthesis II (from glycine)	101.2	306.12	84.5	178.88	250.62	184.54	317.69	630.64	446.95	557.29	455.29	449.24	341.59	335.81	448.14
Biosynthesis|Cofactor, Prosthetic Group, Electron Carrier, and Vitamin Biosynthesis|Tetrapyrrole Biosynthesis|tetrapyrrole biosynthesis I (from glutamate)	113.42	336.17	95.6	197.84	269.26	202.98	336.08	641.58	467.8	615.3	504.38	501.25	377.5	368.31	464.85
Biosynthesis|Cofactor, Prosthetic Group, Electron Carrier, and Vitamin Biosynthesis|Coenzyme A Biosynthesis|coenzyme A biosynthesis I	1805.03	1697.45	1799.63	1742.21	1834.45	1787.74	1507.48	1652.07	1652.89	1588.8	1700.06	1654.85	1851.55	1876.96	1764.13
Biosynthesis|Cofactor, Prosthetic Group, Electron Carrier, and Vitamin Biosynthesis|Vitamin Biosynthesis|Thiamine Biosynthesis|Thiazole Biosynthesis|thiazole biosynthesis II (Bacillus)	53.3	171.35	45.13	136.35	87.2	105.8	74.26	133.46	116.81	361.21	370.11	247.25	124.38	147.14	112.69
Biosynthesis|Cofactor, Prosthetic Group, Electron Carrier, and Vitamin Biosynthesis|Vitamin Biosynthesis|Thiamine Biosynthesis|Thiazole Biosynthesis|thiazole biosynthesis I (E. coli)	176.73	430.71	294.46	217.66	326.88	250.87	418.76	818.24	721.88	932.91	590.45	535.21	536.57	565.32	746.98
Biosynthesis|Cofactor, Prosthetic Group, Electron Carrier, and Vitamin Biosynthesis|Polyprenyl Biosynthesis|mono-trans, poly-cis decaprenyl phosphate biosynthesis	2.42	6.17	1.08	11.05	10.29	3.25	0.95	4.36	0.98	19.5	33.13	16.78	63.02	2.71	5.55
Biosynthesis|Cofactor, Prosthetic Group, Electron Carrier, and Vitamin Biosynthesis|Vitamin Biosynthesis|Cobamide Biosynthesis|Cobinamide Salvage|Adenosylcobalamin Salvage from Cobinamide|adenosylcobalamin salvage from cobinamide I	120.44	493.1	136.68	146.38	257.91	183.13	660.67	869.9	1285.74	819.9	492.66	421.86	412.13	505.45	655.6
Biosynthesis|Cofactor, Prosthetic Group, Electron Carrier, and Vitamin Biosynthesis|Vitamin Biosynthesis|Folate Biosynthesis|superpathway of tetrahydrofolate biosynthesis and salvage	376.43	756.86	570.03	499.15	619.44	486.55	917.61	1024.66	1099.17	1093.16	998.96	964.23	1070.05	509.5	1127.14
Biosynthesis|Cofactor, Prosthetic Group, Electron Carrier, and Vitamin Biosynthesis|Vitamin Biosynthesis|Cobamide Biosynthesis|Cobamide de novo Biosynthesis|Adenosylcobamide Biosynthesis|Adenosylcobalamin de novo Biosynthesis|adenosylcobalamin biosynthesis II (late cobalt incorporation)	5.86	15.61	15.26	15.63	16.96	8.02	3.51	5.63	3.63	2.66	37.03	12.43	21.48	13.79	16.44
Biosynthesis|Cofactor, Prosthetic Group, Electron Carrier, and Vitamin Biosynthesis|Coenzyme A Biosynthesis|pantothenate and coenzyme A biosynthesis I	355.16	664.38	544.49	373.06	542.04	397.44	451.27	589.96	611.74	1047.1	796.81	785.37	893.91	750.77	737.94
Biosynthesis|Cofactor, Prosthetic Group, Electron Carrier, and Vitamin Biosynthesis|Vitamin Biosynthesis|pantothenate and coenzyme A biosynthesis I	355.16	664.38	544.49	373.06	542.04	397.44	451.27	589.96	611.74	1047.1	796.81	785.37	893.91	750.77	737.94
Biosynthesis|Cofactor, Prosthetic Group, Electron Carrier, and Vitamin Biosynthesis|Polyprenyl Biosynthesis|polyisoprenoid biosynthesis (E. coli)	1729.68	1141.83	1669.04	1715.62	1704.1	1722.15	1136.39	1134.8	966.53	1095.2	1472.21	1384.02	1599.51	1621.87	1461.17
Biosynthesis|Cofactor, Prosthetic Group, Electron Carrier, and Vitamin Biosynthesis|Porphyrin Compound Biosynthesis|Heme Biosynthesis|Heme b Biosynthesis|superpathway of heme biosynthesis from uroporphyrinogen-III	12.41	28.45	20.9	21.2	31.98	12.03	25.81	27.74	29.21	75.18	55.78	78.28	73.52	12.45	24.42
Biosynthesis|Cofactor, Prosthetic Group, Electron Carrier, and Vitamin Biosynthesis|Vitamin Biosynthesis|Vitamin B6 Biosynthesis|superpathway of pyridoxal 5'-phosphate biosynthesis and salvage	34.9	143.66	164.59	51.9	132.89	28.62	94.89	182.89	246.79	190.74	80.36	208.75	224.57	30.5	462.38
Biosynthesis|Cofactor, Prosthetic Group, Electron Carrier, and Vitamin Biosynthesis|Vitamin Biosynthesis|Thiamine Biosynthesis|superpathway of thiamin diphosphate biosynthesis II	118.92	292.07	144.18	174.71	197.21	157.82	184.56	245.8	312.48	427.93	231.31	338.57	328.62	318.51	320.7
Biosynthesis|Cofactor, Prosthetic Group, Electron Carrier, and Vitamin Biosynthesis|Vitamin Biosynthesis|Thiamine Biosynthesis|Thiamine Salvage|thiamin salvage II	268.62	847.41	336.32	445.03	386.1	363.1	818.94	1082.81	1185.18	1114.5	1004.74	923.9	795.68	860.88	1084.87
Biosynthesis|Cofactor, Prosthetic Group, Electron Carrier, and Vitamin Biosynthesis|Quinol and Quinone Biosynthesis|Demethylmenaquinol Biosynthesis|Demethylmenaquinol-6 Biosynthesis|superpathway of demethylmenaquinol-6 biosynthesis II	0	12.36	0	8.55	0	2.86	32.56	0.72	4.3	18.57	14.61	1.52	0.54	5	1.66
Biosynthesis|Cofactor, Prosthetic Group, Electron Carrier, and Vitamin Biosynthesis|Vitamin Biosynthesis|Folate Biosynthesis|6-Hydroxymethyl-Dihydropterin Diphosphate Biosynthesis|6-hydroxymethyl-dihydropterin diphosphate biosynthesis III (Chlamydia)	230.29	422.3	340.53	313.94	414.52	284.48	495.82	581.76	629.07	946.96	698.81	670.36	792.26	615.62	764.6
Biosynthesis|Cofactor, Prosthetic Group, Electron Carrier, and Vitamin Biosynthesis|Vitamin Biosynthesis|Folate Biosynthesis|N10-formyl-tetrahydrofolate biosynthesis	768.88	1384.75	969.71	789.92	1005.9	813.28	1470.79	1562.95	1565.25	1359.71	1252.16	1297.07	1269.94	1321.74	1459.93
Biosynthesis|Cofactor, Prosthetic Group, Electron Carrier, and Vitamin Biosynthesis|Vitamin Biosynthesis|Biotin Biosynthesis|biotin biosynthesis I	60.8	171.22	105.2	62.64	107.05	38.34	83.76	99.58	164.86	158.93	78.42	154.5	156.74	143.92	362.37
Biosynthesis|Cofactor, Prosthetic Group, Electron Carrier, and Vitamin Biosynthesis|NAD Metabolism|NAD Biosynthesis|NAD biosynthesis II (from tryptophan)	0.28	0	0	1.16	4.51	2.54	2.52	0.55	0.96	0	1.99	2.61	1.71	0.75	2.76
Biosynthesis|Cofactor, Prosthetic Group, Electron Carrier, and Vitamin Biosynthesis|Vitamin Biosynthesis|Biotin Biosynthesis|biotin biosynthesis II	41.92	122.08	26.59	85.73	76.14	91.83	8.66	136.67	16.35	289.83	294.95	266.68	158.78	78.32	23.14
Biosynthesis|Cofactor, Prosthetic Group, Electron Carrier, and Vitamin Biosynthesis|Polyprenyl Biosynthesis|Geranylgeranyl Diphosphate Biosynthesis|superpathway of geranylgeranyl diphosphate biosynthesis II (via MEP)	626.26	1441.89	802.09	744.2	786.95	667.78	1399.04	1312.67	1521.92	1515.8	1200.04	1281.92	1077.86	1083.99	1052.7
Biosynthesis|Cofactor, Prosthetic Group, Electron Carrier, and Vitamin Biosynthesis|Porphyrin Compound Biosynthesis|Chlorophyll Biosynthesis|Chlorophyll a Biosynthesis|superpathway of bacteriochlorophyll a biosynthesis	0	0	1.38	0	0	0	0.4	0.65	0	0	3.39	1.55	1.18	0	1.27
Biosynthesis|Cofactor, Prosthetic Group, Electron Carrier, and Vitamin Biosynthesis|Quinol and Quinone Biosynthesis|Menaquinol Biosynthesis|superpathway of menaquinol-8 biosynthesis I	93.88	135.92	72.98	59.52	121.76	76.09	57.83	233.42	74.54	213.49	219.82	235.78	410.01	97.96	441.29
Biosynthesis|Cofactor, Prosthetic Group, Electron Carrier, and Vitamin Biosynthesis|Quinol and Quinone Biosynthesis|Menaquinol Biosynthesis|superpathway of menaquinol-6 biosynthesis I	63.98	98.99	46.47	37.98	54.79	50.96	39.07	119.17	50.43	126.58	147.94	147.3	138.98	62.86	45.35
Biosynthesis|Cofactor, Prosthetic Group, Electron Carrier, and Vitamin Biosynthesis|Quinol and Quinone Biosynthesis|Demethylmenaquinol Biosynthesis|superpathway of demethylmenaquinol-9 biosynthesis	46.29	72.27	32.15	26.24	37.48	35.86	26.61	88.74	34.64	89.66	104.33	105.31	96.04	42.57	30.64
Biosynthesis|Cofactor, Prosthetic Group, Electron Carrier, and Vitamin Biosynthesis|Quinol and Quinone Biosynthesis|Phylloquinol Biosynthesis|superpathway of phylloquinol biosynthesis	37.48	55.33	26.43	21.71	45.21	28.89	20.48	119.01	27.24	90.62	91.95	98.82	177.95	34.82	203.39
Biosynthesis|Cofactor, Prosthetic Group, Electron Carrier, and Vitamin Biosynthesis|Quinol and Quinone Biosynthesis|Menaquinol Biosynthesis|superpathway of menaquinol-10 biosynthesis	63.98	98.99	46.47	37.98	54.79	50.96	39.07	119.17	50.43	126.58	147.94	147.3	138.98	62.86	45.35
Biosynthesis|Cofactor, Prosthetic Group, Electron Carrier, and Vitamin Biosynthesis|Quinol and Quinone Biosynthesis|Menaquinol Biosynthesis|superpathway of menaquinol-11 biosynthesis	87.1	124.14	65.36	53.85	111.03	69.86	51.14	229.67	66.36	198.84	211.51	221.57	389.25	87.8	422.48
Biosynthesis|Cofactor, Prosthetic Group, Electron Carrier, and Vitamin Biosynthesis|Quinol and Quinone Biosynthesis|Menaquinol Biosynthesis|superpathway of menaquinol-12 biosynthesis	87.1	124.14	65.36	53.85	111.03	69.86	51.14	229.67	66.36	198.84	211.51	221.57	389.25	87.8	422.48
Biosynthesis|Cofactor, Prosthetic Group, Electron Carrier, and Vitamin Biosynthesis|Quinol and Quinone Biosynthesis|Menaquinol Biosynthesis|superpathway of menaquinol-13 biosynthesis	87.1	124.14	65.36	53.85	111.03	69.86	51.14	229.67	66.36	198.84	211.51	221.57	389.25	87.8	422.48
Biosynthesis|Cofactor, Prosthetic Group, Electron Carrier, and Vitamin Biosynthesis|Polyprenyl Biosynthesis|Geranylgeranyl Diphosphate Biosynthesis|superpathway of geranylgeranyldiphosphate biosynthesis I (via mevalonate)	904.41	587.13	975.4	1081.47	1286.84	985.47	661.96	686.84	292.22	518.2	1037.98	895.1	1250.45	1308.42	1132.79
Biosynthesis|Cofactor, Prosthetic Group, Electron Carrier, and Vitamin Biosynthesis|Porphyrin Compound Biosynthesis|Heme Biosynthesis|Heme b Biosynthesis|superpathay of heme biosynthesis from glutamate	57.94	84.15	45.39	47.69	94.39	33.71	106.45	66.24	186.54	181.15	181.01	187.76	341.79	27.37	55.24
Biosynthesis|Cofactor, Prosthetic Group, Electron Carrier, and Vitamin Biosynthesis|Porphyrin Compound Biosynthesis|Heme Biosynthesis|Heme b Biosynthesis|superpathway of heme biosynthesis from glycine	14.04	36.48	25.17	26.9	40.45	15.24	33.35	23.78	38.02	94.67	70.67	97.17	90.08	13.61	21.4
Biosynthesis|Cofactor, Prosthetic Group, Electron Carrier, and Vitamin Biosynthesis|Vitamin Biosynthesis|Folate Biosynthesis|6-Hydroxymethyl-Dihydropterin Diphosphate Biosynthesis|6-hydroxymethyl-dihydropterin diphosphate biosynthesis I	248.34	434.86	355.58	346.02	430.29	290.55	583.25	605.2	637.89	919.56	711.81	665.69	793.99	630.03	762.51
Biosynthesis|Cofactor, Prosthetic Group, Electron Carrier, and Vitamin Biosynthesis|Quinol and Quinone Biosynthesis|Menaquinol Biosynthesis|superpathway of menaquinol-8 biosynthesis II	21.52	91.52	10.22	96.58	39.03	58.24	106.19	17.64	72.91	127.47	90.74	44.89	15.42	150.98	31.69
Biosynthesis|Cofactor, Prosthetic Group, Electron Carrier, and Vitamin Biosynthesis|Vitamin Biosynthesis|Cobamide Biosynthesis|Cobinamide Salvage|Adenosylcobalamin Salvage from Cobinamide|adenosylcobalamin salvage from cobinamide II	115.69	478.51	129.18	144.19	248.03	173.53	646.75	854.42	1217.27	800.37	486.36	409.06	394.91	494.05	604.72
Biosynthesis|Cofactor, Prosthetic Group, Electron Carrier, and Vitamin Biosynthesis|Vitamin Biosynthesis|Folate Biosynthesis|superpathway of tetrahydrofolate biosynthesis	269.4	590.44	423.48	367.08	470.33	356.52	750.66	869.31	934.8	930.67	837.56	790.94	920.3	383.98	999.63
Biosynthesis|Cofactor, Prosthetic Group, Electron Carrier, and Vitamin Biosynthesis|Vitamin Biosynthesis|Cobamide Biosynthesis|Cobamide de novo Biosynthesis|Adenosylcobamide Biosynthesis|Adenosylcobalamin de novo Biosynthesis|adenosylcobalamin biosynthesis I (early cobalt insertion)	12.26	42.1	32.12	40.14	15.98	12.4	7.75	3.39	4.71	19.26	59.99	28.96	61.72	28.38	28.85
Biosynthesis|Cofactor, Prosthetic Group, Electron Carrier, and Vitamin Biosynthesis|Quinol and Quinone Biosynthesis|Menaquinol Biosynthesis|superpathway of menaquinol-7 biosynthesis	97.67	138.33	73.92	60.95	125.3	78.78	57.94	251	74.87	220.43	235.95	246.13	428.88	99.5	461.67
Biosynthesis|Cofactor, Prosthetic Group, Electron Carrier, and Vitamin Biosynthesis|Quinol and Quinone Biosynthesis|Menaquinol Biosynthesis|superpathway of menaquinol-9 biosynthesis	63.98	98.99	46.47	37.98	54.79	50.96	39.07	119.17	50.43	126.58	147.94	147.3	138.98	62.86	45.35
Biosynthesis|Cofactor, Prosthetic Group, Electron Carrier, and Vitamin Biosynthesis|Quinol and Quinone Biosynthesis|Demethylmenaquinol Biosynthesis|Demethylmenaquinol-6 Biosynthesis|superpathway of demethylmenaquinol-6 biosynthesis I	46.29	72.27	32.15	26.24	37.48	35.86	26.61	88.74	34.64	89.66	104.33	105.31	96.04	42.57	30.64
Biosynthesis|Cofactor, Prosthetic Group, Electron Carrier, and Vitamin Biosynthesis|Quinol and Quinone Biosynthesis|Demethylmenaquinol Biosynthesis|Demethylmenaquinol-8 Biosynthesis|superpathway of demethylmenaquinol-8 biosynthesis	70.74	102.88	51.61	42	86.07	55.06	39.79	195.8	51.96	157.98	159.52	176.24	305.12	66.92	338.45
Biosynthesis|Cofactor, Prosthetic Group, Electron Carrier, and Vitamin Biosynthesis|Quinol and Quinone Biosynthesis|Ubiquinol Biosynthesis|superpathway of ubiquinol-8 biosynthesis (prokaryotic)	6.54	8.22	21.83	25.64	22.35	13.2	8.41	20.07	13.06	7.48	21.13	19.07	27.49	10.9	16.04
Biosynthesis|Cofactor, Prosthetic Group, Electron Carrier, and Vitamin Biosynthesis|Vitamin Biosynthesis|Thiamine Biosynthesis|superpathway of thiamin diphosphate biosynthesis I	171.57	360.67	314.12	190.69	292.23	186.29	303.96	336.24	553.18	478.65	442.47	386.15	551.87	460.8	609.08
Biosynthesis|Cofactor, Prosthetic Group, Electron Carrier, and Vitamin Biosynthesis|Quinol and Quinone Biosynthesis|1,4-dihydroxy-6-naphthoate biosynthesis|1,4-dihydroxy-6-naphthoate biosynthesis I	7.63	33.71	3.46	40.12	13.58	22.49	22.42	5.38	25.38	44.79	30.1	15.1	4.71	56.22	10.49
Biosynthesis|Cofactor, Prosthetic Group, Electron Carrier, and Vitamin Biosynthesis|Quinol and Quinone Biosynthesis|1,4-dihydroxy-6-naphthoate biosynthesis|1,4-dihydroxy-6-naphthoate biosynthesis II	7.63	36.23	3.46	41.29	13.68	22.8	40.87	6.1	26.89	51	35.3	16.19	5.32	57.12	10.83
Biosynthesis|Cofactor, Prosthetic Group, Electron Carrier, and Vitamin Biosynthesis|Coenzyme M Biosynthesis|coenzyme M biosynthesis I	0	0.14	0	0	0.22	0	0.21	0.31	0.51	0	0	0	0	0	0.5
Biosynthesis|Cofactor, Prosthetic Group, Electron Carrier, and Vitamin Biosynthesis|Quinol and Quinone Biosynthesis|Ubiquinol Biosynthesis|ubiquinol-10 biosynthesis (prokaryotic)	6.71	8.54	22.03	26.53	22.85	13.7	8.69	20.78	13.43	7.79	22	19.82	28.09	11.31	16.46
Biosynthesis|Cofactor, Prosthetic Group, Electron Carrier, and Vitamin Biosynthesis|Quinol and Quinone Biosynthesis|Ubiquinol Biosynthesis|ubiquinol-9 biosynthesis (prokaryotic)	6.71	8.54	22.03	26.53	22.85	13.7	8.69	20.78	13.43	7.79	22	19.82	28.09	11.31	16.46
Biosynthesis|Cofactor, Prosthetic Group, Electron Carrier, and Vitamin Biosynthesis|Quinol and Quinone Biosynthesis|Ubiquinol Biosynthesis|ubiquinol-8 biosynthesis (prokaryotic)	6.71	8.54	22.03	26.53	22.85	13.7	8.69	20.78	13.43	7.79	22	19.82	28.09	11.31	16.46
Biosynthesis|Cofactor, Prosthetic Group, Electron Carrier, and Vitamin Biosynthesis|Quinol and Quinone Biosynthesis|Ubiquinol Biosynthesis|ubiquinol-7 biosynthesis (prokaryotic)	6.71	8.54	22.03	26.53	22.85	13.7	8.69	20.78	13.43	7.79	22	19.82	28.09	11.31	16.46
Biosynthesis|Cofactor, Prosthetic Group, Electron Carrier, and Vitamin Biosynthesis|Vitamin Biosynthesis|Phosphopantothenate Biosynthesis|phosphopantothenate biosynthesis I	246.43	522.79	385.74	263.02	388.78	279.93	329.62	441.01	454.62	896.05	639.09	630.08	711.28	567.3	569.56
Biosynthesis|Cofactor, Prosthetic Group, Electron Carrier, and Vitamin Biosynthesis|Reductant Biosynthesis|mycothiol biosynthesis	1.51	3.88	0.89	6.88	6.44	2.11	0.59	2.71	0.46	12.22	20.49	10.24	38.76	1.69	3.46
Biosynthesis|Cofactor, Prosthetic Group, Electron Carrier, and Vitamin Biosynthesis|Porphyrin Compound Biosynthesis|Heme Biosynthesis|Heme b Biosynthesis|heme biosynthesis I (aerobic)	33.45	39.68	25.43	22.35	48	14.99	52.6	28.25	98.14	88.02	92.44	97.05	299.78	11.46	23.8
Biosynthesis|Fatty Acid and Lipid Biosynthesis|lipid IVA biosynthesis	102.57	185.72	227.13	72.24	178.45	83.65	160.73	132.97	309.82	228.21	95.86	199.92	344.5	219.8	348.7
Biosynthesis|Fatty Acid and Lipid Biosynthesis|Fatty Acid Biosynthesis|fatty acid elongation -- saturated	1854.54	1094.54	1731.66	1713.47	1627.4	1830.68	800.3	1123.68	1065.28	967.15	1117.17	1186.16	1217.56	1006.18	1243.46
Biosynthesis|Fatty Acid and Lipid Biosynthesis|Fatty Acid Biosynthesis|fatty acid salvage	9.09	25.01	21.49	33.79	29.47	9.5	7	11.53	3.64	9.65	50.03	23.2	45.43	25.79	19.02
Biosynthesis|Fatty Acid and Lipid Biosynthesis|Fatty Acid Biosynthesis|mycolate biosynthesis	42.77	150.78	70.94	48.34	74.55	24.08	57.94	84.12	123.61	120.89	63.64	121.87	110.29	99.13	334.56
Biosynthesis|Fatty Acid and Lipid Biosynthesis|Fatty Acid Biosynthesis|Unsaturated Fatty Acid Biosynthesis|cis-vaccenate biosynthesis	1841.44	1450.14	1714.38	1711.34	1693.17	1841.01	1840.45	1563.29	1859.54	1515.08	1391.25	1372.07	1301.77	1307.9	1418.75
Biosynthesis|Fatty Acid and Lipid Biosynthesis|Fatty Acid Biosynthesis|Unsaturated Fatty Acid Biosynthesis|gondoate biosynthesis (anaerobic)	1906.21	1485.78	1790.91	1772.87	1773.58	1907.73	1799.52	1634.77	1940.07	1520.86	1441.88	1437.86	1414.83	1346.74	1594.46
Biosynthesis|Fatty Acid and Lipid Biosynthesis|Phospholipid Biosynthesis|CDP-diacylglycerol Biosynthesis|CDP-diacylglycerol biosynthesis II	2055.9	1866.53	2013.69	2059.15	2128.12	2066.58	2140.2	1999.68	1998.3	1884.1	2025.75	1907	2053.23	2193.78	2031.8
Biosynthesis|Fatty Acid and Lipid Biosynthesis|Phospholipid Biosynthesis|CDP-diacylglycerol Biosynthesis|CDP-diacylglycerol biosynthesis I	2055.9	1866.53	2013.69	2059.15	2128.12	2066.58	2140.2	1999.68	1998.3	1884.1	2025.75	1907	2053.23	2193.78	2031.8
Biosynthesis|Fatty Acid and Lipid Biosynthesis|Fatty Acid Biosynthesis|Unsaturated Fatty Acid Biosynthesis|Oleate Biosynthesis|oleate biosynthesis IV (anaerobic)	41.48	146.53	68.75	46.67	72.64	23.28	56.32	81.53	120.48	116.86	61.41	117.74	106.62	99.19	324.48
Biosynthesis|Fatty Acid and Lipid Biosynthesis|Fatty Acid Biosynthesis|superpathway of fatty acid biosynthesis initiation (E. coli)	29.42	106.86	48.69	33.21	51.97	16.59	40.36	58.8	87.36	85.22	44.24	85.38	77.3	71.98	241.69
Biosynthesis|Fatty Acid and Lipid Biosynthesis|Phospholipid Biosynthesis|superpathway of phospholipid biosynthesis I (bacteria)	1983.71	1835.09	1902.3	2026.42	2029.83	2005.94	2095.54	1918.73	1853.45	1877.42	2025.11	1912.24	1966.66	2150.04	1980.65
Biosynthesis|Fatty Acid and Lipid Biosynthesis|superpathway of (Kdo)2-lipid A biosynthesis	12.74	0	12.8	13.5	14.57	8.93	2.36	33.53	23.01	1.6	6.41	12.13	0.32	2.35	0
Biosynthesis|Fatty Acid and Lipid Biosynthesis|superpathway of lipopolysaccharide biosynthesis	1.05	0	0	4.04	3.92	4.08	0	19.18	7.15	0	0.24	5.1	0	1.18	0
Biosynthesis|Fatty Acid and Lipid Biosynthesis|Phospholipid Biosynthesis|Phosphatidylglycerol Biosynthesis|phosphatidylglycerol biosynthesis I (plastidic)	1944.98	1774.9	1858.59	1987.06	1969.56	1969.12	1991.41	1866.63	1768.36	1841.26	1978.89	1878.83	1880.17	1991.93	1895.03
Biosynthesis|Fatty Acid and Lipid Biosynthesis|Fatty Acid Biosynthesis|Palmitate Biosynthesis|palmitate biosynthesis II (bacteria and plants)	58.63	199.7	96.58	65.91	101.82	33.06	79.3	113.55	165.04	160.62	86.17	162.54	147.8	137.44	426.04
Biosynthesis|Fatty Acid and Lipid Biosynthesis|Phospholipid Biosynthesis|Phosphatidylglycerol Biosynthesis|phosphatidylglycerol biosynthesis II (non-plastidic)	1944.98	1774.9	1858.59	1987.06	1969.56	1969.12	1991.41	1866.63	1768.36	1841.26	1978.89	1878.83	1880.17	1991.93	1895.03
Biosynthesis|Fatty Acid and Lipid Biosynthesis|Fatty Acid Biosynthesis|Unsaturated Fatty Acid Biosynthesis|(5Z)-dodecenoate Biosynthesis|(5Z)-dodec-5-enoate biosynthesis	35.65	127.02	59.2	40.14	62.58	19.99	48.45	70.28	104	101.09	52.92	101.91	92.21	85.79	285.04
Biosynthesis|Fatty Acid and Lipid Biosynthesis|Fatty Acid Biosynthesis|Unsaturated Fatty Acid Biosynthesis|Palmitoleate Biosynthesis|palmitoleate biosynthesis I (from (5Z)-dodec-5-enoate)	35.67	127.52	59.27	40.16	62.64	19.99	48.5	70.42	104.26	101.34	52.96	102.17	92.42	85.92	286.74
Biosynthesis|Fatty Acid and Lipid Biosynthesis|Fatty Acid Biosynthesis|Stearate Biosynthesis|stearate biosynthesis II (bacteria and plants)	35.41	127.15	58.95	39.99	61.97	19.89	48.54	69.54	104.06	101.52	52.86	102.25	92.29	85.25	281.55
Biosynthesis|Metabolic Regulator Biosynthesis|ppGpp biosynthesis	5.71	14.45	10.9	23.12	14.95	9.54	52.97	15.67	12.46	18.23	20.9	13.39	11.89	8.4	10.65
Biosynthesis|Nucleoside and Nucleotide Biosynthesis|Pyrimidine Nucleotide Biosynthesis|Pyrimidine Nucleotide Salvage|pyrimidine deoxyribonucleotides biosynthesis from CTP	10.03	68.82	0	9.05	19.03	13.5	370.59	482.89	417.17	24.6	29.47	28.68	50.52	37.65	432.44
Biosynthesis|Nucleoside and Nucleotide Biosynthesis|2'-Deoxyribonucleotide Biosynthesis|Purine Deoxyribonucleotide De Novo Biosynthesis|Guanosine Deoxyribonucleotide De Novo Biosynthesis|guanosine deoxyribonucleotides de novo biosynthesis II	2289.36	1690.22	2247.3	2310.62	2226.51	2284.39	1595.72	2049.82	1752.87	2049.55	2343.43	2286.49	2261.22	2142.58	2405.24
Biosynthesis|Nucleoside and Nucleotide Biosynthesis|Purine Nucleotide Biosynthesis|Purine Nucleotide De Novo Biosynthesis|Purine Deoxyribonucleotide De Novo Biosynthesis|Guanosine Deoxyribonucleotide De Novo Biosynthesis|guanosine deoxyribonucleotides de novo biosynthesis II	2289.36	1690.22	2247.3	2310.62	2226.51	2284.39	1595.72	2049.82	1752.87	2049.55	2343.43	2286.49	2261.22	2142.58	2405.24
Biosynthesis|Nucleoside and Nucleotide Biosynthesis|Purine Nucleotide Biosynthesis|5-Aminoimidazole Ribonucleotide Biosynthesis|5-aminoimidazole ribonucleotide biosynthesis II	2141.38	1976.34	2074.25	2014.98	1749.4	2073.46	1672.54	1813.87	1757.88	1784.8	1649.98	1836.4	1381.5	1212.24	1259.02
Biosynthesis|Nucleoside and Nucleotide Biosynthesis|Purine Nucleotide Biosynthesis|5-Aminoimidazole Ribonucleotide Biosynthesis|5-aminoimidazole ribonucleotide biosynthesis I	2072.72	1932.39	2028.31	1951.81	1710.13	2007.9	1633.33	1754.35	1755.95	1759.41	1614.29	1798.77	1381.48	1210.54	1269.04
Biosynthesis|Nucleoside and Nucleotide Biosynthesis|2'-Deoxyribonucleotide Biosynthesis|Pyrimidine Deoxyribonucleotide De Novo Biosynthesis|pyrimidine deoxyribonucleotides de novo biosynthesis IV	7.03	49.44	0	6.34	13.38	9.47	292.5	434.83	388.43	17.42	20.83	20.26	35.99	26.97	360.8
Biosynthesis|Nucleoside and Nucleotide Biosynthesis|Pyrimidine Nucleotide Biosynthesis|Pyrimidine Nucleotide De Novo Biosynthesis|Pyrimidine Deoxyribonucleotide De Novo Biosynthesis|pyrimidine deoxyribonucleotides de novo biosynthesis IV	7.03	49.44	0	6.34	13.38	9.47	292.5	434.83	388.43	17.42	20.83	20.26	35.99	26.97	360.8
Biosynthesis|Nucleoside and Nucleotide Biosynthesis|Pyrimidine Nucleotide Biosynthesis|Pyrimidine Nucleotide Salvage|pyrimidine deoxyribonucleosides salvage	417.93	856	527.79	444.52	784.82	523.02	951.19	843.79	853.05	910.24	833.28	797.15	909.82	905.87	823.71
Biosynthesis|Nucleoside and Nucleotide Biosynthesis|Purine Nucleotide Biosynthesis|Purine Nucleotide Salvage|Adenine and Adenosine Salvage|adenine and adenosine salvage III	1803.63	1775.53	1763.95	1707.45	1621.56	1831.78	1495.29	1641.39	1561.16	1829.66	1943.54	1821.7	1494.98	1209.13	1158.93
Biosynthesis|Nucleoside and Nucleotide Biosynthesis|Purine Nucleotide Biosynthesis|Purine Nucleotide De Novo Biosynthesis|Purine Riboucleotide De Novo Biosynthesis|Inosine-5'-phosphate Biosynthesis|inosine-5'-phosphate biosynthesis III	1910.3	1303.33	1827.01	1837.11	1594.84	1865.65	676.01	1212.62	672.99	1110.3	1408.7	1508.49	1183.25	899.85	1023.07
Biosynthesis|Nucleoside and Nucleotide Biosynthesis|Purine Nucleotide Biosynthesis|Purine Nucleotide De Novo Biosynthesis|Purine Riboucleotide De Novo Biosynthesis|adenosine ribonucleotides de novo biosynthesis	2098.87	1992.01	2081.83	2094.17	2132.05	2088.7	2181.48	1953.08	1963.4	1981.34	2075.74	2040.84	2120.46	2191.48	2037.17
Biosynthesis|Nucleoside and Nucleotide Biosynthesis|2'-Deoxyribonucleotide Biosynthesis|Pyrimidine Deoxyribonucleotide De Novo Biosynthesis|pyrimidine deoxyribonucleotides de novo biosynthesis I	1757.81	903.32	1620.1	1666.86	1439.11	1710.98	1064.52	834.7	705.3	739.45	1045.99	1092.1	1045.66	655.97	993.95
Biosynthesis|Nucleoside and Nucleotide Biosynthesis|Pyrimidine Nucleotide Biosynthesis|Pyrimidine Nucleotide De Novo Biosynthesis|Pyrimidine Deoxyribonucleotide De Novo Biosynthesis|pyrimidine deoxyribonucleotides de novo biosynthesis I	1757.81	903.32	1620.1	1666.86	1439.11	1710.98	1064.52	834.7	705.3	739.45	1045.99	1092.1	1045.66	655.97	993.95
Biosynthesis|Nucleoside and Nucleotide Biosynthesis|2'-Deoxyribonucleotide Biosynthesis|Pyrimidine Deoxyribonucleotide De Novo Biosynthesis|pyrimidine deoxyribonucleotides de novo biosynthesis III	161.25	759.6	206.09	253.79	245.52	243.77	949.78	487.82	491.42	676.48	740.82	569.2	386.24	379.53	421.11
Biosynthesis|Nucleoside and Nucleotide Biosynthesis|Pyrimidine Nucleotide Biosynthesis|Pyrimidine Nucleotide De Novo Biosynthesis|Pyrimidine Deoxyribonucleotide De Novo Biosynthesis|pyrimidine deoxyribonucleotides de novo biosynthesis III	161.25	759.6	206.09	253.79	245.52	243.77	949.78	487.82	491.42	676.48	740.82	569.2	386.24	379.53	421.11
Biosynthesis|Nucleoside and Nucleotide Biosynthesis|Pyrimidine Nucleotide Biosynthesis|Pyrimidine Nucleotide De Novo Biosynthesis|Pyrimidine Ribonucleotide De Novo Biosynthesis|UMP Biosynthesis|UMP biosynthesis	2019.66	1908.2	2014.81	2047.38	2075.26	2010.91	2148.62	1926.99	1920.5	1928.66	2029.9	2000.05	2087.67	2173.04	2052.94
Biosynthesis|Nucleoside and Nucleotide Biosynthesis|Purine Nucleotide Biosynthesis|Purine Nucleotide De Novo Biosynthesis|superpathway of purine nucleotides de novo biosynthesis II	2006.78	1418.67	1919.4	1936.26	1732.08	1964.9	1499.09	1357.44	1239.75	1244.58	1485.92	1559.97	1384.69	1047.5	1306.43
Biosynthesis|Nucleoside and Nucleotide Biosynthesis|Pyrimidine Nucleotide Biosynthesis|Pyrimidine Nucleotide De Novo Biosynthesis|Pyrimidine Ribonucleotide De Novo Biosynthesis|superpathway of pyrimidine ribonucleotides de novo biosynthesis	1934.9	1347.74	1865.32	1893.42	1784.46	1906.87	1713.36	1261.54	1169.72	1139.87	1436.58	1476.83	1464.34	1061.06	1428.37
Biosynthesis|Nucleoside and Nucleotide Biosynthesis|2'-Deoxyribonucleotide Biosynthesis|Pyrimidine Deoxyribonucleotide De Novo Biosynthesis|superpathway of pyrimidine deoxyribonucleotides de novo biosynthesis (E. coli)	1781.81	1151.02	1697.13	1736.13	1589.16	1748.29	1269.58	1075.24	858.61	1008.3	1312.35	1345.25	1321.69	998.53	1249.12
Biosynthesis|Nucleoside and Nucleotide Biosynthesis|Pyrimidine Nucleotide Biosynthesis|Pyrimidine Nucleotide De Novo Biosynthesis|Pyrimidine Deoxyribonucleotide De Novo Biosynthesis|superpathway of pyrimidine deoxyribonucleotides de novo biosynthesis (E. coli)	1781.81	1151.02	1697.13	1736.13	1589.16	1748.29	1269.58	1075.24	858.61	1008.3	1312.35	1345.25	1321.69	998.53	1249.12
Biosynthesis|Nucleoside and Nucleotide Biosynthesis|2'-Deoxyribonucleotide Biosynthesis|Pyrimidine Deoxyribonucleotide De Novo Biosynthesis|pyrimidine deoxyribonucleotides de novo biosynthesis II	1722.67	1177.25	1652.95	1683.6	1553.7	1692.67	1351.52	1096.74	886.76	1009.45	1296.55	1332.45	1305.33	1002.55	1252.87
Biosynthesis|Nucleoside and Nucleotide Biosynthesis|Pyrimidine Nucleotide Biosynthesis|Pyrimidine Nucleotide De Novo Biosynthesis|Pyrimidine Deoxyribonucleotide De Novo Biosynthesis|pyrimidine deoxyribonucleotides de novo biosynthesis II	1722.67	1177.25	1652.95	1683.6	1553.7	1692.67	1351.52	1096.74	886.76	1009.45	1296.55	1332.45	1305.33	1002.55	1252.87
Biosynthesis|Nucleoside and Nucleotide Biosynthesis|Pyrimidine Nucleotide Biosynthesis|Pyrimidine Nucleotide Salvage|superpathway of pyrimidine ribonucleosides salvage	1377.47	1101.88	1420.79	1341.59	1505.96	1456.72	1593.56	1084.71	1051.44	932.29	1183.91	1187.56	1239.23	853.76	1206.87
Biosynthesis|Nucleoside and Nucleotide Biosynthesis|Pyrimidine Nucleotide Biosynthesis|Pyrimidine Nucleotide Salvage|superpathway of pyrimidine deoxyribonucleoside salvage	881.83	858.93	976.2	890.97	1128.39	994.9	1004.48	793.9	666.55	769.74	952.74	947.16	992.69	735.1	923.94
Biosynthesis|Nucleoside and Nucleotide Biosynthesis|Pyrimidine Nucleotide Biosynthesis|Pyrimidine Nucleotide Salvage|superpathway of pyrimidine nucleobases salvage	2393.47	2104.16	2368.72	2369.08	2439.13	2370.22	2634.71	1884.87	1547.38	2093.97	2220.81	2181.84	2410.45	2542.07	2222.34
Biosynthesis|Nucleoside and Nucleotide Biosynthesis|2'-Deoxyribonucleotide Biosynthesis|Pyrimidine Deoxyribonucleotide De Novo Biosynthesis|superpathway of pyrimidine deoxyribonucleotides de novo biosynthesis	103.16	257.58	156.53	221.25	227.66	166.6	589.84	737.22	666.16	420.5	332.8	466.14	427.01	267.27	673.11
Biosynthesis|Nucleoside and Nucleotide Biosynthesis|Pyrimidine Nucleotide Biosynthesis|Pyrimidine Nucleotide De Novo Biosynthesis|Pyrimidine Deoxyribonucleotide De Novo Biosynthesis|superpathway of pyrimidine deoxyribonucleotides de novo biosynthesis	103.16	257.58	156.53	221.25	227.66	166.6	589.84	737.22	666.16	420.5	332.8	466.14	427.01	267.27	673.11
Biosynthesis|Nucleoside and Nucleotide Biosynthesis|2'-Deoxyribonucleotide Biosynthesis|Purine Deoxyribonucleotide De Novo Biosynthesis|Adenosine Deoxyribonucleotide De Novo Biosynthesis|adenosine deoxyribonucleotides de novo biosynthesis II	2289.36	1690.22	2247.3	2310.62	2226.51	2284.39	1595.72	2049.82	1752.87	2049.55	2343.43	2286.49	2261.22	2142.58	2405.24
Biosynthesis|Nucleoside and Nucleotide Biosynthesis|Purine Nucleotide Biosynthesis|Purine Nucleotide De Novo Biosynthesis|Purine Deoxyribonucleotide De Novo Biosynthesis|Adenosine Deoxyribonucleotide De Novo Biosynthesis|adenosine deoxyribonucleotides de novo biosynthesis II	2289.36	1690.22	2247.3	2310.62	2226.51	2284.39	1595.72	2049.82	1752.87	2049.55	2343.43	2286.49	2261.22	2142.58	2405.24
Biosynthesis|Nucleoside and Nucleotide Biosynthesis|Purine Nucleotide Biosynthesis|Purine Nucleotide De Novo Biosynthesis|superpathway of guanosine nucleotides de novo biosynthesis I	1941.34	1086.38	1811.56	1865.89	1652.59	1896.85	1269.52	1038.36	925.91	912.46	1248.81	1291.61	1255.14	816.85	1219.23
Biosynthesis|Nucleoside and Nucleotide Biosynthesis|Purine Nucleotide Biosynthesis|Purine Nucleotide De Novo Biosynthesis|superpathway of adenosine nucleotides de novo biosynthesis I	2209.8	1918.88	2174.31	2209.32	2200.1	2199.43	2048.96	2024.89	1963.89	2005.86	2182.08	2134.56	2190.27	2185.55	2152.72
Biosynthesis|Nucleoside and Nucleotide Biosynthesis|Purine Nucleotide Biosynthesis|Purine Nucleotide De Novo Biosynthesis|superpathway of guanosine nucleotides de novo biosynthesis II	1948.95	1169.49	1837.49	1887.65	1695.87	1910.72	1390.41	1139.2	1028.79	992.07	1330.23	1370.8	1332.27	899.14	1315.56
Biosynthesis|Nucleoside and Nucleotide Biosynthesis|Purine Nucleotide Biosynthesis|Purine Nucleotide De Novo Biosynthesis|superpathway of adenosine nucleotides de novo biosynthesis II	2145.16	1850.4	2113.62	2142.79	2139.05	2133.74	1884.66	1959.29	1867.21	1952.24	2113.39	2070.56	2129.41	2134.7	2079.61
Biosynthesis|Nucleoside and Nucleotide Biosynthesis|Purine Nucleotide Biosynthesis|5-Aminoimidazole Ribonucleotide Biosynthesis|superpathway of 5-aminoimidazole ribonucleotide biosynthesis	2141.38	1976.34	2074.25	2014.98	1749.4	2073.46	1672.54	1813.87	1757.88	1784.8	1649.98	1836.4	1381.5	1212.24	1259.02
Biosynthesis|Nucleoside and Nucleotide Biosynthesis|Purine Nucleotide Biosynthesis|Purine Nucleotide De Novo Biosynthesis|superpathway of purine nucleotides de novo biosynthesis I	1940.78	1346.38	1855.54	1862.43	1664.92	1897.03	1442.2	1261.07	1192.14	1167.96	1397.08	1469.96	1333.16	976.93	1266.5
Biosynthesis|Nucleoside and Nucleotide Biosynthesis|Pyrimidine Nucleotide Biosynthesis|Pyrimidine Nucleotide Salvage|pyrimidine deoxyribonucleotide phosphorylation	1574.86	889.37	1457.53	1480.28	1317.68	1547.79	1158.71	784.86	634.42	707.35	971.85	1004.73	956.67	607.55	918.68
Biosynthesis|Nucleoside and Nucleotide Biosynthesis|Purine Nucleotide Biosynthesis|Purine Nucleotide De Novo Biosynthesis|Purine Riboucleotide De Novo Biosynthesis|guanosine ribonucleotides de novo biosynthesis	2079.02	1825.38	2046.21	2083.74	2066.77	2057.73	1841.94	1847.55	1699.37	1826.71	1992.38	1968.09	2059.98	2080.49	2009.36
Biosynthesis|Nucleoside and Nucleotide Biosynthesis|Purine Nucleotide Biosynthesis|Purine Nucleotide De Novo Biosynthesis|Purine Riboucleotide De Novo Biosynthesis|Inosine-5'-phosphate Biosynthesis|inosine-5'-phosphate biosynthesis I	1921.25	1709.66	1847.72	1857.14	1616.94	1879.08	1554.88	1543.71	1658.39	1635.45	1551.78	1650.39	1363.26	1194.16	1293.06
Biosynthesis|Other Biosynthesis|8-Amino-7-oxononanoate Biosynthesis|8-amino-7-oxononanoate biosynthesis I	53.51	156.16	92.45	54.94	93.61	32.04	72.58	86.03	148.75	135.98	64.86	134.02	136.1	126.47	344
Biosynthesis|Secondary Metabolite Biosynthesis|Ergothioneine Biosynthesis|ergothioneine biosynthesis I (bacteria)	0	0	0	0	3.2	0	0	0	0.54	0	1.08	0.3	0	0.4	0.32
Biosynthesis|Secondary Metabolite Biosynthesis|Terpenoid Biosynthesis|Hemiterpene Biosynthesis|Isopentenyl Diphosphate Biosynthesis|Mevalonate Pathways|mevalonate pathway I	743.76	461.74	814.86	922.39	1141.93	824.87	550.87	549.77	217.66	400.4	885.14	741.53	1102.41	1159.25	987.22
Biosynthesis|Secondary Metabolite Biosynthesis|Terpenoid Biosynthesis|Hemiterpene Biosynthesis|isoprene biosynthesis II (engineered)	0	0	0	0	0	0	0	0	0	0	0	0	0.97	0	0
Biosynthesis|Secondary Metabolite Biosynthesis|Siderophore Biosynthesis|aerobactin biosynthesis	1.61	0	0	1.36	1.25	0.11	0.12	0.07	0.04	0	0	0	0	0	0
Biosynthesis|Secondary Metabolite Biosynthesis|preQ0 biosynthesis	145.73	289.86	267.02	144.71	223.44	147.02	227.84	213.75	372.56	551.61	253.14	284.79	434.39	308.65	399.54
Biosynthesis|Secondary Metabolite Biosynthesis|Terpenoid Biosynthesis|Carotenoid Biosynthesis|C40 Carotenoid Biosynthesis|spirilloxanthin and 2,2'-diketo-spirilloxanthin biosynthesis	0	0	0.42	0	0	0	0.12	0.16	0	0	1.07	0	0	0	0
Biosynthesis|Secondary Metabolite Biosynthesis|Terpenoid Biosynthesis|Tetraterpenoid Biosynthesis|C40 Carotenoid Biosynthesis|spirilloxanthin and 2,2'-diketo-spirilloxanthin biosynthesis	0	0	0.42	0	0	0	0.12	0.16	0	0	1.07	0	0	0	0
Biosynthesis|Secondary Metabolite Biosynthesis|Siderophore Biosynthesis|enterobactin biosynthesis	10.66	0	10.01	10.22	12.67	10.3	5.57	30.88	15.4	0.45	6.87	9.74	10.07	2.91	3.17
Biosynthesis|Secondary Metabolite Biosynthesis|Terpenoid Biosynthesis|Diterpenoid Biosynthesis|taxadiene biosynthesis (engineered)	592.64	1159.17	767.15	706.28	741.97	631.85	1132.23	1100.86	844.55	1162.66	1173	1193.6	1042.06	1046.12	1017.82
Biosynthesis|Secondary Metabolite Biosynthesis|Terpenoid Biosynthesis|Diterpenoid Biosynthesis|superpathway of geranylgeranyl diphosphate biosynthesis II (via MEP)	626.26	1441.89	802.09	744.2	786.95	667.78	1399.04	1312.67	1521.92	1515.8	1200.04	1281.92	1077.86	1083.99	1052.7
Biosynthesis|Secondary Metabolite Biosynthesis|Terpenoid Biosynthesis|Diterpenoid Biosynthesis|superpathway of geranylgeranyldiphosphate biosynthesis I (via mevalonate)	904.41	587.13	975.4	1081.47	1286.84	985.47	661.96	686.84	292.22	518.2	1037.98	895.1	1250.45	1308.42	1132.79
Biosynthesis|Secondary Metabolite Biosynthesis|Terpenoid Biosynthesis|Hemiterpene Biosynthesis|Isopentenyl Diphosphate Biosynthesis|Methylerythritol Phosphate Pathways|methylerythritol phosphate pathway II	489.1	1405.98	652.15	592.79	631.38	524.34	1504.23	1242.06	1566.9	1492.37	1097.51	1186.91	933.7	931.7	908.05
Biosynthesis|Secondary Metabolite Biosynthesis|Terpenoid Biosynthesis|Hemiterpene Biosynthesis|Isopentenyl Diphosphate Biosynthesis|Methylerythritol Phosphate Pathways|methylerythritol phosphate pathway I	489.1	1405.98	652.15	592.79	631.38	524.34	1504.23	1242.06	1566.9	1492.37	1097.51	1186.91	933.7	931.7	908.05
Degradation/Utilization/Assimilation|Alcohol Degradation|L-1,2-propanediol degradation	21.92	41.58	28.92	23.37	35.75	23.53	49.2	10.84	30.15	236.72	202.55	188.39	41.72	176.86	89.53
Degradation/Utilization/Assimilation|Alcohol Degradation|methanol oxidation to carbon dioxide	0.92	2.93	1.04	5.41	1.27	1.16	0.65	0	0.2	0.68	2.12	0.6	2.98	1.86	1.38
Degradation/Utilization/Assimilation|Alcohol Degradation|Glycerol Degradation|superpathway of glycerol degradation to 1,3-propanediol	64.03	21.8	44.57	118.18	103.02	91.64	84.56	15.91	24.58	155.91	263.06	189.19	194.1	152.52	111.87
Degradation/Utilization/Assimilation|Alcohol Degradation|superpathway of glycol metabolism and degradation	5.18	10.58	9.96	28.66	9.33	8.38	3.37	17.99	8.98	5.01	3.57	9.06	24.75	10.05	13.99
Degradation/Utilization/Assimilation|Aldehyde Degradation|superpathway of methylglyoxal degradation	0	0	0	2.25	1.92	3.96	1.27	9.73	2.96	1.39	2.45	6.14	6.08	0.72	0.95
Degradation/Utilization/Assimilation|Amine and Polyamine Degradation|Creatinine Degradation|creatinine degradation I	2.15	0.22	4.76	0.32	0	0.37	0.35	2.2	0	0.96	2.55	1.51	2.75	1.15	0
Degradation/Utilization/Assimilation|Amine and Polyamine Degradation|superpathway of ornithine degradation	6.32	0	5.9	4.75	10.94	0	0	0	5.25	17.48	0	15.47	0	0	0
Degradation/Utilization/Assimilation|Amine and Polyamine Degradation|Allantoin Degradation|allantoin degradation IV (anaerobic)	0.83	7.74	1.75	6.84	2.9	1.81	1.95	46.1	10.43	1.13	4.19	5.4	4.37	3.3	4.3
Degradation/Utilization/Assimilation|Amine and Polyamine Degradation|aromatic biogenic amine degradation (bacteria)	6.17	8.61	4.55	7.12	7.97	3.65	0.58	0.52	0.39	2.46	6.71	6.85	10.59	5.79	4.61
Degradation/Utilization/Assimilation|Amine and Polyamine Degradation|4-Aminobutanoate Degradation|4-aminobutanoate degradation V	57.59	124.48	46.22	51.26	100.66	66.71	47.17	86.82	44.14	203.17	291.25	207.47	202.85	68.53	82.09
Degradation/Utilization/Assimilation|Amine and Polyamine Degradation|superpathway of N-acetylglucosamine, N-acetylmannosamine and N-acetylneuraminate degradation	1875.15	1000.46	1730.79	1655.38	1557.33	1798.62	905.92	1549.57	1294.28	619	895.31	939.15	895.73	796.89	994.81
Degradation/Utilization/Assimilation|Amine and Polyamine Degradation|Glycine Betaine Degradation|glycine betaine degradation I	0	0	4.1	0	1.92	0	0.3	0.39	0.59	0	2.14	3.78	4.12	1.46	4.99
Degradation/Utilization/Assimilation|Amine and Polyamine Degradation|Allantoin Degradation|allantoin degradation to glyoxylate III	1.29	5.41	1.6	5.2	3.83	1.68	4.32	37.17	7.73	2.55	4.86	6.1	10.08	4.43	5.64
Degradation/Utilization/Assimilation|Amine and Polyamine Degradation|superpathway of phenylethylamine degradation	3.14	1.28	1.33	4.31	3.73	0	0.72	0.3	0.92	0.37	1.1	0.24	1.11	0.88	1.81
Degradation/Utilization/Assimilation|Amino Acid Degradation|Proteinogenic Amino Acid Degradation|L-tryptophan Degradation|L-tryptophan degradation to 2-amino-3-carboxymuconate semialdehyde	0.17	0	0	0.73	2.83	1.59	1.58	0.34	0.6	0	1.25	1.63	1.07	0.47	1.73
Degradation/Utilization/Assimilation|Amino Acid Degradation|Proteinogenic Amino Acid Degradation|L-arginine Degradation|L-arginine degradation II (AST pathway)	2.27	1.7	3.07	5.61	3.56	1.7	0.54	5.59	2.73	0.43	1.55	2.19	1.47	1.69	0.83
Degradation/Utilization/Assimilation|Amino Acid Degradation|Proteinogenic Amino Acid Degradation|L-valine Degradation|L-valine degradation I	0	0	0	0	0	0	0	0	0	0.97	0	0	1.89	0.44	0.49
Degradation/Utilization/Assimilation|Amino Acid Degradation|Proteinogenic Amino Acid Degradation|L-histidine Degradation|L-histidine degradation I	48.35	147.78	122.16	42.79	116.42	53.72	92.55	111.98	264.46	252	238.53	257.03	340.25	63.83	217.88
Degradation/Utilization/Assimilation|Amino Acid Degradation|Proteinogenic Amino Acid Degradation|L-histidine Degradation|L-histidine degradation II	1.23	6.13	4.24	5.96	4.97	1.25	1	1.37	0	2.07	9.03	4.54	11.59	5.53	3.41
Degradation/Utilization/Assimilation|Amino Acid Degradation|Proteinogenic Amino Acid Degradation|L-leucine Degradation|L-leucine degradation I	5.02	33.97	15.55	12.2	14.3	3.98	15.72	2.18	9.32	52.4	33.86	57.29	36.08	16.61	7.86
Degradation/Utilization/Assimilation|Amino Acid Degradation|Proteinogenic Amino Acid Degradation|L-arginine Degradation|superpathway of L-arginine, putrescine, and 4-aminobutanoate degradation	5.41	0	4.17	4.97	6.36	0	0	0	3.98	0.32	0	0.6	0	0	0
Degradation/Utilization/Assimilation|Amino Acid Degradation|Proteinogenic Amino Acid Degradation|L-arginine Degradation|arginine, ornithine and proline interconversion	48.87	187.98	44.74	82.31	101.43	93.12	257.57	277.29	212.58	323.94	441.44	323.24	361.37	89.47	297.57
Degradation/Utilization/Assimilation|Amino Acid Degradation|Proteinogenic Amino Acid Degradation|L-glutamate Degradation|L-glutamate degradation V (via hydroxyglutarate)	3.7	129.83	3.81	14.79	20.35	11.05	19.9	1.98	13.74	65.82	40	43.94	9.33	18.26	9.61
Degradation/Utilization/Assimilation|Amino Acid Degradation|Proteinogenic Amino Acid Degradation|L-lysine Degradation|L-lysine fermentation to acetate and butanoate	9.54	35.08	10.07	4.62	16.62	6.91	21.43	2.4	27.08	65.88	29.15	37.49	8.16	20.39	7.9
Degradation/Utilization/Assimilation|Amino Acid Degradation|Proteinogenic Amino Acid Degradation|L-arginine Degradation|superpathway of L-arginine and L-ornithine degradation	5.41	0	4.17	4.97	6.36	0	0	0	3.98	0.32	0	0.6	0	0	0
Degradation/Utilization/Assimilation|Amino Acid Degradation|Proteinogenic Amino Acid Degradation|L-glutamate Degradation|L-glutamate degradation VIII (to propanoate)	0	2.57	0	0	0	0	18.66	0	15.45	18.41	16.8	5.87	0.6	0	0.24
Degradation/Utilization/Assimilation|Amino Acid Degradation|Proteinogenic Amino Acid Degradation|L-tryptophan Degradation|L-tryptophan degradation IX	0.16	0	0	0.81	0	0.76	0.64	0.29	0	0	0.56	1.08	0	0	0.62
Degradation/Utilization/Assimilation|Amino Acid Degradation|Proteinogenic Amino Acid Degradation|L-tryptophan Degradation|L-tryptophan degradation XII (Geobacillus)	0	0	0	0.81	0	0	0	0	0	0	0	0.97	0	0	0
Degradation/Utilization/Assimilation|Amino Acid Degradation|Proteinogenic Amino Acid Degradation|L-threonine Degradation|superpathway of L-threonine metabolism	5.77	0	8.26	8.25	7.76	4.55	0.62	0.44	9.25	1.08	3.08	7.24	1.54	1.84	5.6
Degradation/Utilization/Assimilation|Amino Acid Degradation|Proteinogenic Amino Acid Degradation|L-tyrosine Degradation|L-tyrosine degradation I	1.6	18.19	8.13	10.42	8.77	2.77	9.17	1.27	5.74	53.73	27.5	59.96	25.2	5.4	6.03
Degradation/Utilization/Assimilation|Aromatic Compound Degradation|Nicotinate Degradation|nicotinate degradation I	0	0	0	0	0	0.38	0.36	0	0	0	0.57	0.23	2.09	0	0
Degradation/Utilization/Assimilation|Aromatic Compound Degradation|Gallate Degradation|gallate degradation I	0	0	0.31	0	0	0	0	0	0	0.1	0.92	0.3	0	0.26	0.3
Degradation/Utilization/Assimilation|Aromatic Compound Degradation|Gallate Degradation|gallate degradation II	0	0	1.23	1.12	1.25	0	0	0.31	0	0.1	2.46	0.3	0.64	0.91	0.47
Degradation/Utilization/Assimilation|Aromatic Compound Degradation|Benzoyl-CoA Degradation|benzoyl-CoA degradation II (anaerobic)	0	0	0.07	0	0	0	0	0	0	0	0	0	0	0	0
Degradation/Utilization/Assimilation|Aromatic Compound Degradation|Benzoyl-CoA Degradation|benzoyl-CoA degradation I (aerobic)	0	0	0.14	0	0	0	0	0	0	0	0.79	0	0	0	0
Degradation/Utilization/Assimilation|Aromatic Compound Degradation|Chloroaromatic Compound Degradation|chlorosalicylate degradation	0.17	0	0	1.88	3.82	0.4	0.1	0.27	0	0.87	5.99	3.9	5.87	0.73	2.27
Degradation/Utilization/Assimilation|Aromatic Compound Degradation|Vanillin Degradation|vanillin and vanillate degradation I	0	0	0.5	0	0	0	0	0	0	0	1.47	0	0	0.43	0.37
Degradation/Utilization/Assimilation|Aromatic Compound Degradation|Vanillin Degradation|vanillin and vanillate degradation II	0	0	0.56	0	0	0	0	0	0	0	1.6	0	0	0.48	0.41
Degradation/Utilization/Assimilation|Aromatic Compound Degradation|Mandelate Degradation|mandelate degradation I	0	0	0	0	0	0	0	0	0	0	0.2	0	0	0	0
Degradation/Utilization/Assimilation|Aromatic Compound Degradation|Catechol Degradation|catechol degradation to 2-oxopent-4-enoate II	0.17	0	0	1.11	0.91	0.79	0.75	0.31	0	0	0.37	1.01	0.68	0	1.07
Degradation/Utilization/Assimilation|Aromatic Compound Degradation|Catechol Degradation|catechol degradation to &beta;-ketoadipate	0.85	1.51	0.79	3.78	4.2	1.82	0.56	0.35	0	7.99	14.6	7.6	29.22	2.22	3.22
Degradation/Utilization/Assimilation|Aromatic Compound Degradation|Phenolic Compound Degradation|Phenylacetate Degradation|phenylacetate degradation I (aerobic)	3.87	3.24	1.39	5.37	6.07	1.4	0.93	1.22	1.14	1.31	4.58	0.3	4.02	3.3	2.81
Degradation/Utilization/Assimilation|Aromatic Compound Degradation|Protocatechuate Degradation|protocatechuate degradation I (meta-cleavage pathway)	0	0	1.44	1.31	1.48	0	0	0.4	0	0	3.1	0	0.77	1.13	0.52
Degradation/Utilization/Assimilation|Aromatic Compound Degradation|Phenolic Compound Degradation|3-phenylpropanoate and 3-(3-hydroxyphenyl)propanoate degradation to 2-oxopent-4-enoate	0	0	2.23	0	0	0	0	0	1.53	0.25	0	0	0	0	0
Degradation/Utilization/Assimilation|Aromatic Compound Degradation|2-aminophenol degradation	0	0	0	0.4	0	0	0	0	0	0	0	0.48	0	0	0
Degradation/Utilization/Assimilation|Aromatic Compound Degradation|Phenolic Compound Degradation|3-phenylpropanoate degradation	2.23	1.19	9.14	7.37	3.54	1.51	0.78	2.09	1.68	0.91	6.52	6.24	6.77	3.96	1.95
Degradation/Utilization/Assimilation|Aromatic Compound Degradation|3-phenylpropanoate and 3-(3-hydroxyphenyl)propanoate degradation	0	0	5.79	0	0	0	0	0	2.71	0.96	0	0	0	0	0
Degradation/Utilization/Assimilation|Aromatic Compound Degradation|Mandelate Degradation|mandelate degradation to acetyl-CoA	0	0	0	0	0	0	0	0	0	0	0.8	0	0	0	0
Degradation/Utilization/Assimilation|Aromatic Compound Degradation|Toluene Degradation|toluene degradation IV (aerobic) (via catechol)	0.62	0.44	1.03	1.24	6.26	2.27	0.24	0.42	0	13.44	21.65	11.07	43	2.53	4.07
Degradation/Utilization/Assimilation|Aromatic Compound Degradation|Toluene Degradation|toluene degradation I (aerobic) (via o-cresol)	11.89	5.87	8.89	10.18	28.22	10.64	5.55	11.4	2.96	50.54	46.31	26.69	68.15	6.98	15.42
Degradation/Utilization/Assimilation|Aromatic Compound Degradation|Toluene Degradation|toluene degradation III (aerobic) (via p-cresol)	1.96	0.5	1.3	5.36	5.16	1.23	0.67	0.92	0.91	1.01	3.78	0.27	3.47	2.89	2.85
Degradation/Utilization/Assimilation|Aromatic Compound Degradation|Toluene Degradation|toluene degradation II (aerobic) (via 4-methylcatechol)	11.89	5.87	8.89	10.18	28.22	10.64	5.55	11.4	2.96	50.54	46.31	26.69	68.15	6.98	15.42
Degradation/Utilization/Assimilation|Aromatic Compound Degradation|Toluene Degradation|superpathway of aerobic toluene degradation	0.61	0	0.37	1.14	0	0	0	0.55	0	0	5.79	0.52	2.99	1.93	2.68
Degradation/Utilization/Assimilation|Aromatic Compound Degradation|Catechol Degradation|catechol degradation II (meta-cleavage pathway)	0.29	0	0	1.77	1.53	1.28	0.96	0.39	0	0	0.64	1.68	1.18	0	1.74
Degradation/Utilization/Assimilation|Aromatic Compound Degradation|Benzoate Degradation|meta cleavage pathway of aromatic compounds	0.32	0	0	1.39	1.85	1.3	0.25	0.33	0	0	0.9	2.2	1.66	0	1.91
Degradation/Utilization/Assimilation|Aromatic Compound Degradation|Catechol Degradation|aromatic compounds degradation via &beta;-ketoadipate	1.05	1.49	0.72	3.67	4.13	1.7	0.63	0.41	0	2.04	8.69	5.97	14.09	2.24	2.62
Degradation/Utilization/Assimilation|Aromatic Compound Degradation|Phenolic Compound Degradation|superpathway of phenylethylamine degradation	3.14	1.28	1.33	4.31	3.73	0	0.72	0.3	0.92	0.37	1.1	0.24	1.11	0.88	1.81
Degradation/Utilization/Assimilation|Aromatic Compound Degradation|superpathway of salicylate degradation	0.98	0.83	0.81	3.7	4.14	1.04	0.62	0.44	0	1.39	7.65	5.04	9.23	1.95	2.6
Degradation/Utilization/Assimilation|Aromatic Compound Degradation|Vanillin Degradation|superpathway of vanillin and vanillate degradation	0	0	0.5	0	0	0	0	0	0	0	1.47	0	0	0.43	0.37
Degradation/Utilization/Assimilation|Aromatic Compound Degradation|syringate degradation	0	0	1.52	0	0	0	0	0	0	0	0	0	0	1.68	0.6
Degradation/Utilization/Assimilation|Aromatic Compound Degradation|Catechol Degradation|catechol degradation I (meta-cleavage pathway)	2.63	2.94	6.9	5.95	13.48	5.14	1.17	0.48	2.34	16.88	26.15	14	49.44	3.56	8.11
Degradation/Utilization/Assimilation|Aromatic Compound Degradation|Catechol Degradation|catechol degradation III (ortho-cleavage pathway)	1.05	1.49	0.72	3.67	4.13	1.7	0.63	0.41	0	2.04	8.69	5.97	14.09	2.24	2.62
Degradation/Utilization/Assimilation|Aromatic Compound Degradation|Nitroaromatic Compound Degradation|Nitrobenzoate Degradation|2-Nitrobenzoate Degradation|2-nitrobenzoate degradation I	0.09	0	0	0.47	0	0.39	0.35	0.18	0	0	0.26	0.56	0	0	0.29
Degradation/Utilization/Assimilation|Aromatic Compound Degradation|4-hydroxyphenylacetate degradation	2.96	2.03	1	1.85	2	0.65	0.66	0.71	0.83	0.3	2.35	0.19	1.41	2.18	0.8
Degradation/Utilization/Assimilation|Aromatic Compound Degradation|methylgallate degradation	0	0	1.53	1.4	1.57	0	0	0.39	0	0.12	3.08	0.38	0.81	1.14	0.59
Degradation/Utilization/Assimilation|Aromatic Compound Degradation|4-methylcatechol degradation (ortho cleavage)	1.17	0.32	0.66	3.63	3.39	0.92	0.67	0.45	0	0.64	2.45	0.17	2.21	1.95	1.87
Degradation/Utilization/Assimilation|Aromatic Compound Degradation|Phenolic Compound Degradation|Phenylpropanoid Derivative Degradation|4-coumarate degradation (anaerobic)	0	0	0	0	0.12	0	0	0	0	0	0.95	0	0	0	0
Degradation/Utilization/Assimilation|Aromatic Compound Degradation|Phenolic Compound Degradation|cinnamate and 3-hydroxycinnamate degradation to 2-oxopent-4-enoate	0	0	2.23	0	0	0	0	0	1.53	0.25	0	0	0	0	0
Degradation/Utilization/Assimilation|Aromatic Compound Degradation|Protocatechuate Degradation|protocatechuate degradation II (ortho-cleavage pathway)	3.13	4.06	3.61	10.45	13	3.38	1.09	2.87	1.94	15.02	30.74	17.57	55.86	5.73	10.62
Degradation/Utilization/Assimilation|C1 Compound Utilization and Assimilation|Formaldehyde Oxidation|formaldehyde oxidation I	248.32	506.89	378.1	187.78	30.84	176.56	16.61	342.16	8.03	372.51	372.32	539.79	304.05	47.44	37.58
Degradation/Utilization/Assimilation|C1 Compound Utilization and Assimilation|Formaldehyde Assimilation|formaldehyde assimilation I (serine pathway)	0	0	0	0	0	0	1.36	0	0	0.66	0	2.99	1.74	3.33	3.45
Degradation/Utilization/Assimilation|C1 Compound Utilization and Assimilation|Formaldehyde Assimilation|formaldehyde assimilation II (RuMP Cycle)	264.33	795.06	370.48	223.65	40.1	208.69	22.23	509.6	10.78	550.38	489.05	710.7	374.84	61.88	49.75
Degradation/Utilization/Assimilation|C1 Compound Utilization and Assimilation|CO2 Fixation|Autotrophic CO2 Fixation|Calvin-Benson-Bassham cycle	837.19	1756.31	1040.99	1052.54	1251.12	1013.54	1642.71	1771.42	1944.72	1662.68	1661.29	1568.6	1681.39	1581.56	1660.2
Degradation/Utilization/Assimilation|C1 Compound Utilization and Assimilation|CO2 Fixation|Autotrophic CO2 Fixation|reductive acetyl coenzyme A pathway	3.46	13.75	7.79	10.87	2.24	8.15	10.93	6.05	5.02	10.34	6.76	17.6	5.65	13.38	4.07
Degradation/Utilization/Assimilation|C1 Compound Utilization and Assimilation|CO2 Fixation|Autotrophic CO2 Fixation|Reductive TCA Cycles|incomplete reductive TCA cycle	362.16	641.31	597.86	585.12	555.79	326.3	399.13	543.71	692.13	889.09	813.46	973.58	865.28	706.44	831.17
Degradation/Utilization/Assimilation|C1 Compound Utilization and Assimilation|CO2 Fixation|Autotrophic CO2 Fixation|Reductive TCA Cycles|reductive TCA cycle I	171.74	394.5	184.85	315.86	193.55	240.13	262.13	202.93	319.68	686.25	428.56	539.84	461.64	229.58	672.34
Degradation/Utilization/Assimilation|C1 Compound Utilization and Assimilation|CO2 Fixation|Autotrophic CO2 Fixation|Reductive TCA Cycles|reductive TCA cycle II	0	0	0	0	0	0	0	0	0	0	0.86	0	0	0	0.58
Degradation/Utilization/Assimilation|Carbohydrate Degradation|Polysaccharide Degradation|Glycosaminoglycan Degradation|chondroitin sulfate degradation I (bacterial)	0.08	4.19	2.02	0.8	2.71	1.35	8.42	35.13	29.26	4.25	1.57	2.88	4.69	3.66	233.49
Degradation/Utilization/Assimilation|Carbohydrate Degradation|Polysaccharide Degradation|mannan degradation	38.39	173.73	149.26	68.19	61.92	80.38	75.41	79.18	236.63	284.88	125.1	207.84	65.53	94.6	299.31
Degradation/Utilization/Assimilation|Carbohydrate Degradation|Sugar Degradation|Galactose Degradation|galactose degradation I (Leloir pathway)	1855.04	1675.43	1858.11	1841.41	1923.55	1828.47	1759.4	1707.46	1650.34	1654.66	1753.48	1755.93	1869.88	1941.17	1891.05
Degradation/Utilization/Assimilation|Carbohydrate Degradation|Polysaccharide Degradation|Glycan Degradation|glycogen degradation II (eukaryotic)	0	0	0	1.3	1.05	0	0	0	0	1.48	0	0	2.34	2.57	0
Degradation/Utilization/Assimilation|Carbohydrate Degradation|Polysaccharide Degradation|Glycogen Degradation|glycogen degradation II (eukaryotic)	0	0	0	1.3	1.05	0	0	0	0	1.48	0	0	2.34	2.57	0
Degradation/Utilization/Assimilation|Carbohydrate Degradation|Sugar Degradation|L-rhamnose Degradation|L-rhamnose degradation I	61.38	103.16	66.31	88.78	64.23	86.3	73.7	98.8	125.32	124.95	93.86	122	84.48	39.29	317.79
Degradation/Utilization/Assimilation|Carbohydrate Degradation|Sugar Degradation|glucose and glucose-1-phosphate degradation	4.4	2.64	9.69	15.97	14.58	9.05	8.69	131.73	10.58	5.21	7.79	10.74	12.56	5.21	192.69
Degradation/Utilization/Assimilation|Carbohydrate Degradation|Sugar Degradation|glucose degradation (oxidative)	0.43	0	0.87	0	0.9	0.82	0.25	0	0	0.28	0.15	0.59	1	0.34	1.45
Degradation/Utilization/Assimilation|Carbohydrate Degradation|Sugar Degradation|Sucrose Degradation|sucrose degradation III (sucrose invertase)	2341.85	1881.47	2314.16	2258.98	2163.09	2319.92	1478.99	1983.88	1632.2	1409.99	1662.24	1764.75	1748.67	1655.26	1725.79
Degradation/Utilization/Assimilation|Carbohydrate Degradation|Sugar Degradation|Sucrose Degradation|sucrose degradation IV (sucrose phosphorylase)	185.71	271.41	156.48	404.94	160.36	230.05	384.33	453.48	382.15	585.99	588.78	587.36	387.8	358.76	645
Degradation/Utilization/Assimilation|Carbohydrate Degradation|Sugar Degradation|fucose degradation	5.65	43.72	4.03	6.46	11.84	8.26	186.37	419.67	354.91	18.22	31.71	25.03	44.65	37.22	316.5
Degradation/Utilization/Assimilation|Carbohydrate Degradation|Polysaccharide Degradation|Starch Degradation|starch degradation III	0	0	0	0	0	0	0	0	0	0	0	1.1	0.83	0	0.96
Degradation/Utilization/Assimilation|Carbohydrate Degradation|Polysaccharide Degradation|Starch Degradation|starch degradation V	969.51	1975.38	1212.54	1092.91	831.37	909.05	2065.64	1845.87	2053.52	1699.83	1360.65	1574.57	1151.36	1076.53	1264.88
Degradation/Utilization/Assimilation|Carbohydrate Degradation|Polysaccharide Degradation|Chitin Degradation|chitin derivatives degradation	0	0.81	1.86	6.75	7.2	0	1.66	3.37	2.85	0	2.76	3.28	1.25	0.74	0.94
Degradation/Utilization/Assimilation|Carbohydrate Degradation|Sugar Degradation|Galactose Degradation|lactose and galactose degradation I	1624.05	701.01	1471.57	1426.32	1339.45	1529.52	220.3	727.56	230.64	300.45	679.81	746.79	717.65	360.61	263.48
Degradation/Utilization/Assimilation|Carbohydrate Degradation|Sugar Degradation|Lactose Degradation|lactose and galactose degradation I	1624.05	701.01	1471.57	1426.32	1339.45	1529.52	220.3	727.56	230.64	300.45	679.81	746.79	717.65	360.61	263.48
Degradation/Utilization/Assimilation|Carbohydrate Degradation|Sugar Degradation|Bifidobacterium shunt	2082	1197.49	2022.24	2031.27	1992.89	2054.77	1133.44	1234.42	655.76	1172.2	1640.58	1593.71	1769.67	1841.85	1657.71
Degradation/Utilization/Assimilation|Carbohydrate Degradation|Sugar Degradation|superpathway of glucose and xylose degradation	375.07	811.98	570.56	628.72	380.01	314.71	469.63	353.98	817.87	1116.69	836.22	1004.25	667.62	206.17	832.2
Degradation/Utilization/Assimilation|Carbohydrate Degradation|Sugar Degradation|L-arabinose Degradation|L-arabinose degradation IV	0	0	0	2.23	1.74	0	0	0.46	0	0	1.33	1.03	1.34	1.28	0.52
Degradation/Utilization/Assimilation|Carbohydrate Degradation|Sugar Degradation|L-rhamnose Degradation|L-rhamnose degradation II	0	0	0.06	1.49	1.5	0	0	0	0	0	0	0	0	0	0
Degradation/Utilization/Assimilation|Carbohydrate Degradation|Polysaccharide Degradation|Glycan Degradation|glycogen degradation I (bacterial)	1101.32	1747.45	1333.32	1208.51	938.79	1038.48	2046.16	1944.12	2018.68	1686.12	1400.5	1617.34	1188.66	1121.75	1294.01
Degradation/Utilization/Assimilation|Carbohydrate Degradation|Polysaccharide Degradation|Glycogen Degradation|glycogen degradation I (bacterial)	1101.32	1747.45	1333.32	1208.51	938.79	1038.48	2046.16	1944.12	2018.68	1686.12	1400.5	1617.34	1188.66	1121.75	1294.01
Degradation/Utilization/Assimilation|Carboxylate Degradation|Sugar Acid Degradation|D-Glucarate Degradation|D-glucarate degradation I	8.18	9.73	8.42	43.27	11.28	20.55	20.31	18.79	19.17	49.12	35.98	21.92	2.59	46.1	25.08
Degradation/Utilization/Assimilation|Carboxylate Degradation|glutaryl-CoA degradation	13.61	53.43	10.67	19.4	39.4	15.79	28.93	9.29	26.38	74.38	49.26	49.25	28.33	36.24	15.26
Degradation/Utilization/Assimilation|Carboxylate Degradation|2-amino-3-carboxymuconate semialdehyde degradation to 2-oxopentenoate	0.09	0	0	0.6	0	0.34	0.31	0.19	0	0	0.23	0.51	0	0	0.25
Degradation/Utilization/Assimilation|Carboxylate Degradation|Sugar Acid Degradation|glucose degradation (oxidative)	0.43	0	0.87	0	0.9	0.82	0.25	0	0	0.28	0.15	0.59	1	0.34	1.45
Degradation/Utilization/Assimilation|Carboxylate Degradation|Sugar Acid Degradation|D-Galacturonate Degradation|D-galacturonate degradation I	132.47	336.67	176.17	113.28	224.31	116.79	474.7	625.54	628.66	324.09	178.46	269.26	327.3	412.74	502.27
Degradation/Utilization/Assimilation|Carboxylate Degradation|Propanoate Degradation|2-Methylcitrate Cycle|2-methylcitrate cycle I	2.35	8.48	6.03	11.78	8.45	5.82	2.41	7.28	4.47	20.16	26.64	18.47	32.35	4.53	4.74
Degradation/Utilization/Assimilation|Carboxylate Degradation|Sugar Acid Degradation|D-Galactarate Degradation|D-galactarate degradation I	3.75	0	4.42	9.75	5.59	3.35	0.98	11.66	4.97	0.63	5.19	4.14	1.84	2.69	3.2
Degradation/Utilization/Assimilation|Carboxylate Degradation|Propanoate Degradation|2-Methylcitrate Cycle|2-methylcitrate cycle II	2.47	9.89	7.39	11.59	8.53	5.83	2.76	7.51	5.28	19.9	25.3	19.22	28.89	4.63	4.9
Degradation/Utilization/Assimilation|Carboxylate Degradation|Sugar Acid Degradation|D-Glucuronate Degradation|superpathway of &beta;-D-glucuronide and D-glucuronate degradation	101.03	278.51	149.02	72.99	153.79	90.39	943.33	522.96	513.98	180.07	136.83	114.89	194.49	286.09	364.55
Degradation/Utilization/Assimilation|Carboxylate Degradation|Sugar Acid Degradation|ketogluconate metabolism	0.54	0	0.84	3.29	2.41	2.39	0.55	8.77	2.27	0.23	0.16	3.37	0.08	0.86	1.3
Degradation/Utilization/Assimilation|Carboxylate Degradation|Fermentation to Acetate|Bifidobacterium shunt	2082	1197.49	2022.24	2031.27	1992.89	2054.77	1133.44	1234.42	655.76	1172.2	1640.58	1593.71	1769.67	1841.85	1657.71
Degradation/Utilization/Assimilation|Carboxylate Degradation|Fermentation to Acetate|acetylene degradation	2414.91	1530.68	2175.47	2407.62	2229.39	2417.7	1446.39	1763.14	1447.7	1613.2	2030.38	1770.86	1881.55	1974.15	1888.27
Degradation/Utilization/Assimilation|Carboxylate Degradation|Fermentation to Acetate|L-glutamate degradation V (via hydroxyglutarate)	3.7	129.83	3.81	14.79	20.35	11.05	19.9	1.98	13.74	65.82	40	43.94	9.33	18.26	9.61
Degradation/Utilization/Assimilation|Carboxylate Degradation|Fermentation to Acetate|L-lysine fermentation to acetate and butanoate	9.54	35.08	10.07	4.62	16.62	6.91	21.43	2.4	27.08	65.88	29.15	37.49	8.16	20.39	7.9
Degradation/Utilization/Assimilation|Carboxylate Degradation|superpathway of N-acetylneuraminate degradation	596.62	937.79	476.38	1335.67	744.36	948.28	898.71	502.32	780.01	1048.6	1269.42	1077.59	1043.3	1237.97	1320.41
Degradation/Utilization/Assimilation|Carboxylate Degradation|Fermentation to Acetate|hexitol fermentation to lactate, formate, ethanol and acetate	214.85	378.72	164.52	673.11	282.94	392.64	180.76	169.13	237.8	317.43	547.98	463.51	399.92	274.42	344.12
Degradation/Utilization/Assimilation|Carboxylate Degradation|Fermentation to Acetate|Pyruvate Fermentation to Acetate|pyruvate fermentation to acetate and lactate II	2532.16	2028.03	2447.03	2547.04	2570.99	2524.69	2162.82	1989.12	1653.78	2029.13	2347.59	2269.47	2440.03	2533.89	2311.42
Degradation/Utilization/Assimilation|Carboxylate Degradation|Sugar Acid Degradation|D-fructuronate degradation	161.54	501.87	209.18	146.37	266.01	168.25	1062.19	781.7	727.28	452.64	375.77	417.2	373.17	470.59	643.77
Degradation/Utilization/Assimilation|Chlorinated Compound Degradation|Chloroaromatic Compound Degradation|chlorosalicylate degradation	0.17	0	0	1.88	3.82	0.4	0.1	0.27	0	0.87	5.99	3.9	5.87	0.73	2.27
Degradation/Utilization/Assimilation|Degradation/Utilization/Assimilation - Other|octane oxidation	1.05	6.19	3.18	4.69	0.79	1.01	3.22	0.31	0.33	1.2	2.95	3.46	5.93	4.54	1.1
Degradation/Utilization/Assimilation|Degradation/Utilization/Assimilation - Other|nylon-6 oligomer degradation	0	0	0	1.19	1.06	0	0	0	0	0	0.65	0	0	0	0.83
Degradation/Utilization/Assimilation|Fatty Acid and Lipid Degradation|Fatty Acid Degradation|fatty acid &beta;-oxidation I	15.55	48.49	31.86	35.31	39.66	17.04	28.9	21.87	25.48	123.98	65.19	111.97	74.25	31.43	19.35
Degradation/Utilization/Assimilation|Fatty Acid and Lipid Degradation|phospholipases	0	0	0	0	0	0	0	0	0	0	2.08	0	0	0	0
Degradation/Utilization/Assimilation|Inorganic Nutrient Metabolism|Phosphorus Compound Metabolism|Methylphosphonate Degradation|methylphosphonate degradation I	5.06	3.37	8.81	5.57	8.77	4.57	2.81	12.05	5.12	20.68	30.42	32.99	34.02	6.72	4.86
Degradation/Utilization/Assimilation|Inorganic Nutrient Metabolism|Nitrogen Compound Metabolism|urea cycle	23.99	141.44	103.86	94.64	34.66	68.43	891.57	52.21	52.83	195.02	167.78	158.93	195.77	70.54	294.32
Degradation/Utilization/Assimilation|Inorganic Nutrient Metabolism|Nitrogen Compound Metabolism|Nitrate Reduction|nitrate reduction VI (assimilatory)	152.04	500.76	235.76	145.13	42.99	156.15	12.73	364.1	10.19	469.98	485.14	538.62	182.37	53.76	21.29
Degradation/Utilization/Assimilation|Inorganic Nutrient Metabolism|Nitrogen Compound Metabolism|Nitrate Reduction|nitrate reduction V (assimilatory)	0	0	0	0	2.56	0	0	0	0.43	0	0	0	0	0	0
Degradation/Utilization/Assimilation|Inorganic Nutrient Metabolism|Nitrogen Compound Metabolism|Denitrification|nitrate reduction I (denitrification)	0.3	0	0.86	0	0.58	0.18	0.07	0.69	0.22	0	1.78	0	0	0.36	0.42
Degradation/Utilization/Assimilation|Inorganic Nutrient Metabolism|Nitrogen Compound Metabolism|Nitrate Reduction|nitrate reduction I (denitrification)	0.3	0	0.86	0	0.58	0.18	0.07	0.69	0.22	0	1.78	0	0	0.36	0.42
Degradation/Utilization/Assimilation|Inorganic Nutrient Metabolism|Nitrogen Compound Metabolism|Taurine Degradation|superpathway of taurine degradation	3.66	9.38	0.27	20.3	1.65	6.7	0.63	5.26	4.81	3.81	4.27	1.93	0	11.26	8.04
Degradation/Utilization/Assimilation|Inorganic Nutrient Metabolism|Sulfur Compound Metabolism|Taurine Degradation|superpathway of taurine degradation	3.66	9.38	0.27	20.3	1.65	6.7	0.63	5.26	4.81	3.81	4.27	1.93	0	11.26	8.04
Degradation/Utilization/Assimilation|Inorganic Nutrient Metabolism|Sulfur Compound Metabolism|Sulfur Oxidation|superpathway of sulfur oxidation (Acidianus ambivalens)	12.95	117.55	11.64	141.39	15.2	52.29	47.8	13.22	77.27	137.18	87.74	45.74	35.95	118.99	53.88
Degradation/Utilization/Assimilation|Inorganic Nutrient Metabolism|Sulfur Compound Metabolism|Sulfolactate Degradation|superpathway of sulfolactate degradation	0	0.27	0	0	1.5	0.47	0.31	0	0.51	1.87	1.87	1.47	0	0	0
Degradation/Utilization/Assimilation|Inorganic Nutrient Metabolism|Sulfur Compound Metabolism|superpathway of sulfate assimilation and cysteine biosynthesis	43.06	206.59	90.4	65.4	83.86	33.14	148.28	231.52	182.97	249.42	148.45	216.52	239.23	62.79	419.9
Degradation/Utilization/Assimilation|Inorganic Nutrient Metabolism|Sulfur Compound Metabolism|Assimilatory Sulfate Reduction|sulfate reduction I (assimilatory)	20.06	100.32	43.17	30.98	40.37	15.32	70.24	123.09	89.28	123.47	72.37	108.22	125	29.2	274.56
Degradation/Utilization/Assimilation|Nucleoside and Nucleotide Degradation|adenosine nucleotides degradation IV	0	0.23	0	0	0	0	0	0	0	0	0	0	0.52	0	0
Degradation/Utilization/Assimilation|Nucleoside and Nucleotide Degradation|Purine Nucleotide Degradation|urate biosynthesis/inosine 5'-phosphate degradation	429.16	803.09	759.08	503.98	670.88	448.6	1182.77	498.04	1035.01	1191.59	930.16	954.09	1092.31	849.88	1005.43
Degradation/Utilization/Assimilation|Nucleoside and Nucleotide Degradation|Purine Nucleotide Degradation|purine nucleobases degradation I (anaerobic)	65.13	206.71	96	137.33	142.95	158.7	737.89	955.99	1233.88	468.99	401.94	350.29	251.85	197.43	492.16
Degradation/Utilization/Assimilation|Nucleoside and Nucleotide Degradation|Purine Nucleotide Degradation|purine ribonucleosides degradation	1662.27	1533.08	1542	1506.87	1344.63	1646.07	1082.35	1459.77	1317.6	1077.11	1319.45	1319.59	1024.77	825.93	859.8
Degradation/Utilization/Assimilation|Nucleoside and Nucleotide Degradation|S-methyl-5-thio-alpha-D-ribose 1-phosphate degradation|S-methyl-5-thio-&alpha;-D-ribose 1-phosphate degradation	0	0.81	0	0	0	0	0	0	0	0	0	0	2.53	0	0
Degradation/Utilization/Assimilation|Nucleoside and Nucleotide Degradation|Purine Nucleotide Degradation|Guanosine Nucleotide Degradation|guanosine nucleotides degradation III	66.98	199.53	102.93	138.56	166.33	154.29	656.53	440.82	899.16	460.51	363.59	327.79	261.13	251.22	470.95
Degradation/Utilization/Assimilation|Nucleoside and Nucleotide Degradation|superpathway of purine deoxyribonucleosides degradation	1674.22	1450.25	1562.51	1545.64	1453.39	1653.87	1292.31	1447.3	1294.79	1101.85	1371.21	1339.39	1256.5	1137.44	1049.3
Degradation/Utilization/Assimilation|Nucleoside and Nucleotide Degradation|Pyrimidine Nucleotide Degradation|superpathway of pyrimidine deoxyribonucleosides degradation	1622.56	1288.5	1494.22	1479.7	1350.28	1590.7	1033.85	1262.27	1277.4	1103.88	1186.94	1170.01	999.32	883.3	911.1
Degradation/Utilization/Assimilation|Nucleoside and Nucleotide Degradation|Purine Nucleotide Degradation|purine nucleotides degradation II (aerobic)	112.43	306.4	172.97	217.47	262.1	234.67	213.34	353.87	204	615.17	444.72	475.37	307.58	375.25	232.21
Degradation/Utilization/Assimilation|Nucleoside and Nucleotide Degradation|Purine Nucleotide Degradation|Adenosine Nucleotide Degradation|adenosine nucleotides degradation II	82.74	231.4	126.14	168.88	201.37	187.48	110.33	240.58	103.65	477.88	323.28	375.01	202.85	294.99	127.45
Degradation/Utilization/Assimilation|Polymeric Compound Degradation|Polysaccharide Degradation|Glycosaminoglycan Degradation|chondroitin sulfate degradation I (bacterial)	0.08	4.19	2.02	0.8	2.71	1.35	8.42	35.13	29.26	4.25	1.57	2.88	4.69	3.66	233.49
Degradation/Utilization/Assimilation|Polymeric Compound Degradation|Polysaccharide Degradation|mannan degradation	38.39	173.73	149.26	68.19	61.92	80.38	75.41	79.18	236.63	284.88	125.1	207.84	65.53	94.6	299.31
Degradation/Utilization/Assimilation|Polymeric Compound Degradation|Polysaccharide Degradation|Glycan Degradation|glycogen degradation II (eukaryotic)	0	0	0	1.3	1.05	0	0	0	0	1.48	0	0	2.34	2.57	0
Degradation/Utilization/Assimilation|Polymeric Compound Degradation|Polysaccharide Degradation|Glycogen Degradation|glycogen degradation II (eukaryotic)	0	0	0	1.3	1.05	0	0	0	0	1.48	0	0	2.34	2.57	0
Degradation/Utilization/Assimilation|Polymeric Compound Degradation|Polysaccharide Degradation|Starch Degradation|starch degradation III	0	0	0	0	0	0	0	0	0	0	0	1.1	0.83	0	0.96
Degradation/Utilization/Assimilation|Polymeric Compound Degradation|Polysaccharide Degradation|Starch Degradation|starch degradation V	969.51	1975.38	1212.54	1092.91	831.37	909.05	2065.64	1845.87	2053.52	1699.83	1360.65	1574.57	1151.36	1076.53	1264.88
Degradation/Utilization/Assimilation|Polymeric Compound Degradation|Polysaccharide Degradation|Chitin Degradation|chitin derivatives degradation	0	0.81	1.86	6.75	7.2	0	1.66	3.37	2.85	0	2.76	3.28	1.25	0.74	0.94
Degradation/Utilization/Assimilation|Polymeric Compound Degradation|Polysaccharide Degradation|Glycan Degradation|glycogen degradation I (bacterial)	1101.32	1747.45	1333.32	1208.51	938.79	1038.48	2046.16	1944.12	2018.68	1686.12	1400.5	1617.34	1188.66	1121.75	1294.01
Degradation/Utilization/Assimilation|Polymeric Compound Degradation|Polysaccharide Degradation|Glycogen Degradation|glycogen degradation I (bacterial)	1101.32	1747.45	1333.32	1208.51	938.79	1038.48	2046.16	1944.12	2018.68	1686.12	1400.5	1617.34	1188.66	1121.75	1294.01
Degradation/Utilization/Assimilation|Secondary Metabolite Degradation|Sugar Derivative Degradation|Sugar Acid Degradation|D-Glucarate Degradation|D-glucarate degradation I	8.18	9.73	8.42	43.27	11.28	20.55	20.31	18.79	19.17	49.12	35.98	21.92	2.59	46.1	25.08
Degradation/Utilization/Assimilation|Secondary Metabolite Degradation|Sugar Derivative Degradation|Sugar Acid Degradation|glucose degradation (oxidative)	0.43	0	0.87	0	0.9	0.82	0.25	0	0	0.28	0.15	0.59	1	0.34	1.45
Degradation/Utilization/Assimilation|Secondary Metabolite Degradation|Sugar Derivative Degradation|Sugar Acid Degradation|D-Galacturonate Degradation|D-galacturonate degradation I	132.47	336.67	176.17	113.28	224.31	116.79	474.7	625.54	628.66	324.09	178.46	269.26	327.3	412.74	502.27
Degradation/Utilization/Assimilation|Secondary Metabolite Degradation|Sugar Derivative Degradation|Sugar Alcohol Degradation|myo-inositol degradation I	2.35	16.25	3.2	3.91	12.85	2.12	2.97	8.57	5.69	14.67	19.63	11.89	48.56	4.95	9.64
Degradation/Utilization/Assimilation|Secondary Metabolite Degradation|Sugar Derivative Degradation|Sugar Acid Degradation|D-Galactarate Degradation|D-galactarate degradation I	3.75	0	4.42	9.75	5.59	3.35	0.98	11.66	4.97	0.63	5.19	4.14	1.84	2.69	3.2
Degradation/Utilization/Assimilation|Secondary Metabolite Degradation|Sugar Derivative Degradation|Sugar Acid Degradation|D-Glucuronate Degradation|superpathway of &beta;-D-glucuronide and D-glucuronate degradation	101.03	278.51	149.02	72.99	153.79	90.39	943.33	522.96	513.98	180.07	136.83	114.89	194.49	286.09	364.55
Degradation/Utilization/Assimilation|Secondary Metabolite Degradation|Sugar Derivative Degradation|Sugar Acid Degradation|ketogluconate metabolism	0.54	0	0.84	3.29	2.41	2.39	0.55	8.77	2.27	0.23	0.16	3.37	0.08	0.86	1.3
Degradation/Utilization/Assimilation|Secondary Metabolite Degradation|Sugar Derivative Degradation|Sugar Alcohol Degradation|hexitol fermentation to lactate, formate, ethanol and acetate	214.85	378.72	164.52	673.11	282.94	392.64	180.76	169.13	237.8	317.43	547.98	463.51	399.92	274.42	344.12
Degradation/Utilization/Assimilation|Secondary Metabolite Degradation|Sugar Derivative Degradation|Sugar Alcohol Degradation|myo-, chiro- and scillo-inositol degradation	3.56	229.81	6.55	4.64	16.51	3.65	18.26	66.61	14.5	24.56	27.44	17.43	72.08	7.96	96.27
Degradation/Utilization/Assimilation|Secondary Metabolite Degradation|Sugar Derivative Degradation|Sulfoquinovose Degradation|sulfoglycolysis	0.21	0	1.71	0.97	0.91	1.01	0.12	5.5	2.64	0	0.05	1.27	0	0.36	0
Degradation/Utilization/Assimilation|Secondary Metabolite Degradation|Sugar Derivative Degradation|Sugar Alcohol Degradation|superpathway of hexitol degradation (bacteria)	252.72	539.5	230.78	420.53	163.16	368.69	100.78	234.76	97.36	505.47	676.74	540.83	535.6	100.06	142.83
Degradation/Utilization/Assimilation|Secondary Metabolite Degradation|Sugar Derivative Degradation|4-deoxy-L-threo-hex-4-enopyranuronate degradation	111.52	317.3	175.69	85.27	166.25	89.66	945.07	129.33	320.38	193.29	96.57	182.12	278.75	288.79	405.79
Degradation/Utilization/Assimilation|Secondary Metabolite Degradation|Sugar Derivative Degradation|Sugar Acid Degradation|D-fructuronate degradation	161.54	501.87	209.18	146.37	266.01	168.25	1062.19	781.7	727.28	452.64	375.77	417.2	373.17	470.59	643.77
Degradation/Utilization/Assimilation|Secondary Metabolite Degradation|Phenylpropanoid Derivative Degradation|4-coumarate degradation (anaerobic)	0	0	0	0	0.12	0	0	0	0	0	0.95	0	0	0	0
Degradation/Utilization/Assimilation|Secondary Metabolite Degradation|Sugar Derivative Degradation|Anhydromuropeptide Recycling|anhydromuropeptides recycling	102.87	449.37	229.19	190.22	291.12	127.77	206.82	161.76	195.37	613.48	335.88	640.62	426.26	258.06	211.97
Detoxification|Antibiotic Resistance|polymyxin resistance	3.29	0.93	1.91	6.58	4.75	2.35	5.83	6.83	7.33	0.66	2.92	2.3	0	0.72	0.11
Detoxification|Antibiotic Resistance|peptidoglycan biosynthesis V (&beta;-lactam resistance)	46.51	9.44	14.52	17.91	65.96	38.67	19.49	53.76	4.95	137.08	165.96	162.49	390.63	24.88	26.05
Detoxification|Antibiotic Resistance|peptidoglycan biosynthesis IV (Enterococcus faecium)	1850.73	1324.37	1768.04	1838.04	1842.38	1842.75	1422.76	1420.81	1068.35	1144.35	1589.52	1489.28	1681.4	1805.99	1626.93
Detoxification|methanol oxidation to carbon dioxide	0.92	2.93	1.04	5.41	1.27	1.16	0.65	0	0.2	0.68	2.12	0.6	2.98	1.86	1.38
Generation of Precursor Metabolite and Energy|Electron Transfer|aerobic respiration I (cytochrome c)	28.14	109.5	78.23	132.03	121.65	52.6	106.66	43.61	47.57	302.9	343.7	340.74	580.09	78.22	95.25
Generation of Precursor Metabolite and Energy|ethylmalonyl-CoA pathway	0	1.9	3.33	0	3.12	0.37	0.24	0.3	0.54	1.18	2.65	1.77	4.4	0.45	1.81
Generation of Precursor Metabolite and Energy|Fermentation|Fermentation to Short-Chain Fatty Acids|Fermentation to Butanoate|succinate fermentation to butanoate	1.37	6.83	7	4.43	10.81	3.49	11.71	4.37	7.57	4.47	4.67	6.13	11.57	3.14	10.86
Generation of Precursor Metabolite and Energy|Fermentation|Fermentation of Pyruvate|Pyruvate Fermentation to Ehanol|heterolactic fermentation	1708.08	810.3	1608.42	1713.28	1676.19	1678.7	868.38	886.92	459.81	860.01	1317.28	1248.21	1457.53	1566.4	1421.7
Generation of Precursor Metabolite and Energy|Fermentation|Fermentation to Alcohols|Pyruvate Fermentation to Ehanol|heterolactic fermentation	1708.08	810.3	1608.42	1713.28	1676.19	1678.7	868.38	886.92	459.81	860.01	1317.28	1248.21	1457.53	1566.4	1421.7
Generation of Precursor Metabolite and Energy|Fermentation|Fermentation to Short-Chain Fatty Acids|Fermentation to Lactate|heterolactic fermentation	1708.08	810.3	1608.42	1713.28	1676.19	1678.7	868.38	886.92	459.81	860.01	1317.28	1248.21	1457.53	1566.4	1421.7
Generation of Precursor Metabolite and Energy|Fermentation|Fermentation of Pyruvate|Pyruvate Fermentation to Propanoate|pyruvate fermentation to propanoate I	161.56	300.4	292.39	146.12	342.41	174.63	197.89	247.28	327.8	448.24	240.63	427.5	461.61	379.95	538.52
Generation of Precursor Metabolite and Energy|Fermentation|Fermentation to Short-Chain Fatty Acids|Fermentation to Propanoate|Pyruvate Fermentation to Propanoate|pyruvate fermentation to propanoate I	161.56	300.4	292.39	146.12	342.41	174.63	197.89	247.28	327.8	448.24	240.63	427.5	461.61	379.95	538.52
Generation of Precursor Metabolite and Energy|Fermentation|Fermentation to Alcohols|1,3-propanediol biosynthesis (engineered)	0	0	0	0	0.83	0	0.86	0	0.42	0	0	0	0	0.65	0
Generation of Precursor Metabolite and Energy|Fermentation|purine nucleobases degradation I (anaerobic)	65.13	206.71	96	137.33	142.95	158.7	737.89	955.99	1233.88	468.99	401.94	350.29	251.85	197.43	492.16
Generation of Precursor Metabolite and Energy|Fermentation|Fermentation to Short-Chain Fatty Acids|Fermentation to Lactate|homolactic fermentation	972.38	1684.04	1180.87	1209.5	1439.56	1183.12	1662.22	1750.42	1372.09	1661.92	1712.61	1618.51	1807.05	1712.92	1765.89
Generation of Precursor Metabolite and Energy|Fermentation|Fermentation of Pyruvate|Pyruvate Fermentation to Ehanol|mixed acid fermentation	389.08	649.3	580.35	707.58	809.33	437.24	937.84	516.55	840.07	953.43	1075.56	994.06	1151.32	1247.8	1117.38
Generation of Precursor Metabolite and Energy|Fermentation|Fermentation to Alcohols|Pyruvate Fermentation to Ehanol|mixed acid fermentation	389.08	649.3	580.35	707.58	809.33	437.24	937.84	516.55	840.07	953.43	1075.56	994.06	1151.32	1247.8	1117.38
Generation of Precursor Metabolite and Energy|Fermentation|Fermentation to Short-Chain Fatty Acids|mixed acid fermentation	389.08	649.3	580.35	707.58	809.33	437.24	937.84	516.55	840.07	953.43	1075.56	994.06	1151.32	1247.8	1117.38
Generation of Precursor Metabolite and Energy|Fermentation|Fermentation to Short-Chain Fatty Acids|Fermentation to Acetate|Bifidobacterium shunt	2082	1197.49	2022.24	2031.27	1992.89	2054.77	1133.44	1234.42	655.76	1172.2	1640.58	1593.71	1769.67	1841.85	1657.71
Generation of Precursor Metabolite and Energy|Fermentation|Fermentation to Short-Chain Fatty Acids|Fermentation to Lactate|Bifidobacterium shunt	2082	1197.49	2022.24	2031.27	1992.89	2054.77	1133.44	1234.42	655.76	1172.2	1640.58	1593.71	1769.67	1841.85	1657.71
Generation of Precursor Metabolite and Energy|Fermentation|Fermentation to Alcohols|Butanediol Biosynthesis|superpathway of (R,R)-butanediol biosynthesis	3.52	5.92	4.75	0	6.7	1.89	0.97	18.53	3.3	35.6	42.29	41.33	81.17	7.64	11.04
Generation of Precursor Metabolite and Energy|Fermentation|Fermentation of Pyruvate|Pyruvate Fermentation to Ehanol|acetylene degradation	2414.91	1530.68	2175.47	2407.62	2229.39	2417.7	1446.39	1763.14	1447.7	1613.2	2030.38	1770.86	1881.55	1974.15	1888.27
Generation of Precursor Metabolite and Energy|Fermentation|Fermentation to Alcohols|Pyruvate Fermentation to Ehanol|acetylene degradation	2414.91	1530.68	2175.47	2407.62	2229.39	2417.7	1446.39	1763.14	1447.7	1613.2	2030.38	1770.86	1881.55	1974.15	1888.27
Generation of Precursor Metabolite and Energy|Fermentation|Fermentation to Short-Chain Fatty Acids|Fermentation to Acetate|acetylene degradation	2414.91	1530.68	2175.47	2407.62	2229.39	2417.7	1446.39	1763.14	1447.7	1613.2	2030.38	1770.86	1881.55	1974.15	1888.27
Generation of Precursor Metabolite and Energy|Fermentation|Fermentation to Short-Chain Fatty Acids|Fermentation to Acetate|L-glutamate degradation V (via hydroxyglutarate)	3.7	129.83	3.81	14.79	20.35	11.05	19.9	1.98	13.74	65.82	40	43.94	9.33	18.26	9.61
Generation of Precursor Metabolite and Energy|Fermentation|Fermentation to Short-Chain Fatty Acids|Fermentation to Butanoate|L-glutamate degradation V (via hydroxyglutarate)	3.7	129.83	3.81	14.79	20.35	11.05	19.9	1.98	13.74	65.82	40	43.94	9.33	18.26	9.61
Generation of Precursor Metabolite and Energy|Fermentation|Fermentation to Short-Chain Fatty Acids|Fermentation to Acetate|L-lysine fermentation to acetate and butanoate	9.54	35.08	10.07	4.62	16.62	6.91	21.43	2.4	27.08	65.88	29.15	37.49	8.16	20.39	7.9
Generation of Precursor Metabolite and Energy|Fermentation|Fermentation to Short-Chain Fatty Acids|Fermentation to Butanoate|L-lysine fermentation to acetate and butanoate	9.54	35.08	10.07	4.62	16.62	6.91	21.43	2.4	27.08	65.88	29.15	37.49	8.16	20.39	7.9
Generation of Precursor Metabolite and Energy|Fermentation|Fermentation of Pyruvate|Pyruvate Fermentation to Ehanol|hexitol fermentation to lactate, formate, ethanol and acetate	214.85	378.72	164.52	673.11	282.94	392.64	180.76	169.13	237.8	317.43	547.98	463.51	399.92	274.42	344.12
Generation of Precursor Metabolite and Energy|Fermentation|Fermentation to Alcohols|Pyruvate Fermentation to Ehanol|hexitol fermentation to lactate, formate, ethanol and acetate	214.85	378.72	164.52	673.11	282.94	392.64	180.76	169.13	237.8	317.43	547.98	463.51	399.92	274.42	344.12
Generation of Precursor Metabolite and Energy|Fermentation|Fermentation to Short-Chain Fatty Acids|Fermentation to Acetate|hexitol fermentation to lactate, formate, ethanol and acetate	214.85	378.72	164.52	673.11	282.94	392.64	180.76	169.13	237.8	317.43	547.98	463.51	399.92	274.42	344.12
Generation of Precursor Metabolite and Energy|Fermentation|Fermentation to Short-Chain Fatty Acids|Fermentation to Lactate|hexitol fermentation to lactate, formate, ethanol and acetate	214.85	378.72	164.52	673.11	282.94	392.64	180.76	169.13	237.8	317.43	547.98	463.51	399.92	274.42	344.12
Generation of Precursor Metabolite and Energy|Fermentation|Fermentation to Alcohols|glycerol degradation to butanol	188.74	405.58	135.16	166.21	320.33	201.26	212.74	169.91	248.96	540.21	404.87	417.81	184.26	421.75	119.35
Generation of Precursor Metabolite and Energy|Fermentation|Fermentation to Short-Chain Fatty Acids|Fermentation to Propanoate|L-1,2-propanediol degradation	21.92	41.58	28.92	23.37	35.75	23.53	49.2	10.84	30.15	236.72	202.55	188.39	41.72	176.86	89.53
Generation of Precursor Metabolite and Energy|Fermentation|Fermentation of Pyruvate|pyruvate fermentation to isobutanol (engineered)	638.86	1749.36	844.78	814.92	832.27	710.45	1796.25	1710.12	1749.97	1620.42	1409.27	1534.08	1127.63	1281.99	1235.87
Generation of Precursor Metabolite and Energy|Fermentation|Fermentation to Alcohols|pyruvate fermentation to isobutanol (engineered)	638.86	1749.36	844.78	814.92	832.27	710.45	1796.25	1710.12	1749.97	1620.42	1409.27	1534.08	1127.63	1281.99	1235.87
Generation of Precursor Metabolite and Energy|Fermentation|Fermentation to Short-Chain Fatty Acids|Fermentation to Butanoate|4-aminobutanoate degradation V	57.59	124.48	46.22	51.26	100.66	66.71	47.17	86.82	44.14	203.17	291.25	207.47	202.85	68.53	82.09
Generation of Precursor Metabolite and Energy|Fermentation|Fermentation of Pyruvate|pyruvate fermentation to butanoate	28	85.97	66.02	60.68	76.39	34.14	49.65	47.4	48.88	199.17	126.78	190.31	139.42	57.32	49.16
Generation of Precursor Metabolite and Energy|Fermentation|Fermentation to Short-Chain Fatty Acids|Fermentation to Butanoate|pyruvate fermentation to butanoate	28	85.97	66.02	60.68	76.39	34.14	49.65	47.4	48.88	199.17	126.78	190.31	139.42	57.32	49.16
Generation of Precursor Metabolite and Energy|Fermentation|Fermentation to Short-Chain Fatty Acids|Fermentation to Propanoate|L-glutamate degradation VIII (to propanoate)	0	2.57	0	0	0	0	18.66	0	15.45	18.41	16.8	5.87	0.6	0	0.24
Generation of Precursor Metabolite and Energy|Fermentation|Fermentation of Pyruvate|Pyruvate Fermentation to Acetate|pyruvate fermentation to acetate and lactate II	2532.16	2028.03	2447.03	2547.04	2570.99	2524.69	2162.82	1989.12	1653.78	2029.13	2347.59	2269.47	2440.03	2533.89	2311.42
Generation of Precursor Metabolite and Energy|Fermentation|Fermentation of Pyruvate|pyruvate fermentation to lactate|pyruvate fermentation to acetate and lactate II	2532.16	2028.03	2447.03	2547.04	2570.99	2524.69	2162.82	1989.12	1653.78	2029.13	2347.59	2269.47	2440.03	2533.89	2311.42
Generation of Precursor Metabolite and Energy|Fermentation|Fermentation to Short-Chain Fatty Acids|Fermentation to Acetate|Pyruvate Fermentation to Acetate|pyruvate fermentation to acetate and lactate II	2532.16	2028.03	2447.03	2547.04	2570.99	2524.69	2162.82	1989.12	1653.78	2029.13	2347.59	2269.47	2440.03	2533.89	2311.42
Generation of Precursor Metabolite and Energy|Fermentation|Fermentation to Short-Chain Fatty Acids|Fermentation to Lactate|pyruvate fermentation to lactate|pyruvate fermentation to acetate and lactate II	2532.16	2028.03	2447.03	2547.04	2570.99	2524.69	2162.82	1989.12	1653.78	2029.13	2347.59	2269.47	2440.03	2533.89	2311.42
Generation of Precursor Metabolite and Energy|Fermentation|Fermentation to Alcohols|Butanediol Biosynthesis|superpathway of 2,3-butanediol biosynthesis	9.35	15.44	12.59	0	17.7	5.04	2.57	46.4	8.55	83.56	104.45	101.2	184.78	20	28.83
Generation of Precursor Metabolite and Energy|Fermentation|Fermentation of Pyruvate|pyruvate fermentation to acetone	79.45	172.11	54.86	62.72	156.15	79.49	114.15	63.44	115.34	319.3	176.42	188.85	72.16	400.61	49.43
Generation of Precursor Metabolite and Energy|Fermentation|Fermentation of Pyruvate|superpathway of Clostridium acetobutylicum acidogenic fermentation	35.89	109.31	84.26	77.5	97.39	43.74	63.4	60.56	62.37	248.83	160.39	238.84	176.23	73.19	62.79
Generation of Precursor Metabolite and Energy|Fermentation|Fermentation to Short-Chain Fatty Acids|Fermentation to Butanoate|acetyl-CoA fermentation to butanoate II	84.01	216.15	95.52	47.09	92.92	56	110.67	20.04	81.67	397.71	200.61	278.6	94.91	168.66	50.84
Generation of Precursor Metabolite and Energy|formaldehyde oxidation I	248.32	506.89	378.1	187.78	30.84	176.56	16.61	342.16	8.03	372.51	372.32	539.79	304.05	47.44	37.58
Generation of Precursor Metabolite and Energy|Glycolysis|glycolysis III (from glucose)	2016.82	2007.73	2044.53	2028.49	2108.75	2037.03	2093.08	1974.85	1910.56	1925.87	2041.7	2020.16	2207.01	2247.26	2210.81
Generation of Precursor Metabolite and Energy|Glycolysis|glycolysis I (from glucose 6-phosphate)	1121.3	1815.93	1317.75	1339.78	1547.27	1317.81	1834.71	1880.48	1637.14	1779.37	1788.37	1712.67	1849.55	1784.15	1782.95
Generation of Precursor Metabolite and Energy|Glycolysis|glycolysis V (Pyrococcus)	0.59	2.47	0.61	2.27	2.3	0	2.07	2.95	0.42	3.24	2.54	1.27	2.32	8.96	7.49
Generation of Precursor Metabolite and Energy|Glycolysis|glycolysis II (from fructose 6-phosphate)	1151.45	1766.41	1354.08	1386.37	1614.6	1359.67	1854.8	1850.45	1377.28	1760.7	1842.91	1749.53	1925.12	1864.87	1858.6
Generation of Precursor Metabolite and Energy|glyoxylate cycle	7.77	13.86	18.32	32.88	19.48	9.59	4.25	25.12	10.34	6.64	17.32	22.03	31.55	10.83	15.87
Generation of Precursor Metabolite and Energy|isopropanol biosynthesis	13.07	40.51	13.52	35.62	6.46	37.89	0.12	5.96	0.38	107.34	63.21	59.96	5.55	0	1.21
Generation of Precursor Metabolite and Energy|methyl ketone biosynthesis	1.73	5.67	0.6	8.6	0.13	1.11	0.8	3.17	0.31	1.11	1.1	2.27	2.31	1.52	2.43
Generation of Precursor Metabolite and Energy|methylaspartate cycle	0	7.37	7.07	0	4.06	0.88	0.87	1.15	2.02	5.46	9.89	6.03	7	0.94	6.19
Generation of Precursor Metabolite and Energy|Pentose Phosphate Pathways|pentose phosphate pathway	547.1	869.71	541.72	782.05	610.86	697.81	875.4	992.9	636.21	1004.35	1239.75	1218.42	1022.49	771.39	1096.46
Generation of Precursor Metabolite and Energy|Pentose Phosphate Pathways|pentose phosphate pathway (non-oxidative branch)	1270.41	2716.1	1629.9	1371.5	1598.61	1327.69	2191.9	2308.01	2171.38	2358.15	2265.57	2356.35	2077.07	2234.77	1952.68
Generation of Precursor Metabolite and Energy|Photosynthesis|Calvin-Benson-Bassham cycle	837.19	1756.31	1040.99	1052.54	1251.12	1013.54	1642.71	1771.42	1944.72	1662.68	1661.29	1568.6	1681.39	1581.56	1660.2
Generation of Precursor Metabolite and Energy|Photosynthesis|photorespiration	17.88	45.88	14.25	145.55	16.51	68.71	5.06	31.27	30.8	25.08	27.77	14.22	5.74	140.88	66.57
Generation of Precursor Metabolite and Energy|Respiration|Anaerobic Respiration|nitrate reduction I (denitrification)	0.3	0	0.86	0	0.58	0.18	0.07	0.69	0.22	0	1.78	0	0	0.36	0.42
Generation of Precursor Metabolite and Energy|Respiration|Anaerobic Respiration|Methanogenesis|methanogenesis from acetate	53.23	198.01	32.22	85.37	97.07	126.79	393.67	792.8	650.52	417	511.58	380.03	215.77	77.86	522.33
Generation of Precursor Metabolite and Energy|Respiration|Aerobic Respiration|aerobic respiration I (cytochrome c)	28.14	109.5	78.23	132.03	121.65	52.6	106.66	43.61	47.57	302.9	343.7	340.74	580.09	78.22	95.25
Generation of Precursor Metabolite and Energy|superpathway of glycolysis and Entner-Doudoroff	309.08	595.86	248.64	771.67	401.16	515.17	587.51	267.73	464.67	856.76	956.3	754.19	730.38	997.6	1042.19
Generation of Precursor Metabolite and Energy|superpathway of glycolysis, pyruvate dehydrogenase, TCA, and glyoxylate bypass	26.28	43.33	41.45	63.77	55.29	29.74	17.81	57.79	29.72	28.29	68.75	82.78	119.17	34.51	49.42
Generation of Precursor Metabolite and Energy|TCA cycle|TCA cycle IV (2-oxoglutarate decarboxylase)	44.97	37.05	84.31	97.45	101.99	47.26	22.97	88.43	53.41	115.37	143.28	103	288.46	55.84	85.52
Generation of Precursor Metabolite and Energy|TCA cycle|TCA cycle V (2-oxoglutarate:ferredoxin oxidoreductase)	252.63	547.93	402.76	265.1	329.6	243.08	364.37	405.72	659.87	727.47	356.12	635.1	659.66	439	727.71
Generation of Precursor Metabolite and Energy|TCA cycle|TCA cycle VIII (helicobacter)	43.36	141.13	83.08	66.05	96.08	37.34	84.32	35.07	59.62	436.19	264.98	375.77	352.52	79.93	53.13
Generation of Precursor Metabolite and Energy|TCA cycle|TCA cycle VI (obligate autotrophs)	221.65	397.5	333.74	420.02	509.98	270.1	647.84	307.1	376.78	690.09	809.23	744.67	904.06	900.46	748.93
Generation of Precursor Metabolite and Energy|TCA cycle|TCA cycle VII (acetate-producers)	21.82	26.99	17.56	27.74	33.82	18.2	64.15	29.9	15.26	128.22	150.04	125.23	296.19	22.85	29.38
Generation of Precursor Metabolite and Energy|TCA cycle|TCA cycle I (prokaryotic)	211.78	495.08	331.98	271.39	225.17	211.97	278.79	380.82	526.91	693.07	361.49	609.79	525.95	275.45	648.13
Generation of Precursor Metabolite and Energy|TCA cycle|superpathway of glyoxylate bypass and TCA	13.56	22.25	22.08	32.84	29.07	15.18	9	31.35	15.19	14.31	35.34	43.19	63.47	17.48	25.16
Glycan Pathways|Glycan Biosynthesis|Polysaccharide Biosynthesis|Glycogen and Starch Biosynthesis|glycogen biosynthesis I (from ADP-D-Glucose)	1893.35	1830.72	1857.83	1735.25	1611	1855.45	1670.1	1748.8	1835.56	1665.44	1371.9	1488.77	1182.84	1138.05	1052.74
Glycan Pathways|Glycan Degradation|glycogen degradation II (eukaryotic)	0	0	0	1.3	1.05	0	0	0	0	1.48	0	0	2.34	2.57	0
Glycan Pathways|Glycan Degradation|glycogen degradation I (bacterial)	1101.32	1747.45	1333.32	1208.51	938.79	1038.48	2046.16	1944.12	2018.68	1686.12	1400.5	1617.34	1188.66	1121.75	1294.01
Macromolecule Modification|Nucleic Acid Processing|tRNA processing	53.63	278.45	82.99	237.41	41.46	100.37	46.38	62.82	81.44	319.66	274.65	254.11	58.58	103.86	57.42
Macromolecule Modification|Nucleic Acid Processing|queuosine biosynthesis	215.5	372.08	409.58	222.3	322.69	221.84	264.51	267.13	483.02	682.54	291.63	361.18	552.63	392.82	511.39
Metabolic Clusters|L-glutamate and L-glutamine biosynthesis	328.11	1023.78	448.71	353.82	403.5	334.63	534.55	1058.5	776.53	1087.76	642.19	763.63	520.32	658.55	512.79
Metabolic Clusters|O-antigen building blocks biosynthesis (E. coli)	1003.28	1326.74	1178.96	1260.12	1343.79	1100.95	1172.16	1249.06	868.07	1559.74	1566.31	1521.66	1603.66	1674.87	1471.67
Metabolic Clusters|phospholipases	0	0	0	0	0	0	0	0	0	0	2.08	0	0	0	0
Metabolic Clusters|pyrimidine deoxyribonucleotide phosphorylation	1574.86	889.37	1457.53	1480.28	1317.68	1547.79	1158.71	784.86	634.42	707.35	971.85	1004.73	956.67	607.55	918.68
Metabolic Clusters|pyrimidine deoxyribonucleotides biosynthesis from CTP	10.03	68.82	0	9.05	19.03	13.5	370.59	482.89	417.17	24.6	29.47	28.68	50.52	37.65	432.44
Metabolic Clusters|pyrimidine deoxyribonucleotides de novo biosynthesis I	1757.81	903.32	1620.1	1666.86	1439.11	1710.98	1064.52	834.7	705.3	739.45	1045.99	1092.1	1045.66	655.97	993.95
Metabolic Clusters|pyrimidine deoxyribonucleotides de novo biosynthesis III	161.25	759.6	206.09	253.79	245.52	243.77	949.78	487.82	491.42	676.48	740.82	569.2	386.24	379.53	421.11
Metabolic Clusters|pyrimidine deoxyribonucleotides de novo biosynthesis IV	7.03	49.44	0	6.34	13.38	9.47	292.5	434.83	388.43	17.42	20.83	20.26	35.99	26.97	360.8
Metabolic Clusters|superpathway of L-aspartate and L-asparagine biosynthesis	783.64	1255.33	1019.76	863.68	986.8	865.14	1390.73	1397.31	1504.97	1365.97	1489.39	1461.03	1402.32	1272.14	1236.2
Metabolic Clusters|tRNA charging	1483.36	1781.08	1597.55	1623.52	1523.07	1490.28	1860.1	1657.18	1714.09	1764.72	1743.69	1764.02	1703.95	1783.66	1637.01
