# Supplementary material for: Investigation of the effects of Periplaneta americana (L.) extract on ischemic stroke based on combined multi-omics of gut microbiota
Source: Front Pharmacol. 2024 Nov 28;15:1429960. doi: 10.3389/fphar.2024.1429960 (PMC11638836; doi:10.3389/fphar.2024.1429960)
Supplement: Supplementary file 3 [file DataSheet2.zip › Metabolic pathway prediction/tables/table_data.xls]

Level1	Level2	Abundance
Biosynthesis	Amine and Polyamine Biosynthesis	491.48
Biosynthesis	Amino Acid Biosynthesis	29105.8
Biosynthesis	Aminoacyl-tRNA Charging	1675.15
Biosynthesis	Aromatic Compound Biosynthesis	1927.82
Biosynthesis	Carbohydrate Biosynthesis	10808.07
Biosynthesis	Cell Structure Biosynthesis	12293.64
Biosynthesis	Cofactor, Prosthetic Group, Electron Carrier, and Vitamin Biosynthesis	19497.23
Biosynthesis	Fatty Acid and Lipid Biosynthesis	15277.29
Biosynthesis	Metabolic Regulator Biosynthesis	16.22
Biosynthesis	Nucleoside and Nucleotide Biosynthesis	42764.68
Biosynthesis	Other Biosynthesis	115.43
Biosynthesis	Secondary Metabolite Biosynthesis	6044.67
Degradation/Utilization/Assimilation	Alcohol Degradation	201.87
Degradation/Utilization/Assimilation	Aldehyde Degradation	2.65
Degradation/Utilization/Assimilation	Amine and Polyamine Degradation	1373.38
Degradation/Utilization/Assimilation	Amino Acid Degradation	473.26
Degradation/Utilization/Assimilation	Aromatic Compound Degradation	108.03
Degradation/Utilization/Assimilation	C1 Compound Utilization and Assimilation	3040.26
Degradation/Utilization/Assimilation	Carbohydrate Degradation	10373.94
Degradation/Utilization/Assimilation	Carboxylate Degradation	8291.12
Degradation/Utilization/Assimilation	Chlorinated Compound Degradation	1.75
Degradation/Utilization/Assimilation	Degradation/Utilization/Assimilation - Other	2.91
Degradation/Utilization/Assimilation	Fatty Acid and Lipid Degradation	46.16
Degradation/Utilization/Assimilation	Inorganic Nutrient Metabolism	723.84
Degradation/Utilization/Assimilation	Nucleoside and Nucleotide Degradation	5986.84
Degradation/Utilization/Assimilation	Polymeric Compound Degradation	3012.59
Degradation/Utilization/Assimilation	Secondary Metabolite Degradation	2340.74
Detoxification	Antibiotic Resistance	1662.7
Detoxification	methanol oxidation to carbon dioxide	1.55
Generation of Precursor Metabolite and Energy	Electron Transfer	164.06
Generation of Precursor Metabolite and Energy	ethylmalonyl-CoA pathway	1.47
Generation of Precursor Metabolite and Energy	Fermentation	12821.88
Generation of Precursor Metabolite and Energy	formaldehyde oxidation I	237.93
Generation of Precursor Metabolite and Energy	Glycolysis	5342.68
Generation of Precursor Metabolite and Energy	glyoxylate cycle	16.39
Generation of Precursor Metabolite and Energy	isopropanol biosynthesis	26.05
Generation of Precursor Metabolite and Energy	methyl ketone biosynthesis	2.19
Generation of Precursor Metabolite and Energy	methylaspartate cycle	3.93
Generation of Precursor Metabolite and Energy	Pentose Phosphate Pathways	2849.11
Generation of Precursor Metabolite and Energy	Photosynthesis	1518.83
Generation of Precursor Metabolite and Energy	Respiration	468.04
Generation of Precursor Metabolite and Energy	superpathway of glycolysis and Entner-Doudoroff	633.26
Generation of Precursor Metabolite and Energy	superpathway of glycolysis, pyruvate dehydrogenase, TCA, and glyoxylate bypass	49.87
Generation of Precursor Metabolite and Energy	TCA cycle	1754.71
Glycan Pathways	Glycan Biosynthesis	1595.85
Glycan Pathways	Glycan Degradation	1446.26
Macromolecule Modification	Nucleic Acid Processing	508.27
Metabolic Clusters	L-glutamate and L-glutamine biosynthesis	629.82
Metabolic Clusters	O-antigen building blocks biosynthesis (E. coli)	1326.74
Metabolic Clusters	phospholipases	0.14
Metabolic Clusters	pyrimidine deoxyribonucleotide phosphorylation	1067.49
Metabolic Clusters	pyrimidine deoxyribonucleotides biosynthesis from CTP	132.96
Metabolic Clusters	pyrimidine deoxyribonucleotides de novo biosynthesis I	1151.72
Metabolic Clusters	pyrimidine deoxyribonucleotides de novo biosynthesis III	464.83
Metabolic Clusters	pyrimidine deoxyribonucleotides de novo biosynthesis IV	112.25
Metabolic Clusters	superpathway of L-aspartate and L-asparagine biosynthesis	1219.63
Metabolic Clusters	tRNA charging	1675.15
