# Supplementary material for: Investigation of the effects of Periplaneta americana (L.) extract on ischemic stroke based on combined multi-omics of gut microbiota
Source: Front Pharmacol. 2024 Nov 28;15:1429960. doi: 10.3389/fphar.2024.1429960 (PMC11638836; doi:10.3389/fphar.2024.1429960)
Supplement: Supplementary file 3 [file DataSheet2.zip › Single species analysis/class.xlsx]

## Sheet: Sheet1
ID	Bacilli	Bacteroidia	Clostridia
Sham1P	0.613739	0.107879	0.046849
Sham2P	0.129662	0.0951836	0.187296
Sham3P	0.488801	0.169735	0.0303698
PAS8401P	0.578859	0.0623484	0.0554576
PAS8402P	0.650892	0.17216	0.149835
PAS8403P	0.634073	0.0908134	0.0849545
Model1	0.27148	0.0876611	0.293012
Model2	0.243768	0.0349704	0.343971
Model3	0.104876	0.185113	0.488473
Sham1	0.131723	0.120243	0.272073
Sham2	0.329887	0.0387793	0.191724
Sham3	0.241808	0.0947326	0.120869
PAS8401	0.443608	0.235597	0.103524
PAS8402	0.474547	0.256015	0.225484
PAS8403	0.484357	0.134736	0.190964
