# Supplementary material for: Investigation of the effects of Periplaneta americana (L.) extract on ischemic stroke based on combined multi-omics of gut microbiota
Source: Front Pharmacol. 2024 Nov 28;15:1429960. doi: 10.3389/fphar.2024.1429960 (PMC11638836; doi:10.3389/fphar.2024.1429960)
Supplement: Supplementary file 3 [file DataSheet2.zip › Single species analysis/class_summary.xls]

ID	Sham1P	Sham2P	Sham3P	PAS8401P	PAS8402P	PAS8403P	Model1	Model2	Model3	Sham1	Sham2	Sham3	PAS8401	PAS8402	PAS8403
Bacilli	0.61373871	0.12966194	0.48880147	0.57885888	0.65089236	0.63407281	0.27148008	0.2437677	0.10487556	0.13172317	0.32988681	0.24180834	0.44360769	0.47454717	0.48435736
Clostridia	0.04684895	0.18729553	0.03036979	0.05545755	0.14983521	0.08495449	0.29301198	0.34397095	0.48847349	0.27207344	0.19172358	0.12086937	0.10352354	0.22548424	0.19096382
Erysipelotrichi	0.14602045	0.38295165	0.22300026	0.10270121	0.0012437	0.10560296	0.00640361	0.26131369	0.00542424	0.2521222	0.23181623	0.3423008	0.12403162	0.01398806	0.01454067
Bacteroidia	0.10787948	0.09518357	0.16973512	0.0623484	0.17215969	0.09081342	0.08766113	0.03497038	0.18511255	0.12024343	0.03877931	0.09473263	0.23559715	0.25601508	0.13473633
Actinobacteria	0.0542383	0.09561977	0.05987411	0.15570562	0.0079597	0.04931741	0.00215526	0.01165679	0.00110571	0.16228973	0.13606189	0.15217429	0.05124071	0.00173804	0.00400473
Spirochaetes	0	0.04847328	0.00055075	0	0	0	0.3032702	0	0.18396512	0.01635518	0.02144324	0.00871805	0.00017696	0	0
Coriobacteriia	0.01751549	0.04153035	0.01723053	0.01551819	0.00472607	0.01729238	0.01087993	0.01471431	0.01099451	0.02055635	0.02321028	0.02169941	0.02880569	0.00858549	0.01118099
Verrucomicrobiae	0	0	0	0	0	0.00028441	0.00020724	0.08229244	0.00039639	0	0.00007164	0.00033062	0.00055055	0.00016752	0.14564855
Deltaproteobacteria	0.00121912	0.00954198	0.00104904	0.01485667	0.001679	0.00580205	0.00478717	0.0015635	0.01280955	0.01291471	0.00873967	0.0040545	0.00064887	0.01245943	0.00596678
Mollicutes	0.00741423	0.00136314	0.00065565	0.00011025	0.00289161	0.00150739	0.00029013	0	0	0.00432219	0.00919337	0.00494197	0.00332298	0.00058633	0.00005375
Others	0.00512527	0.00837877	0.00873328	0.01444322	0.00861265	0.01035267	0.01985328	0.00575022	0.00684288	0.0073996	0.00907398	0.00837002	0.00849424	0.00642865	0.00854701
