# Supplementary material for: Investigation of the effects of Periplaneta americana (L.) extract on ischemic stroke based on combined multi-omics of gut microbiota
Source: Front Pharmacol. 2024 Nov 28;15:1429960. doi: 10.3389/fphar.2024.1429960 (PMC11638836; doi:10.3389/fphar.2024.1429960)
Supplement: Supplementary file 3 [file DataSheet2.zip › Single species analysis/family.xlsx]

## Sheet: Sheet1
ID	Lactobacillaceae	Erysipelotrichaceae
Sham1P	0.610604	0.14602
Sham2P	0.127881	0.382952
Sham3P	0.487884	0.223
PAS8401P	0.577784	0.102701
PAS8402P	0.64741	0.0012437
PAS8403P	0.631741	0.105603
Model1	0.270092	0.00640361
Model2	0.240137	0.261314
Model3	0.104521	0.00542424
Sham1	0.123684	0.252122
Sham2	0.321123	0.231816
Sham3	0.233926	0.342301
PAS8401	0.420976	0.124032
PAS8402	0.473668	0.0139881
PAS8403	0.482987	0.0145407
