# Supplementary material for: Investigation of the effects of Periplaneta americana (L.) extract on ischemic stroke based on combined multi-omics of gut microbiota
Source: Front Pharmacol. 2024 Nov 28;15:1429960. doi: 10.3389/fphar.2024.1429960 (PMC11638836; doi:10.3389/fphar.2024.1429960)
Supplement: Supplementary file 3 [file DataSheet2.zip › Single species analysis/family_summary.xls]

ID	Sham1P	Sham2P	Sham3P	PAS8401P	PAS8402P	PAS8403P	Model1	Model2	Model3	Sham1	Sham2	Sham3	PAS8401	PAS8402	PAS8403
Lactobacillaceae	0.61060384	0.12788077	0.48788356	0.5777839	0.64740999	0.63174061	0.2700916	0.24013689	0.10452089	0.12368389	0.32112326	0.23392556	0.42097605	0.47366768	0.48298662
Erysipelotrichaceae	0.14602045	0.38295165	0.22300026	0.10270121	0.0012437	0.10560296	0.00640361	0.26131369	0.00542424	0.2521222	0.23181623	0.3423008	0.12403162	0.01398806	0.01454067
Lachnospiraceae	0.00962854	0.02873501	0.00081301	0.0126516	0.04539519	0.01410694	0.24851826	0.28810173	0.44284731	0.01915596	0.01260805	0.00845703	0.04170435	0.08459847	0.15820029
S24-7	0.09516582	0.06001454	0.12669814	0.05711136	0.13149058	0.08071672	0.03591412	0.01339402	0.05513947	0.07588043	0.02297149	0.05175144	0.13832632	0.23622657	0.0217438
Bifidobacteriaceae	0.0531187	0.09540167	0.05934959	0.1545204	0.0012437	0.04709898	0.00180296	0.01016278	0.00085536	0.1487699	0.11213525	0.14242957	0.00186795	0.00037692	0.00043004
Ruminococcaceae	0.01726669	0.10350782	0.01667978	0.01033627	0.03721783	0.01828783	0.02665064	0.01368935	0.02603634	0.15516675	0.07254406	0.04546957	0.01610366	0.09622029	0.02193195
Spirochaetaceae	0	0.04847328	0.00055075	0	0	0	0.3032702	0	0.18396512	0.01635518	0.02144324	0.00871805	0.00017696	0	0
Coriobacteriaceae	0.01751549	0.04153035	0.01723053	0.01551819	0.00472607	0.01729238	0.01087993	0.01471431	0.01099451	0.02055635	0.02321028	0.02169941	0.02880569	0.00858549	0.01118099
Prevotellaceae	0.0088075	0.00438023	0.0270653	0.00190187	0.02496735	0.00392491	0.016724	0.00847767	0.06527862	0.00198821	0.00117007	0.00087006	0.05641197	0.00075385	0.01247111
Verrucomicrobiaceae	0	0	0	0	0	0.00028441	0.00020724	0.08229244	0.00039639	0	0.00007164	0.00033062	0.00055055	0.00016752	0.14564855
Others	0.04187296	0.10712468	0.04072908	0.06747519	0.10630558	0.08094425	0.07953745	0.06771711	0.10454176	0.18632112	0.18090644	0.14404789	0.17104487	0.08541514	0.13086599
