# Supplementary material for: Investigation of the effects of Periplaneta americana (L.) extract on ischemic stroke based on combined multi-omics of gut microbiota
Source: Front Pharmacol. 2024 Nov 28;15:1429960. doi: 10.3389/fphar.2024.1429960 (PMC11638836; doi:10.3389/fphar.2024.1429960)
Supplement: Supplementary file 3 [file DataSheet2.zip › Single species analysis/genue.xlsx]

## Sheet: Sheet1
ID	Lactobacillus	Blautia
Sham1P	0.61038	0
Sham2P	0.127772	0.0001454
Sham3P	0.487595	0
PAS8401P	0.577729	0
PAS8402P	0.645202	0.00031093
PAS8403P	0.631456	0.00025597
Model1	0.269967	0.201185
Model2	0.240137	0.195369
Model3	0.104479	0.361296
Sham1	0.123684	0.00070884
Sham2	0.321123	0.00109843
Sham3	0.233926	0.00224477
PAS8401	0.420937	0.00957568
PAS8402	0.473668	0.00108889
PAS8403	0.482987	0.133312
