# Supplementary material for: Investigation of the effects of Periplaneta americana (L.) extract on ischemic stroke based on combined multi-omics of gut microbiota
Source: Front Pharmacol. 2024 Nov 28;15:1429960. doi: 10.3389/fphar.2024.1429960 (PMC11638836; doi:10.3389/fphar.2024.1429960)
Supplement: Supplementary file 3 [file DataSheet2.zip › Single species analysis/genus_summary.xls]

ID	Sham1P	Sham2P	Sham3P	PAS8401P	PAS8402P	PAS8403P	Model1	Model2	Model3	Sham1	Sham2	Sham3	PAS8401	PAS8402	PAS8403
Lactobacillus	0.61037992	0.12777172	0.48759507	0.57772878	0.64520241	0.6314562	0.26996726	0.24013689	0.10447917	0.12368389	0.32112326	0.23392556	0.42093673	0.47366768	0.48298662
Allobaculum	0.14592093	0.38260632	0.22300026	0.10264609	0.00118152	0.10543231	0.0058648	0.26035822	0.00129347	0.25125776	0.23145804	0.34191797	0.11937158	0.01191498	0.01166479
Blautia	0	0.0001454	0	0	0.00031093	0.00025597	0.20118539	0.19536855	0.36129598	0.00070884	0.00109843	0.00224477	0.00957568	0.00108889	0.13331183
Bifidobacterium	0.0531187	0.09540167	0.05934959	0.1545204	0.0012437	0.04709898	0.00180296	0.01016278	0.00085536	0.14868346	0.11213525	0.14242957	0.00186795	0.00037692	0.00043004
Treponema	0	0.04847328	0.00055075	0	0	0	0.3032702	0	0.18396512	0.01635518	0.02144324	0.00871805	0.00017696	0	0
Ruminococcaceae_Ruminococcus	0.00417983	0.08880407	0.00949384	0.00126792	0.01274796	0.00295791	0.0070046	0.00548964	0.00440198	0.08761951	0.01864941	0.0135382	0.00153368	0.04370223	0.00419287
Prevotella	0.0088075	0.00438023	0.0270653	0.00190187	0.02496735	0.00392491	0.016724	0.00847767	0.06511172	0.00195363	0.00117007	0.00087006	0.05631366	0.00075385	0.01247111
Akkermansia	0	0	0	0	0	0.00028441	0.00020724	0.08229244	0.00039639	0	0.00007164	0.00033062	0.00055055	0.00016752	0.14564855
Bacteroides	0.00057224	0.00988731	0.0042224	0.00063396	0.00413531	0.00085324	0.00545033	0.00882511	0.02497236	0.00841963	0.0026028	0.01313797	0.00259546	0.00422992	0.08893727
Corynebacterium	0.00084592	0.0001454	0	0.00079934	0.00590759	0.00207622	0.00014507	0.00119869	0	0.0133988	0.02340131	0.00934449	0.04880255	0.00110983	0.00295651
Others	0.17617496	0.24238459	0.18872279	0.16050165	0.30430321	0.20565984	0.18837817	0.18769001	0.25322846	0.3479193	0.26684655	0.23354273	0.3382752	0.46298817	0.11740042
