# Supplementary material for: Investigation of the effects of Periplaneta americana (L.) extract on ischemic stroke based on combined multi-omics of gut microbiota
Source: Front Pharmacol. 2024 Nov 28;15:1429960. doi: 10.3389/fphar.2024.1429960 (PMC11638836; doi:10.3389/fphar.2024.1429960)
Supplement: Supplementary file 3 [file DataSheet2.zip › Single species analysis/order.xlsx]

## Sheet: Sheet1
ID	Lactobacillales	Clostridiales	Bacteroidales
Sham1P	0.611624	0.0467992	0.107879
Sham2P	0.127899	0.187296	0.0951836
Sham3P	0.488329	0.0303698	0.169735
PAS8401P	0.578749	0.0554576	0.0623484
PAS8402P	0.649555	0.149835	0.17216
PAS8403P	0.632964	0.0849545	0.0908134
Model1	0.271294	0.293012	0.0876611
Model2	0.24276	0.343971	0.0349704
Model3	0.104667	0.488473	0.185113
Sham1	0.125655	0.272073	0.120243
Sham2	0.322652	0.191724	0.0387793
Sham3	0.235405	0.120869	0.0947326
PAS8401	0.422451	0.103524	0.235597
PAS8402	0.474003	0.225484	0.256015
PAS8403	0.483282	0.190964	0.134736
