# Supplementary material for: Investigation of the effects of Periplaneta americana (L.) extract on ischemic stroke based on combined multi-omics of gut microbiota
Source: Front Pharmacol. 2024 Nov 28;15:1429960. doi: 10.3389/fphar.2024.1429960 (PMC11638836; doi:10.3389/fphar.2024.1429960)
Supplement: Supplementary file 3 [file DataSheet2.zip › Single species analysis/order_summary.xls]

ID	Sham1P	Sham2P	Sham3P	PAS8401P	PAS8402P	PAS8403P	Model1	Model2	Model3	Sham1	Sham2	Sham3	PAS8401	PAS8402	PAS8403
Lactobacillales	0.61162391	0.12789895	0.4883294	0.57874862	0.64955538	0.63296359	0.27129357	0.24276011	0.10466693	0.12565481	0.32265151	0.23540467	0.42245075	0.47400272	0.48328227
Clostridiales	0.04679919	0.18729553	0.03036979	0.05545755	0.14983521	0.08495449	0.29301198	0.34397095	0.48847349	0.27207344	0.19172358	0.12086937	0.10352354	0.22548424	0.19096382
Erysipelotrichales	0.14602045	0.38295165	0.22300026	0.10270121	0.0012437	0.10560296	0.00640361	0.26131369	0.00542424	0.2521222	0.23181623	0.3423008	0.12403162	0.01398806	0.01454067
Bacteroidales	0.10787948	0.09518357	0.16973512	0.0623484	0.17215969	0.09081342	0.08766113	0.03497038	0.18511255	0.12024343	0.03877931	0.09473263	0.23559715	0.25601508	0.13473633
Bifidobacteriales	0.0531187	0.09540167	0.05934959	0.1545204	0.0012437	0.04709898	0.00180296	0.01016278	0.00085536	0.1487699	0.11213525	0.14242957	0.00186795	0.00037692	0.00043004
Spirochaetales	0	0.04847328	0.00055075	0	0	0	0.3032702	0	0.18396512	0.01635518	0.02144324	0.00871805	0.00017696	0	0
Coriobacteriales	0.01751549	0.04153035	0.01723053	0.01551819	0.00472607	0.01729238	0.01087993	0.01471431	0.01099451	0.02055635	0.02321028	0.02169941	0.02880569	0.00858549	0.01118099
Verrucomicrobiales	0	0	0	0	0	0.00028441	0.00020724	0.08229244	0.00039639	0	0.00007164	0.00033062	0.00055055	0.00016752	0.14564855
Actinomycetales	0.0011196	0.0002181	0.00052452	0.00118523	0.006716	0.00221843	0.0003523	0.00149402	0.00025035	0.01351982	0.02392664	0.00974472	0.04937276	0.00136111	0.00357469
Desulfovibrionales	0.00121912	0.00954198	0.00104904	0.01474642	0.001679	0.00571672	0.00478717	0.0015635	0.01280955	0.01291471	0.00873967	0.00396749	0.00064887	0.01245943	0.00596678
Others	0.01470405	0.01150491	0.009861	0.01477398	0.01284124	0.01305461	0.02032992	0.00675781	0.00705151	0.01779015	0.02550265	0.01980267	0.03297416	0.00755942	0.00967586
