# Supplementary material for: Investigation of the effects of Periplaneta americana (L.) extract on ischemic stroke based on combined multi-omics of gut microbiota
Source: Front Pharmacol. 2024 Nov 28;15:1429960. doi: 10.3389/fphar.2024.1429960 (PMC11638836; doi:10.3389/fphar.2024.1429960)
Supplement: Supplementary file 3 [file DataSheet2.zip › Single species analysis/phylum.xlsx]

## Sheet: Sheet1
ID	Bacteroidetes	Actinobacteria
Sham1P	0.107879	0.0717538	0
Sham2P	0.0951836	0.13715	0.0484733
Sham3P	0.169735	0.0771571	0.00055075
PAS8401P	0.0625413	0.171362	0
PAS8402P	0.17244	0.012748	0
PAS8403P	0.0908134	0.0666098	0
Model1	0.0877855	0.0130352	0.30327
Model2	0.0350399	0.0263711	0
Model3	0.185113	0.0121002	0.184007
Sham1	0.120243	0.182846	0.0163552
Sham2	0.0388748	0.159368	0.0214432
Sham3	0.0947326	0.173874	0.00871805
PAS8401	0.235636	0.0800464	0.00017696
PAS8402	0.256015	0.0103235	0
PAS8403	0.13479	0.0152663	0
