# Supplementary material for: Investigation of the effects of Periplaneta americana (L.) extract on ischemic stroke based on combined multi-omics of gut microbiota
Source: Front Pharmacol. 2024 Nov 28;15:1429960. doi: 10.3389/fphar.2024.1429960 (PMC11638836; doi:10.3389/fphar.2024.1429960)
Supplement: Supplementary file 3 [file DataSheet2.zip › Single species analysis/phylum_summary.xls]

ID	Sham1P	Sham2P	Sham3P	PAS8401P	PAS8402P	PAS8403P	Model1	Model2	Model3	Sham1	Sham2	Sham3	PAS8401	PAS8402	PAS8403
Firmicutes	0.80780235	0.70096329	0.74269604	0.74159316	0.80197127	0.82918089	0.57093712	0.84905234	0.59877329	0.65612628	0.75376092	0.70530913	0.67116285	0.71401947	0.68986185
Bacteroidetes	0.10787948	0.09518357	0.16973512	0.06254135	0.17243952	0.09081342	0.08778547	0.03503987	0.18511255	0.12024343	0.03887483	0.09473263	0.23563648	0.25601508	0.13479009
Actinobacteria	0.07175379	0.13715013	0.07715709	0.17136163	0.01274796	0.06660978	0.01303519	0.02637111	0.01210022	0.18284608	0.15936769	0.1738737	0.0800464	0.01032353	0.01526635
Spirochaetes	0	0.04847328	0.00055075	0	0	0	0.3032702	0	0.18400684	0.01635518	0.02144324	0.00871805	0.00017696	0	0
Verrucomicrobia	0	0	0	0	0	0.00028441	0.00020724	0.08229244	0.00047984	0.00013831	0.00007164	0.00033062	0.00055055	0.00016752	0.14564855
Proteobacteria	0.00343343	0.01432206	0.00655652	0.02293275	0.00674709	0.00972696	0.0178638	0.006393	0.01660651	0.01844712	0.01473327	0.01045818	0.00694089	0.01719192	0.01013277
Tenericutes	0.00741423	0.00136314	0.00065565	0.00011025	0.00289161	0.00150739	0.00029013	0	0	0.00432219	0.00919337	0.00494197	0.00332298	0.00058633	0.00005375
Deferribacteres	0	0.00027263	0	0.00088203	0	0	0.00478717	0	0.00198193	0.0001556	0.00076412	0.0000522	0	0	0.00005375
TM7	0.00034832	0.00129044	0.0004983	0	0	0.00056883	0.00026941	0.00008686	0.00008345	0.00065697	0.00126558	0.00095707	0.00116009	0.00048162	0
Cyanobacteria	0	0.00005453	0	0	0.00065294	0.00011377	0.00004145	0.00026058	0.00022949	0.00010373	0.00007164	0	0	0.00016752	0.0033328
Others	0.0013684	0.00092694	0.00215054	0.00057883	0.00254959	0.00119454	0.00151283	0.0005038	0.00062587	0.00060511	0.0004537	0.00062645	0.00100279	0.00104701	0.00086008
