# Supplementary material for: Investigation of the effects of Periplaneta americana (L.) extract on ischemic stroke based on combined multi-omics of gut microbiota
Source: Front Pharmacol. 2024 Nov 28;15:1429960. doi: 10.3389/fphar.2024.1429960 (PMC11638836; doi:10.3389/fphar.2024.1429960)
Supplement: Supplementary file 3 [file DataSheet2.zip › Single species analysis/分类整合.xlsx]

## Sheet: Sheet1
ID	Classification level	ShamP	PAS840P	Model	Sham	PAS840
Bacteroidetes	Phylum	0.124266	0.108598	0.102646	0.084617	0.208814
Actinobacteria	Phylum	0.0953537	0.0835731	0.0171688	0.172029	0.0352121
Bacilli	Class	0.410734	0.621275	0.206708	0.234473	0.467504
Bacteroidia	Class	0.124266	0.108441	0.102581	0.0845851	0.208783
Clostridia	Class	0.0881714	0.0967491	0.375152	0.194889	0.173324
Lactobacillales	Order	0.409284	0.620423	0.20624	0.227904	0.459912
Clostridiales	Order	0.0881548	0.0967491	0.375152	0.194889	0.173324
Bacteroidales	Order	0.124266	0.108441	0.102581	0.0845851	0.208783
Lactobacillaceae	family	0.408789	0.618978	0.204916	0.226244	0.45921
Erysipelotrichaceae	family	0.250657	0.0698493	0.0910472	0.275413	0.0508535
Lactobacillus	genue	0.408582	0.618129	0.204861	0.226244	0.459197
Blautia	genue	4.847e-05	0.00018897	0.252617	0.00135068	0.0479921
