# Supplementary material for: Investigation of the effects of Periplaneta americana (L.) extract on ischemic stroke based on combined multi-omics of gut microbiota
Source: Front Pharmacol. 2024 Nov 28;15:1429960. doi: 10.3389/fphar.2024.1429960 (PMC11638836; doi:10.3389/fphar.2024.1429960)
Supplement: Supplementary file 3 [file DataSheet2.zip › Species analysis/Class.xls]

ID	ShamP	PAS840P	Model	Sham	PAS840
Bacilli	0.41073404	0.62127468	0.20670778	0.23447278	0.46750407
Clostridia	0.08817142	0.09674909	0.37515214	0.1948888	0.17332387
Erysipelotrichi	0.25065746	0.06984929	0.09104718	0.27541307	0.05085345
Bacteroidia	0.12426606	0.10844051	0.10258135	0.08458512	0.20878285
Actinobacteria	0.06991073	0.07099424	0.00497259	0.1501753	0.01899449
Spirochaetes	0.01634134	0	0.16241177	0.01550549	0.00005899
Coriobacteriia	0.02542546	0.01251221	0.01219625	0.02182201	0.01619073
Verrucomicrobiae	0	0.0000948	0.02763202	0.00013409	0.04878888
Deltaproteobacteria	0.00393672	0.00744591	0.00638674	0.00856963	0.00635836
Mollicutes	0.00314434	0.00150309	0.00009671	0.00615251	0.00132102
Others	0.00741244	0.01113618	0.01081546	0.0082812	0.0078233
