# Supplementary material for: Investigation of the effects of Periplaneta americana (L.) extract on ischemic stroke based on combined multi-omics of gut microbiota
Source: Front Pharmacol. 2024 Nov 28;15:1429960. doi: 10.3389/fphar.2024.1429960 (PMC11638836; doi:10.3389/fphar.2024.1429960)
Supplement: Supplementary file 3 [file DataSheet2.zip › Species analysis/Family.xls]

ID	ShamP	PAS840P	Model	Sham	PAS840
Lactobacillaceae	0.40878939	0.61897817	0.20491646	0.22624424	0.45921011
Erysipelotrichaceae	0.25065746	0.06984929	0.09104718	0.27541307	0.05085345
Lachnospiraceae	0.01305885	0.02405124	0.3264891	0.01340701	0.09483437
S24-7	0.0939595	0.08977289	0.03481587	0.05020112	0.1320989
Bifidobacteriaceae	0.06928999	0.06762103	0.0042737	0.13444491	0.00089164
Ruminococcaceae	0.04581809	0.02194731	0.02212544	0.09106013	0.04475197
Spirochaetaceae	0.01634134	0	0.16241177	0.01550549	0.00005899
Coriobacteriaceae	0.02542546	0.01251221	0.01219625	0.02182201	0.01619073
Prevotellaceae	0.01341768	0.01026471	0.0301601	0.00134278	0.02321231
Verrucomicrobiaceae	0	0.0000948	0.02763202	0.00013409	0.04878888
Others	0.06324224	0.08490834	0.0839321	0.17042515	0.12910867
