# Supplementary material for: Investigation of the effects of Periplaneta americana (L.) extract on ischemic stroke based on combined multi-omics of gut microbiota
Source: Front Pharmacol. 2024 Nov 28;15:1429960. doi: 10.3389/fphar.2024.1429960 (PMC11638836; doi:10.3389/fphar.2024.1429960)
Supplement: Supplementary file 3 [file DataSheet2.zip › Species analysis/Genus.xls]

ID	ShamP	PAS840P	Model	Sham	PAS840
Lactobacillus	0.40858224	0.61812913	0.20486111	0.22624424	0.45919701
Allobaculum	0.25050917	0.0697533	0.08917216	0.27487792	0.04765045
Blautia	0.00004847	0.00018897	0.25261664	0.00135068	0.04799213
Bifidobacterium	0.06928999	0.06762103	0.0042737	0.13441609	0.00089164
Treponema	0.01634134	0	0.16241177	0.01550549	0.00005899
Ruminococcaceae_Ruminococcus	0.03415925	0.00565793	0.00563207	0.03993571	0.01647626
Prevotella	0.01341768	0.01026471	0.03010446	0.00133125	0.02317954
Akkermansia	0	0.0000948	0.02763202	0.00013409	0.04878888
Bacteroides	0.00489398	0.00187417	0.0130826	0.00805347	0.03192088
Corynebacterium	0.00033044	0.00292772	0.00044792	0.01538153	0.01762296
Others	0.20242744	0.22348824	0.20976555	0.28276953	0.30622126
