# Supplementary material for: Investigation of the effects of Periplaneta americana (L.) extract on ischemic stroke based on combined multi-omics of gut microbiota
Source: Front Pharmacol. 2024 Nov 28;15:1429960. doi: 10.3389/fphar.2024.1429960 (PMC11638836; doi:10.3389/fphar.2024.1429960)
Supplement: Supplementary file 3 [file DataSheet2.zip › Species analysis/Order.xls]

ID	ShamP	PAS840P	Model	Sham	PAS840
Lactobacillales	0.40928409	0.62042253	0.2062402	0.22790366	0.45991191
Clostridiales	0.08815484	0.09674909	0.37515214	0.1948888	0.17332387
Erysipelotrichales	0.25065746	0.06984929	0.09104718	0.27541307	0.05085345
Bacteroidales	0.12426606	0.10844051	0.10258135	0.08458512	0.20878285
Bifidobacteriales	0.06928999	0.06762103	0.0042737	0.13444491	0.00089164
Spirochaetales	0.01634134	0	0.16241177	0.01550549	0.00005899
Coriobacteriales	0.02542546	0.01251221	0.01219625	0.02182201	0.01619073
Verrucomicrobiales	0	0.0000948	0.02763202	0.00013409	0.04878888
Actinomycetales	0.00062074	0.00337322	0.00069889	0.0157304	0.01810286
Desulfovibrionales	0.00393672	0.00738071	0.00638674	0.00854063	0.00635836
Others	0.01202332	0.01355661	0.01137975	0.02103182	0.01673648
