# Supplementary material for: Investigation of the effects of Periplaneta americana (L.) extract on ischemic stroke based on combined multi-omics of gut microbiota
Source: Front Pharmacol. 2024 Nov 28;15:1429960. doi: 10.3389/fphar.2024.1429960 (PMC11638836; doi:10.3389/fphar.2024.1429960)
Supplement: Supplementary file 3 [file DataSheet2.zip › Species analysis/Phylum.xls]

ID	ShamP	PAS840P	Model	Sham	PAS840
Firmicutes	0.75048723	0.79091511	0.67292092	0.70506545	0.69168139
Bacteroidetes	0.12426606	0.1085981	0.10264596	0.08461696	0.20881388
Actinobacteria	0.09535367	0.08357313	0.01716884	0.17202916	0.03521209
Spirochaetes	0.01634134	0	0.16242568	0.01550549	0.00005899
Verrucomicrobia	0	0.0000948	0.02765984	0.00018019	0.04878888
Proteobacteria	0.00810401	0.0131356	0.0136211	0.01454619	0.01142186
Tenericutes	0.00314434	0.00150309	0.00009671	0.00615251	0.00132102
Deferribacteres	0.00009088	0.00029401	0.00225637	0.00032398	0.00001792
TM7	0.00071235	0.00018961	0.00014657	0.00095988	0.00054724
Cyanobacteria	0.00001818	0.00025557	0.00017717	0.00005846	0.00116677
Others	0.00148196	0.00144099	0.00088083	0.00056175	0.00096996
