# Supplementary material for: Investigation of the effects of Periplaneta americana (L.) extract on ischemic stroke based on combined multi-omics of gut microbiota
Source: Front Pharmacol. 2024 Nov 28;15:1429960. doi: 10.3389/fphar.2024.1429960 (PMC11638836; doi:10.3389/fphar.2024.1429960)
Supplement: Supplementary file 3 [file DataSheet2.zip › Species difference and marker analysis/data.tsv]

ShamP	PAS840P	Model	Sham	PAS840
ASV_1	ASV_1	ASV_1	ASV_1	ASV_1
ASV_2	ASV_2	ASV_2	ASV_2	ASV_2
ASV_3	ASV_3	ASV_3	ASV_3	ASV_3
ASV_4	ASV_4	ASV_4	ASV_4	ASV_4
ASV_5	ASV_5	ASV_5	ASV_5	ASV_5
ASV_6	ASV_6	ASV_6	ASV_6	ASV_6
ASV_7	ASV_7	ASV_7	ASV_7	ASV_7
ASV_8	ASV_8	ASV_8	ASV_8	ASV_8
ASV_12	ASV_11	ASV_9	ASV_9	ASV_9
ASV_13	ASV_13	ASV_10	ASV_10	ASV_10
ASV_15	ASV_16	ASV_11	ASV_11	ASV_11
ASV_16	ASV_20	ASV_12	ASV_12	ASV_14
ASV_19	ASV_22	ASV_13	ASV_13	ASV_15
ASV_20	ASV_25	ASV_14	ASV_15	ASV_16
ASV_22	ASV_26	ASV_15	ASV_16	ASV_17
ASV_23	ASV_27	ASV_16	ASV_17	ASV_18
ASV_24	ASV_28	ASV_17	ASV_18	ASV_20
ASV_25	ASV_30	ASV_18	ASV_19	ASV_21
ASV_26	ASV_31	ASV_19	ASV_22	ASV_22
ASV_27	ASV_32	ASV_21	ASV_23	ASV_25
ASV_28	ASV_34	ASV_22	ASV_24	ASV_26
ASV_29	ASV_35	ASV_24	ASV_25	ASV_27
ASV_30	ASV_36	ASV_25	ASV_26	ASV_28
ASV_31	ASV_37	ASV_26	ASV_27	ASV_30
ASV_32	ASV_39	ASV_27	ASV_28	ASV_32
ASV_34	ASV_40	ASV_28	ASV_29	ASV_33
ASV_35	ASV_41	ASV_29	ASV_30	ASV_34
ASV_36	ASV_42	ASV_30	ASV_31	ASV_35
ASV_37	ASV_44	ASV_32	ASV_32	ASV_36
ASV_38	ASV_45	ASV_33	ASV_34	ASV_37
ASV_39	ASV_46	ASV_34	ASV_35	ASV_39
ASV_40	ASV_47	ASV_36	ASV_36	ASV_40
ASV_41	ASV_48	ASV_37	ASV_37	ASV_41
ASV_42	ASV_50	ASV_38	ASV_38	ASV_44
ASV_44	ASV_51	ASV_40	ASV_39	ASV_45
ASV_45	ASV_54	ASV_42	ASV_40	ASV_48
ASV_46	ASV_57	ASV_43	ASV_41	ASV_50
ASV_47	ASV_58	ASV_46	ASV_42	ASV_51
ASV_48	ASV_60	ASV_48	ASV_46	ASV_52
ASV_51	ASV_64	ASV_50	ASV_47	ASV_53
ASV_52	ASV_67	ASV_51	ASV_48	ASV_54
ASV_53	ASV_68	ASV_52	ASV_49	ASV_55
ASV_54	ASV_69	ASV_53	ASV_51	ASV_57
ASV_57	ASV_70	ASV_54	ASV_52	ASV_58
ASV_58	ASV_71	ASV_55	ASV_53	ASV_59
ASV_60	ASV_72	ASV_56	ASV_54	ASV_60
ASV_64	ASV_74	ASV_58	ASV_57	ASV_61
ASV_65	ASV_75	ASV_59	ASV_58	ASV_63
ASV_67	ASV_76	ASV_61	ASV_60	ASV_64
ASV_68	ASV_77	ASV_62	ASV_61	ASV_65
ASV_69	ASV_79	ASV_63	ASV_62	ASV_66
ASV_70	ASV_80	ASV_64	ASV_65	ASV_67
ASV_71	ASV_82	ASV_65	ASV_67	ASV_68
ASV_72	ASV_85	ASV_66	ASV_68	ASV_69
ASV_73	ASV_87	ASV_69	ASV_70	ASV_70
ASV_74	ASV_90	ASV_71	ASV_71	ASV_71
ASV_75	ASV_91	ASV_72	ASV_72	ASV_72
ASV_76	ASV_92	ASV_73	ASV_73	ASV_74
ASV_77	ASV_93	ASV_76	ASV_74	ASV_75
ASV_79	ASV_95	ASV_78	ASV_75	ASV_76
ASV_80	ASV_99	ASV_79	ASV_76	ASV_77
ASV_81	ASV_100	ASV_81	ASV_77	ASV_78
ASV_82	ASV_104	ASV_82	ASV_79	ASV_79
ASV_84	ASV_108	ASV_83	ASV_80	ASV_80
ASV_85	ASV_109	ASV_84	ASV_84	ASV_82
ASV_87	ASV_111	ASV_85	ASV_88	ASV_83
ASV_88	ASV_112	ASV_86	ASV_90	ASV_84
ASV_91	ASV_113	ASV_87	ASV_91	ASV_85
ASV_92	ASV_117	ASV_88	ASV_92	ASV_88
ASV_93	ASV_118	ASV_89	ASV_94	ASV_89
ASV_94	ASV_120	ASV_90	ASV_95	ASV_90
ASV_98	ASV_122	ASV_91	ASV_96	ASV_91
ASV_100	ASV_123	ASV_92	ASV_97	ASV_92
ASV_101	ASV_128	ASV_93	ASV_98	ASV_93
ASV_102	ASV_136	ASV_94	ASV_99	ASV_94
ASV_104	ASV_141	ASV_95	ASV_100	ASV_95
ASV_105	ASV_146	ASV_96	ASV_101	ASV_96
ASV_106	ASV_147	ASV_97	ASV_102	ASV_98
ASV_108	ASV_148	ASV_98	ASV_104	ASV_100
ASV_109	ASV_149	ASV_102	ASV_105	ASV_103
ASV_110	ASV_150	ASV_103	ASV_106	ASV_105
ASV_111	ASV_151	ASV_105	ASV_108	ASV_106
ASV_113	ASV_153	ASV_106	ASV_109	ASV_107
ASV_117	ASV_156	ASV_107	ASV_110	ASV_108
ASV_118	ASV_158	ASV_108	ASV_111	ASV_109
ASV_120	ASV_163	ASV_109	ASV_113	ASV_110
ASV_122	ASV_165	ASV_110	ASV_114	ASV_111
ASV_126	ASV_169	ASV_114	ASV_117	ASV_112
ASV_128	ASV_171	ASV_115	ASV_118	ASV_113
ASV_129	ASV_175	ASV_116	ASV_120	ASV_114
ASV_133	ASV_177	ASV_117	ASV_121	ASV_115
ASV_134	ASV_178	ASV_119	ASV_122	ASV_116
ASV_136	ASV_180	ASV_121	ASV_128	ASV_117
ASV_137	ASV_181	ASV_122	ASV_129	ASV_118
ASV_141	ASV_182	ASV_124	ASV_133	ASV_120
ASV_143	ASV_183	ASV_125	ASV_134	ASV_121
ASV_146	ASV_184	ASV_126	ASV_137	ASV_123
ASV_147	ASV_186	ASV_127	ASV_138	ASV_124
ASV_148	ASV_188	ASV_128	ASV_139	ASV_125
ASV_149	ASV_189	ASV_129	ASV_141	ASV_128
ASV_150	ASV_190	ASV_130	ASV_143	ASV_129
ASV_154	ASV_192	ASV_132	ASV_146	ASV_130
ASV_155	ASV_193	ASV_133	ASV_149	ASV_131
ASV_156	ASV_194	ASV_134	ASV_150	ASV_132
ASV_158	ASV_195	ASV_135	ASV_152	ASV_133
ASV_159	ASV_197	ASV_136	ASV_153	ASV_134
ASV_160	ASV_198	ASV_137	ASV_154	ASV_135
ASV_163	ASV_201	ASV_138	ASV_155	ASV_136
ASV_165	ASV_202	ASV_141	ASV_156	ASV_138
ASV_166	ASV_204	ASV_142	ASV_158	ASV_139
ASV_167	ASV_206	ASV_143	ASV_159	ASV_140
ASV_168	ASV_210	ASV_145	ASV_160	ASV_141
ASV_169	ASV_211	ASV_148	ASV_161	ASV_142
ASV_170	ASV_217	ASV_149	ASV_162	ASV_143
ASV_171	ASV_218	ASV_150	ASV_163	ASV_144
ASV_174	ASV_219	ASV_151	ASV_166	ASV_145
ASV_175	ASV_221	ASV_152	ASV_167	ASV_146
ASV_177	ASV_222	ASV_155	ASV_169	ASV_147
ASV_178	ASV_224	ASV_156	ASV_170	ASV_148
ASV_180	ASV_225	ASV_157	ASV_171	ASV_149
ASV_181	ASV_227	ASV_159	ASV_172	ASV_150
ASV_182	ASV_228	ASV_161	ASV_174	ASV_151
ASV_183	ASV_229	ASV_162	ASV_176	ASV_153
ASV_184	ASV_231	ASV_164	ASV_177	ASV_154
ASV_185	ASV_232	ASV_166	ASV_181	ASV_155
ASV_186	ASV_233	ASV_167	ASV_182	ASV_156
ASV_187	ASV_235	ASV_168	ASV_183	ASV_158
ASV_189	ASV_236	ASV_169	ASV_184	ASV_159
ASV_190	ASV_238	ASV_170	ASV_185	ASV_161
ASV_193	ASV_241	ASV_173	ASV_187	ASV_163
ASV_194	ASV_246	ASV_174	ASV_190	ASV_165
ASV_195	ASV_253	ASV_176	ASV_193	ASV_166
ASV_196	ASV_255	ASV_177	ASV_194	ASV_168
ASV_197	ASV_256	ASV_178	ASV_195	ASV_169
ASV_198	ASV_258	ASV_179	ASV_199	ASV_171
ASV_199	ASV_259	ASV_182	ASV_200	ASV_172
ASV_200	ASV_260	ASV_186	ASV_201	ASV_174
ASV_202	ASV_261	ASV_187	ASV_202	ASV_175
ASV_204	ASV_262	ASV_191	ASV_203	ASV_176
ASV_205	ASV_263	ASV_194	ASV_204	ASV_177
ASV_206	ASV_264	ASV_198	ASV_205	ASV_178
ASV_210	ASV_267	ASV_199	ASV_206	ASV_179
ASV_211	ASV_270	ASV_200	ASV_210	ASV_180
ASV_212	ASV_272	ASV_205	ASV_211	ASV_181
ASV_213	ASV_273	ASV_206	ASV_212	ASV_182
ASV_214	ASV_276	ASV_207	ASV_214	ASV_183
ASV_217	ASV_279	ASV_208	ASV_218	ASV_184
ASV_218	ASV_280	ASV_214	ASV_220	ASV_185
ASV_220	ASV_286	ASV_218	ASV_224	ASV_186
ASV_221	ASV_287	ASV_223	ASV_225	ASV_187
ASV_222	ASV_292	ASV_224	ASV_226	ASV_188
ASV_223	ASV_293	ASV_226	ASV_230	ASV_189
ASV_225	ASV_298	ASV_230	ASV_234	ASV_190
ASV_226	ASV_299	ASV_231	ASV_237	ASV_191
ASV_227	ASV_303	ASV_232	ASV_239	ASV_192
ASV_228	ASV_304	ASV_234	ASV_240	ASV_193
ASV_229	ASV_317	ASV_235	ASV_242	ASV_194
ASV_230	ASV_321	ASV_237	ASV_243	ASV_195
ASV_231	ASV_324	ASV_240	ASV_247	ASV_198
ASV_232	ASV_325	ASV_243	ASV_250	ASV_201
ASV_233	ASV_327	ASV_244	ASV_251	ASV_203
ASV_236	ASV_330	ASV_245	ASV_254	ASV_204
ASV_237	ASV_333	ASV_247	ASV_257	ASV_205
ASV_239	ASV_334	ASV_248	ASV_262	ASV_206
ASV_241	ASV_337	ASV_250	ASV_263	ASV_207
ASV_243	ASV_346	ASV_251	ASV_264	ASV_208
ASV_247	ASV_347	ASV_254	ASV_265	ASV_209
ASV_249	ASV_348	ASV_257	ASV_268	ASV_210
ASV_250	ASV_352	ASV_259	ASV_269	ASV_211
ASV_251	ASV_353	ASV_261	ASV_270	ASV_215
ASV_253	ASV_357	ASV_266	ASV_271	ASV_216
ASV_255	ASV_358	ASV_267	ASV_274	ASV_217
ASV_256	ASV_359	ASV_268	ASV_275	ASV_219
ASV_261	ASV_360	ASV_270	ASV_276	ASV_220
ASV_263	ASV_362	ASV_271	ASV_277	ASV_221
ASV_264	ASV_367	ASV_272	ASV_278	ASV_223
ASV_268	ASV_368	ASV_274	ASV_281	ASV_224
ASV_269	ASV_373	ASV_277	ASV_282	ASV_225
ASV_270	ASV_374	ASV_278	ASV_284	ASV_228
ASV_274	ASV_378	ASV_279	ASV_287	ASV_229
ASV_275	ASV_379	ASV_280	ASV_289	ASV_230
ASV_276	ASV_380	ASV_281	ASV_290	ASV_231
ASV_277	ASV_381	ASV_282	ASV_295	ASV_232
ASV_280	ASV_382	ASV_287	ASV_297	ASV_233
ASV_282	ASV_384	ASV_288	ASV_299	ASV_235
ASV_287	ASV_390	ASV_297	ASV_300	ASV_236
ASV_289	ASV_391	ASV_298	ASV_301	ASV_237
ASV_290	ASV_393	ASV_299	ASV_302	ASV_238
ASV_298	ASV_401	ASV_302	ASV_303	ASV_239
ASV_299	ASV_405	ASV_303	ASV_304	ASV_240
ASV_300	ASV_408	ASV_305	ASV_306	ASV_241
ASV_301	ASV_411	ASV_307	ASV_310	ASV_243
ASV_303	ASV_412	ASV_308	ASV_314	ASV_245
ASV_304	ASV_415	ASV_309	ASV_316	ASV_247
ASV_310	ASV_419	ASV_310	ASV_317	ASV_248
ASV_313	ASV_424	ASV_311	ASV_318	ASV_249
ASV_316	ASV_427	ASV_312	ASV_319	ASV_251
ASV_317	ASV_433	ASV_313	ASV_320	ASV_252
ASV_318	ASV_435	ASV_314	ASV_321	ASV_253
ASV_319	ASV_440	ASV_315	ASV_324	ASV_254
ASV_322	ASV_442	ASV_317	ASV_327	ASV_255
ASV_323	ASV_443	ASV_318	ASV_340	ASV_256
ASV_325	ASV_444	ASV_323	ASV_342	ASV_258
ASV_327	ASV_451	ASV_324	ASV_343	ASV_259
ASV_329	ASV_452	ASV_326	ASV_346	ASV_260
ASV_330	ASV_455	ASV_328	ASV_350	ASV_262
ASV_331	ASV_457	ASV_332	ASV_351	ASV_263
ASV_333	ASV_460	ASV_333	ASV_352	ASV_264
ASV_334	ASV_466	ASV_338	ASV_354	ASV_266
ASV_335	ASV_469	ASV_339	ASV_355	ASV_267
ASV_336	ASV_470	ASV_340	ASV_357	ASV_269
ASV_337	ASV_471	ASV_341	ASV_359	ASV_270
ASV_342	ASV_472	ASV_344	ASV_360	ASV_271
ASV_346	ASV_475	ASV_345	ASV_365	ASV_272
ASV_347	ASV_477	ASV_346	ASV_366	ASV_273
ASV_350	ASV_482	ASV_355	ASV_369	ASV_274
ASV_351	ASV_483	ASV_356	ASV_370	ASV_275
ASV_352	ASV_484	ASV_357	ASV_372	ASV_276
ASV_357	ASV_486	ASV_360	ASV_373	ASV_277
ASV_358	ASV_488	ASV_362	ASV_377	ASV_279
ASV_359	ASV_489	ASV_363	ASV_378	ASV_280
ASV_362	ASV_491	ASV_365	ASV_380	ASV_281
ASV_364	ASV_494	ASV_366	ASV_387	ASV_283
ASV_365	ASV_497	ASV_371	ASV_388	ASV_285
ASV_368	ASV_499	ASV_375	ASV_389	ASV_287
ASV_369	ASV_506	ASV_376	ASV_391	ASV_288
ASV_370	ASV_510	ASV_377	ASV_394	ASV_289
ASV_374	ASV_512	ASV_380	ASV_395	ASV_291
ASV_376	ASV_513	ASV_381	ASV_396	ASV_292
ASV_377	ASV_514	ASV_384	ASV_397	ASV_293
ASV_378	ASV_516	ASV_386	ASV_399	ASV_294
ASV_382	ASV_522	ASV_388	ASV_400	ASV_296
ASV_384	ASV_524	ASV_390	ASV_402	ASV_299
ASV_385	ASV_525	ASV_392	ASV_404	ASV_302
ASV_387	ASV_526	ASV_393	ASV_409	ASV_303
ASV_389	ASV_529	ASV_396	ASV_410	ASV_309
ASV_390	ASV_531	ASV_398	ASV_413	ASV_311
ASV_391	ASV_536	ASV_400	ASV_414	ASV_315
ASV_393	ASV_542	ASV_403	ASV_417	ASV_316
ASV_394	ASV_548	ASV_406	ASV_421	ASV_323
ASV_395	ASV_550	ASV_407	ASV_422	ASV_324
ASV_396	ASV_553	ASV_416	ASV_423	ASV_325
ASV_399	ASV_558	ASV_417	ASV_425	ASV_329
ASV_400	ASV_564	ASV_420	ASV_427	ASV_331
ASV_402	ASV_567	ASV_421	ASV_428	ASV_332
ASV_404	ASV_569	ASV_422	ASV_434	ASV_333
ASV_407	ASV_570	ASV_425	ASV_437	ASV_337
ASV_408	ASV_575	ASV_426	ASV_442	ASV_338
ASV_409	ASV_576	ASV_427	ASV_443	ASV_340
ASV_411	ASV_577	ASV_429	ASV_445	ASV_347
ASV_412	ASV_579	ASV_434	ASV_446	ASV_348
ASV_413	ASV_581	ASV_437	ASV_447	ASV_349
ASV_414	ASV_584	ASV_438	ASV_450	ASV_350
ASV_415	ASV_585	ASV_439	ASV_451	ASV_351
ASV_419	ASV_586	ASV_443	ASV_454	ASV_352
ASV_421	ASV_591	ASV_444	ASV_458	ASV_357
ASV_422	ASV_597	ASV_445	ASV_461	ASV_358
ASV_427	ASV_598	ASV_449	ASV_462	ASV_360
ASV_428	ASV_602	ASV_454	ASV_464	ASV_361
ASV_432	ASV_603	ASV_455	ASV_466	ASV_362
ASV_433	ASV_605	ASV_459	ASV_469	ASV_365
ASV_435	ASV_606	ASV_463	ASV_470	ASV_366
ASV_436	ASV_609	ASV_467	ASV_473	ASV_369
ASV_437	ASV_610	ASV_468	ASV_475	ASV_370
ASV_440	ASV_617	ASV_473	ASV_476	ASV_371
ASV_443	ASV_618	ASV_477	ASV_478	ASV_372
ASV_445	ASV_619	ASV_478	ASV_480	ASV_373
ASV_446	ASV_620	ASV_480	ASV_484	ASV_374
ASV_447	ASV_623	ASV_481	ASV_485	ASV_376
ASV_450	ASV_627	ASV_487	ASV_493	ASV_379
ASV_451	ASV_632	ASV_491	ASV_499	ASV_380
ASV_452	ASV_639	ASV_492	ASV_500	ASV_381
ASV_454	ASV_640	ASV_493	ASV_501	ASV_382
ASV_455	ASV_641	ASV_498	ASV_504	ASV_383
ASV_456	ASV_646	ASV_504	ASV_505	ASV_384
ASV_458	ASV_648	ASV_505	ASV_506	ASV_385
ASV_459	ASV_654	ASV_510	ASV_508	ASV_387
ASV_461	ASV_658	ASV_512	ASV_510	ASV_388
ASV_462	ASV_660	ASV_515	ASV_511	ASV_390
ASV_465	ASV_666	ASV_519	ASV_513	ASV_391
ASV_470	ASV_670	ASV_520	ASV_516	ASV_392
ASV_471	ASV_678	ASV_521	ASV_518	ASV_393
ASV_472	ASV_679	ASV_523	ASV_519	ASV_395
ASV_476	ASV_687	ASV_524	ASV_525	ASV_396
ASV_477	ASV_691	ASV_527	ASV_533	ASV_398
ASV_478	ASV_692	ASV_530	ASV_534	ASV_400
ASV_480	ASV_693	ASV_531	ASV_535	ASV_401
ASV_482	ASV_697	ASV_532	ASV_536	ASV_402
ASV_484	ASV_699	ASV_535	ASV_539	ASV_405
ASV_486	ASV_700	ASV_539	ASV_542	ASV_409
ASV_488	ASV_703	ASV_540	ASV_543	ASV_410
ASV_490	ASV_704	ASV_541	ASV_544	ASV_413
ASV_492	ASV_707	ASV_545	ASV_545	ASV_414
ASV_495	ASV_711	ASV_547	ASV_546	ASV_415
ASV_500	ASV_719	ASV_550	ASV_547	ASV_416
ASV_502	ASV_720	ASV_551	ASV_556	ASV_418
ASV_504	ASV_721	ASV_552	ASV_560	ASV_419
ASV_505	ASV_722	ASV_553	ASV_561	ASV_420
ASV_506	ASV_723	ASV_554	ASV_563	ASV_423
ASV_508	ASV_742	ASV_556	ASV_564	ASV_424
ASV_510	ASV_746	ASV_557	ASV_568	ASV_427
ASV_511	ASV_749	ASV_561	ASV_570	ASV_428
ASV_512	ASV_750	ASV_562	ASV_576	ASV_430
ASV_513	ASV_761	ASV_563	ASV_579	ASV_431
ASV_515	ASV_762	ASV_565	ASV_582	ASV_432
ASV_517	ASV_767	ASV_566	ASV_587	ASV_433
ASV_525	ASV_772	ASV_571	ASV_588	ASV_437
ASV_526	ASV_780	ASV_572	ASV_589	ASV_438
ASV_532	ASV_781	ASV_573	ASV_590	ASV_441
ASV_534	ASV_782	ASV_574	ASV_591	ASV_442
ASV_535	ASV_796	ASV_576	ASV_601	ASV_443
ASV_537	ASV_797	ASV_580	ASV_602	ASV_444
ASV_538	ASV_816	ASV_592	ASV_603	ASV_447
ASV_539	ASV_824	ASV_593	ASV_606	ASV_448
ASV_542	ASV_825	ASV_594	ASV_609	ASV_449
ASV_543	ASV_833	ASV_595	ASV_611	ASV_451
ASV_546	ASV_835	ASV_596	ASV_613	ASV_452
ASV_547	ASV_836	ASV_602	ASV_620	ASV_453
ASV_548	ASV_837	ASV_604	ASV_621	ASV_454
ASV_555	ASV_845	ASV_607	ASV_622	ASV_455
ASV_556	ASV_856	ASV_608	ASV_626	ASV_456
ASV_559	ASV_857	ASV_613	ASV_638	ASV_457
ASV_560	ASV_858	ASV_614	ASV_641	ASV_458
ASV_567	ASV_875	ASV_615	ASV_643	ASV_463
ASV_570	ASV_876	ASV_616	ASV_644	ASV_465
ASV_573	ASV_877	ASV_617	ASV_645	ASV_466
ASV_576	ASV_878	ASV_618	ASV_646	ASV_469
ASV_577	ASV_891	ASV_624	ASV_647	ASV_470
ASV_583	ASV_895	ASV_625	ASV_649	ASV_471
ASV_585	ASV_897	ASV_628	ASV_650	ASV_472
ASV_588	ASV_898	ASV_629	ASV_651	ASV_473
ASV_591	ASV_904	ASV_630	ASV_653	ASV_474
ASV_596	ASV_905	ASV_631	ASV_656	ASV_476
ASV_599	ASV_921	ASV_647	ASV_659	ASV_477
ASV_600	ASV_922	ASV_648	ASV_660	ASV_479
ASV_607	ASV_923	ASV_654	ASV_661	ASV_480
ASV_609	ASV_924	ASV_656	ASV_662	ASV_481
ASV_610	ASV_925	ASV_657	ASV_664	ASV_482
ASV_611	ASV_926	ASV_658	ASV_666	ASV_486
ASV_613	ASV_936	ASV_659	ASV_672	ASV_488
ASV_614	ASV_937	ASV_666	ASV_674	ASV_489
ASV_619	ASV_945	ASV_667	ASV_676	ASV_490
ASV_620	ASV_946	ASV_668	ASV_678	ASV_491
ASV_621	ASV_958	ASV_669	ASV_680	ASV_495
ASV_622	ASV_959	ASV_674	ASV_684	ASV_496
ASV_623	ASV_960	ASV_677	ASV_689	ASV_497
ASV_632	ASV_961	ASV_678	ASV_694	ASV_503
ASV_633	ASV_962	ASV_686	ASV_696	ASV_507
ASV_634	ASV_964	ASV_687	ASV_705	ASV_508
ASV_637	ASV_965	ASV_688	ASV_712	ASV_509
ASV_638	ASV_968	ASV_689	ASV_716	ASV_510
ASV_640	ASV_969	ASV_690	ASV_720	ASV_511
ASV_642	ASV_970	ASV_697	ASV_721	ASV_512
ASV_645	ASV_971	ASV_701	ASV_722	ASV_513
ASV_647	ASV_973	ASV_702	ASV_730	ASV_514
ASV_648	ASV_977	ASV_711	ASV_732	ASV_518
ASV_649	ASV_978	ASV_712	ASV_733	ASV_519
ASV_660	ASV_979	ASV_718	ASV_736	ASV_520
ASV_663	ASV_980	ASV_719	ASV_738	ASV_527
ASV_664	ASV_985	ASV_720	ASV_739	ASV_528
ASV_670	ASV_995	ASV_727	ASV_744	ASV_529
ASV_671	ASV_996	ASV_728	ASV_746	ASV_534
ASV_672	ASV_997	ASV_729	ASV_747	ASV_535
ASV_675	ASV_998	ASV_730	ASV_751	ASV_538
ASV_676	ASV_999	ASV_731	ASV_752	ASV_539
ASV_680	ASV_1007	ASV_732	ASV_757	ASV_540
ASV_681	ASV_1009	ASV_740	ASV_760	ASV_545
ASV_682	ASV_1010	ASV_741	ASV_762	ASV_546
ASV_687	ASV_1022	ASV_745	ASV_764	ASV_547
ASV_689	ASV_1023	ASV_747	ASV_765	ASV_548
ASV_691	ASV_1039	ASV_748	ASV_770	ASV_549
ASV_693	ASV_1053	ASV_749	ASV_771	ASV_550
ASV_694	ASV_1054	ASV_753	ASV_773	ASV_551
ASV_696	ASV_1055	ASV_754	ASV_774	ASV_553
ASV_703	ASV_1056	ASV_755	ASV_775	ASV_556
ASV_704	ASV_1057	ASV_757	ASV_776	ASV_561
ASV_705	ASV_1058	ASV_759	ASV_777	ASV_563
ASV_706	ASV_1059	ASV_760	ASV_784	ASV_564
ASV_711	ASV_1060	ASV_768	ASV_785	ASV_569
ASV_712	ASV_1070	ASV_769	ASV_788	ASV_570
ASV_713	ASV_1077	ASV_770	ASV_790	ASV_574
ASV_714	ASV_1082	ASV_771	ASV_798	ASV_575
ASV_715	ASV_1083	ASV_778	ASV_799	ASV_578
ASV_717	ASV_1084	ASV_779	ASV_802	ASV_579
ASV_726	ASV_1085	ASV_786	ASV_803	ASV_580
ASV_733	ASV_1086	ASV_789	ASV_805	ASV_582
ASV_734	ASV_1087	ASV_790	ASV_806	ASV_583
ASV_736	ASV_1088	ASV_791	ASV_807	ASV_584
ASV_738	ASV_1089	ASV_792	ASV_808	ASV_587
ASV_739	ASV_1112	ASV_793	ASV_822	ASV_588
ASV_740	ASV_1113	ASV_794	ASV_824	ASV_589
ASV_741	ASV_1114	ASV_795	ASV_833	ASV_590
ASV_742	ASV_1127	ASV_803	ASV_834	ASV_591
ASV_743	ASV_1143	ASV_809	ASV_836	ASV_600
ASV_744	ASV_1144	ASV_812	ASV_837	ASV_601
ASV_746	ASV_1145	ASV_813	ASV_839	ASV_602
ASV_747	ASV_1146	ASV_814	ASV_840	ASV_603
ASV_749	ASV_1147	ASV_815	ASV_841	ASV_605
ASV_751	ASV_1148	ASV_816	ASV_843	ASV_606
ASV_760	ASV_1163	ASV_817	ASV_844	ASV_612
ASV_761	ASV_1164	ASV_818	ASV_845	ASV_613
ASV_762	ASV_1166	ASV_819	ASV_847	ASV_614
ASV_765	ASV_1171	ASV_822	ASV_853	ASV_623
ASV_773	ASV_1178	ASV_826	ASV_859	ASV_627
ASV_774	ASV_1185	ASV_827	ASV_861	ASV_628
ASV_775	ASV_1186	ASV_828	ASV_862	ASV_629
ASV_776	ASV_1187	ASV_829	ASV_863	ASV_635
ASV_777	ASV_1188	ASV_830	ASV_879	ASV_636
ASV_783	ASV_1189	ASV_831	ASV_880	ASV_637
ASV_794	ASV_1190	ASV_832	ASV_881	ASV_638
ASV_797	ASV_1191	ASV_836	ASV_882	ASV_646
ASV_798	ASV_1192	ASV_838	ASV_883	ASV_652
ASV_800	ASV_1210	ASV_839	ASV_890	ASV_653
ASV_803	ASV_1222	ASV_846	ASV_892	ASV_654
ASV_804	ASV_1223	ASV_850	ASV_897	ASV_655
ASV_805	ASV_1224	ASV_851	ASV_908	ASV_656
ASV_806	ASV_1225	ASV_852	ASV_909	ASV_665
ASV_814	ASV_1226	ASV_853	ASV_917	ASV_666
ASV_815	ASV_1227	ASV_854	ASV_918	ASV_673
ASV_820	ASV_1258	ASV_855	ASV_920	ASV_674
ASV_821	ASV_1259	ASV_866	ASV_925	ASV_675
ASV_823	ASV_1260	ASV_867	ASV_926	ASV_676
ASV_834	ASV_1261	ASV_868	ASV_927	ASV_683
ASV_835	ASV_1262	ASV_869	ASV_928	ASV_684
ASV_836	ASV_1263	ASV_870	ASV_929	ASV_685
ASV_837	ASV_1264	ASV_871	ASV_931	ASV_686
ASV_840	ASV_1265	ASV_872	ASV_936	ASV_687
ASV_842	ASV_1266	ASV_873	ASV_938	ASV_695
ASV_845	ASV_1267	ASV_874	ASV_939	ASV_696
ASV_847	ASV_1268	ASV_885	ASV_940	ASV_697
ASV_856	ASV_1278	ASV_886	ASV_943	ASV_698
ASV_857	ASV_1281	ASV_887	ASV_945	ASV_699
ASV_858	ASV_1284	ASV_888	ASV_953	ASV_700
ASV_860	ASV_1285	ASV_889	ASV_961	ASV_707
ASV_873	ASV_1286	ASV_890	ASV_962	ASV_708
ASV_875	ASV_1294	ASV_900	ASV_963	ASV_709
ASV_876	ASV_1295	ASV_901	ASV_980	ASV_710
ASV_879	ASV_1304	ASV_902	ASV_981	ASV_718
ASV_880	ASV_1307	ASV_903	ASV_982	ASV_719
ASV_882	ASV_1308	ASV_915	ASV_985	ASV_720
ASV_893	ASV_1309	ASV_916	ASV_993	ASV_721
ASV_894	ASV_1310	ASV_917	ASV_1000	ASV_722
ASV_896	ASV_1311	ASV_918	ASV_1001	ASV_723
ASV_898	ASV_1312	ASV_919	ASV_1005	ASV_724
ASV_903	ASV_1313	ASV_920	ASV_1006	ASV_725
ASV_904	ASV_1314	ASV_930	ASV_1024	ASV_726
ASV_906	ASV_1315	ASV_933	ASV_1025	ASV_735
ASV_907	ASV_1332	ASV_934	ASV_1026	ASV_736
ASV_918	ASV_1335	ASV_935	ASV_1027	ASV_737
ASV_925	ASV_1336	ASV_944	ASV_1036	ASV_738
ASV_927	ASV_1337	ASV_947	ASV_1038	ASV_739
ASV_928	ASV_1338	ASV_948	ASV_1055	ASV_745
ASV_931	ASV_1341	ASV_949	ASV_1060	ASV_746
ASV_936	ASV_1350	ASV_950	ASV_1061	ASV_753
ASV_937	ASV_1358	ASV_951	ASV_1062	ASV_754
ASV_941	ASV_1359	ASV_952	ASV_1067	ASV_755
ASV_942	ASV_1360	ASV_953	ASV_1087	ASV_756
ASV_943	ASV_1361	ASV_954	ASV_1091	ASV_757
ASV_945	ASV_1362	ASV_955	ASV_1093	ASV_758
ASV_962	ASV_1363	ASV_956	ASV_1094	ASV_759
ASV_966	ASV_1364	ASV_957	ASV_1095	ASV_763
ASV_980	ASV_1365	ASV_967	ASV_1097	ASV_764
ASV_983	ASV_1366	ASV_968	ASV_1102	ASV_765
ASV_984	ASV_1386	ASV_973	ASV_1117	ASV_766
ASV_985	ASV_1388	ASV_974	ASV_1118	ASV_767
ASV_993	ASV_1404	ASV_975	ASV_1121	ASV_777
ASV_1000	ASV_1405	ASV_976	ASV_1122	ASV_786
ASV_1002	ASV_1406	ASV_989	ASV_1123	ASV_787
ASV_1010	ASV_1407	ASV_990	ASV_1130	ASV_788
ASV_1021	ASV_1408	ASV_991	ASV_1132	ASV_801
ASV_1026	ASV_1409	ASV_992	ASV_1142	ASV_802
ASV_1028	ASV_1410	ASV_993	ASV_1143	ASV_809
ASV_1029	ASV_1411	ASV_994	ASV_1144	ASV_810
ASV_1030	ASV_1434	ASV_1006	ASV_1152	ASV_811
ASV_1055	ASV_1457	ASV_1010	ASV_1153	ASV_822
ASV_1056	ASV_1458	ASV_1013	ASV_1155	ASV_823
ASV_1057	ASV_1459	ASV_1014	ASV_1156	ASV_824
ASV_1059	ASV_1460	ASV_1015	ASV_1183	ASV_825
ASV_1063	ASV_1461	ASV_1016	ASV_1196	ASV_835
ASV_1071	ASV_1462	ASV_1017	ASV_1197	ASV_836
ASV_1072	ASV_1463	ASV_1018	ASV_1198	ASV_837
ASV_1077	ASV_1464	ASV_1019	ASV_1199	ASV_844
ASV_1086	ASV_1465	ASV_1020	ASV_1200	ASV_845
ASV_1087	ASV_1466	ASV_1021	ASV_1201	ASV_846
ASV_1090	ASV_1467	ASV_1037	ASV_1204	ASV_847
ASV_1091	ASV_1486	ASV_1038	ASV_1205	ASV_848
ASV_1092	ASV_1494	ASV_1040	ASV_1208	ASV_849
ASV_1112	ASV_1516	ASV_1041	ASV_1209	ASV_850
ASV_1115	ASV_1518	ASV_1042	ASV_1227	ASV_851
ASV_1116	ASV_1519	ASV_1043	ASV_1232	ASV_862
ASV_1117	ASV_1520	ASV_1044	ASV_1233	ASV_863
ASV_1119	ASV_1521	ASV_1045	ASV_1235	ASV_864
ASV_1120	ASV_1522	ASV_1046	ASV_1236	ASV_865
ASV_1124	ASV_1523	ASV_1047	ASV_1237	ASV_883
ASV_1130	ASV_1524	ASV_1048	ASV_1241	ASV_884
ASV_1131	ASV_1525	ASV_1049	ASV_1268	ASV_895
ASV_1143	ASV_1526	ASV_1050	ASV_1269	ASV_896
ASV_1144	ASV_1527	ASV_1051	ASV_1270	ASV_897
ASV_1148	ASV_1528	ASV_1052	ASV_1271	ASV_898
ASV_1149	ASV_1529	ASV_1072	ASV_1273	ASV_899
ASV_1150	ASV_1530	ASV_1073	ASV_1280	ASV_910
ASV_1151	ASV_1531	ASV_1074	ASV_1281	ASV_911
ASV_1152	ASV_1563	ASV_1075	ASV_1296	ASV_912
ASV_1154	ASV_1565	ASV_1076	ASV_1305	ASV_913
ASV_1157	ASV_1601	ASV_1077	ASV_1306	ASV_914
ASV_1158	ASV_1602	ASV_1078	ASV_1313	ASV_929
ASV_1159	ASV_1603	ASV_1079	ASV_1314	ASV_930
ASV_1163	ASV_1604	ASV_1080	ASV_1317	ASV_931
ASV_1164	ASV_1605	ASV_1081	ASV_1318	ASV_932
ASV_1165	ASV_1606	ASV_1104	ASV_1319	ASV_942
ASV_1166	ASV_1607	ASV_1105	ASV_1320	ASV_943
ASV_1184	ASV_1608	ASV_1106	ASV_1321	ASV_944
ASV_1193	ASV_1609	ASV_1107	ASV_1322	ASV_945
ASV_1194	ASV_1610	ASV_1108	ASV_1324	ASV_946
ASV_1195	ASV_1632	ASV_1109	ASV_1325	ASV_947
ASV_1196	ASV_1633	ASV_1110	ASV_1342	ASV_948
ASV_1197	ASV_1673	ASV_1111	ASV_1346	ASV_964
ASV_1202	ASV_1674	ASV_1126	ASV_1369	ASV_965
ASV_1203	ASV_1675	ASV_1135	ASV_1370	ASV_966
ASV_1206	ASV_1676	ASV_1136	ASV_1371	ASV_967
ASV_1208	ASV_1677	ASV_1137	ASV_1372	ASV_968
ASV_1228	ASV_1678	ASV_1138	ASV_1376	ASV_969
ASV_1229	ASV_1679	ASV_1139	ASV_1377	ASV_970
ASV_1230	ASV_1680	ASV_1140	ASV_1378	ASV_971
ASV_1231	ASV_1681	ASV_1141	ASV_1379	ASV_972
ASV_1234	ASV_1682	ASV_1142	ASV_1387	ASV_973
ASV_1247	ASV_1683	ASV_1171	ASV_1400	ASV_985
ASV_1248	ASV_1684	ASV_1172	ASV_1414	ASV_986
ASV_1250	ASV_1685	ASV_1173	ASV_1416	ASV_987
ASV_1258	ASV_1686	ASV_1174	ASV_1417	ASV_988
ASV_1269	ASV_1687	ASV_1175	ASV_1418	ASV_1003
ASV_1270	ASV_1718	ASV_1176	ASV_1419	ASV_1004
ASV_1272	ASV_1719	ASV_1177	ASV_1420	ASV_1005
ASV_1274	ASV_1720	ASV_1178	ASV_1423	ASV_1006
ASV_1275	ASV_1728	ASV_1179	ASV_1424	ASV_1007
ASV_1286	ASV_1729	ASV_1180	ASV_1425	ASV_1008
ASV_1294	ASV_1765	ASV_1181	ASV_1426	ASV_1009
ASV_1295	ASV_1766	ASV_1182	ASV_1467	ASV_1010
ASV_1296	ASV_1767	ASV_1183	ASV_1471	ASV_1011
ASV_1303	ASV_1768	ASV_1184	ASV_1472	ASV_1012
ASV_1305	ASV_1769	ASV_1214	ASV_1475	ASV_1031
ASV_1306	ASV_1770	ASV_1215	ASV_1484	ASV_1032
ASV_1314	ASV_1771	ASV_1216	ASV_1485	ASV_1033
ASV_1316	ASV_1772	ASV_1217	ASV_1487	ASV_1034
ASV_1317	ASV_1773	ASV_1218	ASV_1515	ASV_1035
ASV_1318	ASV_1774	ASV_1219	ASV_1516	ASV_1036
ASV_1319	ASV_1775	ASV_1220	ASV_1527	ASV_1037
ASV_1320	ASV_1776	ASV_1221	ASV_1537	ASV_1038
ASV_1322	ASV_1777	ASV_1244	ASV_1539	ASV_1039
ASV_1323	ASV_1778	ASV_1245	ASV_1540	ASV_1064
ASV_1326	ASV_1779	ASV_1246	ASV_1541	ASV_1065
ASV_1327	ASV_1780	ASV_1247	ASV_1542	ASV_1066
ASV_1332	ASV_1781	ASV_1248	ASV_1543	ASV_1067
ASV_1337	ASV_1782	ASV_1249	ASV_1544	ASV_1068
ASV_1338	ASV_1783	ASV_1250	ASV_1545	ASV_1069
ASV_1350	ASV_1784	ASV_1251	ASV_1547	ASV_1070
ASV_1364	ASV_1785	ASV_1252	ASV_1548	ASV_1071
ASV_1367	ASV_1786	ASV_1253	ASV_1549	ASV_1072
ASV_1368	ASV_1816	ASV_1254	ASV_1550	ASV_1096
ASV_1369	ASV_1831	ASV_1255	ASV_1551	ASV_1097
ASV_1370	ASV_1849	ASV_1256	ASV_1552	ASV_1098
ASV_1372	ASV_1863	ASV_1257	ASV_1562	ASV_1099
ASV_1373	ASV_1866	ASV_1279	ASV_1574	ASV_1100
ASV_1374	ASV_1867	ASV_1288	ASV_1586	ASV_1101
ASV_1375	ASV_1868	ASV_1289	ASV_1589	ASV_1102
ASV_1380	ASV_1869	ASV_1290	ASV_1590	ASV_1103
ASV_1381	ASV_1870	ASV_1291	ASV_1598	ASV_1125
ASV_1382	ASV_1871	ASV_1292	ASV_1604	ASV_1126
ASV_1383	ASV_1872	ASV_1293	ASV_1611	ASV_1127
ASV_1400	ASV_1873	ASV_1294	ASV_1612	ASV_1128
ASV_1402	ASV_1874	ASV_1296	ASV_1615	ASV_1129
ASV_1403	ASV_1875	ASV_1297	ASV_1617	ASV_1130
ASV_1407	ASV_1876	ASV_1298	ASV_1618	ASV_1131
ASV_1412	ASV_1877	ASV_1299	ASV_1619	ASV_1132
ASV_1413	ASV_1878	ASV_1300	ASV_1620	ASV_1133
ASV_1414	ASV_1879	ASV_1301	ASV_1652	ASV_1134
ASV_1415	ASV_1880	ASV_1302	ASV_1693	ASV_1160
ASV_1421	ASV_1881	ASV_1303	ASV_1694	ASV_1161
ASV_1422	ASV_1882	ASV_1304	ASV_1695	ASV_1162
ASV_1423	ASV_1883	ASV_1305	ASV_1700	ASV_1163
ASV_1424	ASV_1920	ASV_1306	ASV_1701	ASV_1164
ASV_1427	ASV_1931	ASV_1343	ASV_1702	ASV_1165
ASV_1428	ASV_1932	ASV_1344	ASV_1703	ASV_1166
ASV_1429	ASV_1976	ASV_1345	ASV_1704	ASV_1167
ASV_1456	ASV_1977	ASV_1346	ASV_1705	ASV_1168
ASV_1461	ASV_1978	ASV_1347	ASV_1706	ASV_1169
ASV_1468	ASV_1979	ASV_1348	ASV_1707	ASV_1170
ASV_1469	ASV_1980	ASV_1349	ASV_1717	ASV_1171
ASV_1470	ASV_1981	ASV_1350	ASV_1722	ASV_1207
ASV_1473	ASV_1982	ASV_1351	ASV_1761	ASV_1208
ASV_1474	ASV_1983	ASV_1352	ASV_1789	ASV_1209
ASV_1476	ASV_1984	ASV_1353	ASV_1790	ASV_1210
ASV_1477	ASV_1985	ASV_1354	ASV_1791	ASV_1211
ASV_1478	ASV_1986	ASV_1355	ASV_1792	ASV_1212
ASV_1479	ASV_1987	ASV_1356	ASV_1793	ASV_1213
ASV_1480	ASV_1988	ASV_1357	ASV_1797	ASV_1238
ASV_1487	ASV_1989	ASV_1395	ASV_1798	ASV_1239
ASV_1520	ASV_1990	ASV_1396	ASV_1799	ASV_1240
ASV_1532	ASV_1991	ASV_1397	ASV_1800	ASV_1241
ASV_1533	ASV_1992	ASV_1398	ASV_1801	ASV_1242
ASV_1534	ASV_1993	ASV_1399	ASV_1810	ASV_1243
ASV_1535	ASV_1994	ASV_1400	ASV_1819	ASV_1276
ASV_1536	ASV_1995	ASV_1401	ASV_1886	ASV_1277
ASV_1537	ASV_1996	ASV_1402	ASV_1887	ASV_1278
ASV_1538	ASV_1997	ASV_1403	ASV_1888	ASV_1279
ASV_1546	ASV_1998	ASV_1437	ASV_1889	ASV_1280
ASV_1552	ASV_1999	ASV_1438	ASV_1890	ASV_1281
ASV_1553	ASV_2000	ASV_1439	ASV_1891	ASV_1282
ASV_1554	ASV_2001	ASV_1440	ASV_1900	ASV_1283
ASV_1555	ASV_2002	ASV_1441	ASV_1901	ASV_1284
ASV_1556	ASV_2103	ASV_1442	ASV_1902	ASV_1285
ASV_1565	ASV_2104	ASV_1443	ASV_1903	ASV_1286
ASV_1570	ASV_2132	ASV_1444	ASV_1904	ASV_1287
ASV_1574	ASV_2133	ASV_1445	ASV_1905	ASV_1328
ASV_1597	ASV_2134	ASV_1446	ASV_1906	ASV_1329
ASV_1598	ASV_2135	ASV_1447	ASV_1919	ASV_1330
ASV_1603	ASV_2136	ASV_1448	ASV_1921	ASV_1331
ASV_1604	ASV_2137	ASV_1449	ASV_1933	ASV_1332
ASV_1610	ASV_2138	ASV_1450	ASV_2015	ASV_1333
ASV_1613	ASV_2139	ASV_1451	ASV_2017	ASV_1334
ASV_1614	ASV_2140	ASV_1452	ASV_2018	ASV_1335
ASV_1621	ASV_2141	ASV_1453	ASV_2019	ASV_1336
ASV_1622	ASV_2142	ASV_1454	ASV_2020	ASV_1337
ASV_1632	ASV_2143	ASV_1455	ASV_2021	ASV_1338
ASV_1633	ASV_2144	ASV_1456	ASV_2022	ASV_1339
ASV_1681	ASV_2145	ASV_1495	ASV_2024	ASV_1340
ASV_1688	ASV_2146	ASV_1502	ASV_2025	ASV_1341
ASV_1689	ASV_2147	ASV_1503	ASV_2026	ASV_1342
ASV_1690	ASV_2148	ASV_1504	ASV_2027	ASV_1381
ASV_1691	ASV_2149	ASV_1505	ASV_2028	ASV_1382
ASV_1692	ASV_2150	ASV_1506	ASV_2029	ASV_1383
ASV_1696	ASV_2151	ASV_1507	ASV_2030	ASV_1384
ASV_1697	ASV_2152	ASV_1508	ASV_2035	ASV_1385
ASV_1698	ASV_2153	ASV_1509	ASV_2036	ASV_1386
ASV_1699	ASV_2154	ASV_1510	ASV_2037	ASV_1387
ASV_1708	ASV_2155	ASV_1511	ASV_2038	ASV_1388
ASV_1709	ASV_2156	ASV_1512	ASV_2039	ASV_1389
ASV_1710	ASV_2157	ASV_1513	ASV_2040	ASV_1390
ASV_1711	ASV_2158	ASV_1514	ASV_2041	ASV_1391
ASV_1712	ASV_2159	ASV_1515	ASV_2042	ASV_1392
ASV_1728	ASV_2160	ASV_1516	ASV_2043	ASV_1393
ASV_1730	ASV_2161	ASV_1517	ASV_2044	ASV_1394
ASV_1761	ASV_2162	ASV_1564	ASV_2045	ASV_1430
ASV_1770	ASV_2163	ASV_1575	ASV_2046	ASV_1431
ASV_1787	ASV_2164	ASV_1576	ASV_2047	ASV_1432
ASV_1788	ASV_2165	ASV_1577	ASV_2048	ASV_1433
ASV_1794	ASV_2166	ASV_1578	ASV_2049	ASV_1434
ASV_1795	ASV_2167	ASV_1579	ASV_2050	ASV_1435
ASV_1796	ASV_2168	ASV_1580	ASV_2084	ASV_1436
ASV_1802	ASV_2169	ASV_1581	ASV_2177	ASV_1481
ASV_1803	ASV_2170	ASV_1582	ASV_2192	ASV_1482
ASV_1815	ASV_2171	ASV_1583	ASV_2193	ASV_1483
ASV_1817	ASV_2172	ASV_1584	ASV_2194	ASV_1484
ASV_1848	ASV_2173	ASV_1585	ASV_2195	ASV_1485
ASV_1849	ASV_2174	ASV_1586	ASV_2196	ASV_1486
ASV_1865	ASV_2175	ASV_1587	ASV_2197	ASV_1487
ASV_1871	ASV_2176	ASV_1588	ASV_2198	ASV_1488
ASV_1883	ASV_2177	ASV_1591	ASV_2199	ASV_1489
ASV_1884	ASV_2276	ASV_1592	ASV_2200	ASV_1490
ASV_1885	ASV_2364	ASV_1593	ASV_2201	ASV_1491
ASV_1886	ASV_2365	ASV_1594	ASV_2210	ASV_1492
ASV_1892	ASV_2366	ASV_1595	ASV_2211	ASV_1493
ASV_1893	ASV_2367	ASV_1596	ASV_2212	ASV_1494
ASV_1894	ASV_2368	ASV_1597	ASV_2213	ASV_1495
ASV_1895	ASV_2369	ASV_1599	ASV_2214	ASV_1496
ASV_1896	ASV_2370	ASV_1600	ASV_2215	ASV_1497
ASV_1897	ASV_2371	ASV_1631	ASV_2216	ASV_1498
ASV_1898	ASV_2372	ASV_1634	ASV_2217	ASV_1499
ASV_1899	ASV_2373	ASV_1652	ASV_2218	ASV_1500
ASV_1907	ASV_2374	ASV_1653	ASV_2219	ASV_1501
ASV_1908	ASV_2375	ASV_1654	ASV_2220	ASV_1557
ASV_1909	ASV_2376	ASV_1655	ASV_2221	ASV_1558
ASV_1918	ASV_2377	ASV_1656	ASV_2222	ASV_1559
ASV_1921	ASV_2378	ASV_1657	ASV_2255	ASV_1560
ASV_2002	ASV_2379	ASV_1658	ASV_2256	ASV_1561
ASV_2003	ASV_2380	ASV_1659	ASV_2353	ASV_1562
ASV_2004	ASV_2381	ASV_1660	ASV_2442	ASV_1563
ASV_2005	ASV_2382	ASV_1661	ASV_2444	ASV_1564
ASV_2006	ASV_2383	ASV_1662	ASV_2445	ASV_1566
ASV_2007	ASV_2384	ASV_1663	ASV_2447	ASV_1567
ASV_2008	ASV_2385	ASV_1664	ASV_2448	ASV_1568
ASV_2009	ASV_2386	ASV_1665	ASV_2449	ASV_1569
ASV_2010	ASV_2387	ASV_1666	ASV_2450	ASV_1570
ASV_2011	ASV_2388	ASV_1667	ASV_2451	ASV_1571
ASV_2012	ASV_2389	ASV_1668	ASV_2452	ASV_1572
ASV_2013	ASV_2390	ASV_1669	ASV_2453	ASV_1573
ASV_2014	ASV_2391	ASV_1670	ASV_2454	ASV_1574
ASV_2015	ASV_2392	ASV_1671	ASV_2455	ASV_1623
ASV_2016	ASV_2393	ASV_1672	ASV_2456	ASV_1624
ASV_2031	ASV_2394	ASV_1738	ASV_2457	ASV_1625
ASV_2032	ASV_2395	ASV_1739	ASV_2458	ASV_1626
ASV_2033	ASV_2396	ASV_1740	ASV_2459	ASV_1627
ASV_2034	ASV_2397	ASV_1741	ASV_2460	ASV_1628
ASV_2042	ASV_2398	ASV_1742	ASV_2461	ASV_1629
ASV_2051	ASV_2399	ASV_1743	ASV_2462	ASV_1630
ASV_2052	ASV_2400	ASV_1744	ASV_2474	ASV_1631
ASV_2053	ASV_2401	ASV_1745	ASV_2475	ASV_1632
ASV_2054	ASV_2402	ASV_1746	ASV_2476	ASV_1633
ASV_2055	ASV_2403	ASV_1747	ASV_2477	ASV_1634
ASV_2056	ASV_2404	ASV_1748	ASV_2478	ASV_1635
ASV_2057	ASV_2405	ASV_1749	ASV_2479	ASV_1636
ASV_2145	ASV_2406	ASV_1750	ASV_2480	ASV_1637
ASV_2163	ASV_2407	ASV_1751	ASV_2481	ASV_1638
ASV_2178	ASV_2408	ASV_1752	ASV_2482	ASV_1639
ASV_2179	ASV_2409	ASV_1753	ASV_2483	ASV_1640
ASV_2180	ASV_2410	ASV_1754	ASV_2485	ASV_1641
ASV_2181	ASV_2411	ASV_1755	ASV_2486	ASV_1642
ASV_2182	ASV_2412	ASV_1756	ASV_2487	ASV_1643
ASV_2183	ASV_2413	ASV_1757	ASV_2488	ASV_1644
ASV_2184	ASV_2414	ASV_1758	ASV_2489	ASV_1645
ASV_2185	ASV_2415	ASV_1759	ASV_2490	ASV_1646
ASV_2186	ASV_2416	ASV_1760	ASV_2491	ASV_1647
ASV_2187	ASV_2417	ASV_1761	ASV_2492	ASV_1648
ASV_2188	ASV_2418	ASV_1762	ASV_2533	ASV_1649
ASV_2189	ASV_2419	ASV_1763	ASV_2637	ASV_1650
ASV_2190	ASV_2420	ASV_1764	ASV_2828	ASV_1651
ASV_2191	ASV_2421	ASV_1832	ASV_2829	ASV_1652
ASV_2202	ASV_2422	ASV_1833	ASV_2831	ASV_1713
ASV_2203	ASV_2423	ASV_1834	ASV_2832	ASV_1714
ASV_2204	ASV_2424	ASV_1835	ASV_2834	ASV_1715
ASV_2205	ASV_2425	ASV_1836	ASV_2835	ASV_1716
ASV_2206	ASV_2678	ASV_1837	ASV_2836	ASV_1717
ASV_2207	ASV_2693	ASV_1838	ASV_2837	ASV_1718
ASV_2208	ASV_2694	ASV_1839	ASV_2838	ASV_1719
ASV_2209	ASV_2695	ASV_1840	ASV_2840	ASV_1720
ASV_2224	ASV_2696	ASV_1841	ASV_2841	ASV_1721
ASV_2225	ASV_2697	ASV_1842	ASV_2842	ASV_1723
ASV_2226	ASV_2698	ASV_1843	ASV_2843	ASV_1724
ASV_2227	ASV_2699	ASV_1844	ASV_2844	ASV_1725
ASV_2228	ASV_2700	ASV_1845	ASV_2845	ASV_1726
ASV_2229	ASV_2701	ASV_1846	ASV_2846	ASV_1727
ASV_2230	ASV_2702	ASV_1847	ASV_2847	ASV_1728
ASV_2231	ASV_2703	ASV_1848	ASV_2848	ASV_1729
ASV_2232	ASV_2704	ASV_1849	ASV_2849	ASV_1730
ASV_2233	ASV_2705	ASV_1850	ASV_2850	ASV_1731
ASV_2234	ASV_2706	ASV_1851	ASV_2851	ASV_1732
ASV_2235	ASV_2707	ASV_1852	ASV_2852	ASV_1733
ASV_2236	ASV_2708	ASV_1853	ASV_2853	ASV_1734
ASV_2237	ASV_2709	ASV_1854	ASV_2854	ASV_1735
ASV_2238	ASV_2710	ASV_1855	ASV_2890	ASV_1736
ASV_2239	ASV_2711	ASV_1856	ASV_2891	ASV_1737
ASV_2240	ASV_2712	ASV_1857	ASV_2892	ASV_1804
ASV_2257	ASV_2713	ASV_1858	ASV_2893	ASV_1805
ASV_2363	ASV_2714	ASV_1859	ASV_2894	ASV_1806
ASV_2425	ASV_2715	ASV_1860	ASV_2895	ASV_1807
ASV_2426	ASV_2716	ASV_1861	ASV_2896	ASV_1808
ASV_2427	ASV_2717	ASV_1862	ASV_2897	ASV_1809
ASV_2428	ASV_2718	ASV_1863	ASV_2898	ASV_1810
ASV_2429	ASV_2719	ASV_1864	ASV_2899	ASV_1811
ASV_2430	ASV_2720	ASV_1865	ASV_2900	ASV_1812
ASV_2431	ASV_2721	ASV_1931	ASV_2901	ASV_1813
ASV_2432	ASV_2722	ASV_1943	ASV_2902	ASV_1814
ASV_2433	ASV_2723	ASV_1944	ASV_2903	ASV_1815
ASV_2434	ASV_2724	ASV_1945	ASV_2904	ASV_1816
ASV_2435	ASV_2725	ASV_1946	ASV_2905	ASV_1817
ASV_2436	ASV_2726	ASV_1947	ASV_2906	ASV_1818
ASV_2437	ASV_2727	ASV_1948	ASV_2907	ASV_1819
ASV_2438	ASV_2728	ASV_1949	ASV_2908	ASV_1820
ASV_2439	ASV_2729	ASV_1950	ASV_2909	ASV_1821
ASV_2441	ASV_2730	ASV_1951	ASV_2910	ASV_1822
ASV_2443	ASV_2731	ASV_1952	ASV_2911	ASV_1823
ASV_2463	ASV_2732	ASV_1953	ASV_2913	ASV_1824
ASV_2464	ASV_2733	ASV_1954	ASV_2914	ASV_1825
ASV_2465	ASV_2734	ASV_1955	ASV_2915	ASV_1826
ASV_2466	ASV_2735	ASV_1956	ASV_2917	ASV_1827
ASV_2467	ASV_2736	ASV_1957	ASV_2918	ASV_1828
ASV_2468	ASV_2737	ASV_1958	ASV_2919	ASV_1829
ASV_2469	ASV_2738	ASV_1959	ASV_2920	ASV_1830
ASV_2470	ASV_2739	ASV_1960	ASV_2921	ASV_1831
ASV_2471	ASV_2740	ASV_1961	ASV_2922	ASV_1910
ASV_2472	ASV_2741	ASV_1962	ASV_2923	ASV_1911
ASV_2473	ASV_2742	ASV_1963	ASV_2924	ASV_1912
ASV_2493	ASV_2743	ASV_1964	ASV_2925	ASV_1913
ASV_2494	ASV_2744	ASV_1965	ASV_2926	ASV_1914
ASV_2495	ASV_2745	ASV_1966	ASV_2927	ASV_1915
ASV_2496	ASV_2746	ASV_1967	ASV_2928	ASV_1916
ASV_2497	ASV_2747	ASV_1968	ASV_2929	ASV_1917
ASV_2498	ASV_2748	ASV_1969	ASV_3120	ASV_1918
ASV_2499	ASV_2749	ASV_1970	ASV_3181	ASV_1919
ASV_2500	ASV_2750	ASV_1971	ASV_3431	ASV_1920
ASV_2501	ASV_2751	ASV_1972	ASV_3432	ASV_1921
ASV_2502	ASV_2752	ASV_1973	ASV_3433	ASV_1922
ASV_2503	ASV_2753	ASV_1974	ASV_3434	ASV_1923
ASV_2504	ASV_2754	ASV_1975	ASV_3435	ASV_1924
ASV_2505	ASV_2755	ASV_2067	ASV_3436	ASV_1925
ASV_2506	ASV_2756	ASV_2093	ASV_3437	ASV_1926
ASV_2531	ASV_2757	ASV_2094	ASV_3438	ASV_1927
ASV_2532	ASV_2758	ASV_2095	ASV_3442	ASV_1928
ASV_2636	ASV_2759	ASV_2096	ASV_3443	ASV_1929
ASV_2677	ASV_2760	ASV_2097	ASV_3444	ASV_1930
ASV_2801	ASV_2761	ASV_2098	ASV_3445	ASV_1931
ASV_2802	ASV_2762	ASV_2099	ASV_3447	ASV_1932
ASV_2803	ASV_2763	ASV_2100	ASV_3448	ASV_1933
ASV_2804	ASV_2764	ASV_2101	ASV_3450	ASV_1934
ASV_2805	ASV_2765	ASV_2102	ASV_3452	ASV_1935
ASV_2806	ASV_2766	ASV_2103	ASV_3453	ASV_1936
ASV_2808	ASV_2767	ASV_2104	ASV_3454	ASV_1937
ASV_2809	ASV_2768	ASV_2105	ASV_3455	ASV_1938
ASV_2810	ASV_2769	ASV_2106	ASV_3456	ASV_1939
ASV_2811	ASV_2770	ASV_2107	ASV_3458	ASV_1940
ASV_2812	ASV_2771	ASV_2108	ASV_3459	ASV_1941
ASV_2813	ASV_2772	ASV_2109	ASV_3521	ASV_1942
ASV_2814	ASV_2773	ASV_2110	ASV_3522	ASV_2058
ASV_2815	ASV_2774	ASV_2111	ASV_3523	ASV_2059
ASV_2816	ASV_2775	ASV_2112	ASV_3524	ASV_2060
ASV_2817	ASV_2776	ASV_2113	ASV_3525	ASV_2061
ASV_2818	ASV_2777	ASV_2114	ASV_3527	ASV_2062
ASV_2819	ASV_2778	ASV_2115	ASV_3528	ASV_2063
ASV_2820	ASV_2779	ASV_2116	ASV_3529	ASV_2064
ASV_2821	ASV_2780	ASV_2117	ASV_3530	ASV_2065
ASV_2823	ASV_2781	ASV_2118	ASV_3531	ASV_2066
ASV_2824	ASV_2782	ASV_2119	ASV_3532	ASV_2067
ASV_2825	ASV_2783	ASV_2120	ASV_3533	ASV_2068
ASV_2826	ASV_2784	ASV_2121	ASV_3534	ASV_2069
ASV_2827	ASV_2785	ASV_2122	ASV_3535	ASV_2070
ASV_2828	ASV_2786	ASV_2123	ASV_3536	ASV_2071
ASV_2829	ASV_2787	ASV_2124	ASV_3537	ASV_2072
ASV_2830	ASV_2788	ASV_2125	ASV_3538	ASV_2073
ASV_2856	ASV_2789	ASV_2126	ASV_3539	ASV_2074
ASV_2857	ASV_2790	ASV_2127	ASV_3540	ASV_2075
ASV_2858	ASV_2791	ASV_2128	ASV_3541	ASV_2076
ASV_2859	ASV_2792	ASV_2129	ASV_3542	ASV_2077
ASV_2860	ASV_2793	ASV_2130	ASV_3543	ASV_2078
ASV_2861	ASV_2794	ASV_2131	ASV_3544	ASV_2079
ASV_2862	ASV_2795	ASV_2132	ASV_3545	ASV_2080
ASV_2863	ASV_2796	ASV_2296	ASV_3546	ASV_2081
ASV_2864	ASV_2797	ASV_2297	ASV_3547	ASV_2082
ASV_2865	ASV_2798	ASV_2298	ASV_3548	ASV_2083
ASV_2866	ASV_2799	ASV_2299	ASV_3549	ASV_2084
ASV_2867	ASV_2800	ASV_2300	ASV_3550	ASV_2085
ASV_2868	ASV_3195	ASV_2301	ASV_3551	ASV_2086
ASV_2869	ASV_3196	ASV_2302	ASV_3552	ASV_2087
ASV_2870	ASV_3197	ASV_2303	ASV_3553	ASV_2088
ASV_2871	ASV_3198	ASV_2304	ASV_3554	ASV_2089
ASV_2872	ASV_3199	ASV_2305	ASV_3555	ASV_2090
ASV_2873	ASV_3200	ASV_2306	ASV_3556	ASV_2091
ASV_2874	ASV_3201	ASV_2307	ASV_3557	ASV_2092
ASV_2875	ASV_3202	ASV_2308	ASV_3558	ASV_2241
ASV_2876	ASV_3203	ASV_2309	ASV_3559	ASV_2242
ASV_2877	ASV_3204	ASV_2310	ASV_3560	ASV_2243
ASV_2878	ASV_3205	ASV_2311	ASV_3561	ASV_2244
ASV_2879	ASV_3206	ASV_2312	ASV_3562	ASV_2245
ASV_2880	ASV_3207	ASV_2313	ASV_3563	ASV_2246
ASV_2881	ASV_3208	ASV_2314	ASV_3564	ASV_2247
ASV_2882	ASV_3209	ASV_2315	ASV_3565	ASV_2248
ASV_2883	ASV_3210	ASV_2316	ASV_3566	ASV_2249
ASV_2884	ASV_3211	ASV_2317	ASV_3567	ASV_2250
ASV_2885	ASV_3212	ASV_2318	ASV_3568	ASV_2251
ASV_2886	ASV_3213	ASV_2319	ASV_3569	ASV_2252
ASV_2887	ASV_3214	ASV_2320	ASV_3570	ASV_2253
ASV_2888	ASV_3216	ASV_2321	ASV_3571	ASV_2254
ASV_2889	ASV_3217	ASV_2322	ASV_3572	ASV_2255
ASV_2930	ASV_3218	ASV_2323	ASV_3573	ASV_2256
ASV_2931	ASV_3219	ASV_2325	ASV_3574	ASV_2257
ASV_2932	ASV_3220	ASV_2326	ASV_3575	ASV_2258
ASV_2933	ASV_3221	ASV_2327	ASV_3576	ASV_2259
ASV_2934	ASV_3222	ASV_2328	ASV_3578	ASV_2260
ASV_2935	ASV_3223	ASV_2329	ASV_3579	ASV_2261
ASV_2936	ASV_3224	ASV_2330	ASV_3580	ASV_2262
ASV_2938	ASV_3225	ASV_2331	ASV_3581	ASV_2263
ASV_2939	ASV_3226	ASV_2332	ASV_3583	ASV_2264
ASV_2940	ASV_3227	ASV_2333	ASV_3585	ASV_2265
ASV_2941	ASV_3228	ASV_2334	ASV_3586	ASV_2266
ASV_2942	ASV_3229	ASV_2335	ASV_3587	ASV_2267
ASV_2943	ASV_3230	ASV_2336		ASV_2268
ASV_2944	ASV_3231	ASV_2337		ASV_2269
ASV_2945	ASV_3232	ASV_2338		ASV_2270
ASV_2946	ASV_3233	ASV_2339		ASV_2271
ASV_2947	ASV_3234	ASV_2340		ASV_2272
ASV_2948	ASV_3235	ASV_2341		ASV_2273
ASV_2949	ASV_3236	ASV_2342		ASV_2274
ASV_2950	ASV_3237	ASV_2343		ASV_2275
ASV_2951	ASV_3238	ASV_2344		ASV_2277
ASV_2952	ASV_3239	ASV_2345		ASV_2278
ASV_2953	ASV_3240	ASV_2346		ASV_2279
ASV_2954	ASV_3241	ASV_2347		ASV_2280
ASV_2955	ASV_3242	ASV_2348		ASV_2281
ASV_2956	ASV_3243	ASV_2349		ASV_2282
ASV_2957	ASV_3244	ASV_2350		ASV_2283
ASV_2958	ASV_3245	ASV_2351		ASV_2284
ASV_2959	ASV_3246	ASV_2352		ASV_2285
ASV_2960	ASV_3247	ASV_2353		ASV_2286
ASV_2961	ASV_3248	ASV_2354		ASV_2287
ASV_2962	ASV_3249	ASV_2355		ASV_2288
ASV_2963	ASV_3250	ASV_2356		ASV_2289
ASV_2964	ASV_3251	ASV_2357		ASV_2290
ASV_2965	ASV_3252	ASV_2358		ASV_2291
ASV_2966	ASV_3253	ASV_2359		ASV_2292
ASV_2967	ASV_3254	ASV_2360		ASV_2293
ASV_2968	ASV_3255	ASV_2361		ASV_2294
ASV_3003	ASV_3256	ASV_2362		ASV_2295
ASV_3025	ASV_3257	ASV_2534		ASV_2296
ASV_3026	ASV_3258	ASV_2593		ASV_2507
ASV_3332	ASV_3259	ASV_2594		ASV_2508
ASV_3380	ASV_3260	ASV_2595		ASV_2509
ASV_3381	ASV_3261	ASV_2596		ASV_2510
ASV_3382	ASV_3262	ASV_2597		ASV_2511
ASV_3383	ASV_3263	ASV_2598		ASV_2512
ASV_3385	ASV_3264	ASV_2599		ASV_2513
ASV_3386	ASV_3265	ASV_2600		ASV_2515
ASV_3387	ASV_3266	ASV_2601		ASV_2516
ASV_3388	ASV_3267	ASV_2602		ASV_2517
ASV_3389	ASV_3268	ASV_2603		ASV_2518
ASV_3390	ASV_3269	ASV_2604		ASV_2519
ASV_3391	ASV_3270	ASV_2605		ASV_2520
ASV_3392	ASV_3271	ASV_2606		ASV_2521
ASV_3393	ASV_3272	ASV_2607		ASV_2522
ASV_3394	ASV_3273	ASV_2608		ASV_2523
ASV_3395	ASV_3274	ASV_2609		ASV_2524
ASV_3398	ASV_3275	ASV_2610		ASV_2525
ASV_3399	ASV_3276	ASV_2611		ASV_2526
ASV_3400	ASV_3277	ASV_2612		ASV_2528
ASV_3401	ASV_3278	ASV_2613		ASV_2529
ASV_3402	ASV_3279	ASV_2614		ASV_2530
ASV_3403	ASV_3280	ASV_2615		ASV_2531
ASV_3404	ASV_3281	ASV_2616		ASV_2533
ASV_3407	ASV_3282	ASV_2617		ASV_2534
ASV_3408	ASV_3283	ASV_2618		ASV_2535
ASV_3409	ASV_3284	ASV_2619		ASV_2536
ASV_3410	ASV_3285	ASV_2620		ASV_2537
ASV_3412	ASV_3286	ASV_2621		ASV_2538
ASV_3413	ASV_3287	ASV_2622		ASV_2540
ASV_3414	ASV_3288	ASV_2623		ASV_2541
ASV_3415	ASV_3289	ASV_2624		ASV_2542
ASV_3416	ASV_3290	ASV_2625		ASV_2543
ASV_3417	ASV_3291	ASV_2626		ASV_2544
ASV_3419	ASV_3292	ASV_2627		ASV_2545
ASV_3420	ASV_3293	ASV_2628		ASV_2546
ASV_3421	ASV_3294	ASV_2629		ASV_2547
ASV_3422	ASV_3295	ASV_2630		ASV_2548
ASV_3423	ASV_3296	ASV_2631		ASV_2549
ASV_3425	ASV_3297	ASV_2632		ASV_2550
ASV_3426	ASV_3298	ASV_2633		ASV_2551
ASV_3428	ASV_3299	ASV_2634		ASV_2552
ASV_3429	ASV_3300	ASV_2635		ASV_2553
ASV_3430	ASV_3301	ASV_2636		ASV_2554
ASV_3461	ASV_3302	ASV_2637		ASV_2555
ASV_3462	ASV_3303	ASV_2638		ASV_2556
ASV_3463	ASV_3304	ASV_2639		ASV_2557
ASV_3464	ASV_3305	ASV_2640		ASV_2558
ASV_3465	ASV_3306	ASV_2641		ASV_2559
ASV_3466	ASV_3307	ASV_2642		ASV_2560
ASV_3467	ASV_3308	ASV_2643		ASV_2561
ASV_3468	ASV_3309	ASV_2644		ASV_2562
ASV_3469	ASV_3310	ASV_2645		ASV_2563
ASV_3470	ASV_3311	ASV_2647		ASV_2564
ASV_3471	ASV_3312	ASV_2648		ASV_2565
ASV_3472	ASV_3313	ASV_2649		ASV_2566
ASV_3473	ASV_3314	ASV_2650		ASV_2567
ASV_3474	ASV_3315	ASV_2653		ASV_2568
ASV_3475	ASV_3316	ASV_2654		ASV_2569
ASV_3476	ASV_3317	ASV_2655		ASV_2570
ASV_3477	ASV_3318	ASV_2656		ASV_2571
ASV_3478	ASV_3319	ASV_2657		ASV_2573
ASV_3479	ASV_3320	ASV_2658		ASV_2574
ASV_3480	ASV_3321	ASV_2659		ASV_2575
ASV_3481	ASV_3322	ASV_2660		ASV_2576
ASV_3482	ASV_3323	ASV_2661		ASV_2577
ASV_3483	ASV_3324	ASV_2662		ASV_2578
ASV_3484	ASV_3325	ASV_2663		ASV_2579
ASV_3485	ASV_3326	ASV_2664		ASV_2580
ASV_3486	ASV_3327	ASV_2665		ASV_2581
ASV_3487	ASV_3328	ASV_2666		ASV_2582
ASV_3488	ASV_3329	ASV_2667		ASV_2583
ASV_3489	ASV_3330	ASV_2668		ASV_2584
ASV_3490	ASV_3331	ASV_2669		ASV_2585
ASV_3491	ASV_3332	ASV_2670		ASV_2586
ASV_3492	ASV_3333	ASV_2671		ASV_2587
ASV_3493	ASV_3334	ASV_2672		ASV_2588
ASV_3494	ASV_3335	ASV_2673		ASV_2589
ASV_3495	ASV_3336	ASV_2674		ASV_2590
ASV_3496	ASV_3337	ASV_2675		ASV_2591
ASV_3497	ASV_3338	ASV_2676		ASV_2969
ASV_3498	ASV_3339	ASV_2677		ASV_2970
ASV_3499	ASV_3340	ASV_2679		ASV_2971
ASV_3500	ASV_3341	ASV_2680		ASV_2972
ASV_3501	ASV_3342	ASV_2681		ASV_2973
ASV_3502	ASV_3343	ASV_2682		ASV_2975
ASV_3503	ASV_3344	ASV_2683		ASV_2976
ASV_3504	ASV_3345	ASV_2684		ASV_2977
ASV_3505	ASV_3346	ASV_2685		ASV_2979
ASV_3506	ASV_3347	ASV_2686		ASV_2980
ASV_3507	ASV_3348	ASV_2687		ASV_2981
ASV_3508	ASV_3349	ASV_2688		ASV_2982
ASV_3509	ASV_3350	ASV_2689		ASV_2983
ASV_3510	ASV_3351	ASV_2691		ASV_2984
ASV_3511	ASV_3352	ASV_2692		ASV_2985
ASV_3512	ASV_3353	ASV_3067		ASV_2986
ASV_3513	ASV_3354	ASV_3068		ASV_2987
ASV_3514	ASV_3356	ASV_3069		ASV_2989
ASV_3515	ASV_3357	ASV_3070		ASV_2990
ASV_3516	ASV_3358	ASV_3071		ASV_2991
ASV_3517	ASV_3359	ASV_3072		ASV_2992
ASV_3518	ASV_3360	ASV_3073		ASV_2993
ASV_3519	ASV_3361	ASV_3074		ASV_2995
ASV_3520	ASV_3362	ASV_3075		ASV_2996
ASV_3521	ASV_3363	ASV_3076		ASV_2997
ASV_3588	ASV_3364	ASV_3077		ASV_2998
ASV_3589	ASV_3365	ASV_3078		ASV_2999
ASV_3590	ASV_3366	ASV_3080		ASV_3000
ASV_3592	ASV_3367	ASV_3081		ASV_3001
ASV_3593	ASV_3368	ASV_3082		ASV_3002
ASV_3594	ASV_3369	ASV_3083		ASV_3003
ASV_3595	ASV_3370	ASV_3085		ASV_3004
ASV_3596	ASV_3371	ASV_3086		ASV_3005
ASV_3597	ASV_3372	ASV_3088		ASV_3006
ASV_3598	ASV_3373	ASV_3090		ASV_3007
ASV_3599	ASV_3374	ASV_3091		ASV_3010
ASV_3600	ASV_3375	ASV_3092		ASV_3013
ASV_3601	ASV_3376	ASV_3094		ASV_3015
ASV_3602	ASV_3377	ASV_3095		ASV_3016
ASV_3605	ASV_3378	ASV_3096		ASV_3017
ASV_3606	ASV_3379	ASV_3097		ASV_3020
ASV_3607		ASV_3098		ASV_3021
ASV_3608		ASV_3099		ASV_3022
ASV_3609		ASV_3101		ASV_3023
ASV_3610		ASV_3102		ASV_3024
ASV_3611		ASV_3103		ASV_3027
ASV_3612		ASV_3104		ASV_3028
ASV_3613		ASV_3106		ASV_3029
ASV_3614		ASV_3107		ASV_3030
ASV_3615		ASV_3108		ASV_3031
ASV_3616		ASV_3109		ASV_3032
ASV_3617		ASV_3110		ASV_3033
ASV_3618		ASV_3112		ASV_3034
ASV_3619		ASV_3113		ASV_3035
ASV_3620		ASV_3114		ASV_3036
ASV_3621		ASV_3116		ASV_3037
ASV_3622		ASV_3117		ASV_3038
ASV_3623		ASV_3118		ASV_3039
ASV_3624		ASV_3119		ASV_3040
ASV_3625		ASV_3121		ASV_3041
ASV_3626		ASV_3122		ASV_3042
ASV_3627		ASV_3123		ASV_3043
ASV_3628		ASV_3124		ASV_3044
ASV_3629		ASV_3125		ASV_3045
		ASV_3126		ASV_3046
		ASV_3127		ASV_3047
		ASV_3128		ASV_3048
		ASV_3129		ASV_3050
		ASV_3130		ASV_3051
		ASV_3131		ASV_3052
		ASV_3132		ASV_3053
		ASV_3134		ASV_3054
		ASV_3135		ASV_3055
		ASV_3136		ASV_3056
		ASV_3137		ASV_3057
		ASV_3139		ASV_3058
		ASV_3140		ASV_3059
		ASV_3141		ASV_3060
		ASV_3142		ASV_3061
		ASV_3143		ASV_3062
		ASV_3144		ASV_3063
		ASV_3145		ASV_3064
		ASV_3146		ASV_3065
		ASV_3147		ASV_3066
		ASV_3148
		ASV_3149
		ASV_3150
		ASV_3151
		ASV_3152
		ASV_3153
		ASV_3154
		ASV_3155
		ASV_3156
		ASV_3158
		ASV_3159
		ASV_3161
		ASV_3162
		ASV_3163
		ASV_3164
		ASV_3165
		ASV_3166
		ASV_3167
		ASV_3168
		ASV_3169
		ASV_3170
		ASV_3173
		ASV_3174
		ASV_3175
		ASV_3176
		ASV_3177
		ASV_3178
		ASV_3179
		ASV_3180
		ASV_3184
		ASV_3185
		ASV_3186
		ASV_3187
		ASV_3188
		ASV_3189
		ASV_3190
		ASV_3191
		ASV_3192
		ASV_3193
		ASV_3194
