# Supplementary material for: Investigation of the effects of Periplaneta americana (L.) extract on ischemic stroke based on combined multi-omics of gut microbiota
Source: Front Pharmacol. 2024 Nov 28;15:1429960. doi: 10.3389/fphar.2024.1429960 (PMC11638836; doi:10.3389/fphar.2024.1429960)
Supplement: Supplementary file 3 [file DataSheet2.zip › Species difference and marker analysis/lefse_results.xls]

Taxa	Abundace	Group	LDA_score	Pvalue
Bacteria.Actinobacteria.Actinobacteria.Bifidobacteriales.Bifidobacteriaceae.Bifidobacterium.Bifidobacterium_pseudolongum	5.12783125558			-
Bacteria.Firmicutes.Bacilli.Lactobacillales.Streptococcaceae	3.0405633520599995			-
Bacteria.Firmicutes.Clostridia.Clostridiales.Eubacteriaceae	2.8335951627499996			-
Bacteria.Firmicutes.Bacilli.Lactobacillales.Lactobacillaceae.Lactobacillus.Lactobacillus_reuteri	4.00957935204	PAS840	3.6902180878300004	0.0389902195745
Bacteria.Proteobacteria.Epsilonproteobacteria.Campylobacterales.Helicobacteraceae.Helicobacter.Helicobacter_apodemus	2.98241145133			-
Bacteria.Firmicutes.Clostridia.Clostridiales.Lachnospiraceae.Anaerostipes	3.35175895494	PAS840	3.10894895242	0.0347352589447
Bacteria.Actinobacteria.Actinobacteria.Actinomycetales.Micrococcaceae.Arthrobacter	1.1432740497799998			-
Bacteria.Synergistetes.Synergistia.Synergistales.Dethiosulfovibrionaceae.Pyramidobacter	1.71488554683			-
Bacteria.Proteobacteria.Epsilonproteobacteria.Campylobacterales.Helicobacteraceae.Helicobacter.Helicobacter_rodentium	2.0453164578			-
Bacteria.Firmicutes.Clostridia.Clostridiales.Dehalobacteriaceae	2.96058476686			-
Bacteria.Proteobacteria.Gammaproteobacteria.Enterobacteriales.Enterobacteriaceae.Providencia	1.7964864479099998			-
Bacteria.Acidobacteria.Solibacteres.Solibacterales.Solibacteraceae.Candidatus_Solibacter	1.11754968532			-
Bacteria.Spirochaetes.Spirochaetes.Spirochaetales.Spirochaetaceae	5.2106172231			-
Bacteria.Proteobacteria.Alphaproteobacteria.Rhizobiales.Phyllobacteriaceae	1.6203963453499999			-
Bacteria.Firmicutes.Bacilli.Lactobacillales.Lactobacillaceae.Lactobacillus.Lactobacillus_hamsteri	1.25329599564			-
Bacteria.Firmicutes.Bacilli.Bacillales.Bacillaceae.Bacillus	2.38472129433			-
Bacteria.Acidobacteria.Solibacteres	1.11754968532			-
Bacteria.Verrucomicrobia.Verruco_5.WCHB1_41.RFP12	1.6637323266			-
Bacteria.Bacteroidetes	5.3197594305900004			-
Bacteria.Proteobacteria.Gammaproteobacteria.Aeromonadales.Succinivibrionaceae.Anaerobiospirillum	1.68527256662			-
Bacteria.Firmicutes.Clostridia.Clostridiales.Veillonellaceae.Anaerovibrio	2.86506190588			-
Bacteria.Firmicutes.Bacilli.Bacillales.Planococcaceae	1.6637323266			-
Bacteria.Firmicutes.Clostridia.Clostridiales.Ruminococcaceae	4.95932827552			-
Bacteria.Firmicutes.Bacilli.Lactobacillales.Lactobacillaceae.Lactobacillus	5.661999013019999			-
Bacteria.Bacteroidetes.Flavobacteriia.Flavobacteriales.Flavobacteriaceae	1.31646659819			-
Bacteria.Deferribacteres	3.3534096752599996			-
Bacteria.Firmicutes.Erysipelotrichi.Erysipelotrichales	5.439984673280001			-
Bacteria.Actinobacteria.Actinobacteria.Actinomycetales.Corynebacteriaceae	4.24607911013			-
Bacteria.Firmicutes.Clostridia.Clostridiales.Ruminococcaceae.Butyricicoccus.Butyricicoccus_pullicaecorum	3.48629206824			-
Bacteria.Firmicutes.Clostridia.Clostridiales.Christensenellaceae.Christensenella	1.3780143168099999			-
Bacteria.Firmicutes.Clostridia.Clostridiales.Ruminococcaceae.Faecalibacterium.Faecalibacterium_prausnitzii	2.1886839544599996			-
Bacteria.Bacteroidetes.Bacteroidia.Bacteroidales.Bacteroidaceae.Bacteroides.Bacteroides_fragilis	1.1432740497799998			-
Bacteria.Firmicutes.Clostridia.Clostridiales.Ruminococcaceae.Butyricicoccus	3.48629206824			-
Bacteria.Firmicutes.Erysipelotrichi.Erysipelotrichales.Erysipelotrichaceae.p_75_a5	2.62216461354			-
Bacteria.Firmicutes.Clostridia.Clostridiales.Lachnospiraceae.Lachnospira	1.4617055701600001			-
Bacteria.Deferribacteres.Deferribacteres.Deferribacterales.Deferribacteraceae.Mucispirillum.Mucispirillum_schaedleri	3.3534096752599996			-
Bacteria.Proteobacteria.Gammaproteobacteria.Enterobacteriales	3.20546574644			-
Bacteria.Proteobacteria.Gammaproteobacteria.Pseudomonadales.Moraxellaceae.Acinetobacter	1.85535558301			-
Bacteria.Bacteroidetes.Bacteroidia.Bacteroidales.Bacteroidaceae.Bacteroides.Bacteroides_ovatus	3.13410907766			-
Bacteria.Firmicutes.Clostridia.Clostridiales._Tissierellaceae_.Anaerococcus	1.9873112077000001			-
Bacteria.Proteobacteria.Alphaproteobacteria.Rhizobiales.Hyphomicrobiaceae	2.09272146322	Model	3.1360408997600002	0.0221091284019
Bacteria.Bacteroidetes.Bacteroidia.Bacteroidales.Rikenellaceae.AF12	2.30374452089			-
Bacteria.Firmicutes.Clostridia.Clostridiales.Ruminococcaceae.Oscillospira	3.8108112811300003			-
Bacteria.Proteobacteria.Alphaproteobacteria.Rhizobiales	2.70990595137			-
Bacteria.Proteobacteria.Deltaproteobacteria.Desulfovibrionales	3.9314891618199996			-
Bacteria.Proteobacteria.Betaproteobacteria.Burkholderiales.Oxalobacteraceae	2.03903055441			-
Bacteria.Proteobacteria.Epsilonproteobacteria	3.57540994054			-
Bacteria.Actinobacteria.Actinobacteria.Actinomycetales.Dermatophilaceae.Piscicoccus	1.68734164805			-
Bacteria.Cyanobacteria	3.06698674289			-
Bacteria.Proteobacteria.Gammaproteobacteria.Enterobacteriales.Enterobacteriaceae.Serratia.Serratia_marcescens	1.66654917875			-
Bacteria.Firmicutes.Bacilli.Lactobacillales.Aerococcaceae.Facklamia	2.33912190179			-
Bacteria.Firmicutes.Bacilli.Bacillales.Planococcaceae.Rummeliibacillus	1.6637323266			-
Bacteria.Proteobacteria.Gammaproteobacteria.Enterobacteriales.Enterobacteriaceae.Serratia	1.66654917875			-
Bacteria.Deferribacteres.Deferribacteres.Deferribacterales.Deferribacteraceae	3.3534096752599996			-
Bacteria.Actinobacteria.Actinobacteria.Actinomycetales.Intrasporangiaceae	1.0644904353			-
Bacteria.Firmicutes.Clostridia.Clostridiales.Clostridiaceae.02d06	1.24058169436			-
Bacteria.Proteobacteria.Alphaproteobacteria.Rhizobiales.Methylobacteriaceae.Methylobacterium	2.0358031642500003			-
Bacteria.Proteobacteria.Alphaproteobacteria.Rhizobiales.Hyphomicrobiaceae.Devosia	2.09272146322	Model	3.2312696489599997	0.0221091284019
Bacteria.Verrucomicrobia.Verrucomicrobiae.Verrucomicrobiales.Verrucomicrobiaceae.Akkermansia.Akkermansia_muciniphila	4.68832213926			-
Bacteria.Firmicutes.Bacilli.Bacillales.Staphylococcaceae.Staphylococcus.Staphylococcus_sciuri	3.39682330598			-
Bacteria.Spirochaetes._Brachyspirae_	1.1432740497799998			-
Bacteria.Synergistetes.Synergistia.Synergistales.Dethiosulfovibrionaceae	1.71488554683			-
Bacteria.Bacteroidetes.Bacteroidia.Bacteroidales.S24_7	5.12089931081			-
Bacteria.Firmicutes.Bacilli.Lactobacillales.Streptococcaceae.Streptococcus.Streptococcus_agalactiae	1.14037498986			-
Bacteria.Proteobacteria.Alphaproteobacteria.Sphingomonadales.Sphingomonadaceae.Sphingomonas	1.95226599998			-
Bacteria.Actinobacteria.Actinobacteria.Actinomycetales.Dermatophilaceae.Piscicoccus.Piscicoccus_intestinalis	1.68734164805			-
Bacteria.Bacteroidetes.Bacteroidia.Bacteroidales.Rikenellaceae	3.63571182556			-
Bacteria.Proteobacteria.Gammaproteobacteria.Pseudomonadales.Pseudomonadaceae	2.5811718795900003	PAS840	3.21369224754	0.0459381308132
Bacteria.Nitrospirae.Nitrospira.Nitrospirales	1.5092719859700001			-
Bacteria.Proteobacteria.Gammaproteobacteria.Pseudomonadales.Pseudomonadaceae.Pseudomonas	2.17195743104			-
Bacteria.Firmicutes.Clostridia.Clostridiales.Peptostreptococcaceae.Peptostreptococcus.Peptostreptococcus_anaerobius	1.7459903226400002			-
Bacteria.Firmicutes.Bacilli.Bacillales.Thermoactinomycetaceae.Planifilum	1.11754968532			-
Bacteria.Proteobacteria.Betaproteobacteria.Burkholderiales.Alcaligenaceae.Alcaligenes	2.2478832902000003			-
Bacteria.Firmicutes.Erysipelotrichi.Erysipelotrichales.Erysipelotrichaceae.Clostridium	2.7228197739599995			-
Bacteria.Actinobacteria.Actinobacteria.Actinomycetales.Sporichthyaceae	2.1313416625099997			-
Bacteria.Bacteroidetes.Bacteroidia.Bacteroidales._Odoribacteraceae_.Odoribacter	2.58156321952			-
Bacteria.Deferribacteres.Deferribacteres.Deferribacterales.Deferribacteraceae.Mucispirillum	3.3534096752599996			-
Bacteria.Firmicutes.Clostridia.Clostridiales._Mogibacteriaceae_	3.1718165202099997			-
Bacteria.Actinobacteria.Actinobacteria.Bifidobacteriales.Bifidobacteriaceae	5.128544531869999			-
Bacteria.Proteobacteria.Betaproteobacteria.Burkholderiales.Comamonadaceae.Delftia	2.12945055621	PAS840	3.1531389188300003	0.0221091284019
Bacteria.Firmicutes.Erysipelotrichi.Erysipelotrichales.Erysipelotrichaceae.Clostridium.Clostridium_ramosum	1.59467241252			-
Bacteria.Firmicutes.Bacilli.Lactobacillales.Streptococcaceae.Streptococcus	3.0405633520599995			-
Bacteria.Verrucomicrobia._Spartobacteria_._Chthoniobacterales_._Chthoniobacteraceae_.DA101	1.44430404544			-
Bacteria.Acidobacteria.Acidobacteriia.Acidobacteriales.Koribacteraceae	2.2288911865			-
Bacteria.Acidobacteria.DA052	1.3780143168099999			-
Bacteria.Proteobacteria.Betaproteobacteria.Burkholderiales.Comamonadaceae.Variovorax	1.3780143168099999			-
Bacteria.Firmicutes.Erysipelotrichi.Erysipelotrichales.Erysipelotrichaceae.Clostridium.Clostridium_saccharogumia	2.6892206294700003			-
Bacteria.Proteobacteria.Betaproteobacteria.Burkholderiales.Oxalobacteraceae.Oxalobacter	1.4617055701600001			-
Bacteria.Tenericutes.Mollicutes.Mycoplasmatales.Mycoplasmataceae.Mycoplasma.Mycoplasma_muris	1.31646659819			-
Bacteria.Proteobacteria.Gammaproteobacteria.Pseudomonadales	2.89242817604	PAS840	3.24774053554	0.0496478039319
Bacteria.Actinobacteria.Actinobacteria.Bifidobacteriales.Bifidobacteriaceae.Bifidobacterium.Bifidobacterium_animalis	3.35830491898	Model	3.0876707351499997	0.0339856065141
Bacteria.Firmicutes.Bacilli.Turicibacterales.Turicibacteraceae	2.68970300894			-
Bacteria.Bacteroidetes.Bacteroidia.Bacteroidales.Bacteroidaceae.Bacteroides	4.5040750052			-
Bacteria.Bacteroidetes.Bacteroidia.Bacteroidales._Paraprevotellaceae_.YRC22	2.7755619072099997			-
Bacteria.Spirochaetes.Spirochaetes	5.2106172231			-
Bacteria.Actinobacteria.Actinobacteria.Actinomycetales	4.25774726315			-
Bacteria.Firmicutes.Clostridia.Clostridiales.Lachnospiraceae.Dorea	3.7625126150300003			-
Bacteria.Bacteroidetes.Sphingobacteriia.Sphingobacteriales.Sphingobacteriaceae	1.20192305775			-
Bacteria.Proteobacteria.Epsilonproteobacteria.Campylobacterales.Helicobacteraceae.Helicobacter	2.98955182336			-
Bacteria.Firmicutes.Clostridia.Clostridiales.Christensenellaceae	3.71036665872			-
Bacteria.Actinobacteria.Actinobacteria.Bifidobacteriales.Bifidobacteriaceae.Bifidobacterium.Bifidobacterium_breve	1.7634604396400002			-
Bacteria.Actinobacteria.Actinobacteria.Actinomycetales.Yaniellaceae	1.36552043097			-
Bacteria.Firmicutes.Clostridia.Clostridiales.Peptostreptococcaceae.Clostridium	1.5408881495			-
Bacteria.Spirochaetes	5.21065441279			-
Bacteria.Proteobacteria.Betaproteobacteria.Burkholderiales.Comamonadaceae.Ramlibacter	1.8551353694400001			-
Bacteria.Proteobacteria.Betaproteobacteria.Burkholderiales.Comamonadaceae	2.63186703363			-
Bacteria.Actinobacteria.Actinobacteria.Bifidobacteriales.Bifidobacteriaceae.Bifidobacterium	5.12845144264			-
Bacteria.Proteobacteria.Epsilonproteobacteria.Campylobacterales.Helicobacteraceae	3.57540994054			-
Bacteria.Firmicutes.Erysipelotrichi.Erysipelotrichales.Erysipelotrichaceae	5.439984673280001			-
Bacteria.Gemmatimonadetes.Gemm_1	1.7766910164400003			-
Bacteria.Actinobacteria.Coriobacteriia.Coriobacteriales.Coriobacteriaceae.Collinsella.Collinsella_stercoris	3.8291735722			-
Bacteria.TM7.TM7_3	2.974320985			-
Bacteria.TM7.TM7_1	1.65324950766			-
Bacteria.Actinobacteria.Actinobacteria.Actinomycetales.Corynebacteriaceae.Corynebacterium.Corynebacterium_simulans	1.9088637443599998			-
Bacteria.Proteobacteria.Gammaproteobacteria.Pseudomonadales.Moraxellaceae.Psychrobacter	2.51548925224			-
Bacteria.Nitrospirae.Nitrospira	1.5092719859700001			-
Bacteria.Firmicutes.Clostridia.Clostridiales.Peptostreptococcaceae	4.436101937019999			-
Bacteria.Spirochaetes.Spirochaetes.Spirochaetales	5.2106172231			-
Bacteria.Verrucomicrobia	4.68832213926			-
Bacteria.TM7.TM7_3.CW040	2.974320985			-
Bacteria.Proteobacteria.Alphaproteobacteria.RF32	2.65274644273			-
Bacteria.Proteobacteria.Deltaproteobacteria.Desulfovibrionales.Desulfovibrionaceae.Desulfovibrio.Desulfovibrio_C21_c20	1.62201012965			-
Bacteria.Bacteroidetes.Bacteroidia.Bacteroidales.Bacteroidaceae.Bacteroides.Bacteroides_caccae	2.1429460575599997			-
Bacteria.Firmicutes.Clostridia.Clostridiales.Clostridiaceae.SMB53	2.0393969321400003			-
Bacteria.Firmicutes.Bacilli.Lactobacillales.Aerococcaceae	2.98749434501			-
Bacteria.Tenericutes.Mollicutes.Anaeroplasmatales	1.68444438141			-
Bacteria.Proteobacteria.Epsilonproteobacteria.Campylobacterales.Helicobacteraceae.Flexispira	3.3797417086699997			-
Bacteria.Proteobacteria.Gammaproteobacteria.Pseudomonadales.Pseudomonadaceae.Pseudomonas.Pseudomonas_alcaligenes	1.9008930620900002			-
Bacteria.Firmicutes.Clostridia.Clostridiales.Eubacteriaceae.Pseudoramibacter_Eubacterium	2.79736450166			-
Bacteria.Proteobacteria	4.16274890465			-
Bacteria.Actinobacteria.Actinobacteria.Actinomycetales.Microbacteriaceae	1.51548925224			-
Bacteria.Bacteroidetes.Bacteroidia.Bacteroidales.Bacteroidaceae	4.5040750052			-
Bacteria.Proteobacteria.Gammaproteobacteria.Xanthomonadales.Xanthomonadaceae.Stenotrophomonas	2.2364120437			-
Bacteria.Firmicutes.Bacilli.Bacillales.Staphylococcaceae.Macrococcus	1.06167233528			-
Bacteria.Firmicutes.Clostridia.Clostridiales._Tissierellaceae_.1_68	1.404786979			-
Bacteria.Proteobacteria.Alphaproteobacteria.Rhodobacterales	2.0470203183099995			-
Bacteria.Proteobacteria.Alphaproteobacteria.Rhizobiales.Bradyrhizobiaceae	1.9065074321900002			-
Bacteria.Acidobacteria.Acidobacteriia.Acidobacteriales	2.2288911865			-
Bacteria.Proteobacteria.Alphaproteobacteria.Sphingomonadales.Sphingomonadaceae.Kaistobacter	2.32536033495			-
Bacteria.Proteobacteria.Alphaproteobacteria.Rhizobiales.Methylobacteriaceae	2.0358031642500003			-
Bacteria.Synergistetes.Synergistia.Synergistales.Dethiosulfovibrionaceae.Pyramidobacter.Pyramidobacter_piscolens	1.71488554683			-
Bacteria.Actinobacteria.Coriobacteriia.Coriobacteriales.Coriobacteriaceae.Adlercreutzia	4.17432831049			-
Bacteria.Bacteroidetes.Bacteroidia.Bacteroidales.Prevotellaceae.Prevotella.Prevotella_copri	3.23149252791			-
Bacteria.Verrucomicrobia.Verruco_5	1.6637323266			-
Bacteria.Bacteroidetes.Bacteroidia.Bacteroidales.Rikenellaceae.Alistipes.Alistipes_indistinctus	2.29140489214			-
Bacteria.Tenericutes.Mollicutes.Mycoplasmatales.Mycoplasmataceae	1.6844434832799997			-
Bacteria.Verrucomicrobia._Spartobacteria_	1.44430404544			-
Bacteria.Acidobacteria.Solibacteres.Solibacterales.Solibacteraceae	1.11754968532			-
Bacteria.Firmicutes.Bacilli.Bacillales.Staphylococcaceae.Jeotgalicoccus.Jeotgalicoccus_psychrophilus	3.69291298339			-
Bacteria.Proteobacteria.Gammaproteobacteria.Xanthomonadales.Xanthomonadaceae	2.29934972124			-
Bacteria.Tenericutes.Mollicutes.RF39	3.7878303764599996	Sham	3.5435917764199996	0.0339856065141
Bacteria.Acidobacteria.Acidobacteria_6.iii1_15	1.0644904353			-
Bacteria.Cyanobacteria.4C0d_2.YS2	3.06698674289			-
Bacteria.Proteobacteria.Alphaproteobacteria.Rhizobiales.Bradyrhizobiaceae.Bosea.Bosea_genosp_	1.9065074321900002			-
Bacteria.Verrucomicrobia.Verruco_5.WCHB1_41	1.6637323266			-
Bacteria.Bacteroidetes.Bacteroidia.Bacteroidales.RF16	3.35239928954			-
Bacteria.Elusimicrobia.Elusimicrobia	1.8836368338999998			-
Bacteria.Proteobacteria.Gammaproteobacteria.Xanthomonadales	2.29934972124			-
Bacteria.Firmicutes.Clostridia.Clostridiales.Lachnospiraceae.Roseburia	3.3133264753600002			-
Bacteria.Proteobacteria.Alphaproteobacteria.Rhodobacterales.Rhodobacteraceae	2.0470203183099995			-
Bacteria.Actinobacteria.Thermoleophilia.Solirubrobacterales	1.5029530534200002			-
Bacteria.Actinobacteria.Actinobacteria.Actinomycetales.Actinomycetaceae.Actinomyces	1.36552043097			-
Bacteria.AD3	1.51548925224			-
Bacteria.Proteobacteria.Alphaproteobacteria	3.10932874169			-
Bacteria.Proteobacteria.Alphaproteobacteria.Rhodospirillales.Rhodospirillaceae	1.59074117851			-
Bacteria.Proteobacteria.Gammaproteobacteria.Aeromonadales.Aeromonadaceae.Aeromonas	2.17964656732			-
Bacteria.Actinobacteria.Actinobacteria.Actinomycetales.Micrococcaceae.Kocuria.Kocuria_koreensis	2.3139936954900002			-
Bacteria.Firmicutes.Bacilli.Bacillales.Bacillaceae	2.38472129433			-
Bacteria.Proteobacteria.Betaproteobacteria	3.37466610325			-
Bacteria.Elusimicrobia.Elusimicrobia.Elusimicrobiales.Elusimicrobiaceae	1.8836368338999998			-
Bacteria.Bacteroidetes.Bacteroidia.Bacteroidales._Paraprevotellaceae_.CF231	3.60344823633			-
Bacteria.Proteobacteria.Betaproteobacteria.Ellin6067	1.61455625241			-
Bacteria.Gemmatimonadetes.Gemmatimonadetes.Gemmatimonadales.Ellin5301	1.6078337486899998			-
Bacteria.Firmicutes	5.848229420909999			-
Bacteria.Verrucomicrobia._Spartobacteria_._Chthoniobacterales_._Chthoniobacteraceae_	1.44430404544			-
Bacteria.Firmicutes.Clostridia.Clostridiales.Lachnospiraceae.Blautia	5.40246207415			-
Bacteria.Firmicutes.Clostridia.Clostridiales.Peptostreptococcaceae.Clostridium.Clostridium_ruminantium	1.5408881495			-
Bacteria.Nitrospirae.Nitrospira.Nitrospirales.Nitrospiraceae	1.5092719859700001			-
Bacteria.Firmicutes.Clostridia.Clostridiales.Lachnospiraceae	5.51386871483	Model	5.1777587329	0.0273237224473
Bacteria.Bacteroidetes.Bacteroidia.Bacteroidales.Porphyromonadaceae.Parabacteroides	3.8934659010300003			-
Bacteria.Bacteroidetes.Bacteroidia.Bacteroidales.Bacteroidaceae.Bacteroides.Bacteroides_eggerthii	3.9889039962			-
Bacteria.Proteobacteria.Gammaproteobacteria.Pasteurellales	2.49300972257			-
Bacteria.Bacteroidetes.Flavobacteriia	1.31646659819			-
Bacteria.Bacteroidetes.Bacteroidia.Bacteroidales.Bacteroidaceae.Bacteroides.Bacteroides_uniformis	2.9836201236799997			-
Bacteria.Actinobacteria.Actinobacteria.Actinomycetales.Actinomycetaceae	1.36552043097			-
Bacteria.Proteobacteria.Betaproteobacteria.Burkholderiales.Alcaligenaceae.Alcaligenes.Alcaligenes_faecalis	2.2478832902000003			-
Bacteria.Firmicutes.Bacilli.Bacillales.Staphylococcaceae.Staphylococcus	3.71152660384			-
Bacteria.Deferribacteres.Deferribacteres	3.3534096752599996			-
Bacteria.Actinobacteria.Actinobacteria.Bifidobacteriales	5.128544531869999			-
Bacteria.TM7.TM7_3.CW040.F16	2.974320985			-
Bacteria.Bacteroidetes._Saprospirae_	1.36479543216			-
Bacteria.Actinobacteria.Coriobacteriia	4.33889475046			-
Bacteria.Proteobacteria.Deltaproteobacteria.Desulfovibrionales.Desulfovibrionaceae.Desulfovibrio	3.90732477991			-
Bacteria.Nitrospirae	1.5092719859700001			-
Bacteria.Cyanobacteria.4C0d_2	3.06698674289			-
Bacteria.Synergistetes.Synergistia	1.71488554683			-
Bacteria.Bacteroidetes.Sphingobacteriia.Sphingobacteriales.Sphingobacteriaceae.Pedobacter	1.20192305775			-
Bacteria.Gemmatimonadetes	2.09190918064			-
Bacteria.Bacteroidetes.Bacteroidia.Bacteroidales._Paraprevotellaceae_	3.76899476183			-
Bacteria.Proteobacteria.Gammaproteobacteria.Enterobacteriales.Enterobacteriaceae.Enterobacter	2.37217897281	Model	2.88838702123	0.0221091284019
Bacteria.Proteobacteria.Deltaproteobacteria	3.9329614378699995			-
Bacteria.Bacteroidetes.Bacteroidia.Bacteroidales._Paraprevotellaceae_.Paraprevotella	2.64706756825			-
Bacteria.Firmicutes.Clostridia.Clostridiales.Ruminococcaceae.Ruminococcus.Ruminococcus_callidus	4.42909891555			-
Bacteria.Firmicutes.Clostridia.Clostridiales.Lachnospiraceae.Ruminococcus	1.9668547985			-
Bacteria.Bacteroidetes.Bacteroidia.Bacteroidales._Odoribacteraceae_	2.66246483586			-
Bacteria.Proteobacteria.Gammaproteobacteria.Pasteurellales.Pasteurellaceae.Aggregatibacter	2.49300972257			-
Bacteria.Firmicutes.Clostridia.Clostridiales._Tissierellaceae_.Peptoniphilus	1.45961309755			-
Bacteria.Bacteroidetes.Bacteroidia.Bacteroidales.Porphyromonadaceae.Parabacteroides.Parabacteroides_distasonis	3.44372755137			-
Bacteria.Firmicutes.Clostridia.Clostridiales.Clostridiaceae	4.2030420381199995			-
Bacteria.Firmicutes.Clostridia.Clostridiales.Veillonellaceae.Phascolarctobacterium	2.4104459751			-
Bacteria.Proteobacteria.Alphaproteobacteria.Rhizobiales.Bradyrhizobiaceae.Bosea	1.9065074321900002			-
Bacteria.Actinobacteria.Coriobacteriia.Coriobacteriales.Coriobacteriaceae	4.33889475046			-
Bacteria.Firmicutes.Clostridia.Clostridiales.Ruminococcaceae.Ruminococcus.Ruminococcus_albus	2.9230418536299996			-
Bacteria.Bacteroidetes.Bacteroidia.Bacteroidales._Paraprevotellaceae_._Prevotella_	2.9764904408399997			-
Bacteria.Firmicutes.Bacilli.Bacillales.Staphylococcaceae	3.8628318497199996			-
Bacteria.Firmicutes.Bacilli.Lactobacillales.Enterococcaceae.Enterococcus	2.4362920146500002			-
Bacteria.Proteobacteria.Betaproteobacteria.Rhodocyclales	2.52396745867			-
Bacteria.Actinobacteria.Actinobacteria.Actinomycetales.Mycobacteriaceae	1.59986124768			-
Bacteria.Actinobacteria.Actinobacteria.Actinomycetales.Corynebacteriaceae.Corynebacterium.Corynebacterium_mastitidis	1.9668547985			-
Bacteria.Firmicutes.Clostridia.Clostridiales.Lachnospiraceae.Blautia.Blautia_obeum	1.74243445727			-
Bacteria.Proteobacteria.Gammaproteobacteria	3.2665196095200004			-
Bacteria.Actinobacteria.Actinobacteria	5.17659864228			-
Bacteria.Actinobacteria.Actinobacteria.Actinomycetales.Cellulomonadaceae	1.8393460420200003			-
Bacteria.Proteobacteria.Gammaproteobacteria.Enterobacteriales.Enterobacteriaceae.Citrobacter	2.3336057815299998			-
Bacteria.Acidobacteria	2.2612622342099997			-
Bacteria.Verrucomicrobia.Verrucomicrobiae.Verrucomicrobiales.Verrucomicrobiaceae.Akkermansia	4.68832213926			-
Bacteria.Spirochaetes.Spirochaetes.Spirochaetales.Spirochaetaceae.Treponema	5.2106172231			-
Bacteria.Synergistetes.Synergistia.Synergistales	1.71488554683			-
Bacteria.TM7	2.9822145750300004			-
Bacteria.Firmicutes.Clostridia.Clostridiales.Lachnospiraceae._Ruminococcus_	3.4877123398800003			-
Bacteria.Proteobacteria.Gammaproteobacteria.Xanthomonadales.Xanthomonadaceae.Thermomonas	1.7634604396400002			-
Bacteria.Bacteroidetes._Saprospirae_._Saprospirales_	1.36479543216			-
Bacteria.Proteobacteria.Gammaproteobacteria.Enterobacteriales.Enterobacteriaceae	3.20546574644			-
Bacteria.Bacteroidetes.Bacteroidia.Bacteroidales._Barnesiellaceae_.Barnesiella	1.14488956626			-
Bacteria.Firmicutes.Clostridia.Clostridiales.Ruminococcaceae.Ruminococcus.Ruminococcus_bromii	3.80906116826			-
Bacteria.Firmicutes.Erysipelotrichi	5.439984673280001			-
Bacteria.Spirochaetes._Brachyspirae_._Brachyspirales_	1.1432740497799998			-
Bacteria.Firmicutes.Erysipelotrichi.Erysipelotrichales.Erysipelotrichaceae.Coprobacillus	3.3760017748199997			-
Bacteria.Firmicutes.Bacilli.Turicibacterales.Turicibacteraceae.Turicibacter	2.68970300894			-
Bacteria.Firmicutes.Bacilli.Turicibacterales	2.68970300894			-
Bacteria.Bacteroidetes.Bacteroidia.Bacteroidales.p_2534_18B5	4.07832919358			-
Bacteria.Tenericutes.Mollicutes.Anaeroplasmatales.Anaeroplasmataceae	1.68444438141			-
Bacteria.Tenericutes.Mollicutes	3.7890524764899998	Sham	3.5469106922800004	0.0379415415715
Bacteria.Bacteroidetes._Saprospirae_._Saprospirales_.Chitinophagaceae.Flavisolibacter	1.20192305775			-
Bacteria.Proteobacteria.Gammaproteobacteria.Pseudomonadales.Moraxellaceae	2.60138921243			-
Bacteria.Actinobacteria.Actinobacteria.Actinomycetales.Micrococcaceae.Kocuria	2.3139936954900002			-
Bacteria.TM7.SC3	1.237764013			-
Bacteria.Proteobacteria.Alphaproteobacteria.Sphingomonadales.Sphingomonadaceae	2.41377236801			-
Bacteria.Firmicutes.Clostridia.Clostridiales.Ruminococcaceae.Faecalibacterium	2.1886839544599996			-
Bacteria.Firmicutes.Clostridia.Clostridiales.Lachnospiraceae._Ruminococcus_._Ruminococcus__gnavus	3.4877123398800003			-
Bacteria.Actinobacteria.Actinobacteria.Actinomycetales.Corynebacteriaceae.Corynebacterium	4.24607911013			-
Bacteria.Firmicutes.Clostridia.Clostridiales.Lachnospiraceae.Blautia.Blautia_producta	5.3464964113999995	Model	5.05083848989	0.0379415415715
Bacteria.Bacteroidetes.Flavobacteriia.Flavobacteriales.Flavobacteriaceae.Flavobacterium	1.31646659819			-
Bacteria.Bacteroidetes.Bacteroidia.Bacteroidales	5.319694896050001			-
Bacteria.Elusimicrobia	1.8836368338999998			-
Bacteria.Firmicutes.Bacilli.Lactobacillales.Lactobacillaceae.Lactobacillus.Lactobacillus_vaginalis	1.7935878529099998			-
Bacteria.Actinobacteria.Actinobacteria.Actinomycetales.Dermatophilaceae	1.68734164805			-
Bacteria.Proteobacteria.Gammaproteobacteria.Pasteurellales.Pasteurellaceae	2.49300972257			-
Bacteria.Firmicutes.Clostridia.Clostridiales.Peptococcaceae	2.38518142237			-
Bacteria.Firmicutes.Bacilli.Lactobacillales.Enterococcaceae	2.4362920146500002			-
Bacteria.Proteobacteria.Gammaproteobacteria.Pasteurellales.Pasteurellaceae.Aggregatibacter.Aggregatibacter_pneumotropica	2.49300972257			-
Bacteria.Actinobacteria.Actinobacteria.Actinomycetales.Micrococcaceae	2.5870712095700004			-
Bacteria.Actinobacteria.Actinobacteria.Actinomycetales.Cellulomonadaceae.Demequina	1.8393460420200003			-
Bacteria.Firmicutes.Clostridia.Clostridiales.Ruminococcaceae.Gemmiger.Gemmiger_formicilis	1.51548925224			-
Bacteria.Actinobacteria.Coriobacteriia.Coriobacteriales.Coriobacteriaceae.Collinsella	3.8291735722			-
Bacteria.Proteobacteria.Epsilonproteobacteria.Campylobacterales	3.57540994054			-
Bacteria.Acidobacteria.Acidobacteria_6	1.4396505337			-
Bacteria.Firmicutes.Erysipelotrichi.Erysipelotrichales.Erysipelotrichaceae.Holdemania	2.12013030759			-
Bacteria.Proteobacteria.Betaproteobacteria.Burkholderiales.Oxalobacteraceae.Oxalobacter.Oxalobacter_formigenes	1.4617055701600001			-
Bacteria.Actinobacteria.Actinobacteria.Actinomycetales.Micrococcaceae.Arthrobacter.Arthrobacter_crystallopoietes	1.1432740497799998			-
Bacteria.Firmicutes.Bacilli	5.6697853635			-
Bacteria.Firmicutes.Bacilli.Bacillales.Staphylococcaceae.Jeotgalicoccus	3.7143364948900004			-
Bacteria.Acidobacteria.Solibacteres.Solibacterales	1.11754968532			-
Bacteria.Proteobacteria.Alphaproteobacteria.Sphingomonadales	2.41377236801			-
Bacteria.Firmicutes.Clostridia.Clostridiales.Veillonellaceae.Veillonella	2.53821133547			-
Bacteria.Bacteroidetes.Bacteroidia.Bacteroidales.Prevotellaceae	4.47943286836			-
Bacteria.Tenericutes	3.7890524764899998	Sham	3.52574476488	0.0379415415715
Bacteria.Proteobacteria.Deltaproteobacteria.Myxococcales	1.46243044398			-
Bacteria.AD3.ABS_6	1.51548925224			-
Bacteria.Actinobacteria.Thermoleophilia	1.5029530534200002			-
Bacteria.Firmicutes.Clostridia.Clostridiales	5.57420738135			-
Bacteria.Verrucomicrobia.Verrucomicrobiae.Verrucomicrobiales.Verrucomicrobiaceae	4.68832213926			-
Bacteria.Firmicutes.Bacilli.Gemellales	1.65123600432			-
Bacteria.Actinobacteria.Coriobacteriia.Coriobacteriales	4.33889475046			-
Bacteria.Actinobacteria.Coriobacteriia.Coriobacteriales.Coriobacteriaceae.Collinsella.Collinsella_aerofaciens	1.4414055094299998			-
Bacteria.Gemmatimonadetes.Gemmatimonadetes.Gemmatimonadales	1.6078337486899998			-
Bacteria.Bacteroidetes.Bacteroidia.Bacteroidales._Barnesiellaceae_.Barnesiella.Barnesiella_intestinihominis	1.14488956626			-
Bacteria.Spirochaetes._Brachyspirae_._Brachyspirales_.Brachyspiraceae.Brachyspira	1.1432740497799998			-
Bacteria.Firmicutes.Clostridia.Clostridiales.Peptostreptococcaceae.Peptostreptococcus	1.7459903226400002			-
Bacteria.Proteobacteria.Betaproteobacteria.Burkholderiales.Alcaligenaceae.Bordetella	1.31646659819			-
Bacteria.Tenericutes.Mollicutes.Anaeroplasmatales.Anaeroplasmataceae.Anaeroplasma	1.68444438141			-
Bacteria.Proteobacteria.Gammaproteobacteria.Enterobacteriales.Enterobacteriaceae.Klebsiella	1.8020367375			-
Bacteria.Bacteroidetes._Saprospirae_._Saprospirales_.Chitinophagaceae	1.36479543216			-
Bacteria.Firmicutes.Erysipelotrichi.Erysipelotrichales.Erysipelotrichaceae.Allobaculum	5.4391399822599995			-
Bacteria.Proteobacteria.Alphaproteobacteria.Rhodospirillales	1.59074117851			-
Bacteria.Firmicutes.Clostridia.Clostridiales.Lachnospiraceae.Clostridium	2.40773978635			-
Bacteria.Bacteroidetes.Bacteroidia.Bacteroidales._Barnesiellaceae_	2.75449598093			-
Bacteria.Bacteroidetes.Flavobacteriia.Flavobacteriales	1.31646659819			-
Bacteria.Firmicutes.Clostridia.Clostridiales.Lachnospiraceae.Ruminococcus.Ruminococcus_gauvreauii	1.9668547985			-
Bacteria.Firmicutes.Clostridia.Clostridiales.Ruminococcaceae.Ruminococcus.Ruminococcus_flavefaciens	3.66803069378			-
Bacteria.Bacteroidetes.Bacteroidia.Bacteroidales.Bacteroidaceae.5_7N15	2.9585000163700004			-
Bacteria.Firmicutes.Bacilli.Bacillales	3.87779535736			-
Bacteria.Proteobacteria.Betaproteobacteria.Burkholderiales.Alcaligenaceae.Achromobacter	1.68444438141			-
Bacteria.Firmicutes.Bacilli.Lactobacillales.Aerococcaceae.Aerococcus	2.86345927459			-
Bacteria.Proteobacteria.Deltaproteobacteria.Desulfovibrionales.Desulfovibrionaceae.Bilophila	2.79736450166			-
Bacteria.Proteobacteria.Betaproteobacteria.Rhodocyclales.Rhodocyclaceae	2.52396745867			-
Bacteria.Proteobacteria.Gammaproteobacteria.Enterobacteriales.Enterobacteriaceae.Shigella	1.3780143168099999			-
Bacteria.Proteobacteria.Alphaproteobacteria.Rickettsiales	2.49255785724			-
Bacteria.Verrucomicrobia._Spartobacteria_._Chthoniobacterales_	1.44430404544			-
Bacteria.Verrucomicrobia.Verrucomicrobiae	4.68832213926			-
Bacteria.Proteobacteria.Alphaproteobacteria.Rhodobacterales.Rhodobacteraceae.Rhodobacter	2.0470203183099995			-
Bacteria.Bacteroidetes.Bacteroidia.Bacteroidales._Odoribacteraceae_.Butyricimonas	2.46927401769			-
Bacteria.Actinobacteria.Actinobacteria.Actinomycetales.Microbacteriaceae.Leucobacter	1.51548925224			-
Bacteria.Bacteroidetes.Bacteroidia	5.319694896050001			-
Bacteria.Firmicutes.Bacilli.Bacillales.Thermoactinomycetaceae	1.11754968532			-
Bacteria.Bacteroidetes.Bacteroidia.Bacteroidales.Prevotellaceae.Prevotella	4.47863102898			-
Bacteria.Firmicutes.Bacilli.Gemellales.Gemellaceae.Gemella	1.3780143168099999			-
Bacteria.Firmicutes.Clostridia.Clostridiales.Eubacteriaceae.Anaerofustis	2.01756432931			-
Bacteria.Firmicutes.Clostridia.Clostridiales.Dehalobacteriaceae.Dehalobacterium	2.50023830497			-
Bacteria.Proteobacteria.Betaproteobacteria.Burkholderiales.Alcaligenaceae	3.23440135495			-
Bacteria.Proteobacteria.Gammaproteobacteria.Xanthomonadales.Xanthomonadaceae.Stenotrophomonas.Stenotrophomonas_maltophilia	1.5543276071399998			-
Bacteria.Firmicutes.Clostridia.Clostridiales.Ruminococcaceae.Ruminococcus	4.60136164922			-
Bacteria.Firmicutes.Bacilli.Lactobacillales	5.662674622490001			-
Bacteria.Acidobacteria.DA052.Ellin6513	1.3780143168099999			-
Bacteria.Proteobacteria.Alphaproteobacteria.Sphingomonadales.Erythrobacteraceae	1.53831395071			-
Bacteria.Actinobacteria.Thermoleophilia.Solirubrobacterales.Conexibacteraceae	1.20192305775			-
Bacteria.Gemmatimonadetes.Gemm_3	1.14037498986			-
Bacteria.Firmicutes.Bacilli.Lactobacillales.Lactobacillaceae	5.662011410369999			-
Bacteria.Proteobacteria.Deltaproteobacteria.Desulfovibrionales.Desulfovibrionaceae	3.9314891618199996			-
Bacteria.Chloroflexi	1.06376481151			-
Bacteria.Proteobacteria.Gammaproteobacteria.Pseudomonadales.Moraxellaceae.Acinetobacter.Acinetobacter_lwoffii	1.85535558301			-
Bacteria.Firmicutes.Bacilli.Lactobacillales.Lactobacillaceae.Lactobacillus.Lactobacillus_helveticus	3.71207969496			-
Bacteria.Bacteroidetes.Bacteroidia.Bacteroidales.Rikenellaceae.Alistipes	2.7574083538800003			-
Bacteria.Proteobacteria.Gammaproteobacteria.Enterobacteriales.Enterobacteriaceae.Enterobacter.Enterobacter_hormaechei	1.68734164805			-
Bacteria.Firmicutes.Clostridia.Clostridiales.Veillonellaceae	3.10685706382			-
Bacteria.Proteobacteria.Betaproteobacteria.Burkholderiales.Oxalobacteraceae.Herbaspirillum	1.7233002067400003			-
Bacteria.Firmicutes.Clostridia.Clostridiales._Tissierellaceae_	2.19605775845			-
Bacteria.Firmicutes.Clostridia	5.57420738135			-
Bacteria.Firmicutes.Clostridia.Clostridiales.Lachnospiraceae.Coprococcus	3.84972984079			-
Bacteria.Actinobacteria.Actinobacteria.Actinomycetales.Corynebacteriaceae.Corynebacterium.Corynebacterium_stationis	4.23128687986			-
Bacteria.Bacteroidetes.Bacteroidia.Bacteroidales.Bacteroidaceae.Bacteroides.Bacteroides_coprophilus	1.4414055094299998			-
Bacteria.Proteobacteria.Gammaproteobacteria.Aeromonadales.Succinivibrionaceae	1.68527256662			-
Bacteria.Synergistetes	1.71488554683			-
Bacteria.Firmicutes.Bacilli.Bacillales.Bacillaceae.Bacillus.Bacillus_flexus	2.15894216968			-
Bacteria.Tenericutes.Mollicutes.Mycoplasmatales	1.6844434832799997			-
Bacteria.Firmicutes.Clostridia.Clostridiales.Clostridiaceae.Clostridium	3.39080786019			-
Bacteria.Firmicutes.Clostridia.Clostridiales.Peptococcaceae.rc4_4	2.38518142237			-
Bacteria.Spirochaetes._Brachyspirae_._Brachyspirales_.Brachyspiraceae	1.1432740497799998			-
Bacteria.Firmicutes.Clostridia.Clostridiales.Ruminococcaceae.Gemmiger	1.51548925224			-
Bacteria.WPS_2	2.05296056586			-
Bacteria.Actinobacteria.Actinobacteria.Actinomycetales.Micrococcaceae.Rothia	2.25616510788			-
Bacteria.Elusimicrobia.Elusimicrobia.Elusimicrobiales	1.8836368338999998			-
Bacteria.Actinobacteria.Actinobacteria.Actinomycetales.Nocardioidaceae	1.44592008041			-
Bacteria.Tenericutes.Mollicutes.Mycoplasmatales.Mycoplasmataceae.Mycoplasma	1.6844434832799997			-
Bacteria.Proteobacteria.Betaproteobacteria.SC_I_84	1.24058169436			-
Bacteria.Verrucomicrobia.Verrucomicrobiae.Verrucomicrobiales	4.68832213926			-
Bacteria.Firmicutes.Bacilli.Gemellales.Gemellaceae	1.65123600432			-
Bacteria.Proteobacteria.Gammaproteobacteria.Aeromonadales.Aeromonadaceae	2.17964656732			-
Bacteria.Proteobacteria.Alphaproteobacteria.Rhizobiales.Bartonellaceae	2.50990784588			-
Bacteria.Bacteroidetes.Sphingobacteriia.Sphingobacteriales	1.25329599564			-
Bacteria.Bacteroidetes.Bacteroidia.Bacteroidales.Bacteroidaceae.Bacteroides.Bacteroides_acidifaciens	3.5947313078900005			-
Bacteria.Proteobacteria.Betaproteobacteria.Burkholderiales	3.37466610325			-
Bacteria.Proteobacteria.Betaproteobacteria.Burkholderiales.Alcaligenaceae.Sutterella	3.19766468137			-
Bacteria.Firmicutes.Clostridia.Clostridiales.Ruminococcaceae.Anaerotruncus	1.6174965938499999			-
Bacteria.Gemmatimonadetes.Gemmatimonadetes	2.04041692773			-
Bacteria.Deferribacteres.Deferribacteres.Deferribacterales	3.3534096752599996			-
Bacteria.Chloroflexi.Gitt_GS_136	1.06376481151			-
Bacteria.Acidobacteria.Acidobacteriia	2.2288911865			-
Bacteria.Proteobacteria.Gammaproteobacteria.Aeromonadales	2.17964656732			-
Bacteria.Bacteroidetes.Bacteroidia.Bacteroidales.Rikenellaceae.Alistipes.Alistipes_finegoldii	2.5756496147599997			-
Bacteria.Bacteroidetes.Sphingobacteriia	1.25329599564			-
Bacteria.Proteobacteria.Gammaproteobacteria.Enterobacteriales.Enterobacteriaceae.Shigella.Shigella_flexneri	1.3780143168099999			-
Bacteria.Bacteroidetes.Bacteroidia.Bacteroidales.Porphyromonadaceae	3.8934659010300003			-
Bacteria.Actinobacteria	5.23560215684			-
Bacteria.Actinobacteria.Actinobacteria.Actinomycetales.Mycobacteriaceae.Mycobacterium	1.59986124768			-
Bacteria.Firmicutes.Clostridia.Clostridiales._Tissierellaceae_.Finegoldia	1.53831395071			-
Bacteria.Actinobacteria.Actinobacteria.Actinomycetales.Yaniellaceae.Yaniella	1.36552043097			-
Bacteria	6.00000015795			-
