# Supplementary material for: Investigation of the effects of Periplaneta americana (L.) extract on ischemic stroke based on combined multi-omics of gut microbiota
Source: Front Pharmacol. 2024 Nov 28;15:1429960. doi: 10.3389/fphar.2024.1429960 (PMC11638836; doi:10.3389/fphar.2024.1429960)
Supplement: Supplementary file 3 [file DataSheet2.zip › Species difference and marker analysis/table_data.xls]

ID	Group	PC1	PC2	PC3
Sham1P	ShamP	0.549715	-0.178694	0.179655
Sham2P	ShamP	-0.562791	0.024363	-0.127802
Sham3P	ShamP	0.26748	-0.179495	0.079508
PAS8401P	PAS840P	0.504793	-0.272249	0.284653
PAS8402P	PAS840P	0.707444	0.318978	0.053255
PAS8403P	PAS840P	0.616245	-0.080079	0.163362
Model1	Model	-0.611036	0.004568	0.734141
Model2	Model	-0.431661	-0.356672	-0.424442
Model3	Model	-0.987774	0.150802	0.096956
Sham1	Sham	-0.463257	0.359541	-0.223499
Sham2	Sham	-0.083646	-0.02067	0.029677
Sham3	Sham	-0.299958	-0.227773	-0.036647
PAS8401	P840	0.172441	0.234345	-0.093709
PAS8402	P840	0.386069	0.814847	-0.266523
PAS8403	P840	0.235937	-0.591809	-0.448586
