# Supplementary material for: Investigation of the effects of Periplaneta americana (L.) extract on ischemic stroke based on combined multi-omics of gut microbiota
Source: Front Pharmacol. 2024 Nov 28;15:1429960. doi: 10.3389/fphar.2024.1429960 (PMC11638836; doi:10.3389/fphar.2024.1429960)
Supplement: Supplementary file 3 [file DataSheet2.zip › static/css/bootstrap-table.css]

.bootstrap-table .table {
    margin-bottom: 0 !important;
    border-bottom: 1px solid #dddddd;
    border-collapse: collapse !important;
    border-radius: 1px;
}

.fixed-table-container {
    position: relative;
    clear: both;
    border: 1px solid #dddddd;
    border-radius: 4px;
    -webkit-border-radius: 4px;
    -moz-border-radius: 4px;
}

.fixed-table-header {
    overflow: hidden;
    border-radius: 4px 4px 0 0;
    -webkit-border-radius: 4px 4px 0 0;
    -moz-border-radius: 4px 4px 0 0;
}

.fixed-table-body {
    overflow-x: auto;
    overflow-y: auto;
    height: 100%;
}

.fixed-table-container table {
    width: 100%;
}

.fixed-table-container thead th {
    height: 0;
    padding: 0;
    margin: 0;
    border-left: 1px solid #dddddd;
}

.fixed-table-container thead th:first-child {
    border-left: none;
    border-top-left-radius: 4px;
    -webkit-border-top-left-radius: 4px;
    -moz-border-radius-topleft: 4px;
}

.fixed-table-container thead th .th-inner {
    padding: 8px;
    line-height: 24px;
    vertical-align: top;
    overflow: hidden;
    text-overflow: ellipsis;
    white-space: nowrap;
}

.fixed-table-container thead th .sortable {
    cursor: pointer;
}

.fixed-table-container tbody td {
    border-left: 1px solid #dddddd;
}

.fixed-table-container tbody tr:first-child td {
    border-top: none;
}

.fixed-table-container tbody td:first-child {
    border-left: none;
}

/* the same color with .active */
.fixed-table-container tbody .selected td {
    background-color: #f5f5f5;
}

.fixed-table-container .bs-checkbox {
    text-align: center;
}

.fixed-table-container .bs-checkbox .th-inner {
    padding: 8px 0;
}

.fixed-table-container input[type="radio"],
.fixed-table-container input[type="checkbox"] {
    margin: 0 auto !important;
}

.fixed-table-container .no-records-found {
    text-align: center;
}


.fixed-table-pagination .pagination,
.fixed-table-pagination .pagination-detail {
    margin-top: 10px;
    margin-bottom: 10px;
}

.fixed-table-pagination .pagination a {
    padding: 6px 12px;
    line-height: 1.428571429;
}

.fixed-table-pagination .pagination-info {
    line-height: 34px;
    margin-right: 5px;
}

.fixed-table-pagination .btn-group {
    position: relative;
    display: inline-block;
    vertical-align: middle;
}

.fixed-table-pagination .dropup  .dropdown-menu {
    margin-bottom: 0;
}

.fixed-table-pagination .page-list {
    display: inline-block;
}

.fixed-table-toolbar .columns-left {
    margin-right: 5px;
}

.fixed-table-toolbar .columns-right {
    margin-left: 5px;
}

.fixed-table-toolbar .columns label {
    display: block;
    padding: 3px 20px;
    clear: both;
    font-weight: normal;
    line-height: 1.428571429;
}

.fixed-table-toolbar .bars,
.fixed-table-toolbar .search,
.fixed-table-toolbar .columns {
    position: relative;
    margin-top: 10px;
    margin-bottom: 10px;
    line-height: 34px;
}

.fixed-table-pagination li.disabled a {
    pointer-events: none;
    cursor: default;
}

.fixed-table-loading {
    display: none;
    position: absolute;
    top: 42px;
    right: 0;
    bottom: 0;
    left: 0;
    z-index: 99;
    background-color: #fff;
    text-align: center;
}

.fixed-table-body .card-view .title {
    font-weight: bold;
    display: inline-block;
    min-width: 30%;
    text-align: left !important;
}

/* support bootstrap 2 */
.fixed-table-body thead th .th-inner {
    box-sizing: border-box;
}

.table th, .table td {
    vertical-align: middle;
    box-sizing: border-box;
}

.fixed-table-toolbar .dropdown-menu {
    text-align: left;
    max-height: 300px;
    overflow: auto;
}

.fixed-table-toolbar .btn-group>.btn-group {
    display: inline-block;
    margin-left: -1px !important;
}

.fixed-table-toolbar .btn-group>.btn-group>.btn {
    border-radius: 0;
}

.fixed-table-toolbar .btn-group>.btn-group:first-child>.btn {
    border-top-left-radius: 4px;
    border-bottom-left-radius: 4px;
}

.fixed-table-toolbar .btn-group>.btn-group:last-child>.btn {
    border-top-right-radius: 4px;
    border-bottom-right-radius: 4px;
}

.bootstrap-table .table>thead>tr>th {
    vertical-align: bottom;
    border-bottom: 2px solid #ddd;
}

/* support bootstrap 3 */
.bootstrap-table .table thead>tr>th {
    padding: 0;
    margin: 0;
}

.pull-right .dropdown-menu {
    right: 0;
    left: auto;
}

/* calculate scrollbar width */
p.fixed-table-scroll-inner {
    width: 100%;
    height: 200px;
}

div.fixed-table-scroll-outer {
    top: 0;
    left: 0;
    visibility: hidden;
    width: 200px;
    height: 150px;
    overflow: hidden;
}

.table-title {
    float: left;
    position: absolute;
    left: 50%;
    transform: translateX(-50%);
    margin-top: 22px;
}

.own-title {
    position: absolute;
    z-index: 2;
    display: none;
    padding-bottom: 7px;
}
.own-title-content {
    padding: 6px 8px;
    color: #fff;
    text-align: left;
    text-decoration: none;
    background-color: rgba(0, 0, 0, .75);
    border-radius: 4px;
    box-shadow: 0 2px 8px rgba(0, 0, 0, .15);
    word-wrap: break-word;
}
.own-title-border {
    position: relative;
    width: 0;
    height: 0;
    left: 50%;
    -webkit-transform: translateX(-50%);
    -moz-transform: translateX(-50%);
    -ms-transform: translateX(-50%);
    transform: translateX(-50%);
    border-color: rgba(0, 0, 0, 0);
    border-style: solid;
    border-width: 5px 5px 0;
    border-top-color: rgba(0, 0, 0, .75);
}

.table-ellipsis {
    table-layout: fixed;
    word-wrap:break-word;
}
