# Supplementary material for: Investigation of the effects of Periplaneta americana (L.) extract on ischemic stroke based on combined multi-omics of gut microbiota
Source: Front Pharmacol. 2024 Nov 28;15:1429960. doi: 10.3389/fphar.2024.1429960 (PMC11638836; doi:10.3389/fphar.2024.1429960)
Supplement: Supplementary file 3 [file DataSheet2.zip › static/css/table.css]

/*css隐藏表格的滚动条*/
/*兼容chrome*/
/* .fixed-table-body::-webkit-scrollbar { 
	width: 0 !important ;
	height: 0 !important;
} */

/*兼容IE 10+*/
/* .fixed-table-body { 
	-ms-overflow-style: none; 
} */

/*兼容火狐*/
/* .fixed-table-body { 
	overflow: -moz-scrollbars-none; 
} */

.clear:after {
	display: block;
	content: "";
	clear: both;
	overflow: hidden;
	visibility: hidden;
	height: 0;
}
.clear {
	zoom: 1;
}
.fl {
	float: left;
}
.fr {
	float: right;
}
.table > tbody > tr > td {
	padding: 0
}
.td-sp-bg {
	display: inline-block;
	padding: 8px;
	/* width: 100%; */
}
.th-sp-row {
	color: #000;
}
.th-sp-row:after {
	content: "";
    display: inline-block;
    width: 0;
    height: 0;
    margin-left: 4px;
    vertical-align: middle;
    border-right: 4px solid transparent;
    border-left: 4px solid transparent;
}
.th-sp-row-up:after {
	border-top: 4px dashed;
}
.th-sp-row-down:after {
	border-bottom: 4px dashed;
}

#reportTable tbody tr:nth-child(even) {
	background: #f5f5f5;
}

.table-hover>tbody>tr:hover>td, .table-hover>tbody>tr:hover>th {
    background-color: rgba(0, 0, 0, .1);
}
.pagination a {
	padding: 6px 3px !important;
	margin: 0 6px !important;
	color: #333;
	font-size: 15px !important;
}
.pagination .page-next-a, 
.pagination .page-pre-a {
	padding-top: 4px !important;
	color: #333;
	font-size: 23px !important;
	line-height: 1 !important;
}	
.pagination a:hover {
	color: #29a1f7 !important;
	background: #fff !important;
}
.pagination>li>a {
	color: #333 !important;
	border: none;
}
.pagination>.active>a {
	color: #29a1f7 !important;
    cursor: default;
    background: #fff !important;
}
.pagination>.active>a:hover {
	color: #29a1f7 !important;
	cursor: pointer;
}
.omit {
	top: -4px;
	color: #333 !important;
    font-weight: bold;
}

.pagination-detail {
	margin-top: 17px !important;
}
.pagination-detail .btn {
	padding: 2px 12px;
}

.open .dropdown-toggle.btn-default, 
.btn-default:hover {
	color: #666 !important;
	background: #fff !important;
}
.page-list .btn {
	background: #fff !important;
}

.pagination-info {
	color: #666;
}
.page-number-total {
	margin: 0 5px;
}
.page-size {
	display: inline-block;
	min-width: 32px;
	color: #666;
}
.page-list .dropdown-menu {
	min-width: auto;
}
.page-list .dropdown-menu > li > a {
	display: inline-block;
	text-align: center;
	padding: 3px 45px;
}
.page-number-qualifier {
	color: #666;
}
.open>.dropdown-menu {
	display: block;
}
.dropdown-menu li a:hover {
	text-decoration: none;
	background: rgba(0, 0, 0, .1);
} 
.dropdown-menu>.active>a {
	color: #fff;
    text-decoration: none;
    background-color: #428bca;
    outline: 0;
}
.page-number-row {
	display: inline-block;
	font-size: 16px;
	color: #777;
	margin-left: 4px;
}
.dropdown-menu>li>a {
	display: block;
    padding: 3px 20px;
    clear: both;
    font-weight: normal;
    line-height: 1.428571429;
    color: #333;
    white-space: nowrap;
}
.dropdown-toggle {
	border: 1px solid #ccc;
}
.fixed-table-pagination .pagination a {
	float: left;
	font-family: "Helvetica Neue", Helvetica, Arial, sans-serif;
}
.dropup .dropdown-toggle::after {
	display: none;
}
.page-number-row-down {
	-webkit-transform: rotate(90deg);
	-moz-transform: rotate(90deg);
	-ms-transform: rotate(90deg);
	transform: rotate(90deg);
}
.page-number-row-up {
	-webkit-transform: rotate(-90deg);
	-moz-transform: rotate(-90deg);
	-ms-transform: rotate(-90deg);
	transform: rotate(-90deg);
}
.go-to-page {
	margin-top: 23px;
}
.go-to-page-item1 {
	cursor: pointer;
}
.go-to-page-item1,
.go-to-page-item3 {
	color: #666;
}
.go-to-page-item2 {
	color: #666;
	margin: 0 5px;
	width: 50px;
	height: 26px;
    border-radius: 6px;
	border: 1px solid #adadad;
	text-align: center;
	outline: none;
}
.go-to-page-item2:focus {
	border: 1px solid #29a1f7;
}

.search-txt {
	background: yellow;
}

/* tbody滚动时不会显示它的内容 */
thead tr th div {
	margin-top: -1px;
	margin-bottom: 1px;
	background: #fff;
}
.bootstrap-table .table>thead>tr>th {
	border-top: none;
	border-bottom: 2px solid #ddd;
}
.fixed-table-body {
	border-radius: 4px;
}
/* thead tr th div:first-child {
	border-top-left-radius: 4px;
} */

.pull-right {
	float: right;
}


#slide-nav {
	/* display: none; */
	position: fixed;
    top: 0;
    width: 100%;
    height: 62px;
    line-height: 60px;
    background-color: #ffffff;
	text-align: center;
	border-bottom: 1px solid #ccc;
    /* box-shadow: 0 14px 28px rgba(36,106,138,0.25), 0 10px 10px rgba(36,106,138,0.22); */
    z-index: 9999;
}
.slideDown {
	-webkit-transform: translateY(0);
    -ms-transform: translateY(0);
    -o-transform: translateY(0);
    transform: translateY(0);
    -webkit-transition: transform .5s ease-out;
    -o-transition: transform .5s ease-out;
    transition: transform .5s ease-out;
}

.slideUp {
    -webkit-transform: translateY(-100px);
    -ms-transform: translateY(-100px);
    -o-transform: translateY(-100px);
    transform: translateY(-100px);
    -webkit-transition: transform .5s ease-out;
    -o-transition: transform .5s ease-out;
    transition: transform .5s ease-out;
}
.slide-nav-logo {
	float: left;
	margin-left: 6.5%;
}
.slide-nav-logo img {
	width: 161px;
    margin-top: 8px;
}

.slide-nav-title {
	color: #246A8A;
	text-align: center;
	display: block;
    font-size: 1.5em;
    margin-block-start: 0.83em;
    margin-block-end: 0.83em;
    margin-inline-start: 0px;
    margin-inline-end: 0px;
    font-weight: bold;
}
.content-id {
	position: relative;
	top: 0;
}

.positiontop {
	-webkit-transform: translateY(62px);
    -ms-transform: translateY(62px);
    -o-transform: translateY(62px);
    transform: translateY(62px);
    -webkit-transition: transform .5s ease-out;
    -o-transition: transform .5s ease-out;
    transition: transform .5s ease-out;
}
.positionbottom {
	-webkit-transform: translateY(0px);
    -ms-transform: translateY(0px);
    -o-transform: translateY(0px);
    transform: translateY(0px);
    -webkit-transition: transform .5s ease-out;
    -o-transition: transform .5s ease-out;
    transition: transform .5s ease-out;
}

.bg-color {
	background-color: #007296;
}
.nav-pills-top {
	padding-top: 26px;
}
#floatbar {
	top: 50%;
	transform: translateY(-50%);
	bottom: inherit;
}
.tel-box {
	transform: translateY(-50%);
    height: 124px;
	width: 270px;
	padding: 17px;
	top: 50%;
	bottom: inherit;
	margin-top: 17px;
	border-color: #ccc;
}
.tel-left {
	float: left;
}
.tel-right {
	float: right;
	width: 85px !important;
}

.tel-left-border {
	position: absolute; 
	right: -20px; 
	top: 53px; 
	height: 0; 
	width: 0; 
	font-size: 0;  
	line-height: 0; 
	border-color: transparent transparent transparent #ccc; 
	border-style: dashed dashed solid dashed; 
	border-width: 10px;
	;
}
.tel-left-border div {
	position: absolute; 
	right: -9px; 
	top: -10px; 
	height:0; 
	width:0; 
	font-size: 0; 
	line-height: 0;          
	border-color: transparent transparent transparent #fff; 
	border-style: dashed dashed solid dashed; 
	border-width: 10px
}
.catalog .nav-link.active,
.catalog .nav-link.active:hover {
  color: #555;
  background: red;
}
.catalog .nav-link {
	color: #555;
}

.nav-pills .nav-link {
	border-radius: 0!important;
}

.active-color {
	color: #007296 !important;
    border-right: 2px solid #f4a100;
}

.tel-left-p {
	font-size: 14px;
	margin-bottom: 5px;
}
.tel-left-p b {
	font-size: 15px;
}

.carousel-box {
	position: relative;
	min-width: 744px;
	margin-bottom: 15px;
}
.cl {
	position: relative;
}
.carousel-left {
	height: 462px;
	border: 1px solid #ccc;
	border-top-left-radius: 4px;
    border-bottom-left-radius: 4px;
}
.cl-search {
	margin: 5px 5px 0 5px;
}
.cl-search-in {
	outline: none;
    width: 122px;
    height: 30px;
    padding-left: 8px;
    border: 1px solid #ccc;
    border-right: none;
    border-top-left-radius: 4px;
    border-bottom-left-radius: 4px;
}
.cl-search-in::-webkit-input-placeholder {
	font-size: 12px;
}
  
.cl-search-in:-moz-placeholder {
	font-size: 12px;
}

.cl-search-in:-ms-input-placeholder {
	font-size: 12px;
}
.cl-search-icon {
	width: 40px;
    height: 30px;
    line-height: 34px;
	text-align: center;
	border-top-right-radius: 4px;
	border-bottom-right-radius: 4px;
	background: #43aad8;
	cursor: pointer;
}
.cl-search-icon i {
	color: #fff;
}
.cl-search-result {
	display: none;
	position: absolute;
	top: 29px;
	left: 5px;
	width: 122px;
    max-height: 136px;
    overflow-y: auto;
    border: 1px solid #ccc;
	border-radius: 4px;
	background: #fff;
}
.cl-search-result li {
	width: 112px;
    height: 34px;
	margin: 0 5px;
	overflow: hidden;
    white-space: nowrap;
    text-overflow: ellipsis;
    line-height: 34px;
    text-align: center;
	border-bottom: 1px solid #ccc;
	cursor: pointer;
}
.cl-search-result li:last-child {
	border-bottom: none;
}
.cl-search-result li:hover {
	background: #ccc;
}
.cl-list {
	max-height: 392px;
    overflow-y: auto;
	margin-top: 10px;
    margin-bottom: 0;
}
.cl-list li {
	cursor: pointer;
	text-align: center;
    line-height: 34px;
}
/* .cl-list li:hover {
	background: rgba(204, 204, 204, .5);
} */
.cl-list-hover {
	background: rgba(204, 204, 204, .5);
}
.cl-list-active {
	background: #ccc;
	color: #628fd6;
}
.carousel-right {
	position: relative;
	width: 614px;
    border: 1px solid #ccc;
	border-left: none;
	border-top-right-radius: 4px;
    border-bottom-right-radius: 4px;
}
.carousel-right img {
	width: 613px;
    border-top-right-radius: 4px;
    border-bottom-right-radius: 4px;
}

.cr-download {
	position: absolute;
	right: 16px;
    top: 33px;
}
.cr-download-btn {
	width: 100px;
    height: 26px;
    line-height: 26px;
    text-align: center;
    font-size: 12px;
    background: #fff;
    border: 1px solid #ccc;
    border-radius: 4px;
    cursor: pointer;
}
.cr-download-btn i {
	margin-right: 6px;
}
.cr-download-ul {
	display: none;
	width: 100px;
    margin-top: -1px;
    border: 1px solid #ccc;
    border-radius: 4px;
    background: #fff;
}
.cr-download-ul li {
	width: 90px;
    margin: 0 5px;
    font-size: 12px;
    text-align: center;
    line-height: 30px;
    cursor: pointer;
}
.cr-download-ul li:first-child:hover {
	color: #6d95f3;
}
.cr-download-active {
	color: #6d95f3;
}
.gray-active {
	color: #ccc;
}
.carousel-img-zoom {
	display: none;
	position: fixed;
	width: 100%;
	height: 100%;
	top: 0;
	left: 0;
	z-index: 999;
	background: rgba(0, 0, 0, .8);
}
.carousel-img-zoom img {
	position: absolute;
	left: 50%;
	top: 50%;
	-webkit-transform: translate(-50%, -50%);
	-moz-transform: translate(-50%, -50%);
	-ms-transform: translate(-50%, -50%);
	transform: translate(-50%, -50%);
}
/* .tab-content>.active {
	display: block !important;
} */
#reportTableDiv {
	position: relative;
}
.fix-table-header {
	position: absolute;
    left: 0;
    top: 60px;
    z-index: 11;
}
.fix-table-header div {
    background: #fff;
    padding: 8px;
    line-height: 22px;
    vertical-align: top;
    overflow: hidden;
    text-overflow: ellipsis;
	white-space: nowrap;
	cursor: pointer;
	border-left: 1px solid #ddd;
    border-top-left-radius: 4px;
    border-right: 1px solid #ddd;
}

.floatbar-wrap {
	padding: 0 !important;
}
.packup i {
	color: #0088cc;
	-webkit-transition: all linear .4s;
	-moz-transition: all linear .4s;
	-ms-transition: all linear .4s;
	transition: all linear .4s;
	-webkit-transform: rotate(-45deg);
	-moz-transform: rotate(-45deg);
	-ms-transform: rotate(-45deg);
	transform: rotate(-45deg);
}

.float-mouse:hover {
	background: #0088cc !important;
}
.float-mouse:hover span, .float-mouse:hover p {
	color: #fff !important;
}

.in {
	display: block !important;
}
