# Supplementary material for: Investigation of the effects of Periplaneta americana (L.) extract on ischemic stroke based on combined multi-omics of gut microbiota
Source: Front Pharmacol. 2024 Nov 28;15:1429960. doi: 10.3389/fphar.2024.1429960 (PMC11638836; doi:10.3389/fphar.2024.1429960)
Supplement: Supplementary file 3 [file DataSheet2.zip › static/js/tableExport.js]

/**
 * @preserve tableExport.jquery.plugin
 *
 * Version 1.10.2
 *
 * Copyright (c) 2015-2018 hhurz, https://github.com/hhurz
 *
 * Original Work Copyright (c) 2014 Giri Raj
 *
 * Licensed under the MIT License
 **/

'use strict';

(function ($) {
  $.fn.tableExport = function (options) {
    var defaults = {
      csvEnclosure:        '"',
      csvSeparator:        ',',
      csvUseBOM:           true,
      displayTableName:    false,
      escape:              false,
      exportHiddenCells:   false,       // true = speed up export of large tables with hidden cells (hidden cells will be exported !)
      fileName:            'tableExport',
      htmlContent:         false,
      ignoreColumn:        [],
      ignoreRow:           [],
      jsonScope:           'all',       // head, data, all
      jspdf: {                          // jsPDF / jsPDF-AutoTable related options
        orientation:       'p',
        unit:              'pt',
        format:            'a4',        // One of jsPDF page formats or 'bestfit' for autmatic paper format selection
        margins:           {left: 20, right: 10, top: 10, bottom: 10},
        onDocCreated:      null,
        autotable: {
          styles: {
            cellPadding:   2,
            rowHeight:     12,
            fontSize:      8,
            fillColor:     255,         // Color value or 'inherit' to use css background-color from html table
            textColor:     50,          // Color value or 'inherit' to use css color from html table
            fontStyle:     'normal',    // normal, bold, italic, bolditalic or 'inherit' to use css font-weight and fonst-style from html table
            overflow:      'ellipsize', // visible, hidden, ellipsize or linebreak
            halign:        'inherit',   // left, center, right or 'inherit' to use css horizontal cell alignment from html table
            valign:        'middle'     // top, middle, bottom
          },
          headerStyles: {
            fillColor:     [52, 73, 94],
            textColor:     255,
            fontStyle:     'bold',
            halign:        'inherit',   // left, center, right or 'inherit' to use css horizontal header cell alignment from html table
            valign:        'middle'     // top, middle, bottom
          },
          alternateRowStyles: {
            fillColor:     245
          },
          tableExport: {
            doc:               null,    // jsPDF doc object. If set, an already created doc will be used to export to
            onAfterAutotable:  null,
            onBeforeAutotable: null,
            onAutotableText:   null,
            onTable:           null,
            outputImages:      true
          }
        }
      },
      mso: {                            // MS Excel and MS Word related options
        fileFormat:        'xlshtml',   // xlshtml = Excel 2000 html format
                                        // xmlss = XML Spreadsheet 2003 file format (XMLSS)
                                        // xlsx = Excel 2007 Office Open XML format
        onMsoNumberFormat: null,        // Excel 2000 html format only. See readme.md for more information about msonumberformat
        pageFormat:        'a4',        // Page format used for page orientation
        pageOrientation:   'portrait',  // portrait, landscape (xlshtml format only)
        rtl:               false,       // true = Set worksheet option 'DisplayRightToLeft'
        styles:            [],          // E.g. ['border-bottom', 'border-top', 'border-left', 'border-right']
        worksheetName:     ''
      },
      numbers: {
        html: {
          decimalMark:        '.',
          thousandsSeparator: ','
        },
        output: {                       // Use 'output: false' to keep number format in exported output
          decimalMark:        '.',
          thousandsSeparator: ','
        }
      },
      onCellData:          null,
      onCellHtmlData:      null,
      onIgnoreRow:         null,        // onIgnoreRow($tr, rowIndex): function should return true to not export a row
      outputMode:          'file',      // 'file', 'string', 'base64' or 'window' (experimental)
      pdfmake: {
        enabled:           true,       // true: use pdfmake instead of jspdf and jspdf-autotable (experimental)
        docDefinition: {
          pageOrientation: 'portrait',  // 'portrait' or 'landscape'
          defaultStyle: {
            font: 'simhei'     // Default is 'Roboto', for arabic font set this option to 'Mirza' and include mirza_fonts.js
          }, 
          // pageSize: 'b3'
        },
        fonts: {}
      },
      preserve: {
        leadingWS:         false,       // preserve leading white spaces
        trailingWS:        false        // preserve trailing white spaces
      },
      preventInjection:    true,
      tbodySelector:       'tr',
      tfootSelector:       'tr',        // Set empty ('') to prevent export of tfoot rows
      theadSelector:       'tr',
      tableName:           'Table',
      type:                'csv'        // 'csv', 'tsv', 'txt', 'sql', 'json', 'xml', 'excel', 'doc', 'png' or 'pdf'
    };

    var pageFormats = { // Size in pt of various paper formats. Adopted from jsPDF.
      'a0': [2383.94, 3370.39], 'a1': [1683.78, 2383.94], 'a2': [1190.55, 1683.78],
      'a3': [841.89, 1190.55],  'a4': [595.28, 841.89],   'a5': [419.53, 595.28],
      'a6': [297.64, 419.53],   'a7': [209.76, 297.64],   'a8': [147.40, 209.76],
      'a9': [104.88, 147.40],   'a10': [73.70, 104.88],
      'b0': [2834.65, 4008.19], 'b1': [2004.09, 2834.65], 'b2': [1417.32, 2004.09],
      'b3': [1000.63, 1417.32], 'b4': [708.66, 1000.63],  'b5': [498.90, 708.66],
      'b6': [354.33, 498.90],   'b7': [249.45, 354.33],   'b8': [175.75, 249.45],
      'b9': [124.72, 175.75],   'b10': [87.87, 124.72],
      'c0': [2599.37, 3676.54],
      'c1': [1836.85, 2599.37], 'c2': [1298.27, 1836.85], 'c3': [918.43, 1298.27],
      'c4': [649.13, 918.43],   'c5': [459.21, 649.13],   'c6': [323.15, 459.21],
      'c7': [229.61, 323.15],   'c8': [161.57, 229.61],   'c9': [113.39, 161.57],
      'c10': [79.37, 113.39],
      'dl': [311.81, 623.62],
      'letter': [612, 792], 'government-letter': [576, 756], 'legal': [612, 1008],
      'junior-legal': [576, 360], 'ledger': [1224, 792], 'tabloid': [792, 1224],
      'credit-card': [153, 243]
    };
    var FONT_ROW_RATIO = 1.15;
    var el             = this;
    var DownloadEvt    = null;
    var $hrows         = [];
    var $rows          = [];
    var rowIndex       = 0;
    var trData         = '';
    var colNames       = [];
    var ranges         = [];
    var blob;
    var $hiddenTableElements = [];
    var checkCellVisibilty = false;

    $.extend(true, defaults, options);

    // Adopt deprecated options
    if (defaults.type === 'xlsx') {
      defaults.mso.fileFormat = defaults.type;
      defaults.type = 'excel';
    }
    if (typeof defaults.excelFileFormat !== 'undefined' && defaults.mso.fileFormat === 'undefined')
      defaults.mso.fileFormat = defaults.excelFileFormat;
    if (typeof defaults.excelPageFormat !== 'undefined' && defaults.mso.pageFormat === 'undefined')
      defaults.mso.pageFormat = defaults.excelPageFormat;
    if (typeof defaults.excelPageOrientation !== 'undefined' && defaults.mso.pageOrientation === 'undefined')
      defaults.mso.pageOrientation = defaults.excelPageOrientation;
    if (typeof defaults.excelRTL !== 'undefined' && defaults.mso.rtl === 'undefined')
      defaults.mso.rtl = defaults.excelRTL;
    if (typeof defaults.excelstyles !== 'undefined' && defaults.mso.styles === 'undefined')
      defaults.mso.styles = defaults.excelstyles;
    if (typeof defaults.onMsoNumberFormat !== 'undefined' && defaults.mso.onMsoNumberFormat === 'undefined')
      defaults.mso.onMsoNumberFormat = defaults.onMsoNumberFormat;
    if (typeof defaults.worksheetName !== 'undefined' && defaults.mso.worksheetName === 'undefined')
      defaults.mso.worksheetName = defaults.worksheetName;

    // Check values of some options
    defaults.mso.pageOrientation = (defaults.mso.pageOrientation.substr(0, 1) === 'l') ? 'landscape' : 'portrait';

    colNames = GetColumnNames(el);

    if ( defaults.type === 'csv' || defaults.type === 'tsv' || defaults.type === 'txt' ) {

      var csvData   = "";
      var rowlength = 0;
      ranges        = [];
      rowIndex      = 0;

      var csvString = function (cell, rowIndex, colIndex) {
        var result = '';

        if ( cell !== null ) {
          var dataString = parseString(cell, rowIndex, colIndex);

          var csvValue = (dataString === null || dataString === '') ? '' : dataString.toString();

          if ( defaults.type === 'tsv' ) {
            if ( dataString instanceof Date )
              dataString.toLocaleString();

            // According to http://www.iana.org/assignments/media-types/text/tab-separated-values
            // are fields that contain tabs not allowable in tsv encoding
            result = replaceAll(csvValue, '\t', ' ');
          }
          else {
            // Takes a string and encapsulates it (by default in double-quotes) if it
            // contains the csv field separator, spaces, or linebreaks.
            if ( dataString instanceof Date )
              result = defaults.csvEnclosure + dataString.toLocaleString() + defaults.csvEnclosure;
            else {
              result = preventInjection(csvValue);
              result = replaceAll(result, defaults.csvEnclosure, defaults.csvEnclosure + defaults.csvEnclosure);

              if ( result.indexOf(defaults.csvSeparator) >= 0 || /[\r\n ]/g.test(result) )
                result = defaults.csvEnclosure + result + defaults.csvEnclosure;
            }
          }
        }

        return result;
      };

      var CollectCsvData = function ($rows, rowselector, length) {

        $rows.each(function () {
          trData = "";
          ForEachVisibleCell(this, rowselector, rowIndex, length + $rows.length,
                             function (cell, row, col) {
                               //把txt的逗号(',')换成空格(' ')
                               trData += csvString(cell, row, col) + ((defaults.type === 'tsv' || defaults.type === 'txt') ? '\t' : defaults.csvSeparator);
                              //  trData += csvString(cell, row, col) + (defaults.type === 'tsv' ? '\t' : defaults.csvSeparator);
                             });
          trData = $.trim(trData).substring(0, trData.length - 1);
          if ( trData.length > 0 ) {

            if ( csvData.length > 0 )
              csvData += "\n";

            csvData += trData;
          }
          rowIndex++;
        });

        return $rows.length;
      };

      rowlength += CollectCsvData($(el).find('thead').first().find(defaults.theadSelector), 'th,td', rowlength);
      findTableElements($(el),'tbody').each(function () {
        rowlength += CollectCsvData(findTableElements($(this), defaults.tbodySelector), 'td,th', rowlength);
      });
      if ( defaults.tfootSelector.length )
        CollectCsvData($(el).find('tfoot').first().find(defaults.tfootSelector), 'td,th', rowlength);

      csvData += "\n";

      //output
      if ( defaults.outputMode === 'string' )
        return csvData;

      if ( defaults.outputMode === 'base64' )
        return base64encode(csvData);

      if ( defaults.outputMode === 'window' ) {
        downloadFile(false, 'data:text/' + (defaults.type === 'csv' ? 'csv' : 'plain') + ';charset=utf-8,', csvData);
        return;
      }

      try {
        blob = new Blob([csvData], {type: "text/" + (defaults.type === 'csv' ? 'csv' : 'plain') + ";charset=utf-8"});
        saveAs(blob, defaults.fileName + '.' + defaults.type, (defaults.type !== 'csv' || defaults.csvUseBOM === false));
      }
      catch (e) {
        downloadFile(defaults.fileName + '.' + defaults.type,
          'data:text/' + (defaults.type === 'csv' ? 'csv' : 'plain') + ';charset=utf-8,' + ((defaults.type === 'csv' && defaults.csvUseBOM) ? '\ufeff' : ''),
          csvData);
      }

    } else if ( defaults.type === 'sql' ) {

      // Header
      rowIndex = 0;
      ranges   = [];
      var tdData = "INSERT INTO `" + defaults.tableName + "` (";
      $hrows     = collectHeadRows ($(el));
      $($hrows).each(function () {
        ForEachVisibleCell(this, 'th,td', rowIndex, $hrows.length,
                           function (cell, row, col) {
                             tdData += "'" + parseString(cell, row, col) + "',";
                           });
        rowIndex++;
        tdData = $.trim(tdData).substring(0, tdData.length - 1);
      });
      tdData += ") VALUES ";

      // Data
      $rows = collectRows ($(el));
      $($rows).each(function () {
        trData = "";
        ForEachVisibleCell(this, 'td,th', rowIndex, $hrows.length + $rows.length,
                           function (cell, row, col) {
                             trData += "'" + parseString(cell, row, col) + "',";
                           });
        if ( trData.length > 3 ) {
          tdData += "(" + trData;
          tdData = $.trim(tdData).substring(0, tdData.length - 1);
          tdData += "),";
        }
        rowIndex++;
      });

      tdData = $.trim(tdData).substring(0, tdData.length - 1);
      tdData += ";";

      // Output
      if ( defaults.outputMode === 'string' )
        return tdData;

      if ( defaults.outputMode === 'base64' )
        return base64encode(tdData);

      try {
        blob = new Blob([tdData], {type: "text/plain;charset=utf-8"});
        saveAs(blob, defaults.fileName + '.sql');
      }
      catch (e) {
        downloadFile(defaults.fileName + '.sql',
          'data:application/sql;charset=utf-8,',
          tdData);
      }

    } else if ( defaults.type === 'json' ) {
      var jsonHeaderArray = [];
      ranges = [];
      $hrows = collectHeadRows ($(el));
      $($hrows).each(function () {
        var jsonArrayTd = [];

        ForEachVisibleCell(this, 'th,td', rowIndex, $hrows.length,
                           function (cell, row, col) {
                             jsonArrayTd.push(parseString(cell, row, col));
                           });
        jsonHeaderArray.push(jsonArrayTd);
      });

      // Data
      var jsonArray = [];

      $rows = collectRows ($(el));
      $($rows).each(function () {
        var jsonObjectTd = {};
        var colIndex = 0;

        ForEachVisibleCell(this, 'td,th', rowIndex, $hrows.length + $rows.length,
                           function (cell, row, col) {
                             if ( jsonHeaderArray.length ) {
                               jsonObjectTd[jsonHeaderArray[jsonHeaderArray.length - 1][colIndex]] = parseString(cell, row, col);
                             } else {
                               jsonObjectTd[colIndex] = parseString(cell, row, col);
                             }
                             colIndex++;
                           });
        if ( $.isEmptyObject(jsonObjectTd) === false )
          jsonArray.push(jsonObjectTd);

        rowIndex++;
      });

      var sdata = "";

      if ( defaults.jsonScope === 'head' )
        sdata = JSON.stringify(jsonHeaderArray);
      else if ( defaults.jsonScope === 'data' )
        sdata = JSON.stringify(jsonArray);
      else // all
        sdata = JSON.stringify({header: jsonHeaderArray, data: jsonArray});

      if ( defaults.outputMode === 'string' )
        return sdata;

      if ( defaults.outputMode === 'base64' )
        return base64encode(sdata);

      try {
        blob = new Blob([sdata], {type: "application/json;charset=utf-8"});
        saveAs(blob, defaults.fileName + '.json');
      }
      catch (e) {
        downloadFile(defaults.fileName + '.json',
          'data:application/json;charset=utf-8;base64,',
          sdata);
      }

    } else if ( defaults.type === 'xml' ) {
      rowIndex = 0;
      ranges   = [];
      var xml  = '<?xml version="1.0" encoding="utf-8"?>';
      xml += '<tabledata><fields>';

      // Header
      $hrows = collectHeadRows ($(el));
      $($hrows).each(function () {

        ForEachVisibleCell(this, 'th,td', rowIndex, $hrows.length,
                           function (cell, row, col) {
                             xml += "<field>" + parseString(cell, row, col) + "</field>";
                           });
        rowIndex++;
      });
      xml += '</fields><data>';

      // Data
      var rowCount = 1;

      $rows = collectRows ($(el));
      $($rows).each(function () {
        var colCount = 1;
        trData       = "";
        ForEachVisibleCell(this, 'td,th', rowIndex, $hrows.length + $rows.length,
                           function (cell, row, col) {
                             trData += "<column-" + colCount + ">" + parseString(cell, row, col) + "</column-" + colCount + ">";
                             colCount++;
                           });
        if ( trData.length > 0 && trData !== "<column-1></column-1>" ) {
          xml += '<row id="' + rowCount + '">' + trData + '</row>';
          rowCount++;
        }

        rowIndex++;
      });
      xml += '</data></tabledata>';

      // Output
      if ( defaults.outputMode === 'string' )
        return xml;

      if ( defaults.outputMode === 'base64' )
        return base64encode(xml);

      try {
        blob = new Blob([xml], {type: "application/xml;charset=utf-8"});
        saveAs(blob, defaults.fileName + '.xml');
      }
      catch (e) {
        downloadFile(defaults.fileName + '.xml',
          'data:application/xml;charset=utf-8;base64,',
          xml);
      }
    }
    else if ( defaults.type === 'excel' && defaults.mso.fileFormat === 'xmlss' ) {
      var docDatas = [];
      var docNames = [];

      $(el).filter(function () {
        return isVisible($(this));
      }).each(function () {
        var $table  = $(this);

        var ssName = '';
        if ( typeof defaults.mso.worksheetName === 'string' && defaults.mso.worksheetName.length )
          ssName = defaults.mso.worksheetName + ' ' + (docNames.length + 1);
        else if ( typeof defaults.mso.worksheetName[docNames.length] !== 'undefined' )
          ssName = defaults.mso.worksheetName[docNames.length];
        if ( ! ssName.length )
          ssName = $table.find('caption').text() || '';
        if ( ! ssName.length )
          ssName = 'Table ' + (docNames.length + 1);
        ssName = $.trim(ssName.replace(/[\\\/[\]*:?'"]/g,'').substring(0,31));

        docNames.push($('<div />').text(ssName).html());

        if ( defaults.exportHiddenCells === false ) {
          $hiddenTableElements = $table.find("tr, th, td").filter(":hidden");
          checkCellVisibilty = $hiddenTableElements.length > 0;
        }

        rowIndex = 0;
        colNames = GetColumnNames(this);
        docData  = '<Table>\r';

        function CollectXmlssData ($rows, rowselector, length) {
          var spans = [];

          $($rows).each(function () {
            var ssIndex = 0;
            var nCols = 0;
            trData   = "";

            ForEachVisibleCell(this, 'td,th', rowIndex, length + $rows.length,
                               function (cell, row, col) {
                                 if ( cell !== null ) {
                                   var style = "";
                                   var data  = parseString(cell, row, col);
                                   var type  = "String";

                                   if ( jQuery.isNumeric(data) !== false ) {
                                     type = "Number";
                                   }
                                   else {
                                     var number = parsePercent(data);
                                     if ( number !== false ) {
                                       data  = number;
                                       type  = "Number";
                                       style += ' ss:StyleID="pct1"';
                                     }
                                   }

                                   if ( type !== "Number" )
                                     data = data.replace(/\n/g, '<br>');

                                   var colspan = getColspan (cell);
                                   var rowspan = getRowspan (cell);

                                   // Skip spans
                                   $.each(spans, function () {
                                     var range = this;
                                     if ( rowIndex >= range.s.r && rowIndex <= range.e.r && nCols >= range.s.c && nCols <= range.e.c ) {
                                       for ( var i = 0; i <= range.e.c - range.s.c; ++i ) {
                                         nCols++;
                                         ssIndex++;
                                       }
                                     }
                                   });

                                   // Handle Row Span
                                   if ( rowspan || colspan ) {
                                     rowspan = rowspan || 1;
                                     colspan = colspan || 1;
                                     spans.push({
                                                  s: {r: rowIndex, c: nCols},
                                                  e: {r: rowIndex + rowspan - 1, c: nCols + colspan - 1}
                                                });
                                   }

                                   // Handle Colspan
                                   if ( colspan > 1 ) {
                                     style += ' ss:MergeAcross="' + (colspan-1) + '"';
                                     nCols += (colspan - 1);
                                   }

                                   if ( rowspan > 1 ) {
                                     style += ' ss:MergeDown="' + (rowspan-1) + '" ss:StyleID="rsp1"';
                                   }

                                   if ( ssIndex > 0 ) {
                                     style += ' ss:Index="' + (nCols+1) + '"';
                                     ssIndex = 0;
                                   }

                                   trData += '<Cell' + style + '><Data ss:Type="' + type + '">' +
                                     $('<div />').text(data).html() +
                                     '</Data></Cell>\r';
                                   nCols++;
                                 }
                               });
            if ( trData.length > 0 )
              docData += '<Row ss:AutoFitHeight="0">\r' + trData + '</Row>\r';
            rowIndex++;
          });

          return $rows.length;
        }

        var rowLength = CollectXmlssData (collectHeadRows ($table), 'th,td', rowLength);
        CollectXmlssData (collectRows ($table), 'td,th', rowLength);

        docData += '</Table>\r';
        docDatas.push(docData);
      });

      var count = {};
      var firstOccurences = {};
      var item, itemCount;
      for (var n = 0, c = docNames.length; n < c; n++)
      {
        item = docNames[n];
        itemCount = count[item];
        itemCount = count[item] = (itemCount == null ? 1 : itemCount + 1);

        if( itemCount === 2 )
          docNames[firstOccurences[item]] = docNames[firstOccurences[item]].substring(0,29) + "-1";
        if( count[ item ] > 1 )
          docNames[n] = docNames[n].substring(0,29) + "-" + count[item];
        else
          firstOccurences[item] = n;
      }

      var CreationDate = new Date().toISOString();
      var xmlssDocFile = '<?xml version="1.0" encoding="UTF-8"?>\r' +
        '<?mso-application progid="Excel.Sheet"?>\r' +
        '<Workbook xmlns="urn:schemas-microsoft-com:office:spreadsheet"\r' +
        ' xmlns:o="urn:schemas-microsoft-com:office:office"\r' +
        ' xmlns:x="urn:schemas-microsoft-com:office:excel"\r' +
        ' xmlns:ss="urn:schemas-microsoft-com:office:spreadsheet"\r' +
        ' xmlns:html="http://www.w3.org/TR/REC-html40">\r' +
        '<DocumentProperties xmlns="urn:schemas-microsoft-com:office:office">\r' +
        '  <Created>' + CreationDate + '</Created>\r' +
        '</DocumentProperties>\r' +
        '<OfficeDocumentSettings xmlns="urn:schemas-microsoft-com:office:office">\r' +
        '  <AllowPNG/>\r' +
        '</OfficeDocumentSettings>\r' +
        '<ExcelWorkbook xmlns="urn:schemas-microsoft-com:office:excel">\r' +
        '  <WindowHeight>9000</WindowHeight>\r' +
        '  <WindowWidth>13860</WindowWidth>\r' +
        '  <WindowTopX>0</WindowTopX>\r' +
        '  <WindowTopY>0</WindowTopY>\r' +
        '  <ProtectStructure>False</ProtectStructure>\r' +
        '  <ProtectWindows>False</ProtectWindows>\r' +
        '</ExcelWorkbook>\r' +
        '<Styles>\r' +
        '  <Style ss:ID="Default" ss:Name="Normal">\r' +
        '    <Alignment ss:Vertical="Bottom"/>\r' +
        '    <Borders/>\r' +
        '    <Font/>\r' +
        '    <Interior/>\r' +
        '    <NumberFormat/>\r' +
        '    <Protection/>\r' +
        '  </Style>\r' +
        '  <Style ss:ID="rsp1">\r' +
        '    <Alignment ss:Vertical="Center"/>\r' +
        '  </Style>\r' +
        '  <Style ss:ID="pct1">\r' +
        '    <NumberFormat ss:Format="Percent"/>\r' +
        '  </Style>\r' +
        '</Styles>\r';

      for ( var j = 0; j < docDatas.length; j++ ) {
        xmlssDocFile += '<Worksheet ss:Name="' + docNames[j] + '" ss:RightToLeft="' + (defaults.mso.rtl ? '1' : '0') + '">\r' +
          docDatas[j];
        if (defaults.mso.rtl) {
          xmlssDocFile += '<WorksheetOptions xmlns="urn:schemas-microsoft-com:office:excel">\r' +
            '<DisplayRightToLeft/>\r' +
            '</WorksheetOptions>\r';
        }
        else
          xmlssDocFile += '<WorksheetOptions xmlns="urn:schemas-microsoft-com:office:excel"/>\r';
        xmlssDocFile += '</Worksheet>\r';
      }

      xmlssDocFile += '</Workbook>\r';

      if ( defaults.outputMode === 'string' )
        return xmlssDocFile;

      if ( defaults.outputMode === 'base64' )
        return base64encode(xmlssDocFile);

      try {
        blob = new Blob([xmlssDocFile], {type: "application/xml;charset=utf-8"});
        saveAs(blob, defaults.fileName + '.xml');
      }
      catch (e) {
        downloadFile(defaults.fileName + '.xml',
          'data:application/xml;charset=utf-8;base64,',
          xmlssDocFile);
      }
    }
    else if ( defaults.type === 'excel' && defaults.mso.fileFormat === 'xlsx' ) {

      var data  = [];
      var spans = [];
      rowIndex  = 0;

      $rows = collectHeadRows ($(el));
      $rows.push.apply($rows, collectRows ($(el)));

      $($rows).each(function () {
        var cols = [];
        ForEachVisibleCell(this, 'th,td', rowIndex, $rows.length,
                           function (cell, row, col) {
                             if ( typeof cell !== 'undefined' && cell !== null ) {

                               var cellValue = parseString(cell, row, col);

                               var colspan = getColspan (cell);
                               var rowspan = getRowspan (cell);

                               // Skip span ranges
                               $.each(spans, function () {
                                 var range = this;
                                 if ( rowIndex >= range.s.r && rowIndex <= range.e.r && cols.length >= range.s.c && cols.length <= range.e.c ) {
                                   for ( var i = 0; i <= range.e.c - range.s.c; ++i )
                                     cols.push(null);
                                 }
                               });

                               // Handle Row Span
                               if ( rowspan || colspan ) {
                                 rowspan = rowspan || 1;
                                 colspan = colspan || 1;
                                 spans.push({
                                              s: {r: rowIndex, c: cols.length},
                                              e: {r: rowIndex + rowspan - 1, c: cols.length + colspan - 1}
                                            });
                               }

                               // Handle Value
                               if ( typeof defaults.onCellData !== 'function' ) {

                                 // Type conversion
                                 if ( cellValue !== "" && cellValue === +cellValue )
                                   cellValue = +cellValue;
                               }
                               cols.push(cellValue !== "" ? cellValue : null);

                               // Handle Colspan
                               if ( colspan )
                                 for ( var k = 0; k < colspan - 1; ++k )
                                   cols.push(null);
                             }
                           });
        data.push(cols);
        rowIndex++;
      });

      //noinspection JSPotentiallyInvalidConstructorUsage
      var wb = new jx_Workbook(),
        ws = jx_createSheet(data);

      // add span ranges to worksheet
      ws['!merges'] = spans;

      // add worksheet to workbook
      //wb.SheetNames.push(defaults.mso.worksheetName);
      //wb.Sheets[defaults.mso.worksheetName] = ws;
      XLSX.utils.book_append_sheet(wb, ws, defaults.mso.worksheetName);

      var wbout = XLSX.write(wb, {type: 'binary', bookType: defaults.mso.fileFormat, bookSST: false});

      try {
        blob = new Blob([jx_s2ab(wbout)], {type: 'application/vnd.openxmlformats-officedocument.spreadsheetml.sheet;charset=UTF-8'});
        saveAs(blob, defaults.fileName + '.' + defaults.mso.fileFormat);
      }
      catch (e) {
        downloadFile(defaults.fileName + '.' + defaults.mso.fileFormat,
          'data:application/vnd.openxmlformats-officedocument.spreadsheetml.sheet;charset=UTF-8,',
          jx_s2ab(wbout));
      }
    }
    else if ( defaults.type === 'excel' || defaults.type === 'xls' || defaults.type === 'word' || defaults.type === 'doc' ) {
      var MSDocType   = (defaults.type === 'excel' || defaults.type === 'xls') ? 'excel' : 'word';
      var MSDocExt    = (MSDocType === 'excel') ? 'xls' : 'doc';
      var MSDocSchema = 'xmlns:x="urn:schemas-microsoft-com:office:' + MSDocType + '"';
      var docData     = '';
      var docName     = '';

      $(el).filter(function () {
        return isVisible($(this));
      }).each(function () {
        var $table = $(this);

        if (docName === '') {
          docName = defaults.mso.worksheetName || $table.find('caption').text() || 'Table';
          docName = $.trim(docName.replace(/[\\\/[\]*:?'"]/g, '').substring(0, 31));
        }

        if ( defaults.exportHiddenCells === false ) {
          $hiddenTableElements = $table.find("tr, th, td").filter(":hidden");
          checkCellVisibilty = $hiddenTableElements.length > 0;
        }

        rowIndex = 0;
        ranges   = [];
        colNames = GetColumnNames(this);

        // Header
        docData += '<table><thead>';
        $hrows = collectHeadRows ($table);
        $($hrows).each(function () {
          trData = "";
          ForEachVisibleCell(this, 'th,td', rowIndex, $hrows.length,
                             function (cell, row, col) {
                               if ( cell !== null ) {
                                 var thstyle = '';
                                 trData += '<th';
                                 for ( var styles in defaults.mso.styles ) {
                                   if ( defaults.mso.styles.hasOwnProperty(styles) ) {
                                     var thcss = $(cell).css(defaults.mso.styles[styles]);
                                     if ( thcss !== '' && thcss !== '0px none rgb(0, 0, 0)' && thcss !== 'rgba(0, 0, 0, 0)' ) {
                                       thstyle += (thstyle === '') ? 'style="' : ';';
                                       thstyle += defaults.mso.styles[styles] + ':' + thcss;
                                     }
                                   }
                                 }
                                 if ( thstyle !== '' )
                                   trData += ' ' + thstyle + '"';

                                 var tdcolspan = getColspan (cell);
                                 if ( tdcolspan > 0 )
                                   trData += ' colspan="' + tdcolspan + '"';

                                 var tdrowspan = getRowspan (cell);
                                 if ( tdrowspan > 0 )
                                   trData += ' rowspan="' + tdrowspan + '"';

                                 trData += '>' + parseString(cell, row, col) + '</th>';
                               }
                             });
          if ( trData.length > 0 )
            docData += '<tr>' + trData + '</tr>';
          rowIndex++;
        });
        docData += '</thead><tbody>';

        // Data
        $rows = collectRows ($table);
        $($rows).each(function () {
          var $row = $(this);
          trData   = "";
          ForEachVisibleCell(this, 'td,th', rowIndex, $hrows.length + $rows.length,
                             function (cell, row, col) {
                               if ( cell !== null ) {
                                 var tdvalue = parseString(cell, row, col);
                                 var tdstyle = '';
                                 var tdcss   = $(cell).data("tableexport-msonumberformat");

                                 if ( typeof tdcss === 'undefined' && typeof defaults.mso.onMsoNumberFormat === 'function' )
                                   tdcss = defaults.mso.onMsoNumberFormat(cell, row, col);

                                 if ( typeof tdcss !== 'undefined' && tdcss !== '' )
                                   tdstyle = 'style="mso-number-format:\'' + tdcss + '\'';

                                 for ( var cssStyle in defaults.mso.styles ) {
                                   if ( defaults.mso.styles.hasOwnProperty(cssStyle) ) {
                                     tdcss = $(cell).css(defaults.mso.styles[cssStyle]);
                                     if ( tdcss === '' )
                                       tdcss = $row.css(defaults.mso.styles[cssStyle]);

                                     if ( tdcss !== '' && tdcss !== '0px none rgb(0, 0, 0)' && tdcss !== 'rgba(0, 0, 0, 0)' ) {
                                       tdstyle += (tdstyle === '') ? 'style="' : ';';
                                       tdstyle += defaults.mso.styles[cssStyle] + ':' + tdcss;
                                     }
                                   }
                                 }
                                 trData += '<td';
                                 if ( tdstyle !== '' )
                                   trData += ' ' + tdstyle + '"';

                                 var tdcolspan = getColspan (cell);
                                 if ( tdcolspan > 0 )
                                   trData += ' colspan="' + tdcolspan + '"';

                                 var tdrowspan = getRowspan (cell);
                                 if ( tdrowspan > 0 )
                                   trData += ' rowspan="' + tdrowspan + '"';

                                 if ( typeof tdvalue === 'string' && tdvalue !== '' ) {
                                   tdvalue = preventInjection(tdvalue);
                                   tdvalue = tdvalue.replace(/\n/g, '<br>');
                                 }

                                 trData += '>' + tdvalue + '</td>';
                               }
                             });
          if ( trData.length > 0 )
            docData += '<tr>' + trData + '</tr>';
          rowIndex++;
        });

        if ( defaults.displayTableName )
          docData += '<tr><td></td></tr><tr><td></td></tr><tr><td>' + parseString($('<p>' + defaults.tableName + '</p>')) + '</td></tr>';

        docData += '</tbody></table>';
      });

      //noinspection XmlUnusedNamespaceDeclaration
      var docFile = '<html xmlns:o="urn:schemas-microsoft-com:office:office" ' + MSDocSchema + ' xmlns="http://www.w3.org/TR/REC-html40">';
      docFile += '<meta http-equiv="content-type" content="application/vnd.ms-' + MSDocType + '; charset=UTF-8">';
      docFile += "<head>";
      if (MSDocType === 'excel') {
        docFile += "<!--[if gte mso 9]>";
        docFile += "<xml>";
        docFile += "<x:ExcelWorkbook>";
        docFile += "<x:ExcelWorksheets>";
        docFile += "<x:ExcelWorksheet>";
        docFile += "<x:Name>";
        docFile += docName;
        docFile += "</x:Name>";
        docFile += "<x:WorksheetOptions>";
        docFile += "<x:DisplayGridlines/>";
        if (defaults.mso.rtl)
          docFile += "<x:DisplayRightToLeft/>";
        docFile += "</x:WorksheetOptions>";
        docFile += "</x:ExcelWorksheet>";
        docFile += "</x:ExcelWorksheets>";
        docFile += "</x:ExcelWorkbook>";
        docFile += "</xml>";
        docFile += "<![endif]-->";
      }
      docFile += "<style>";

      docFile += "@page { size:" + defaults.mso.pageOrientation + "; mso-page-orientation:" + defaults.mso.pageOrientation + "; }";
      docFile += "@page Section1 {size:" + pageFormats[defaults.mso.pageFormat][0] + "pt " + pageFormats[defaults.mso.pageFormat][1] + "pt";
      docFile += "; margin:1.0in 1.25in 1.0in 1.25in;mso-header-margin:.5in;mso-footer-margin:.5in;mso-paper-source:0;}";
      docFile += "div.Section1 {page:Section1;}";
      docFile += "@page Section2 {size:" + pageFormats[defaults.mso.pageFormat][1] + "pt " + pageFormats[defaults.mso.pageFormat][0] + "pt";
      docFile += ";mso-page-orientation:" + defaults.mso.pageOrientation + ";margin:1.25in 1.0in 1.25in 1.0in;mso-header-margin:.5in;mso-footer-margin:.5in;mso-paper-source:0;}";
      docFile += "div.Section2 {page:Section2;}";

      docFile += "br {mso-data-placement:same-cell;}";
      docFile += "</style>";
      docFile += "</head>";
      docFile += "<body>";
      docFile += "<div class=\"Section" + ((defaults.mso.pageOrientation === 'landscape') ? "2" : "1") + "\">";
      docFile += docData;
      docFile += "</div>";
      docFile += "</body>";
      docFile += "</html>";

      if ( defaults.outputMode === 'string' )
        return docFile;

      if ( defaults.outputMode === 'base64' )
        return base64encode(docFile);

      try {
        blob = new Blob([docFile], {type: 'application/vnd.ms-' + defaults.type});
        saveAs(blob, defaults.fileName + '.' + MSDocExt);
      }
      catch (e) {
        downloadFile(defaults.fileName + '.' + MSDocExt,
          'data:application/vnd.ms-' + MSDocType + ';base64,',
          docFile);
      }
    }
    else if ( defaults.type === 'png' ) {
      //html2canvas($(el)[0], {
      //  onrendered: function (canvas) {
      html2canvas($(el)[0]).then(
        function (canvas) {

          var image      = canvas.toDataURL();
          var byteString = atob(image.substring(22)); // remove data stuff
          var buffer     = new ArrayBuffer(byteString.length);
          var intArray   = new Uint8Array(buffer);

          for ( var i = 0; i < byteString.length; i++ )
            intArray[i] = byteString.charCodeAt(i);

          if ( defaults.outputMode === 'string' )
            return byteString;

          if ( defaults.outputMode === 'base64' )
            return base64encode(image);

          if ( defaults.outputMode === 'window' ) {
            window.open(image);
            return;
          }

          try {
            blob = new Blob([buffer], {type: "image/png"});
            saveAs(blob, defaults.fileName + '.png');
          }
          catch (e) {
            downloadFile(defaults.fileName + '.png', 'data:image/png,', blob);
          }
          //}
        });

    } else if ( defaults.type === 'pdf' ) {

      if ( defaults.pdfmake.enabled === true ) {
        // pdf output using pdfmake
        // https://github.com/bpampuch/pdfmake

        var widths = [];
        var body   = [];
        rowIndex   = 0;
        ranges     = [];

        /**
         * @return {number}
         */
        var CollectPdfmakeData = function ($rows, colselector, length) {
          var rlength = 0;

          $($rows).each(function () {
            var r = [];

            ForEachVisibleCell(this, colselector, rowIndex, length,
                 function (cell, row, col) {
                   if ( typeof cell !== 'undefined' && cell !== null ) {

                     var colspan = getColspan (cell);
                     var rowspan = getRowspan (cell);

                     var cellValue = parseString(cell, row, col) || " ";

                     if ( colspan > 1 || rowspan > 1 ) {
                       colspan = colspan || 1;
                       rowspan = rowspan || 1;
                       r.push({colSpan: colspan, rowSpan: rowspan, text: cellValue});
                     }
                     else
                       r.push(cellValue);
                   }
                   else
                     r.push(" ");
                 });

            if ( r.length )
              body.push(r);

            if ( rlength < r.length )
              rlength = r.length;

            rowIndex++;
          });

          return rlength;
        };

        $hrows = collectHeadRows ($(this));

        var colcount = CollectPdfmakeData($hrows, 'th,td', $hrows.length);

        for ( var i = widths.length; i < colcount; i++ )
          widths.push("*");

        // Data
        $rows = collectRows ($(this));

        CollectPdfmakeData($rows, 'th,td', $hrows.length + $rows.length);

        var docDefinition = {
          content: [{
            table: {
              headerRows: $hrows.length,
              widths: 'auto',
              body: body
            }
          }]
        };

        $.extend(true, docDefinition, defaults.pdfmake.docDefinition);
        pdfMake.fonts = {
          simhei: {
            normal: 'simhei.ttf',
            bold: 'simhei.ttf',
            italics: 'simhei.ttf',
            bolditalics: 'simhei.ttf'
          }
          // Roboto: {
          //   normal:      'Roboto-Regular.ttf',
          //   bold:        'Roboto-Medium.ttf',
          //   italics:     'Roboto-Italic.ttf',
          //   bolditalics: 'Roboto-MediumItalic.ttf'
          // }
        };

        $.extend(true, pdfMake.fonts, defaults.pdfmake.fonts);

        pdfMake.createPdf(docDefinition).getBuffer(function (buffer) {

          try {
            var blob = new Blob([buffer], {type: "application/pdf"});
            saveAs(blob, defaults.fileName + '.pdf');
          }
          catch (e) {
            downloadFile(defaults.fileName + '.pdf', 'application/pdf', buffer);
          }
        });

      }
      else if ( defaults.jspdf.autotable === false ) {
        // pdf output using jsPDF's core html support

        var addHtmlOptions = {
          dim:       {
            w: getPropertyUnitValue($(el).first().get(0), 'width', 'mm'),
            h: getPropertyUnitValue($(el).first().get(0), 'height', 'mm')
          },
          pagesplit: false
        };

        var doc = new jsPDF(defaults.jspdf.orientation, defaults.jspdf.unit, defaults.jspdf.format);
        doc.addHTML($(el).first(),
                    defaults.jspdf.margins.left,
                    defaults.jspdf.margins.top,
                    addHtmlOptions,
                    function () {
                      jsPdfOutput(doc, false);
                    });
        //delete doc;
      }
      else {
        // pdf output using jsPDF AutoTable plugin
        // https://github.com/simonbengtsson/jsPDF-AutoTable

        var teOptions = defaults.jspdf.autotable.tableExport;

        // When setting jspdf.format to 'bestfit' tableExport tries to choose
        // the minimum required paper format and orientation in which the table
        // (or tables in multitable mode) completely fits without column adjustment
        if ( typeof defaults.jspdf.format === 'string' && defaults.jspdf.format.toLowerCase() === 'bestfit' ) {
          var rk = '', ro = '';
          var mw = 0;

          $(el).each(function () {
            if ( isVisible($(this)) ) {
              var w = getPropertyUnitValue($(this).get(0), 'width', 'pt');

              if ( w > mw ) {
                if ( w > pageFormats.a0[0] ) {
                  rk = 'a0';
                  ro = 'l';
                }
                for ( var key in pageFormats ) {
                  if ( pageFormats.hasOwnProperty(key) ) {
                    if ( pageFormats[key][1] > w ) {
                      rk = key;
                      ro = 'l';
                      if ( pageFormats[key][0] > w )
                        ro = 'p';
                    }
                  }
                }
                mw = w;
              }
            }
          });
          defaults.jspdf.format      = (rk === '' ? 'a4' : rk);
          defaults.jspdf.orientation = (ro === '' ? 'w' : ro);
        }

        // The jsPDF doc object is stored in defaults.jspdf.autotable.tableExport,
        // thus it can be accessed from any callback function
        if ( teOptions.doc == null ) {
          teOptions.doc = new jsPDF(defaults.jspdf.orientation,
                                    defaults.jspdf.unit,
                                    defaults.jspdf.format);
          teOptions.wScaleFactor = 1;
          teOptions.hScaleFactor = 1;

          if ( typeof defaults.jspdf.onDocCreated === 'function' )
            defaults.jspdf.onDocCreated(teOptions.doc);
        }

        if ( teOptions.outputImages === true )
          teOptions.images = {};

        if ( typeof teOptions.images !== 'undefined' ) {
          $(el).filter(function () {
            return isVisible($(this));
          }).each(function () {
            var rowCount = 0;
            ranges       = [];

            if ( defaults.exportHiddenCells === false ) {
              $hiddenTableElements = $(this).find("tr, th, td").filter(":hidden");
              checkCellVisibilty = $hiddenTableElements.length > 0;
            }

            $hrows = collectHeadRows ($(this));
            $rows = collectRows ($(this));

            $($rows).each(function () {
              ForEachVisibleCell(this, 'td,th', $hrows.length + rowCount, $hrows.length + $rows.length,
                                 function (cell) {
                                   collectImages(cell, $(cell).children(), teOptions);
                                 });
              rowCount++;
            });
          });

          $hrows = [];
          $rows  = [];
        }

        loadImages(teOptions, function () {
          $(el).filter(function () {
            return isVisible($(this));
          }).each(function () {
            var colKey;
            rowIndex = 0;
            ranges   = [];

            if ( defaults.exportHiddenCells === false ) {
              $hiddenTableElements = $(this).find("tr, th, td").filter(":hidden");
              checkCellVisibilty = $hiddenTableElements.length > 0;
            }

            colNames = GetColumnNames(this);

            teOptions.columns = [];
            teOptions.rows    = [];
            teOptions.teCells = {};

            // onTable: optional callback function for every matching table that can be used
            // to modify the tableExport options or to skip the output of a particular table
            // if the table selector targets multiple tables
            if ( typeof teOptions.onTable === 'function' )
              if ( teOptions.onTable($(this), defaults) === false )
                return true; // continue to next iteration step (table)

            // each table works with an own copy of AutoTable options
            defaults.jspdf.autotable.tableExport = null;  // avoid deep recursion error
            var atOptions                        = $.extend(true, {}, defaults.jspdf.autotable);
            defaults.jspdf.autotable.tableExport = teOptions;

            atOptions.margin = {};
            $.extend(true, atOptions.margin, defaults.jspdf.margins);
            atOptions.tableExport = teOptions;

            // Fix jsPDF Autotable's row height calculation
            if ( typeof atOptions.beforePageContent !== 'function' ) {
              atOptions.beforePageContent = function (data) {
                if ( data.pageCount === 1 ) {
                  var all = data.table.rows.concat(data.table.headerRow);
                  $.each(all, function () {
                    var row = this;
                    if ( row.height > 0 ) {
                      row.height += (2 - FONT_ROW_RATIO) / 2 * row.styles.fontSize;
                      data.table.height += (2 - FONT_ROW_RATIO) / 2 * row.styles.fontSize;
                    }
                  });
                }
              };
            }

            if ( typeof atOptions.createdHeaderCell !== 'function' ) {
              // apply some original css styles to pdf header cells
              atOptions.createdHeaderCell = function (cell, data) {

                // jsPDF AutoTable plugin v2.0.14 fix: each cell needs its own styles object
                cell.styles = $.extend({}, data.row.styles);

                if ( typeof teOptions.columns [data.column.dataKey] !== 'undefined' ) {
                  var col = teOptions.columns [data.column.dataKey];

                  if ( typeof col.rect !== 'undefined' ) {
                    var rh;

                    cell.contentWidth = col.rect.width;

                    if ( typeof teOptions.heightRatio === 'undefined' || teOptions.heightRatio === 0 ) {
                      if ( data.row.raw [data.column.dataKey].rowspan )
                        rh = data.row.raw [data.column.dataKey].rect.height / data.row.raw [data.column.dataKey].rowspan;
                      else
                        rh = data.row.raw [data.column.dataKey].rect.height;

                      teOptions.heightRatio = cell.styles.rowHeight / rh;
                    }

                    rh = data.row.raw [data.column.dataKey].rect.height * teOptions.heightRatio;
                    if ( rh > cell.styles.rowHeight )
                      cell.styles.rowHeight = rh;
                  }

                  cell.styles.halign = (atOptions.headerStyles.halign === 'inherit') ? 'center' : atOptions.headerStyles.halign;
                  cell.styles.valign = atOptions.headerStyles.valign;

                  if ( typeof col.style !== 'undefined' && col.style.hidden !== true ) {
                    if ( atOptions.headerStyles.halign === 'inherit' )
                      cell.styles.halign = col.style.align;
                    if ( atOptions.styles.fillColor === 'inherit' )
                      cell.styles.fillColor = col.style.bcolor;
                    if ( atOptions.styles.textColor === 'inherit' )
                      cell.styles.textColor = col.style.color;
                    if ( atOptions.styles.fontStyle === 'inherit' )
                      cell.styles.fontStyle = col.style.fstyle;
                  }
                }
              };
            }

            if ( typeof atOptions.createdCell !== 'function' ) {
              // apply some original css styles to pdf table cells
              atOptions.createdCell = function (cell, data) {
                var tecell = teOptions.teCells [data.row.index + ":" + data.column.dataKey];

                cell.styles.halign = (atOptions.styles.halign === 'inherit') ? 'center' : atOptions.styles.halign;
                cell.styles.valign = atOptions.styles.valign;

                if ( typeof tecell !== 'undefined' && typeof tecell.style !== 'undefined' && tecell.style.hidden !== true ) {
                  if ( atOptions.styles.halign === 'inherit' )
                    cell.styles.halign = tecell.style.align;
                  if ( atOptions.styles.fillColor === 'inherit' )
                    cell.styles.fillColor = tecell.style.bcolor;
                  if ( atOptions.styles.textColor === 'inherit' )
                    cell.styles.textColor = tecell.style.color;
                  if ( atOptions.styles.fontStyle === 'inherit' )
                    cell.styles.fontStyle = tecell.style.fstyle;
                }
              };
            }

            if ( typeof atOptions.drawHeaderCell !== 'function' ) {
              atOptions.drawHeaderCell = function (cell, data) {
                var colopt = teOptions.columns [data.column.dataKey];

                if ( (colopt.style.hasOwnProperty("hidden") !== true || colopt.style.hidden !== true) &&
                  colopt.rowIndex >= 0 )
                  return prepareAutoTableText(cell, data, colopt);
                else
                  return false; // cell is hidden
              };
            }

            if ( typeof atOptions.drawCell !== 'function' ) {
              atOptions.drawCell = function (cell, data) {
                var tecell = teOptions.teCells [data.row.index + ":" + data.column.dataKey];
                var draw2canvas = (typeof tecell !== 'undefined' && tecell.isCanvas);

                if ( draw2canvas !== true ) {
                  if ( prepareAutoTableText(cell, data, tecell) ) {

                    teOptions.doc.rect(cell.x, cell.y, cell.width, cell.height, cell.styles.fillStyle);

                    if ( typeof tecell !== 'undefined' &&
                         typeof tecell.elements !== 'undefined' && tecell.elements.length ) {

                      var hScale = cell.height / tecell.rect.height;
                      if ( hScale > teOptions.hScaleFactor )
                        teOptions.hScaleFactor = hScale;
                      teOptions.wScaleFactor = cell.width / tecell.rect.width;

                      var ySave = cell.textPos.y;
                      drawAutotableElements(cell, tecell.elements, teOptions);
                      cell.textPos.y = ySave;

                      drawAutotableText(cell, tecell.elements, teOptions);
                    }
                    else 
                      drawAutotableText(cell, {}, teOptions);
                  }
                }
                else {
                  var container = tecell.elements[0];
                  var imgId  = $(container).attr("data-tableexport-canvas");
                  var r = container.getBoundingClientRect();

                  cell.width = r.width * teOptions.wScaleFactor;
                  cell.height = r.height * teOptions.hScaleFactor;
                  data.row.height = cell.height;
                  
                  jsPdfDrawImage (cell, container, imgId, teOptions);
                }
                return false;
              };
            }

            // collect header and data rows
            teOptions.headerrows = [];
            $hrows = collectHeadRows ($(this));
            $($hrows).each(function () {
              colKey = 0;
              teOptions.headerrows[rowIndex] = [];

              ForEachVisibleCell(this, 'th,td', rowIndex, $hrows.length,
                                 function (cell, row, col) {
                                   var obj      = getCellStyles(cell);
                                   obj.title    = parseString(cell, row, col);
                                   obj.key      = colKey++;
                                   obj.rowIndex = rowIndex;
                                   teOptions.headerrows[rowIndex].push(obj);
                                 });
              rowIndex++;
            });

            if ( rowIndex > 0 ) {
              // iterate through last row
              var lastrow = rowIndex - 1;
              while ( lastrow >= 0 ) {
                $.each(teOptions.headerrows[lastrow], function () {
                  var obj = this;

                  if ( lastrow > 0 && this.rect === null )
                    obj = teOptions.headerrows[lastrow - 1][this.key];

                  if ( obj !== null && obj.rowIndex >= 0 &&
                    (obj.style.hasOwnProperty("hidden") !== true || obj.style.hidden !== true) )
                    teOptions.columns.push(obj);
                });

                lastrow = (teOptions.columns.length > 0) ? -1 : lastrow - 1;
              }
            }

            var rowCount = 0;
            $rows        = [];
            $rows = collectRows ($(this));
            $($rows).each(function () {
              var rowData = [];
              colKey      = 0;

              ForEachVisibleCell(this, 'td,th', rowIndex, $hrows.length + $rows.length,
                                 function (cell, row, col) {
                                   var obj;

                                   if ( typeof teOptions.columns[colKey] === 'undefined' ) {
                                     // jsPDF-Autotable needs columns. Thus define hidden ones for tables without thead
                                     obj = {
                                       title: '',
                                       key:   colKey,
                                       style: {
                                         hidden: true
                                       }
                                     };
                                     teOptions.columns.push(obj);
                                   }
                                   if ( typeof cell !== 'undefined' && cell !== null ) {
                                     obj = getCellStyles(cell);
                                     obj.isCanvas = cell.hasAttribute("data-tableexport-canvas");
                                     obj.elements = obj.isCanvas ? $(cell) : $(cell).children();
                                     teOptions.teCells [rowCount + ":" + colKey++] = obj;
                                   }
                                   else {
                                     obj = $.extend(true, {}, teOptions.teCells [rowCount + ":" + (colKey - 1)]);
                                     obj.colspan = -1;
                                     teOptions.teCells [rowCount + ":" + colKey++] = obj;
                                   }

                                   rowData.push(parseString(cell, row, col));
                                 });
              if ( rowData.length ) {
                teOptions.rows.push(rowData);
                rowCount++;
              }
              rowIndex++;
            });

            // onBeforeAutotable: optional callback function before calling
            // jsPDF AutoTable that can be used to modify the AutoTable options
            if ( typeof teOptions.onBeforeAutotable === 'function' )
              teOptions.onBeforeAutotable($(this), teOptions.columns, teOptions.rows, atOptions);

            teOptions.doc.autoTable(teOptions.columns, teOptions.rows, atOptions);

            // onAfterAutotable: optional callback function after returning
            // from jsPDF AutoTable that can be used to modify the AutoTable options
            if ( typeof teOptions.onAfterAutotable === 'function' )
              teOptions.onAfterAutotable($(this), atOptions);

            // set the start position for the next table (in case there is one)
            defaults.jspdf.autotable.startY = teOptions.doc.autoTableEndPosY() + atOptions.margin.top;

          });

          jsPdfOutput(teOptions.doc, (typeof teOptions.images !== 'undefined' && jQuery.isEmptyObject(teOptions.images) === false));

          if ( typeof teOptions.headerrows !== 'undefined' )
            teOptions.headerrows.length = 0;
          if ( typeof teOptions.columns !== 'undefined' )
            teOptions.columns.length = 0;
          if ( typeof teOptions.rows !== 'undefined' )
            teOptions.rows.length = 0;
          delete teOptions.doc;
          teOptions.doc = null;
        });
      }
    }

    function collectHeadRows ($table) {
      var result = [];
      findTableElements($table,'thead').each(function () {
        result.push.apply(result, findTableElements($(this), defaults.theadSelector).toArray());
      });
      return result;
    }

    function collectRows ($table) {
      var result = [];
      findTableElements($table,'tbody').each(function () {
        result.push.apply(result, findTableElements($(this), defaults.tbodySelector).toArray());
      });
      if ( defaults.tfootSelector.length ) {
        findTableElements($table,'tfoot').each(function () {
          result.push.apply(result, findTableElements($(this), defaults.tfootSelector).toArray());
        });
      }
      return result;
    }

    function findTableElements ($parent, selector) {
      var parentSelector = $parent[0].tagName;
      var parentLevel = $parent.parents(parentSelector).length;
      return $parent.find(selector).filter (function () {
        return parentLevel === $(this).closest(parentSelector).parents(parentSelector).length;
      });
    }

    function GetColumnNames (table) {
      var result = [];
      $(table).find('thead').first().find('th').each(function (index, el) {
        if ( $(el).attr("data-field") !== undefined )
          result[index] = $(el).attr("data-field");
        else
          result[index] = index.toString();
      });
      return result;
    }

    function isVisible ($element) {
      var isCell = typeof $element[0].cellIndex !== 'undefined';
      var isRow = typeof $element[0].rowIndex !== 'undefined';
      var isElementVisible = (isCell || isRow) ? isTableElementVisible($element) : $element.is(':visible');
      var tableexportDisplay = $element.data("tableexport-display");

      if (isCell && tableexportDisplay !== 'none' && tableexportDisplay !== 'always') {
        $element = $($element[0].parentNode);
        isRow = typeof $element[0].rowIndex !== 'undefined';
        tableexportDisplay = $element.data("tableexport-display");
      }
      if (isRow && tableexportDisplay !== 'none' && tableexportDisplay !== 'always') {
        tableexportDisplay = $element.closest('table').data("tableexport-display");
      }

      return tableexportDisplay !== 'none' && (isElementVisible === true || tableexportDisplay === 'always');
    }

    function isTableElementVisible ($element) {
      var hiddenEls = [];

      if ( checkCellVisibilty ) {
        hiddenEls = $hiddenTableElements.filter (function () {
          var found = false;

          if (this.nodeType === $element[0].nodeType) {
            if (typeof this.rowIndex !== 'undefined' && this.rowIndex === $element[0].rowIndex)
              found = true;
            else if (typeof this.cellIndex !== 'undefined' && this.cellIndex === $element[0].cellIndex &&
              typeof this.parentNode.rowIndex !== 'undefined' &&
              typeof $element[0].parentNode.rowIndex !== 'undefined' &&
              this.parentNode.rowIndex === $element[0].parentNode.rowIndex)
              found = true;
          }
          return found;
        });
      }
      return (checkCellVisibilty === false || hiddenEls.length === 0);
    }

    function isColumnIgnored ($cell, rowLength, colIndex) {
      var result = false;

      if (isVisible($cell)) {
        if ( defaults.ignoreColumn.length > 0 ) {
          if ( $.inArray(colIndex, defaults.ignoreColumn) !== -1 ||
            $.inArray(colIndex - rowLength, defaults.ignoreColumn) !== -1 ||
            (colNames.length > colIndex && typeof colNames[colIndex] !== 'undefined' &&
              $.inArray(colNames[colIndex], defaults.ignoreColumn) !== -1) )
            result = true;
        }
      }
      else
        result = true;

      return result;
    }

    function ForEachVisibleCell (tableRow, selector, rowIndex, rowCount, cellcallback) {
      if ( typeof (cellcallback) === 'function' ) {
        var ignoreRow = false;

        if (typeof defaults.onIgnoreRow === 'function')
          ignoreRow = defaults.onIgnoreRow($(tableRow), rowIndex);

        if (ignoreRow === false &&
          $.inArray(rowIndex, defaults.ignoreRow) === -1 &&
          $.inArray(rowIndex - rowCount, defaults.ignoreRow) === -1 &&
          isVisible($(tableRow))) {

          var $cells = findTableElements($(tableRow), selector);
          var cellCount = 0;

          $cells.each(function (colIndex) {
            var $cell = $(this);
            var c;
            var colspan = getColspan (this);
            var rowspan = getRowspan (this);

            // Skip ranges
            $.each(ranges, function () {
              var range = this;
              if ( rowIndex >= range.s.r && rowIndex <= range.e.r && cellCount >= range.s.c && cellCount <= range.e.c ) {
                for ( c = 0; c <= range.e.c - range.s.c; ++c )
                  cellcallback(null, rowIndex, cellCount++);
              }
            });

            if ( isColumnIgnored($cell, $cells.length, colIndex) === false ) {
              // Handle Row Span
              if ( rowspan || colspan ) {
                rowspan = rowspan || 1;
                colspan = colspan || 1;
                ranges.push({
                              s: {r: rowIndex, c: cellCount},
                              e: {r: rowIndex + rowspan - 1, c: cellCount + colspan - 1}
                            });
              }

              // Handle Value
              cellcallback(this, rowIndex, cellCount++);
            }

            // Handle Colspan
            if ( colspan )
              for ( c = 0; c < colspan - 1; ++c )
                cellcallback(null, rowIndex, cellCount++);
          });

          // Skip ranges
          $.each(ranges, function () {
            var range = this;
            if ( rowIndex >= range.s.r && rowIndex <= range.e.r && cellCount >= range.s.c && cellCount <= range.e.c ) {
              for ( c = 0; c <= range.e.c - range.s.c; ++c )
                cellcallback(null, rowIndex, cellCount++);
            }
          });
        }
      }
    }

    function jsPdfDrawImage (cell, container, imgId, teOptions) {
      if ( typeof teOptions.images !== 'undefined' ) {
        var image = teOptions.images[imgId];

        if ( typeof image !== 'undefined' ) {
          var r          = container.getBoundingClientRect();
          var arCell     = cell.width / cell.height;
          var arImg      = r.width / r.height;
          var imgWidth   = cell.width;
          var imgHeight  = cell.height;
          var px2pt      = 0.264583 * 72 / 25.4;
          var uy         = 0;

          if ( arImg <= arCell ) {
            imgHeight = Math.min(cell.height, r.height);
            imgWidth  = r.width * imgHeight / r.height;
          }
          else if ( arImg > arCell ) {
            imgWidth  = Math.min(cell.width, r.width);
            imgHeight = r.height * imgWidth / r.width;
          }

          imgWidth *= px2pt;
          imgHeight *= px2pt;

          if ( imgHeight < cell.height )
            uy = (cell.height - imgHeight) / 2;

          try {
            teOptions.doc.addImage(image.src, cell.textPos.x, cell.y + uy, imgWidth, imgHeight);
          }
          catch (e) {
            // TODO: IE -> convert png to jpeg
          }
          cell.textPos.x += imgWidth;
        }
      }
    }

    function jsPdfOutput (doc, hasimages) {
      if ( defaults.outputMode === 'string' )
        return doc.output();

      if ( defaults.outputMode === 'base64' )
        return base64encode(doc.output());

      if ( defaults.outputMode === 'window' ) {
        window.URL = window.URL || window.webkitURL;
        window.open(window.URL.createObjectURL(doc.output("blob")));
        return;
      }

      try {
        var blob = doc.output('blob');
        saveAs(blob, defaults.fileName + '.pdf');
      }
      catch (e) {
        downloadFile(defaults.fileName + '.pdf',
          'data:application/pdf' + (hasimages ? '' : ';base64') + ',',
          hasimages ? doc.output('blob') : doc.output());
      }
    }

    function prepareAutoTableText (cell, data, cellopt) {
      var cs = 0;
      if ( typeof cellopt !== 'undefined' )
        cs = cellopt.colspan;

      if ( cs >= 0 ) {
        // colspan handling
        var cellWidth = cell.width;
        var textPosX  = cell.textPos.x;
        var i         = data.table.columns.indexOf(data.column);

        for ( var c = 1; c < cs; c++ ) {
          var column = data.table.columns[i + c];
          cellWidth += column.width;
        }

        if ( cs > 1 ) {
          if ( cell.styles.halign === 'right' )
            textPosX = cell.textPos.x + cellWidth - cell.width;
          else if ( cell.styles.halign === 'center' )
            textPosX = cell.textPos.x + (cellWidth - cell.width) / 2;
        }

        cell.width     = cellWidth;
        cell.textPos.x = textPosX;

        if ( typeof cellopt !== 'undefined' && cellopt.rowspan > 1 )
          cell.height = cell.height * cellopt.rowspan;

        // fix jsPDF's calculation of text position
        if ( cell.styles.valign === 'middle' || cell.styles.valign === 'bottom' ) {
          var splittedText = typeof cell.text === 'string' ? cell.text.split(/\r\n|\r|\n/g) : cell.text;
          var lineCount    = splittedText.length || 1;
          if ( lineCount > 2 )
            cell.textPos.y -= ((2 - FONT_ROW_RATIO) / 2 * data.row.styles.fontSize) * (lineCount - 2) / 3;
        }
        return true;
      }
      else
        return false; // cell is hidden (colspan = -1), don't draw it
    }

    function collectImages (cell, elements, teOptions) {
      if ( typeof cell !== 'undefined' && cell !== null ) {

        if ( cell.hasAttribute("data-tableexport-canvas") ) {
          var imgId = new Date().getTime();
          $(cell).attr("data-tableexport-canvas", imgId);

          teOptions.images[imgId] = {
            url: '[data-tableexport-canvas="'+imgId+'"]',
            src: null
          };
        }
        else if (elements !== 'undefined' && elements != null) {
          elements.each(function () {
            if ($(this).is("img")) {
              var imgId = strHashCode(this.src);
              teOptions.images[imgId] = {
                url: this.src,
                src: this.src
              };
            }
            collectImages(cell, $(this).children(), teOptions);
          });
        }
      }
    }

    function loadImages (teOptions, callback) {
      var imageCount = 0;
      var pendingCount = 0;

      function done () {
        callback(imageCount);
      }

      function loadImage (image) {
        if (image.url) {
          if (!image.src) {
            var $imgContainer = $(image.url);
            if ($imgContainer.length) {
              imageCount = ++pendingCount;

              html2canvas($imgContainer[0]).then(function(canvas) {
                image.src = canvas.toDataURL("image/png");
                if ( !--pendingCount )
                  done();
              });
            }
          }
          else {
            var img = new Image();
            imageCount = ++pendingCount;
            img.crossOrigin = 'Anonymous';
            img.onerror = img.onload = function () {
              if ( img.complete ) {

                if ( img.src.indexOf('data:image/') === 0 ) {
                  img.width = image.width || img.width || 0;
                  img.height = image.height || img.height || 0;
                }

                if ( img.width + img.height ) {
                  var canvas = document.createElement("canvas");
                  var ctx = canvas.getContext("2d");

                  canvas.width = img.width;
                  canvas.height = img.height;
                  ctx.drawImage(img, 0, 0);

                  image.src = canvas.toDataURL("image/png");
                }
              }
              if ( !--pendingCount )
                done();
            };
            img.src = image.url;
          }
        }
      }

      if ( typeof teOptions.images !== 'undefined' ) {
        for ( var i in teOptions.images )
          if ( teOptions.images.hasOwnProperty(i) )
            loadImage(teOptions.images[i]);
      }

      return pendingCount || done();
    }

    function drawAutotableElements (cell, elements, teOptions) {
      elements.each(function () {
        if ( $(this).is("div") ) {
          var bcolor = rgb2array(getStyle(this, 'background-color'), [255, 255, 255]);
          var lcolor = rgb2array(getStyle(this, 'border-top-color'), [0, 0, 0]);
          var lwidth = getPropertyUnitValue(this, 'border-top-width', defaults.jspdf.unit);

          var r  = this.getBoundingClientRect();
          var ux = this.offsetLeft * teOptions.wScaleFactor;
          var uy = this.offsetTop * teOptions.hScaleFactor;
          var uw = r.width * teOptions.wScaleFactor;
          var uh = r.height * teOptions.hScaleFactor;

          teOptions.doc.setDrawColor.apply(undefined, lcolor);
          teOptions.doc.setFillColor.apply(undefined, bcolor);
          teOptions.doc.setLineWidth(lwidth);
          teOptions.doc.rect(cell.x + ux, cell.y + uy, uw, uh, lwidth ? "FD" : "F");
        }
        else if ( $(this).is("img") ) {
          var imgId  = strHashCode(this.src);
          jsPdfDrawImage (cell, this, imgId, teOptions);
        }

        drawAutotableElements(cell, $(this).children(), teOptions);
      });
    }

    function drawAutotableText (cell, texttags, teOptions) {
      if ( typeof teOptions.onAutotableText === 'function' ) {
        teOptions.onAutotableText(teOptions.doc, cell, texttags);
      }
      else {
        var x     = cell.textPos.x;
        var y     = cell.textPos.y;
        var style = {halign: cell.styles.halign, valign: cell.styles.valign};

        if ( texttags.length ) {
          var tag = texttags[0];
          while ( tag.previousSibling )
            tag = tag.previousSibling;

          var b = false, i = false;

          while ( tag ) {
            var txt = tag.innerText || tag.textContent || "";
            var leadingspace = (txt.length && txt[0] === " ") ? " " : "";
            var trailingspace = (txt.length > 1 && txt[txt.length - 1] === " ") ? " " : "";

            if (defaults.preserve.leadingWS !== true)
              txt = leadingspace + trimLeft(txt);
            if (defaults.preserve.trailingWS !== true)
              txt = trimRight(txt) + trailingspace;

            if ( $(tag).is("br") ) {
              x = cell.textPos.x;
              y += teOptions.doc.internal.getFontSize();
            }

            if ( $(tag).is("b") )
              b = true;
            else if ( $(tag).is("i") )
              i = true;

            if ( b || i )
              teOptions.doc.setFontType((b && i) ? "bolditalic" : b ? "bold" : "italic");

            var w = teOptions.doc.getStringUnitWidth(txt) * teOptions.doc.internal.getFontSize();

            if ( w ) {
              if ( cell.styles.overflow === 'linebreak' &&
                   x > cell.textPos.x && (x + w) > (cell.textPos.x + cell.width) ) {
                var chars = ".,!%*;:=-";
                if ( chars.indexOf(txt.charAt(0)) >= 0 ) {
                  var s = txt.charAt(0);
                  w     = teOptions.doc.getStringUnitWidth(s) * teOptions.doc.internal.getFontSize();
                  if ( (x + w) <= (cell.textPos.x + cell.width) ) {
                    teOptions.doc.autoTableText(s, x, y, style);
                    txt = txt.substring(1, txt.length);
                  }
                  w = teOptions.doc.getStringUnitWidth(txt) * teOptions.doc.internal.getFontSize();
                }
                x = cell.textPos.x;
                y += teOptions.doc.internal.getFontSize();
              }

              if ( cell.styles.overflow !== 'visible' ) {
                while ( txt.length && (x + w) > (cell.textPos.x + cell.width) ) {
                  txt = txt.substring(0, txt.length - 1);
                  w   = teOptions.doc.getStringUnitWidth(txt) * teOptions.doc.internal.getFontSize();
                }
              }

              teOptions.doc.autoTableText(txt, x, y, style);
              x += w;
            }

            if ( b || i ) {
              if ( $(tag).is("b") )
                b = false;
              else if ( $(tag).is("i") )
                i = false;

              teOptions.doc.setFontType((!b && !i) ? "normal" : b ? "bold" : "italic");
            }

            tag = tag.nextSibling;
          }
          cell.textPos.x = x;
          cell.textPos.y = y;
        }
        else {
          teOptions.doc.autoTableText(cell.text, cell.textPos.x, cell.textPos.y, style);
        }
      }
    }

    function escapeRegExp (string) {
      return string == null ? "" : string.toString().replace(/([.*+?^=!:${}()|\[\]\/\\])/g, "\\$1");
    }

    function replaceAll (string, find, replace) {
      return string == null ? "" : string.toString().replace(new RegExp(escapeRegExp(find), 'g'), replace);
    }

    function trimLeft (string) {
      return string == null ? "" : string.toString().replace(/^\s+/, "");
    }

    function trimRight (string) {
      return string == null ? "" : string.toString().replace(/\s+$/, "");
    }

    function parseNumber (value) {
      value = value || "0";
      value = replaceAll(value, defaults.numbers.html.thousandsSeparator, '');
      value = replaceAll(value, defaults.numbers.html.decimalMark, '.');

      return typeof value === "number" || jQuery.isNumeric(value) !== false ? value : false;
    }

    function parsePercent (value) {
      if ( value.indexOf("%") > -1 ) {
        value = parseNumber(value.replace(/%/g, ""));
        if ( value !== false )
          value = value / 100;
      }
      else
        value = false;
      return value;
    }

    function parseString (cell, rowIndex, colIndex) {
      var result = '';

      if ( cell !== null ) {
        var $cell = $(cell);
        var htmlData;

        if ( $cell[0].hasAttribute("data-tableexport-canvas") ) {
          htmlData = '';
        }
        else if ( $cell[0].hasAttribute("data-tableexport-value") ) {
          htmlData = $cell.data("tableexport-value");
          htmlData = htmlData ? htmlData + '' : '';
        }
        else {
          htmlData = $cell.html();

          if ( typeof defaults.onCellHtmlData === 'function' )
            htmlData = defaults.onCellHtmlData($cell, rowIndex, colIndex, htmlData);
          else if ( htmlData !== '' ) {
            var html      = $.parseHTML(htmlData);
            var inputidx  = 0;
            var selectidx = 0;

            htmlData = '';
            $.each(html, function () {
              if ( $(this).is("input") )
                htmlData += $cell.find('input').eq(inputidx++).val();
              else if ( $(this).is("select") )
                htmlData += $cell.find('select option:selected').eq(selectidx++).text();
              else if ( $(this).is("br") )
                htmlData += "<br>";
              else {
                if ( typeof $(this).html() === 'undefined' )
                  htmlData += $(this).text();
                else if ( jQuery().bootstrapTable === undefined ||
                  ($(this).hasClass('filterControl') !== true &&
                    $(cell).parents('.detail-view').length === 0) )
                  htmlData += $(this).html();
              }
            });
          }
        }

        if ( defaults.htmlContent === true ) {
          result = $.trim(htmlData);
        }
        else if ( htmlData && htmlData !== '' ) {
          var cellFormat = $(cell).data("tableexport-cellformat");

          if ( cellFormat !== '' ) {
            var text   = htmlData.replace(/\n/g, '\u2028').replace(/(<\s*br([^>]*)>)/gi, '\u2060');
            var obj    = $('<div/>').html(text).contents();
            var number = false;
            text       = '';

            $.each(obj.text().split("\u2028"), function (i, v) {
              if ( i > 0 )
                text += " ";

              if (defaults.preserve.leadingWS !== true)
                v = trimLeft(v);
              text += (defaults.preserve.trailingWS !== true) ? trimRight(v) : v;
            });

            $.each(text.split("\u2060"), function (i, v) {
              if ( i > 0 )
                result += "\n";

              if (defaults.preserve.leadingWS !== true)
                v = trimLeft(v);
              if (defaults.preserve.trailingWS !== true)
                v = trimRight(v);
              result += v.replace(/\u00AD/g, ""); // remove soft hyphens
            });

            result = result.replace(/\u00A0/g, " "); // replace nbsp's with spaces

            if ( defaults.type === 'json' ||
              (defaults.type === 'excel' && defaults.mso.fileFormat === 'xmlss') ||
              defaults.numbers.output === false ) {
              number = parseNumber(result);

              if ( number !== false )
                result = Number(number);
            }
            else if ( defaults.numbers.html.decimalMark !== defaults.numbers.output.decimalMark ||
              defaults.numbers.html.thousandsSeparator !== defaults.numbers.output.thousandsSeparator ) {
              number = parseNumber(result);

              if ( number !== false ) {
                var frac = ("" + number.substr(number < 0 ? 1 : 0)).split('.');
                if ( frac.length === 1 )
                  frac[1] = "";
                var mod = frac[0].length > 3 ? frac[0].length % 3 : 0;

                result = (number < 0 ? "-" : "") +
                  (defaults.numbers.output.thousandsSeparator ? ((mod ? frac[0].substr(0, mod) + defaults.numbers.output.thousandsSeparator : "") + frac[0].substr(mod).replace(/(\d{3})(?=\d)/g, "$1" + defaults.numbers.output.thousandsSeparator)) : frac[0]) +
                  (frac[1].length ? defaults.numbers.output.decimalMark + frac[1] : "");
              }
            }
          }
          else
            result = htmlData;
        }

        if ( defaults.escape === true ) {
          //noinspection JSDeprecatedSymbols
          result = escape(result);
        }

        if ( typeof defaults.onCellData === 'function' ) {
          result = defaults.onCellData($cell, rowIndex, colIndex, result);
        }
      }

      return result;
    }

    function preventInjection (string) {
      if ( string.length > 0 && defaults.preventInjection === true ) {
        var chars = "=+-@";
        if ( chars.indexOf(string.charAt(0)) >= 0 )
          return ( "'" + string );
      }
      return string;
    }

    //noinspection JSUnusedLocalSymbols
    function hyphenate (a, b, c) {
      return b + "-" + c.toLowerCase();
    }

    function rgb2array (rgb_string, default_result) {
      var re     = /^rgb\((\d{1,3}),\s*(\d{1,3}),\s*(\d{1,3})\)$/;
      var bits   = re.exec(rgb_string);
      var result = default_result;
      if ( bits )
        result = [parseInt(bits[1]), parseInt(bits[2]), parseInt(bits[3])];
      return result;
    }

    function getCellStyles (cell) {
      var a  = getStyle(cell, 'text-align');
      var fw = getStyle(cell, 'font-weight');
      var fs = getStyle(cell, 'font-style');
      var f  = '';
      if ( a === 'start' )
        a = getStyle(cell, 'direction') === 'rtl' ? 'right' : 'left';
      if ( fw >= 700 )
        f = 'bold';
      if ( fs === 'italic' )
        f += fs;
      if ( f === '' )
        f = 'normal';

      var result = {
        style:   {
          align:  a,
          bcolor: rgb2array(getStyle(cell, 'background-color'), [255, 255, 255]),
          color:  rgb2array(getStyle(cell, 'color'), [0, 0, 0]),
          fstyle: f
        },
        colspan: getColspan (cell),
        rowspan: getRowspan (cell)
      };

      if ( cell !== null ) {
        var r       = cell.getBoundingClientRect();
        result.rect = {
          width:  r.width,
          height: r.height
        };
      }

      return result;
    }

    function getColspan (cell) {
      var result = $(cell).data("tableexport-colspan");
      if ( typeof result === 'undefined' && $(cell).is("[colspan]") )
        result = $(cell).attr('colspan');

      return (parseInt(result) || 0);
    }

    function getRowspan (cell) {
      var result = $(cell).data("tableexport-rowspan");
      if ( typeof result === 'undefined' && $(cell).is("[rowspan]") )
        result = $(cell).attr('rowspan');

      return (parseInt(result) || 0);
    }

    // get computed style property
    function getStyle (target, prop) {
      try {
        if ( window.getComputedStyle ) { // gecko and webkit
          prop = prop.replace(/([a-z])([A-Z])/, hyphenate);  // requires hyphenated, not camel
          return window.getComputedStyle(target, null).getPropertyValue(prop);
        }
        if ( target.currentStyle ) { // ie
          return target.currentStyle[prop];
        }
        return target.style[prop];
      }
      catch (e) {
      }
      return "";
    }

    function getUnitValue (parent, value, unit) {
      var baseline = 100;  // any number serves

      var temp              = document.createElement("div");  // create temporary element
      temp.style.overflow   = "hidden";  // in case baseline is set too low
      temp.style.visibility = "hidden";  // no need to show it

      parent.appendChild(temp); // insert it into the parent for em, ex and %

      temp.style.width = baseline + unit;
      var factor       = baseline / temp.offsetWidth;

      parent.removeChild(temp);  // clean up

      return (value * factor);
    }

    function getPropertyUnitValue (target, prop, unit) {
      var value = getStyle(target, prop);  // get the computed style value

      var numeric = value.match(/\d+/);  // get the numeric component
      if ( numeric !== null ) {
        numeric = numeric[0];  // get the string

        return getUnitValue(target.parentElement, numeric, unit);
      }
      return 0;
    }

    function jx_Workbook () {
      if ( !(this instanceof jx_Workbook) ) {
        //noinspection JSPotentiallyInvalidConstructorUsage
        return new jx_Workbook();
      }
      this.SheetNames = [];
      this.Sheets     = {};
    }

    function jx_s2ab (s) {
      var buf  = new ArrayBuffer(s.length);
      var view = new Uint8Array(buf);
      for ( var i = 0; i !== s.length; ++i ) view[i] = s.charCodeAt(i) & 0xFF;
      return buf;
    }

    function jx_datenum (v, date1904) {
      if ( date1904 ) v += 1462;
      var epoch = Date.parse(v);
      return (epoch - new Date(Date.UTC(1899, 11, 30))) / (24 * 60 * 60 * 1000);
    }

    function jx_createSheet (data) {
      var ws    = {};
      var range = {s: {c: 10000000, r: 10000000}, e: {c: 0, r: 0}};
      for ( var R = 0; R !== data.length; ++R ) {
        for ( var C = 0; C !== data[R].length; ++C ) {
          if ( range.s.r > R ) range.s.r = R;
          if ( range.s.c > C ) range.s.c = C;
          if ( range.e.r < R ) range.e.r = R;
          if ( range.e.c < C ) range.e.c = C;
          var cell = {v: data[R][C]};
          if ( cell.v === null ) continue;
          var cell_ref = XLSX.utils.encode_cell({c: C, r: R});

          if ( typeof cell.v === 'number' ) cell.t = 'n';
          else if ( typeof cell.v === 'boolean' ) cell.t = 'b';
          else if ( cell.v instanceof Date ) {
            cell.t = 'n';
            cell.z = XLSX.SSF._table[14];
            cell.v = jx_datenum(cell.v);
          }
          else cell.t = 's';
          ws[cell_ref] = cell;
        }
      }

      if ( range.s.c < 10000000 ) ws['!ref'] = XLSX.utils.encode_range(range);
      return ws;
    }

    function strHashCode (str) {
      var hash = 0, i, chr, len;
      if ( str.length === 0 ) return hash;
      for ( i = 0, len = str.length; i < len; i++ ) {
        chr  = str.charCodeAt(i);
        hash = ((hash << 5) - hash) + chr;
        hash |= 0; // Convert to 32bit integer
      }
      return hash;
    }

    function downloadFile (filename, header, data) {
      var ua = window.navigator.userAgent;
      if ( filename !== false && window.navigator.msSaveOrOpenBlob ) {
        //noinspection JSUnresolvedFunction
        window.navigator.msSaveOrOpenBlob(new Blob([data]), filename);
      }
      else if ( filename !== false && (ua.indexOf("MSIE ") > 0 || !!ua.match(/Trident.*rv\:11\./)) ) {
        // Internet Explorer (<= 9) workaround by Darryl (https://github.com/dawiong/tableExport.jquery.plugin)
        // based on sampopes answer on http://stackoverflow.com/questions/22317951
        // ! Not working for json and pdf format !
        var frame = document.createElement("iframe");

        if ( frame ) {
          document.body.appendChild(frame);
          frame.setAttribute("style", "display:none");
          frame.contentDocument.open("txt/plain", "replace");
          frame.contentDocument.write(data);
          frame.contentDocument.close();
          frame.contentDocument.focus();

          var extension = filename.substr((filename.lastIndexOf('.') +1));
          switch(extension) {
            case 'doc': case 'json': case 'png': case 'pdf': case 'xls': case 'xlsx':
            filename += ".txt";
            break;
          }
          frame.contentDocument.execCommand("SaveAs", true, filename);
          document.body.removeChild(frame);
        }
      }
      else {
        var DownloadLink = document.createElement('a');

        if ( DownloadLink ) {
          var blobUrl = null;

          DownloadLink.style.display = 'none';
          if ( filename !== false )
            DownloadLink.download = filename;
          else
            DownloadLink.target = '_blank';

          if ( typeof data === 'object' ) {
            window.URL = window.URL || window.webkitURL;
            var binaryData = [];
            binaryData.push(data);
            blobUrl = window.URL.createObjectURL(new Blob(binaryData, {type: header}));
            DownloadLink.href = blobUrl;
          }
          else if ( header.toLowerCase().indexOf("base64,") >= 0 ) 
            DownloadLink.href = header + base64encode(data);
          else 
            DownloadLink.href = header + encodeURIComponent(data);

          document.body.appendChild(DownloadLink);

          if ( document.createEvent ) {
            if ( DownloadEvt === null )
              DownloadEvt = document.createEvent('MouseEvents');

            DownloadEvt.initEvent('click', true, false);
            DownloadLink.dispatchEvent(DownloadEvt);
          }
          else if ( document.createEventObject )
            DownloadLink.fireEvent('onclick');
          else if ( typeof DownloadLink.onclick === 'function' )
            DownloadLink.onclick();

          setTimeout(function(){
            if ( blobUrl )
              window.URL.revokeObjectURL(blobUrl);
            document.body.removeChild(DownloadLink);
          }, 100);
        }
      }
    }

    function utf8Encode (text) {
      if (typeof text === 'string') {
        text = text.replace(/\x0d\x0a/g, "\x0a");
        var utftext = "";
        for ( var n = 0; n < text.length; n++ ) {
          var c = text.charCodeAt(n);
          if ( c < 128 ) {
            utftext += String.fromCharCode(c);
          }
          else if ( (c > 127) && (c < 2048) ) {
            utftext += String.fromCharCode((c >> 6) | 192);
            utftext += String.fromCharCode((c & 63) | 128);
          }
          else {
            utftext += String.fromCharCode((c >> 12) | 224);
            utftext += String.fromCharCode(((c >> 6) & 63) | 128);
            utftext += String.fromCharCode((c & 63) | 128);
          }
        }
        return utftext;
      }
      return text;
    }

    function base64encode (input) {
      var chr1, chr2, chr3, enc1, enc2, enc3, enc4;
      var keyStr = "ABCDEFGHIJKLMNOPQRSTUVWXYZabcdefghijklmnopqrstuvwxyz0123456789+/=";
      var output = "";
      var i      = 0;
      input      = utf8Encode(input);
      while ( i < input.length ) {
        chr1 = input.charCodeAt(i++);
        chr2 = input.charCodeAt(i++);
        chr3 = input.charCodeAt(i++);
        enc1 = chr1 >> 2;
        enc2 = ((chr1 & 3) << 4) | (chr2 >> 4);
        enc3 = ((chr2 & 15) << 2) | (chr3 >> 6);
        enc4 = chr3 & 63;
        if ( isNaN(chr2) ) {
          enc3 = enc4 = 64;
        } else if ( isNaN(chr3) ) {
          enc4 = 64;
        }
        output = output +
          keyStr.charAt(enc1) + keyStr.charAt(enc2) +
          keyStr.charAt(enc3) + keyStr.charAt(enc4);
      }
      return output;
    }

    return this;
  }
})(jQuery);
