# Supplementary material for: Investigation of the effects of Periplaneta americana (L.) extract on ischemic stroke based on combined multi-omics of gut microbiota
Source: Front Pharmacol. 2024 Nov 28;15:1429960. doi: 10.3389/fphar.2024.1429960 (PMC11638836; doi:10.3389/fphar.2024.1429960)
Supplement: Supplementary file 3 [file DataSheet2.zip › static/js/tableList.js]

//表格thead数据
var tableColumns = [
	{field:"Sample_Name",title:"Sample_Name",align:"center",valign:"middle",sortable:"true"},
	{field:"Read_Num",title:"Read_Num",align:"center",valign:"middle",sortable:"true"},
	{field:"Total_base",title:"Total_base",align:"center",valign:"middle",sortable:"true"},
	{field:"N_rate",title:"N_rate",align:"center",valign:"middle",sortable:"true"},
	{field:"GC_Content",title:"GC_Content",align:"center",valign:"middle",sortable:"true"},
	{field:"Q20_rate",title:"Q20_rate",align:"center",valign:"middle",sortable:"true"},
	{field:"Q30_rate",title:"Q30_rate",align:"center",valign:"middle",sortable:"true"},
	{field:"Average_Read_Num",title:"Average_Read_Num",align:"center",valign:"middle",sortable:"true"},
	{field:"N_num",title:"N_num",align:"center",valign:"middle",sortable:"true"},
	{field:"GC_Num",title:"GC_Num",align:"center",valign:"middle",sortable:"true"},
	{field:"Q20_Num",title:"Q20_Num",align:"center",valign:"middle",sortable:"true"},
	{field:"Q30_Num",title:"Q30_Num",align:"center",valign:"middle",sortable:"true"},
	{field:"Read_Num",title:"Read_Num",align:"center",valign:"middle",sortable:"true"},
	{field:"Total_base",title:"Total_base",align:"center",valign:"middle",sortable:"true"},
	{field:"N_rate",title:"N_rate",align:"center",valign:"middle",sortable:"true"},
	{field:"GC_Content",title:"GC_Content",align:"center",valign:"middle",sortable:"true"},
	{field:"Q20_rate",title:"Q20_rate",align:"center",valign:"middle",sortable:"true"},
	{field:"Q30_rate",title:"Q30_rate",align:"center",valign:"middle",sortable:"true"},
	{field:"Average_Read_Num",title:"Average_Read_Num",align:"center",valign:"middle",sortable:"true"},
	{field:"N_num",title:"N_num",align:"center",valign:"middle",sortable:"true"},
	{field:"GC_Num",title:"GC_Num",align:"center",valign:"middle",sortable:"true"},
	{field:"Q20_Num",title:"Q20_Num",align:"center",valign:"middle",sortable:"true"},
	{field:"Q30_Num",title:"Q30_Num",align:"center",valign:"middle",sortable:"true"}
];
var tableColumns2 = [
	{field:"geneId",title:"gene_id",align:"center",valign:"middle",sortable:"true"},
	{field:"uid",title:"UID",align:"center",valign:"middle",sortable:"true"},
	{field:"seq",title:"seq",align:"center",valign:"middle",sortable:"true"},
	{field:"c1count",title:"C1.count",align:"center",valign:"middle",sortable:"true"},
	{field:"s1count",title:"S1.count",align:"center",valign:"middle",sortable:"true"},
	{field:"s2count",title:"S2.count",align:"center",valign:"middle",sortable:"true"},
	{field:"c1lg2",title:"C1.lg2",align:"center",valign:"middle",sortable:"true"},
	{field:"s1lg2",title:"S1.lg2",align:"center",valign:"middle",sortable:"true"},
	{field:"s2lg2",title:"S2.lg2",align:"center",valign:"middle",sortable:"true"},
	{field:"c1norm",title:"C1.norm",align:"center",valign:"middle",sortable:"true"},
	{field:"s1norm",title:"S1.norm",align:"center",valign:"middle",sortable:"true"},
	{field:"s2norm",title:"S2.norm",align:"center",valign:"middle",sortable:"true"}
];
//表格tbody数据
var tableData = [
	{"Sample_Name":"TOF002","Read_Num":"81067642","Total_base":"12.16","N_rate":"0.0148 ",
	"GC_Content":"51.34 ","Q20_rate":"94.09 ","Q30_rate":"86.96 ","Average_Read_Num":"150",
	"N_num":"1798936","GC_Num":"6242766532","Q20_Num":"11442331942","Q30_Num":"10575526868","Read_Num":"70841598",
	"Total_base":"10.63","N_rate":"0.0147 ","GC_Content":"51.21 ","Q20_rate":"93.86 ","Q30_rate":"86.51 ",
	"Average_Read_Num":"150","N_num":"1567275","GC_Num":"5441135566","Q20_Num":"9973829780","Q30_Num":"9193695516"},
	{"Sample_Name":"TOF003","Read_Num":"78977412","Total_base":"11.85","N_rate":"0.0146 ","GC_Content":"51.66 ","Q20_rate":"94.55 ","Q30_rate":"87.87 ","Average_Read_Num":"150","N_num":"1731414","GC_Num":"6119995085","Q20_Num":"11201685874","Q30_Num":"10409821119","Read_Num":"66817670","Total_base":"10.02","N_rate":"0.0146 ","GC_Content":"51.49 ","Q20_rate":"94.27 ","Q30_rate":"87.32 ","Average_Read_Num":"150","N_num":"1459326","GC_Num":"5159974335","Q20_Num":"9448163172","Q30_Num":"8752356771"},
	{"Sample_Name":"TOF004","Read_Num":"68517570","Total_base":"10.28","N_rate":"0.0148 ","GC_Content":"51.66 ","Q20_rate":"94.54 ","Q30_rate":"87.77 ","Average_Read_Num":"150","N_num":"1524287","GC_Num":"5308663084","Q20_Num":"9717205035","Q30_Num":"9020885834","Read_Num":"68407016","Total_base":"10.00","N_rate":"0.0151 ","GC_Content":"51.65 ","Q20_rate":"94.62 ","Q30_rate":"87.94 ","Average_Read_Num":"146","N_num":"1510275","GC_Num":"5164542990","Q20_Num":"9462511300","Q30_Num":"8794489314"},
	{"Sample_Name":"TOF005","Read_Num":"70802554","Total_base":"10.62","N_rate":"0.0147 ","GC_Content":"51.66 ","Q20_rate":"94.63 ","Q30_rate":"87.92 ","Average_Read_Num":"150","N_num":"1559137","GC_Num":"5486007077","Q20_Num":"10050499355","Q30_Num":"9338249139","Read_Num":"67210790","Total_base":"10.02","N_rate":"0.0147 ","GC_Content":"51.60 ","Q20_rate":"94.57 ","Q30_rate":"87.82 ","Average_Read_Num":"149","N_num":"1476844","GC_Num":"5171990048","Q20_Num":"9481167121","Q30_Num":"8804330395"},
	{"Sample_Name":"TOF006","Read_Num":"83607310","Total_base":"12.54","N_rate":"0.0151 ","GC_Content":"51.62 ","Q20_rate":"94.72 ","Q30_rate":"88.13 ","Average_Read_Num":"150","N_num":"1887750","GC_Num":"6473611481","Q20_Num":"11879084552","Q30_Num":"11053170575","Read_Num":"67315586","Total_base":"10.10","N_rate":"0.0150 ","GC_Content":"51.42 ","Q20_rate":"94.40 ","Q30_rate":"87.52 ","Average_Read_Num":"150","N_num":"1515432","GC_Num":"5191873341","Q20_Num":"9532257771","Q30_Num":"8837921897"},
	{"Sample_Name":"TOF007","Read_Num":"74762464","Total_base":"11.21","N_rate":"0.0149 ","GC_Content":"51.52 ","Q20_rate":"94.72 ","Q30_rate":"88.07 ","Average_Read_Num":"150","N_num":"1669709","GC_Num":"5777052194","Q20_Num":"10623094242","Q30_Num":"9876810256","Read_Num":"66796974","Total_base":"10.01","N_rate":"0.0149 ","GC_Content":"51.37 ","Q20_rate":"94.56 ","Q30_rate":"87.76 ","Average_Read_Num":"150","N_num":"1488459","GC_Num":"5140076900","Q20_Num":"9462266965","Q30_Num":"8781963947"},
	{"Sample_Name":"TOF008","Read_Num":"68786176","Total_base":"10.32","N_rate":"0.0020 ","GC_Content":"51.41 ","Q20_rate":"94.05 ","Q30_rate":"86.96 ","Average_Read_Num":"150","N_num":"204652","GC_Num":"5305299094","Q20_Num":"9704764048","Q30_Num":"8973146739","Read_Num":"67784974","Total_base":"10.01","N_rate":"0.0020 ","GC_Content":"51.40 ","Q20_rate":"94.09 ","Q30_rate":"87.04 ","Average_Read_Num":"148","N_num":"199074","GC_Num":"5144314965","Q20_Num":"9416131053","Q30_Num":"8711385467"},
	{"Sample_Name":"TOF009","Read_Num":"72817670","Total_base":"10.92","N_rate":"0.0019 ","GC_Content":"51.87 ","Q20_rate":"93.80 ","Q30_rate":"86.49 ","Average_Read_Num":"150","N_num":"208754","GC_Num":"5666013993","Q20_Num":"10245451497","Q30_Num":"9447293212","Read_Num":"66857484","Total_base":"10.01","N_rate":"0.0020 ","GC_Content":"51.78 ","Q20_rate":"93.53 ","Q30_rate":"85.99 ","Average_Read_Num":"150","N_num":"197771","GC_Num":"5182357656","Q20_Num":"9361741372","Q30_Num":"8607356826"},
	{"Sample_Name":"TOF010","Read_Num":"80155984","Total_base":"12.02","N_rate":"0.0025 ","GC_Content":"52.53 ","Q20_rate":"94.15 ","Q30_rate":"87.06 ","Average_Read_Num":"150","N_num":"306367","GC_Num":"6316930200","Q20_Num":"11320432588","Q30_Num":"10468003279","Read_Num":"67811686","Total_base":"10.17","N_rate":"0.0025 ","GC_Content":"52.43 ","Q20_rate":"93.86 ","Q30_rate":"86.52 ","Average_Read_Num":"150","N_num":"258739","GC_Num":"5333555348","Q20_Num":"9548154449","Q30_Num":"8801264882"},
	{"Sample_Name":"TOF011","Read_Num":"67981894","Total_base":"10.20","N_rate":"0.0026 ","GC_Content":"50.47 ","Q20_rate":"93.35 ","Q30_rate":"85.72 ","Average_Read_Num":"150","N_num":"265978","GC_Num":"5147003294","Q20_Num":"9519323867","Q30_Num":"8741245077","Read_Num":"67476048","Total_base":"10.00","N_rate":"0.0026 ","GC_Content":"50.44 ","Q20_rate":"93.37 ","Q30_rate":"85.78 ","Average_Read_Num":"148","N_num":"262717","GC_Num":"5044736961","Q20_Num":"9339175025","Q30_Num":"8579524138"},
	{"Sample_Name":"TOF012","Read_Num":"84109642","Total_base":"12.62","N_rate":"0.0016 ","GC_Content":"51.94 ","Q20_rate":"94.94 ","Q30_rate":"88.49 ","Average_Read_Num":"150","N_num":"202699","GC_Num":"6553297483","Q20_Num":"11978395338","Q30_Num":"11165187807","Read_Num":"71479950","Total_base":"10.72","N_rate":"0.0016 ","GC_Content":"51.84 ","Q20_rate":"94.71 ","Q30_rate":"88.03 ","Average_Read_Num":"150","N_num":"172060","GC_Num":"5558675905","Q20_Num":"10154948898","Q30_Num":"9439308359"},
	{"Sample_Name":"TOF013","Read_Num":"94026958","Total_base":"14.10","N_rate":"0.0016 ","GC_Content":"51.82 ","Q20_rate":"94.70 ","Q30_rate":"88.14 ","Average_Read_Num":"150","N_num":"229997","GC_Num":"7309119405","Q20_Num":"13357509280","Q30_Num":"12432466486","Read_Num":"80570470","Total_base":"12.09","N_rate":"0.0016 ","GC_Content":"51.80 ","Q20_rate":"94.49 ","Q30_rate":"87.71 ","Average_Read_Num":"150","N_num":"195613","GC_Num":"6261061979","Q20_Num":"11419939658","Q30_Num":"10601066722"},
	{"Sample_Name":"TOF014","Read_Num":"78947342","Total_base":"11.84","N_rate":"0.0025 ","GC_Content":"52.06 ","Q20_rate":"94.82 ","Q30_rate":"88.33 ","Average_Read_Num":"150","N_num":"296218","GC_Num":"6165667967","Q20_Num":"11229624967","Q30_Num":"10460556896","Read_Num":"66937990","Total_base":"10.04","N_rate":"0.0025 ","GC_Content":"51.93 ","Q20_rate":"94.57 ","Q30_rate":"87.84 ","Average_Read_Num":"150","N_num":"251837","GC_Num":"5214779949","Q20_Num":"9496313912","Q30_Num":"8820510912"},
	{"Sample_Name":"TOF015","Read_Num":"70268420","Total_base":"10.54","N_rate":"0.0026 ","GC_Content":"50.32 ","Q20_rate":"93.28 ","Q30_rate":"85.59 ","Average_Read_Num":"150","N_num":"270335","GC_Num":"5304023512","Q20_Num":"9832706512","Q30_Num":"9022015164","Read_Num":"66818990","Total_base":"10.01","N_rate":"0.0026 ","GC_Content":"50.22 ","Q20_rate":"93.17 ","Q30_rate":"85.39 ","Average_Read_Num":"150","N_num":"257000","GC_Num":"5024872784","Q20_Num":"9323039389","Q30_Num":"8544106564"},
	{"Sample_Name":"TOF016","Read_Num":"85177358","Total_base":"12.78","N_rate":"0.0016 ","GC_Content":"51.71 ","Q20_rate":"93.65 ","Q30_rate":"86.22 ","Average_Read_Num":"150","N_num":"203918","GC_Num":"6606761575","Q20_Num":"11966296191","Q30_Num":"11017166529","Read_Num":"76672728","Total_base":"11.50","N_rate":"0.0016 ","GC_Content":"51.55 ","Q20_rate":"93.41 ","Q30_rate":"85.76 ","Average_Read_Num":"150","N_num":"182749","GC_Num":"5928889214","Q20_Num":"10743225131","Q30_Num":"9863977709"},
	{"Sample_Name":"TOF017","Read_Num":"80193860","Total_base":"12.03","N_rate":"0.0017 ","GC_Content":"52.81 ","Q20_rate":"94.79 ","Q30_rate":"88.28 ","Average_Read_Num":"150","N_num":"200205","GC_Num":"6352750548","Q20_Num":"11403187650","Q30_Num":"10619855463","Read_Num":"66890712","Total_base":"10.03","N_rate":"0.0017 ","GC_Content":"52.65 ","Q20_rate":"94.49 ","Q30_rate":"87.69 ","Average_Read_Num":"150","N_num":"166489","GC_Num":"5282628593","Q20_Num":"9480893421","Q30_Num":"8799368706"},
	{"Sample_Name":"TOF018","Read_Num":"86097284","Total_base":"12.91","N_rate":"0.0020 ","GC_Content":"52.46 ","Q20_rate":"94.51 ","Q30_rate":"87.77 ","Average_Read_Num":"150","N_num":"260177","GC_Num":"6774887829","Q20_Num":"12205749244","Q30_Num":"11335925064","Read_Num":"76329282","Total_base":"11.45","N_rate":"0.0020 ","GC_Content":"52.32 ","Q20_rate":"94.29 ","Q30_rate":"87.35 ","Average_Read_Num":"150","N_num":"229618","GC_Num":"5991271546","Q20_Num":"10795933590","Q30_Num":"10001262426"},
	{"Sample_Name":"TOF019","Read_Num":"75830974","Total_base":"11.37","N_rate":"0.0020 ","GC_Content":"51.52 ","Q20_rate":"94.42 ","Q30_rate":"87.58 ","Average_Read_Num":"150","N_num":"229258","GC_Num":"5860398504","Q20_Num":"10740936900","Q30_Num":"9961926276","Read_Num":"67694384","Total_base":"10.15","N_rate":"0.0020 ","GC_Content":"51.37 ","Q20_rate":"94.21 ","Q30_rate":"87.16 ","Average_Read_Num":"150","N_num":"203540","GC_Num":"5216775440","Q20_Num":"9566605802","Q30_Num":"8850707283"},
	{"Sample_Name":"TOF020","Read_Num":"86496040","Total_base":"12.97","N_rate":"0.0020 ","GC_Content":"52.69 ","Q20_rate":"94.71 ","Q30_rate":"88.16 ","Average_Read_Num":"150","N_num":"261543","GC_Num":"6836797784","Q20_Num":"12288584647","Q30_Num":"11438771553","Read_Num":"74115690","Total_base":"11.12","N_rate":"0.0020 ","GC_Content":"52.56 ","Q20_rate":"94.44 ","Q30_rate":"87.64 ","Average_Read_Num":"150","N_num":"223203","GC_Num":"5843657427","Q20_Num":"10499794248","Q30_Num":"9743727583"},
	{"Sample_Name":"TOF021","Read_Num":"76414068","Total_base":"11.46","N_rate":"0.0020 ","GC_Content":"51.51 ","Q20_rate":"95.04 ","Q30_rate":"88.88 ","Average_Read_Num":"150","N_num":"232550","GC_Num":"5904920535","Q20_Num":"10893886250","Q30_Num":"10187734885","Read_Num":"67674940","Total_base":"10.15","N_rate":"0.0020 ","GC_Content":"51.37 ","Q20_rate":"94.84 ","Q30_rate":"88.48 ","Average_Read_Num":"150","N_num":"204391","GC_Num":"5214630366","Q20_Num":"9627860395","Q30_Num":"8982213815"},
	{"Sample_Name":"TOF022","Read_Num":"81067642","Total_base":"12.16","N_rate":"0.0148 ","GC_Content":"51.34 ","Q20_rate":"94.09 ","Q30_rate":"86.96 ","Average_Read_Num":"150","N_num":"1798936","GC_Num":"6242766532","Q20_Num":"11442331942","Q30_Num":"10575526868","Read_Num":"70841598","Total_base":"10.63","N_rate":"0.0147 ","GC_Content":"51.21 ","Q20_rate":"93.86 ","Q30_rate":"86.51 ","Average_Read_Num":"150","N_num":"1567275","GC_Num":"5441135566","Q20_Num":"9973829780","Q30_Num":"9193695516"},
	{"Sample_Name":"TOF023","Read_Num":"78977412","Total_base":"11.85","N_rate":"0.0146 ","GC_Content":"51.66 ","Q20_rate":"94.55 ","Q30_rate":"87.87 ","Average_Read_Num":"150","N_num":"1731414","GC_Num":"6119995085","Q20_Num":"11201685874","Q30_Num":"10409821119","Read_Num":"66817670","Total_base":"10.02","N_rate":"0.0146 ","GC_Content":"51.49 ","Q20_rate":"94.27 ","Q30_rate":"87.32 ","Average_Read_Num":"150","N_num":"1459326","GC_Num":"5159974335","Q20_Num":"9448163172","Q30_Num":"8752356771"},
	{"Sample_Name":"TOF024","Read_Num":"68517570","Total_base":"10.28","N_rate":"0.0148 ","GC_Content":"51.66 ","Q20_rate":"94.54 ","Q30_rate":"87.77 ","Average_Read_Num":"150","N_num":"1524287","GC_Num":"5308663084","Q20_Num":"9717205035","Q30_Num":"9020885834","Read_Num":"68407016","Total_base":"10.00","N_rate":"0.0151 ","GC_Content":"51.65 ","Q20_rate":"94.62 ","Q30_rate":"87.94 ","Average_Read_Num":"146","N_num":"1510275","GC_Num":"5164542990","Q20_Num":"9462511300","Q30_Num":"8794489314"},
	{"Sample_Name":"TOF025","Read_Num":"70802554","Total_base":"10.62","N_rate":"0.0147 ","GC_Content":"51.66 ","Q20_rate":"94.63 ","Q30_rate":"87.92 ","Average_Read_Num":"150","N_num":"1559137","GC_Num":"5486007077","Q20_Num":"10050499355","Q30_Num":"9338249139","Read_Num":"67210790","Total_base":"10.02","N_rate":"0.0147 ","GC_Content":"51.60 ","Q20_rate":"94.57 ","Q30_rate":"87.82 ","Average_Read_Num":"149","N_num":"1476844","GC_Num":"5171990048","Q20_Num":"9481167121","Q30_Num":"8804330395"},
	{"Sample_Name":"TOF026","Read_Num":"83607310","Total_base":"12.54","N_rate":"0.0151 ","GC_Content":"51.62 ","Q20_rate":"94.72 ","Q30_rate":"88.13 ","Average_Read_Num":"150","N_num":"1887750","GC_Num":"6473611481","Q20_Num":"11879084552","Q30_Num":"11053170575","Read_Num":"67315586","Total_base":"10.10","N_rate":"0.0150 ","GC_Content":"51.42 ","Q20_rate":"94.40 ","Q30_rate":"87.52 ","Average_Read_Num":"150","N_num":"1515432","GC_Num":"5191873341","Q20_Num":"9532257771","Q30_Num":"8837921897"},
	{"Sample_Name":"TOF027","Read_Num":"74762464","Total_base":"11.21","N_rate":"0.0149 ","GC_Content":"51.52 ","Q20_rate":"94.72 ","Q30_rate":"88.07 ","Average_Read_Num":"150","N_num":"1669709","GC_Num":"5777052194","Q20_Num":"10623094242","Q30_Num":"9876810256","Read_Num":"66796974","Total_base":"10.01","N_rate":"0.0149 ","GC_Content":"51.37 ","Q20_rate":"94.56 ","Q30_rate":"87.76 ","Average_Read_Num":"150","N_num":"1488459","GC_Num":"5140076900","Q20_Num":"9462266965","Q30_Num":"8781963947"},
	{"Sample_Name":"TOF028","Read_Num":"68786176","Total_base":"10.32","N_rate":"0.0020 ","GC_Content":"51.41 ","Q20_rate":"94.05 ","Q30_rate":"86.96 ","Average_Read_Num":"150","N_num":"204652","GC_Num":"5305299094","Q20_Num":"9704764048","Q30_Num":"8973146739","Read_Num":"67784974","Total_base":"10.01","N_rate":"0.0020 ","GC_Content":"51.40 ","Q20_rate":"94.09 ","Q30_rate":"87.04 ","Average_Read_Num":"148","N_num":"199074","GC_Num":"5144314965","Q20_Num":"9416131053","Q30_Num":"8711385467"},
	{"Sample_Name":"TOF029","Read_Num":"72817670","Total_base":"10.92","N_rate":"0.0019 ","GC_Content":"51.87 ","Q20_rate":"93.80 ","Q30_rate":"86.49 ","Average_Read_Num":"150","N_num":"208754","GC_Num":"5666013993","Q20_Num":"10245451497","Q30_Num":"9447293212","Read_Num":"66857484","Total_base":"10.01","N_rate":"0.0020 ","GC_Content":"51.78 ","Q20_rate":"93.53 ","Q30_rate":"85.99 ","Average_Read_Num":"150","N_num":"197771","GC_Num":"5182357656","Q20_Num":"9361741372","Q30_Num":"8607356826"},
	{"Sample_Name":"TOF030","Read_Num":"80155984","Total_base":"12.02","N_rate":"0.0025 ","GC_Content":"52.53 ","Q20_rate":"94.15 ","Q30_rate":"87.06 ","Average_Read_Num":"150","N_num":"306367","GC_Num":"6316930200","Q20_Num":"11320432588","Q30_Num":"10468003279","Read_Num":"67811686","Total_base":"10.17","N_rate":"0.0025 ","GC_Content":"52.43 ","Q20_rate":"93.86 ","Q30_rate":"86.52 ","Average_Read_Num":"150","N_num":"258739","GC_Num":"5333555348","Q20_Num":"9548154449","Q30_Num":"8801264882"},
	{"Sample_Name":"TOF031","Read_Num":"67981894","Total_base":"10.20","N_rate":"0.0026 ","GC_Content":"50.47 ","Q20_rate":"93.35 ","Q30_rate":"85.72 ","Average_Read_Num":"150","N_num":"265978","GC_Num":"5147003294","Q20_Num":"9519323867","Q30_Num":"8741245077","Read_Num":"67476048","Total_base":"10.00","N_rate":"0.0026 ","GC_Content":"50.44 ","Q20_rate":"93.37 ","Q30_rate":"85.78 ","Average_Read_Num":"148","N_num":"262717","GC_Num":"5044736961","Q20_Num":"9339175025","Q30_Num":"8579524138"},
	{"Sample_Name":"TOF032","Read_Num":"84109642","Total_base":"12.62","N_rate":"0.0016 ","GC_Content":"51.94 ","Q20_rate":"94.94 ","Q30_rate":"88.49 ","Average_Read_Num":"150","N_num":"202699","GC_Num":"6553297483","Q20_Num":"11978395338","Q30_Num":"11165187807","Read_Num":"71479950","Total_base":"10.72","N_rate":"0.0016 ","GC_Content":"51.84 ","Q20_rate":"94.71 ","Q30_rate":"88.03 ","Average_Read_Num":"150","N_num":"172060","GC_Num":"5558675905","Q20_Num":"10154948898","Q30_Num":"9439308359"},
	{"Sample_Name":"TOF033","Read_Num":"94026958","Total_base":"14.10","N_rate":"0.0016 ","GC_Content":"51.82 ","Q20_rate":"94.70 ","Q30_rate":"88.14 ","Average_Read_Num":"150","N_num":"229997","GC_Num":"7309119405","Q20_Num":"13357509280","Q30_Num":"12432466486","Read_Num":"80570470","Total_base":"12.09","N_rate":"0.0016 ","GC_Content":"51.80 ","Q20_rate":"94.49 ","Q30_rate":"87.71 ","Average_Read_Num":"150","N_num":"195613","GC_Num":"6261061979","Q20_Num":"11419939658","Q30_Num":"10601066722"},
	{"Sample_Name":"TOF034","Read_Num":"78947342","Total_base":"11.84","N_rate":"0.0025 ","GC_Content":"52.06 ","Q20_rate":"94.82 ","Q30_rate":"88.33 ","Average_Read_Num":"150","N_num":"296218","GC_Num":"6165667967","Q20_Num":"11229624967","Q30_Num":"10460556896","Read_Num":"66937990","Total_base":"10.04","N_rate":"0.0025 ","GC_Content":"51.93 ","Q20_rate":"94.57 ","Q30_rate":"87.84 ","Average_Read_Num":"150","N_num":"251837","GC_Num":"5214779949","Q20_Num":"9496313912","Q30_Num":"8820510912"},
	{"Sample_Name":"TOF035","Read_Num":"70268420","Total_base":"10.54","N_rate":"0.0026 ","GC_Content":"50.32 ","Q20_rate":"93.28 ","Q30_rate":"85.59 ","Average_Read_Num":"150","N_num":"270335","GC_Num":"5304023512","Q20_Num":"9832706512","Q30_Num":"9022015164","Read_Num":"66818990","Total_base":"10.01","N_rate":"0.0026 ","GC_Content":"50.22 ","Q20_rate":"93.17 ","Q30_rate":"85.39 ","Average_Read_Num":"150","N_num":"257000","GC_Num":"5024872784","Q20_Num":"9323039389","Q30_Num":"8544106564"},
	{"Sample_Name":"TOF036","Read_Num":"85177358","Total_base":"12.78","N_rate":"0.0016 ","GC_Content":"51.71 ","Q20_rate":"93.65 ","Q30_rate":"86.22 ","Average_Read_Num":"150","N_num":"203918","GC_Num":"6606761575","Q20_Num":"11966296191","Q30_Num":"11017166529","Read_Num":"76672728","Total_base":"11.50","N_rate":"0.0016 ","GC_Content":"51.55 ","Q20_rate":"93.41 ","Q30_rate":"85.76 ","Average_Read_Num":"150","N_num":"182749","GC_Num":"5928889214","Q20_Num":"10743225131","Q30_Num":"9863977709"},
	{"Sample_Name":"TOF037","Read_Num":"80193860","Total_base":"12.03","N_rate":"0.0017 ","GC_Content":"52.81 ","Q20_rate":"94.79 ","Q30_rate":"88.28 ","Average_Read_Num":"150","N_num":"200205","GC_Num":"6352750548","Q20_Num":"11403187650","Q30_Num":"10619855463","Read_Num":"66890712","Total_base":"10.03","N_rate":"0.0017 ","GC_Content":"52.65 ","Q20_rate":"94.49 ","Q30_rate":"87.69 ","Average_Read_Num":"150","N_num":"166489","GC_Num":"5282628593","Q20_Num":"9480893421","Q30_Num":"8799368706"},
	{"Sample_Name":"TOF038","Read_Num":"86097284","Total_base":"12.91","N_rate":"0.0020 ","GC_Content":"52.46 ","Q20_rate":"94.51 ","Q30_rate":"87.77 ","Average_Read_Num":"150","N_num":"260177","GC_Num":"6774887829","Q20_Num":"12205749244","Q30_Num":"11335925064","Read_Num":"76329282","Total_base":"11.45","N_rate":"0.0020 ","GC_Content":"52.32 ","Q20_rate":"94.29 ","Q30_rate":"87.35 ","Average_Read_Num":"150","N_num":"229618","GC_Num":"5991271546","Q20_Num":"10795933590","Q30_Num":"10001262426"},
	{"Sample_Name":"TOF039","Read_Num":"75830974","Total_base":"11.37","N_rate":"0.0020 ","GC_Content":"51.52 ","Q20_rate":"94.42 ","Q30_rate":"87.58 ","Average_Read_Num":"150","N_num":"229258","GC_Num":"5860398504","Q20_Num":"10740936900","Q30_Num":"9961926276","Read_Num":"67694384","Total_base":"10.15","N_rate":"0.0020 ","GC_Content":"51.37 ","Q20_rate":"94.21 ","Q30_rate":"87.16 ","Average_Read_Num":"150","N_num":"203540","GC_Num":"5216775440","Q20_Num":"9566605802","Q30_Num":"8850707283"},
	{"Sample_Name":"TOF040","Read_Num":"86496040","Total_base":"12.97","N_rate":"0.0020 ","GC_Content":"52.69 ","Q20_rate":"94.71 ","Q30_rate":"88.16 ","Average_Read_Num":"150","N_num":"261543","GC_Num":"6836797784","Q20_Num":"12288584647","Q30_Num":"11438771553","Read_Num":"74115690","Total_base":"11.12","N_rate":"0.0020 ","GC_Content":"52.56 ","Q20_rate":"94.44 ","Q30_rate":"87.64 ","Average_Read_Num":"150","N_num":"223203","GC_Num":"5843657427","Q20_Num":"10499794248","Q30_Num":"9743727583"},
	{"Sample_Name":"TOF041","Read_Num":"76414068","Total_base":"11.46","N_rate":"0.0020 ","GC_Content":"51.51 ","Q20_rate":"95.04 ","Q30_rate":"88.88 ","Average_Read_Num":"150","N_num":"232550","GC_Num":"5904920535","Q20_Num":"10893886250","Q30_Num":"10187734885","Read_Num":"67674940","Total_base":"10.15","N_rate":"0.0020 ","GC_Content":"51.37 ","Q20_rate":"94.84 ","Q30_rate":"88.48 ","Average_Read_Num":"150","N_num":"204391","GC_Num":"5214630366","Q20_Num":"9627860395","Q30_Num":"8982213815"}
	];
var tableData2 = [
		{
			"geneId": "hsa-mir-99b", 
			"uid": "HGLibA_64383",
			"seq": "TCGTGTCTGTGGGTCCGTGT",
			"c1count": "0",
			"s1count": "0",
			"s2count": "0",
			"c1lg2": "0",
			"s1lg2": "0",
			"s2lg2": "0",
			"c1norm": "0",
			"s1norm": "0",
			"s2norm": "10"
		},
		{
			"geneId": "hsa-mir-99b", 
			"uid": "HGLibA_64383",
			"seq": "TCGTGTCTGTGGGTCCGTGT",
			"c1count": "0",
			"s1count": "0",
			"s2count": "0",
			"c1lg2": "0",
			"s1lg2": "0",
			"s2lg2": "0",
			"c1norm": "0",
			"s1norm": "20",
			"s2norm": "0"
		},
		{
			"geneId": "hsa-mir-99b", 
			"uid": "HGLibA_64383",
			"seq": "TCGTGTCTGTGGGTCCGTGT",
			"c1count": "0",
			"s1count": "0",
			"s2count": "0",
			"c1lg2": "0",
			"s1lg2": "0",
			"s2lg2": "0",
			"c1norm": "0",
			"s1norm": "0",
			"s2norm": "0"
		},
		{
			"geneId": "hsa-mir-99b", 
			"uid": "HGLibA_64383",
			"seq": "TCGTGTCTGTGGGTCCGTGT",
			"c1count": "0",
			"s1count": "0",
			"s2count": "0",
			"c1lg2": "0",
			"s1lg2": "0",
			"s2lg2": "0",
			"c1norm": "0",
			"s1norm": "0",
			"s2norm": "0"
		},
		{
			"geneId": "hsa-mir-99b", 
			"uid": "HGLibA_64383",
			"seq": "TCGTGTCTGTGGGTCCGTGT",
			"c1count": "0",
			"s1count": "0",
			"s2count": "0",
			"c1lg2": "0",
			"s1lg2": "0",
			"s2lg2": "0",
			"c1norm": "0",
			"s1norm": "0",
			"s2norm": "0"
		},
		{
			"geneId": "hsa-mir-99b", 
			"uid": "HGLibA_64383",
			"seq": "TCGTGTCTGTGGGTCCGTGT",
			"c1count": "0",
			"s1count": "0",
			"s2count": "0",
			"c1lg2": "0",
			"s1lg2": "0",
			"s2lg2": "0",
			"c1norm": "0",
			"s1norm": "0",
			"s2norm": "0"
		},
		{
			"geneId": "hsa-mir-99b", 
			"uid": "HGLibA_64383",
			"seq": "TCGTGTCTGTGGGTCCGTGT",
			"c1count": "0",
			"s1count": "0",
			"s2count": "0",
			"c1lg2": "0",
			"s1lg2": "0",
			"s2lg2": "0",
			"c1norm": "0",
			"s1norm": "0",
			"s2norm": "0"
		},
		{
			"geneId": "hsa-mir-99b", 
			"uid": "HGLibA_64383",
			"seq": "TCGTGTCTGTGGGTCCGTGT",
			"c1count": "0",
			"s1count": "0",
			"s2count": "0",
			"c1lg2": "0",
			"s1lg2": "0",
			"s2lg2": "0",
			"c1norm": "0",
			"s1norm": "0",
			"s2norm": "0"
		},
		{
			"geneId": "hsa-mir-99b", 
			"uid": "HGLibA_64383",
			"seq": "TCGTGTCTGTGGGTCCGTGT",
			"c1count": "0",
			"s1count": "0",
			"s2count": "0",
			"c1lg2": "0",
			"s1lg2": "0",
			"s2lg2": "0",
			"c1norm": "0",
			"s1norm": "0",
			"s2norm": "0"
		},
		{
			"geneId": "hsa-mir-99b", 
			"uid": "HGLibA_64383",
			"seq": "TCGTGTCTGTGGGTCCGTGT",
			"c1count": "0",
			"s1count": "0",
			"s2count": "0",
			"c1lg2": "0",
			"s1lg2": "0",
			"s2lg2": "0",
			"c1norm": "0",
			"s1norm": "0",
			"s2norm": "0"
		},
		{
			"geneId": "hsa-mir-99b", 
			"uid": "HGLibA_64383",
			"seq": "TCGTGTCTGTGGGTCCGTGT",
			"c1count": "0",
			"s1count": "0",
			"s2count": "0",
			"c1lg2": "0",
			"s1lg2": "0",
			"s2lg2": "0",
			"c1norm": "0",
			"s1norm": "0",
			"s2norm": "0"
		},
		{
			"geneId": "hsa-mir-99b", 
			"uid": "HGLibA_64382",
			"seq": "CGCACACAAGCTCGTGTCTG",
			"c1count": "0",
			"s1count": "0",
			"s2count": "0",
			"c1lg2": "0",
			"s1lg2": "0",
			"s2lg2": "0",
			"c1norm": "0",
			"s1norm": "0",
			"s2norm": "0"
		},
		{
			"geneId": "hsa-mir-99b", 
			"uid": "HGLibA_64381",
			"seq": "CCCGTAGAACCGACCTTGCG",
			"c1count": "0",
			"s1count": "0",
			"s2count": "0",
			"c1lg2": "0",
			"s1lg2": "0",
			"s2lg2": "0",
			"c1norm": "0",
			"s1norm": "0",
			"s2norm": "0"
		},
		{
			"geneId": "hsa-mir-99b", 
			"uid": "HGLibA_64380",
			"seq": "CACCCGTAGAACCGACCTTG",
			"c1count": "0",
			"s1count": "0",
			"s2count": "0",
			"c1lg2": "0",
			"s1lg2": "0",
			"s2lg2": "0",
			"c1norm": "0",
			"s1norm": "0",
			"s2norm": "0"
		},
		{
			"geneId": "hsa-mir-99a", 
			"uid": "HGLibA_64379",
			"seq": "ATCTACGGGTTTATGCCAAT",
			"c1count": "0",
			"s1count": "0",
			"s2count": "0",
			"c1lg2": "0",
			"s1lg2": "0",
			"s2lg2": "0",
			"c1norm": "0",
			"s1norm": "0",
			"s2norm": "0"
		},
		{
			"geneId": "hsa-mir-99a", 
			"uid": "HGLibA_64378",
			"seq": "TCTATGGGTCTGTGTCAGTG",
			"c1count": "0",
			"s1count": "0",
			"s2count": "0",
			"c1lg2": "0",
			"s1lg2": "0",
			"s2lg2": "0",
			"c1norm": "0",
			"s1norm": "0",
			"s2norm": "0"
		},
		{
			"geneId": "hsa-mir-99a", 
			"uid": "HGLibA_64377",
			"seq": "ACCGCACAAGCTCGCTTCTA",
			"c1count": "0",
			"s1count": "0",
			"s2count": "0",
			"c1lg2": "0",
			"s1lg2": "0",
			"s2lg2": "0",
			"c1norm": "0",
			"s1norm": "0",
			"s2norm": "0"
		},
		{
			"geneId": "hsa-mir-99a", 
			"uid": "HGLibA_64376",
			"seq": "AACCCGTAGATCCGATCTTG",
			"c1count": "0",
			"s1count": "0",
			"s2count": "0",
			"c1lg2": "0",
			"s1lg2": "0",
			"s2lg2": "0",
			"c1norm": "0",
			"s1norm": "0",
			"s2norm": "0"
		},
		{
			"geneId": "hsa-mir-98", 
			"uid": "HGLibA_64375",
			"seq": "AGTTGTATTGTTGTGGGGTA",
			"c1count": "0",
			"s1count": "0",
			"s2count": "0",
			"c1lg2": "0",
			"s1lg2": "0",
			"s2lg2": "0",
			"c1norm": "0",
			"s1norm": "0",
			"s2norm": "0"
		},
		{
			"geneId": "hsa-mir-98", 
			"uid": "HGLibA_64374",
			"seq": "ATACAACTTACTACTTTCCC",
			"c1count": "0",
			"s1count": "0",
			"s2count": "0",
			"c1lg2": "0",
			"s1lg2": "0",
			"s2lg2": "0",
			"c1norm": "0",
			"s1norm": "0",
			"s2norm": "0"
		},
		{
			"geneId": "hsa-mir-98", 
			"uid": "HGLibA_64373",
			"seq": "GTATAGTTATCTTCTAATTG",
			"c1count": "0",
			"s1count": "0",
			"s2count": "0",
			"c1lg2": "0",
			"s1lg2": "0",
			"s2lg2": "0",
			"c1norm": "0",
			"s1norm": "0",
			"s2norm": "0"
		},
		{
			"geneId": "hsa-mir-98", 
			"uid": "HGLibA_64372",
			"seq": "TTGTATAGTTATCTTCTAAT",
			"c1count": "0",
			"s1count": "0",
			"s2count": "0",
			"c1lg2": "0",
			"s1lg2": "0",
			"s2lg2": "0",
			"c1norm": "0",
			"s1norm": "0",
			"s2norm": "0"
		},
		{
			"geneId": "hsa-mir-96", 
			"uid": "HGLibA_64371",
			"seq": "AAATGTGCTAGTGCCAAAAT",
			"c1count": "0",
			"s1count": "0",
			"s2count": "0",
			"c1lg2": "0",
			"s1lg2": "0",
			"s2lg2": "0",
			"c1norm": "0",
			"s1norm": "0",
			"s2norm": "0"
		},
		{
			"geneId": "hsa-mir-96", 
			"uid": "HGLibA_64370",
			"seq": "CTGCACATGATTGCTCAGAG",
			"c1count": "0",
			"s1count": "0",
			"s2count": "0",
			"c1lg2": "0",
			"s1lg2": "0",
			"s2lg2": "0",
			"c1norm": "0",
			"s1norm": "0",
			"s2norm": "0"
		},
		{
			"geneId": "hsa-mir-96", 
			"uid": "HGLibA_64369",
			"seq": "GCCATCTGCTTGGCCGATTT",
			"c1count": "0",
			"s1count": "0",
			"s2count": "0",
			"c1lg2": "0",
			"s1lg2": "0",
			"s2lg2": "0",
			"c1norm": "0",
			"s1norm": "0",
			"s2norm": "0"
		},
		{
			"geneId": "hsa-mir-96", 
			"uid": "HGLibA_64368",
			"seq": "GGGTCCTGCTTTTCCCATAT",
			"c1count": "0",
			"s1count": "0",
			"s2count": "0",
			"c1lg2": "0",
			"s1lg2": "0",
			"s2lg2": "0",
			"c1norm": "0",
			"s1norm": "0",
			"s2norm": "0"
		},
		{
			"geneId": "hsa-mir-95", 
			"uid": "HGLibA_64367",
			"seq": "TTATTGAGTGCCCACTGTGT",
			"c1count": "0",
			"s1count": "0",
			"s2count": "0",
			"c1lg2": "0",
			"s1lg2": "0",
			"s2lg2": "0",
			"c1norm": "0",
			"s1norm": "0",
			"s2norm": "0"
		},
		{
			"geneId": "hsa-mir-95", 
			"uid": "HGLibA_64366",
			"seq": "ATTGTGACACCCAACACAGT",
			"c1count": "0",
			"s1count": "0",
			"s2count": "0",
			"c1lg2": "0",
			"s1lg2": "0",
			"s2lg2": "0",
			"c1norm": "0",
			"s1norm": "0",
			"s2norm": "0"
		},
		{
			"geneId": "hsa-mir-95", 
			"uid": "HGLibA_64365",
			"seq": "TGAAATGCGTTACATTCAAC",
			"c1count": "0",
			"s1count": "0",
			"s2count": "0",
			"c1lg2": "0",
			"s1lg2": "0",
			"s2lg2": "0",
			"c1norm": "0",
			"s1norm": "0",
			"s2norm": "0"
		}
	]
