# Supplementary material for: Investigation of the effects of Periplaneta americana (L.) extract on ischemic stroke based on combined multi-omics of gut microbiota
Source: Front Pharmacol. 2024 Nov 28;15:1429960. doi: 10.3389/fphar.2024.1429960 (PMC11638836; doi:10.3389/fphar.2024.1429960)
Supplement: Supplementary file 3 [file DataSheet2.zip › static/js/tables.js.bak]

var tables = function(){ /*
[pdf]
项目名称：本氏烟转录组测序
委托单位：Tnj201807002
制定日期：2018年9月3日

[project_info]
项目编号	Tnj201807002
开题单号	TPL20180833
项目类型	有参考基因组转录组测序
物种名	本氏烟（<i>Nicotiana benthamiana</i>）
样本形式	原样
样本数目	2
测序平台	illumina HiSeq
数据量	6G clean data 样本
分析项目	标准生物信息分析
分析者工号	P17020124
完成日期	2018年8月31日
产品经理	王智健 博士（025-58185653-822，wangzj@personalbio.cn）
技术支持	刘玉（025-58185663-817，liuyu@personalbio.cn）

[library_info]
Sample	Lib. Name	Lib. Insert Size	Sequencing Platform	Sequencing Mode
induce	R8n6965	380bp	Illumina HiSeq	Paired-end,2×150bp
control	R8n6966	380bp	Illumina HiSeq	Paired-end,2×150bp

[rawdata_info]
Sample	Reads No.	Bases (bp)	Q30 (bp)	N (%)	Q20 (%)	Q30 (%)
induce	44155956	6667549356	6331944194	0.00649	97.98	94.96
control	45504710	6871211210	6491991807	0.006173	97.74	94.48

[cleandata_info]
Sample	Clean Reads No.	Clean Data (bp)	Clean Reads %	Clean Data %
induce	44012888	6618934216	99.67	99.27
control	45329212	6825841042	99.61	99.33

[map_stat]
Sample	Clean_Reads	Total_Mapped	Multiple_Mapped	Uniquely_Mapped
control	45329212	41673189 (91.93%)	3972495 (9.53%)	37700694 (90.47%)
induce	44012888	40633234 (92.32%)	3834872 (9.44%)	36798362 (90.56%)

[map_event_stat]
Sample	Map_Events	Mapped_to_Gene	Mapped_to_InterGene	Mapped_to_Exon
control	37700694	35528224 (94.24%)	2172470 (5.76%)	33949547 (95.56%)
induce	36798362	34778733 (94.51%)	2019629 (5.49%)	33363652 (95.93%)

[mRNA_DESeq_exam]
id	baseMean	baseMeanA	baseMeanB	foldChange	log2FoldChange	pval	padj
Niben101Scf06275g03010	18173.2435630685	36343.394377044	3.0927490931061	8.5097970239665e-05	-13.5205157533375	2.65050566608385e-29	1.09889964915836e-24
Niben101Scf01971g01006	143310.923897729	286520.817991749	101.029803708133	0.000352608946240834	-11.4696433009959	2.98040447419816e-27	6.07820488553014e-23
Niben101Scf09741g00010	7603.46005281935	15205.8891892743	1.0309163643687	6.77971772341909e-05	-13.8484152670783	4.39812220371212e-27	6.07820488553014e-23
Niben101Scf00750g00005	14848.3206401285	29684.2702838845	12.3709963724244	0.000416752584925107	-11.2285212319345	2.43318960520596e-25	2.52200102579597e-21

[mRNA_DE_stat]
Control	Case	Up-regulated Genes	Down-regulated Genes	Total DEGs
control	induce	326	1388	1714

[mRNA_GO_enrichment_exam]
Catergory	GO_Term	Cluster frequency	Genome frequency of use	Corrected P-value
molecular_function	GO:0003700 transcription factor activity, sequence-specific DNA binding	91 out of 1147 genes, 7.9%	939 out of 31407 genes, 3.0%	7.87e-15
molecular_function	GO:0001071 nucleic acid binding transcription factor activity	91 out of 1147 genes, 7.9%	939 out of 31407 genes, 3.0%	7.87e-15
molecular_function	GO:0005509 calcium ion binding	52 out of 1147 genes, 4.5%	448 out of 31407 genes, 1.4%	6.64e-11
biological_process	GO:0044042 glucan metabolic process	28 out of 1147 genes, 2.4%	159 out of 31407 genes, 0.5%	2.15e-09

[transcript_exam]
Position	Class_code	control	induce
Niben101Ctg00007[.]67-486	u	-	STRG.1.1
Niben101Ctg00008[.]2-500	u	STRG.1.1	STRG.2.1
Niben101Ctg00040[.]2-331	u	STRG.2.1	-
Niben101Ctg00090[.]210-477	u	STRG.3.1	-

[UTR_exam]
Gene_ID	Gene_Name	Position	5'UTR	3'UTR
Niben101Ctg00219g00002	Niben101Ctg00219g00002	Niben101Ctg00219[-]3-365	365-493	-
Niben101Ctg01655g00001	Niben101Ctg01655g00001	Niben101Ctg01655[+]7-536	3-7	-
Niben101Ctg02999g00001	Niben101Ctg02999g00001	Niben101Ctg02999[-]15-344	344-566	-
Niben101Ctg03218g00004	Niben101Ctg03218g00004	Niben101Ctg03218[+]2-578	-	578-580

[AS_exam]
event_id	event_type	gene_id	chrom	event_start	event_end	event_pattern	strand
1000001	TSS	STRG.1274	Niben101Scf00005	163795	163952	163795	-
1000002	TTS	STRG.1274	Niben101Scf00005	160929	160945	160945	-
1000003	TSS	STRG.1275	Niben101Scf00005	218799	219479	218799	-
1000004	TTS	STRG.1275	Niben101Scf00005	216910	217371	217371	-

[SNP_exam]
CHROM	POS	REF/ALT	control	induce	GENE_ID	GENE_NAME
Niben101Ctg01402	194	C/T	5/5	7/14	-	-
Niben101Ctg01402	218	C/G	4/6	14/18	-	-
Niben101Ctg01402	372	T/C	0/0	12/11	-	-
Niben101Ctg01759	368	A/G	0/0	19/16	-	-

[database_info]
Genome	Niben.genome.v1.0.1.scaffolds.nrcontigs.fa
genebuild by    Nicotiana_benthamiana
Database version	v1.0.1
Base Pairs	2,969,810,994

[annotation_summary]
Database	Number	Percentage
KEGG	10911	18.24 
GO	31449	52.58 
Description	57140	95.53 
Total	59814	100

[replace_obj]
samples=induce,control
CircRNA_de_pairs=Tpc_vs_Tpc-T,Bcp_vs_Bcp-T
mRNA_de_pairs=control_vs_induce
LncRNA_de_pairs=Bcp_vs_Bcp-T,Tpc_vs_Tpc-T
*/ };
